# Supplementary material for: Deep thermal profiling for detection of functional proteoform groups
Source: Nat Chem Biol. 2023 Mar 20;19(8):962–71. doi: 10.1038/s41589-023-01284-8 (PMC10374440; doi:10.1038/s41589-023-01284-8)
Supplement: Supplementary file 3 — Table of detected proteoforms. [file 41589_2023_1284_MOESM3_ESM.zip]

Archive with 1 entries (1 files):
- suppl_data_1_proteoform_detection.txt
