# Supplementary material for: Deep thermal profiling for detection of functional proteoform groups
Source: Nat Chem Biol. 2023 Mar 20;19(8):962–71. doi: 10.1038/s41589-023-01284-8 (PMC10374440; doi:10.1038/s41589-023-01284-8)
Supplement: Supplementary file 4 — Differential melting from the NPARC analysis. [file 41589_2023_1284_MOESM4_ESM.txt]

proteoform_id	n_fitted	rss_null	rss_alternative	d1	d2	F_statistic	697_AUMC	ALL_PO_AUMC	COG_319_AUMC	COG_355_AUMC	COG_394_AUMC	HAL_01_AUMC	KASUMI_2_AUMC	KASUMI_9_AUMC	KOPN_8_AUMC	LC4_1_AUMC	MHH_CALL_2_AUMC	MHH_CALL_3_AUMC	MHH_CALL_4_AUMC	NALL_1_AUMC	P30_OHKUBO_AUMC	RCH_ACV_AUMC	REH_AUMC	SEM_AUMC	SUP_B15_AUMC	TMD5_AUMC	significant
A2M_1	136	2.838364596704189	0.20166311327810746	48	133	36.22804508750763	13.054556518449125	13.905393216540078	13.079058723826847	17.8089322325724	16.947660372797504	13.079002566671727	16.79099222688239	12.378654020340166	12.042525123885937	NA	NA	12.87847372027618	14.202186680075453	14.915578416692746	8.7622777478052	NA	7.711613558421665	15.601183119943384	11.743870180213321	17.299604123235675	TRUE
A2M_2	160	2.9764659727810527	0.35831353681840145	57	157	20.125955574129677	13.522365824161778	18.22683360157467	20.441827032081022	17.61010536987229	18.886190453292308	17.369556040254402	17.03195586695045	17.258360740432167	16.122935953932945	16.557129388691052	12.85104358513423	15.48010024724097	16.58333765536193	12.336314986455527	15.252746000936828	20.50612629211077	17.888777665379443	15.94620752558046	16.882650308512854	17.038738629252425	FALSE
A2M_3	136	2.1050491436631757	0.28858434596714283	48	133	17.440728440813665	NA	11.976195380619775	13.175904194216129	NA	15.679897530059193	16.139891964384073	16.245939259578968	12.752523586862619	12.774457824338128	10.906953899371706	NA	14.967573709370146	17.049779877564536	11.56383574437412	15.359400080498233	11.726384608573705	14.77150980761787	16.6509169151693	15.323876561828865	18.264377868644093	FALSE
AAAS_1	160	0.8359769185763475	0.2846878458208714	57	157	5.333781919030787	6.2842235988481985	7.467403110420516	8.751349516800639	6.6502929578288406	7.106133229293183	7.021324773465149	7.159859005085904	7.434511806106838	6.508346226335464	6.061419207468328	5.832887678591269	6.412968804250902	5.419787032454238	7.499627955782264	5.719886304011928	8.483786978930024	4.960002903471427	5.737642358074972	7.21149613418938	6.865483772559353	FALSE
AACS_1	160	0.7837303091759945	0.08078126352115757	57	157	23.968342422535308	5.134894920905488	4.620532537973481	8.02772358708033	5.088981740437025	5.017671860252364	6.040030105372518	8.665006367771296	4.663282318106779	4.782107739591133	4.5518283092357565	4.435979154802384	5.724958342964929	4.562880695529179	5.601924662745288	4.681673013233306	5.7319295744339	6.2869233083718346	3.880007743830345	4.39653058339879	7.62443509267888	FALSE
AACS_2	160	1.7308576792803403	0.2687742301141113	57	157	14.983364030860505	6.255019877833134	4.892551578572818	10.203819167650268	6.1051035917802245	8.637904936849871	10.556670267692379	9.77978158075857	6.063220160804709	4.748444101054968	6.1235129489595295	5.834842173419084	7.196461437486901	6.165880854164613	8.00664378244547	5.587690064153802	6.72059629038468	9.83222804053837	5.792271334911743	4.818984769900847	8.976057815407923	FALSE
AADAT_2	88	1.9171784604293332	0.24266720792572014	30	85	19.551255356317043	NA	NA	16.335473406009687	NA	NA	NA	NA	16.59431229220784	17.091931178768615	17.053474059900307	NA	15.534660831550344	NA	11.082196185886287	NA	16.420127241827814	12.788548559412504	13.89728690138166	11.488556895348088	12.554856785565065	FALSE
AAGAB_1	160	0.23970703688470058	0.040224706542412655	57	157	13.659548525567372	6.532487314553873	6.872075206398599	7.149401122175733	7.255628209990621	7.589561931979185	8.160348470699013	7.176444650601201	6.631409268412978	6.410157022904253	6.783501259463132	7.255830987365542	6.691736316701615	7.467693668179915	7.1465051872355385	6.446778117717962	7.605827864619807	6.337209920817602	6.154556497475735	5.696434129893858	7.396971531469002	FALSE
AAGAB_2	160	0.9153792028862946	0.12238280624559221	57	157	17.847426547402208	7.216401513667067	7.603835785679411	6.764577290472043	8.082118435520623	10.17900797927688	8.731583394090423	7.7852227991093645	10.660016538459024	6.806727852837073	9.038401972476805	6.904656768825699	8.5584763928675809	6.817612234306398	7.731845727621189	8.649465783574385	7.801774289700808	9.20726348603531	7.306409846551925	7.376225099054156	11.233026847698431	FALSE
AAK1_1	152	0.44206089860963055	0.06593719385738919	54	149	15.739566005935131	11.205268727478046	11.09299705315898	12.657441059678128	13.263636076799848	13.83588416071467	12.497644773517994	12.019111115589354	11.38018490391793	11.561191365888563	11.506829970064853	11.805843455201085	NA	11.95191843649271	11.495970526446573	11.148930655621745	12.08572488091798	10.189670834667751	10.768313620872672	10.598701369223527	12.433476863420584	FALSE
AAK1_2	160	0.25807841118353964	0.08465567807795202	57	157	5.642541090072085	9.941667116801938	9.973163820671513	10.852519799940383	10.749242169585479	10.951028451563593	11.035009791122755	10.655398019534333	10.256620915841442	11.246850010736932	10.095594446939721	9.481650317555854	11.125526102175392	10.490767462896036	10.181448543893735	10.231291094861165	10.425164069089385	9.47712839520763	9.21666231691119	10.154853840867709	10.699197437942152	FALSE
AAMDC_0	160	1.601801104657688	0.35061014207360375	57	157	9.829330111172919	19.928039785211304	18.680250832764298	17.958882266766075	16.931616656863305	18.22470031548759	16.839590490476283	15.018486703035794	14.775570104103556	15.81593134128789	16.030320960811398	18.194333536983706	15.924518905603438	18.67105101994957	16.457961438256913	16.59243223065109	18.929910465386698	16.790654822930012	12.535598971473652	13.64789877956412	16.51765187061896	FALSE
AAMP_0	152	0.936292669900256	0.5347020297741745	54	149	2.072355499880436	13.674389709615449	13.016372446204063	15.743374958940265	15.655637320625086	15.446812569494085	15.164075482571821	15.945306120801702	12.567083985381	13.984723608778165	14.158105467150936	14.056202117129871	NA	13.296293585108957	13.93527294646117	13.446020713050032	15.230770380261111	12.750089582672533	13.5698582444386	12.468619894057722	14.3376929636884	FALSE
AAR2_1	160	0.39371956859675294	0.10222015507654188	57	157	7.854633880950603	8.163751749337644	6.964566241989491	9.372956697651528	9.146612791498987	9.180947496615081	9.394169507671842	8.895448363869853	8.11455101458049	8.802470995786956	9.259023057890756	8.541343674367148	8.936761239903072	9.09626917957019	7.819103740052187	8.733427631894006	10.014990803406862	7.88466268915557	8.241847184190554	8.472540356671322	9.648032834194602	FALSE
AAR2_2	152	0.7982216356206843	0.26620299669351954	54	149	5.51450349467093	10.443660865198957	9.738417051993746	11.445096486605662	8.9007135171067	12.201193341246476	10.833932312790012	12.244913700210105	NA	8.685181314728084	9.535571898662432	10.527545195097964	10.50031006763121	11.788314473575483	11.20318656157666	10.56743726497143	11.234967997448605	9.390639190190646	8.93056177731519	9.976779385767427	10.369960916943683	FALSE
AARS1_1	160	0.6577680335538868	0.39523321775511533	57	157	1.8296088978659943	14.214667429648733	13.117276968875474	14.67119597030775	14.52406834513887	14.513578889706986	14.495201227548089	15.190844810576197	14.56823482625983	14.394897303281153	14.766319401248062	12.74558898676008	13.315486542620443	14.185098948061173	14.410999052326686	14.383298271258035	14.464979582479343	14.034866771542784	13.588681561525593	13.394748163056217	14.893186302064922	FALSE
AARS1_2	160	0.6531534387144111	0.35050573750214126	57	157	2.3783022397085554	12.923613432200284	13.475473660396	15.062710604319644	13.6374854069467	14.112973343328473	13.9260152171495	14.872903190101976	14.208108541992232	13.68716313145495	14.776849254723233	12.657801657811643	13.428219206951772	13.267231734550476	13.175766977222505	14.026119839520675	14.305667390387441	13.327706382620022	13.285960882269462	13.477861859165426	14.574575466056045	FALSE
AARS1_3	152	0.6019324912226359	0.33788509209925205	54	149	2.156281078836431	14.279244374399973	13.394033846948831	14.309238259751003	14.427027486764905	14.405806246579713	13.901503724960502	15.184299845918817	14.858087763881626	14.636284677957832	14.955521965674947	NA	13.42126087115633	13.626361300166646	12.74912288144538	14.412733045659275	14.489808449459264	13.946142083075758	13.515788272121277	13.427630380489404	14.597986792508532	FALSE
AARS2_1	160	0.24899447108779801	0.0931802247529843	57	157	4.605833205228993	8.767432795066364	7.70494230533379	9.229100186249138	8.463158657940907	9.894636992797448	8.898172779719822	9.215958766222371	8.754322683455968	9.178123765103553	8.801895476209	9.203103721808086	8.125783595048029	8.412238484222733	9.388191413066767	8.955568038694956	9.281014766495774	8.529316632457615	8.161589307940918	8.410465701004554	8.900476776041797	FALSE
AARS2_2	160	0.41716727303408596	0.11670576093147547	57	157	7.091226391280502	10.334082484080998	9.058695112307174	11.21440348523325	8.884496123406349	10.950536614653709	9.452521031182208	10.398529318615203	11.387269391564647	11.592158020689531	10.01903744830447	10.322935734310338	9.477115170967412	9.332442039605835	10.879715717727898	10.576694077851243	10.039264458212994	9.490660040425679	9.72320173590082	9.662944884507176	9.830764426744405	FALSE
AASDH_1	144	0.5701118868367681	0.17085319715496086	51	141	6.46070934770195	7.934755264537266	8.169445849377851	8.650501476563164	9.486710969859729	10.749315268801922	8.452071848472922	8.881677608513757	8.863384476493204	8.899031710341179	8.75243782118925	NA	9.702628207832262	7.856526110208318	9.225090885761206	7.498614403212418	9.055009615018099	8.802326631117646	7.075651274391635	7.6872854022103	NA	FALSE
AASDH_2	144	0.6626218760179818	0.06994711098996774	51	141	23.425862569650832	8.81752472875663	9.021907017942763	NA	10.761500656749513	11.071519450536604	12.433237371613167	10.303251419800748	9.414075135531661	7.422460138675373	9.08423442820092	9.46414159754135	11.56818122271131	9.8037649052318	NA	9.096256602797933	10.741008292514405	10.287097793304245	8.112276178395906	9.24343544182381	9.035681062200373	FALSE
AASDH_3	160	0.9706316883896975	0.07994400664581548	57	157	30.68769946175844	7.503131908672197	8.474531654643064	10.205138779259787	8.736429503329168	11.270868340750164	7.737360302917708	9.064023784012868	7.489507917822849	7.907393326948481	8.883590670395687	9.586619815710453	9.190951391986808	7.450505228855023	12.736875778947152	7.789924861307841	10.344222778407078	8.600031347347757	6.68415507466694	7.764839769805198	9.117180262681025	TRUE
AASDHPPT_0	160	0.2849272470642344	0.11766707714037807	57	157	3.9152758420054425	10.146641205335172	10.492295837785058	11.361863534474146	10.75950625360111	10.80769743979591	11.424600061987233	11.17844167955669	10.896748473834515	10.828825635560566	10.641969844641277	10.529238368188407	10.538142902539057	11.501742103781655	10.51856736326248	10.360674644304428	11.414082705178455	9.795898918714942	10.539525494324398	10.051095706620226	11.344938537130814	FALSE
AASS_1	160	1.3114832237065288	0.36114660436418045	57	157	7.248009020788594	12.902270340418744	9.057009768956599	11.043068246460724	10.821611709521864	12.810016173827876	11.000130275412573	10.942776992460537	11.35422300828323	11.5197532292154	12.808684937836171	10.565268168924518	10.253483715177488	10.887804496877898	10.860857670834637	11.45188666878734	11.026315301420802	10.311992486511354	10.930358316266885	11.407447099507767	10.8540859599581	FALSE
AASS_2	160	1.2758472427892127	0.3073503534434245	57	157	8.6793921307992985	12.80994421499245	13.554407896441631	10.815542407104711	10.881560225289945	14.430768270222105	14.13387348217923	11.397602435388595	11.803076155486398	11.69078693353971	13.246837988891683	10.752398443425058	12.367270785276338	11.429000182177363	11.412172210518518	11.855558067347657	12.20164340175183	11.16903066284175	11.145968635097661	11.777061593681513	11.201519332225873	FALSE
AASS_3	160	1.612408452784929	0.4007001556631673	57	157	8.329201473945739	12.860077257918958	13.949656450790584	11.556283559222367	11.001104435820256	15.023106100025855	12.175336313777272	11.781868674544397	10.919866844894385	12.043893157671382	14.450266669887485	10.91324808203014	12.514309254676677	10.546852144434014	12.704882854859441	11.541774531462925	12.740688657187732	11.319853901123068	10.169539026646474	13.042993742351735	11.456375311564454	FALSE
AATF_1	160	0.6095721154736152	0.13602858683577546	57	157	9.58858486583988	6.646562386981618	6.415881514941759	7.662632518196563	7.2359360417397784	7.419779745957671	7.431599420946263	7.483435325657214	7.361493239500944	6.919324507996204	8.776656716205228	7.799589221274886	6.732284354549261	7.338547927983725	7.013452697593831	5.8244682635853025	8.20484443209884	5.4485340229894295	7.465816308095593	8.431985310154552	7.44574935369904	FALSE
AATF_2	160	0.7541859978998406	0.11625908168937785	57	157	15.113631719064324	5.433315037719525	4.813668636232645	6.659088981216061	4.799794224623914	5.913172668804299	5.108535476839676	6.112101259687984	4.573099189218233	6.455075924329539	7.038135741130871	5.6282838009727785	4.905679714103786	5.270907885167707	6.564252255126806	5.028197495882854	6.961480787950226	4.597689411355743	4.294013878757812	6.043915647196273	6.484519061260289	FALSE
ABAT_1	144	1.7788048846826714	0.4449885495109664	51	141	8.28697698374546	14.532873893282538	19.51233068962153	17.585777281912286	19.514441861537364	20.422955947928845	17.776142860889166	19.651819116618576	19.66812089957956	20.46252626677345	21.792425928186027	19.394255094048578	NA	20.06961666536146	20.64687735166606	NA	17.638939826536024	16.81018837637071	15.931074706782049	20.098392322109174	19.51808493199774	FALSE
ABAT_2	152	2.2589275070142327	0.3245788572182018	54	149	16.44398365417017	11.996639741302316	17.069988869984687	16.01502867395333	15.507670067564327	NA	14.93704489098822	16.125858651085608	15.238824721926731	18.416650674148997	18.724193455437455	14.215694644229675	15.287648068301232	17.347143079837522	18.35286843690022	16.865005726687418	15.638162087361103	14.023596253968044	12.100744721096786	20.223208759146765	15.883604278401318	FALSE
ABAT_3	80	0.9761890586205804	0.29891788633393124	27	77	6.461563978589881	NA	NA	NA	NA	15.723196315235864	NA	NA	14.941717199837585	14.657134599700584	15.512337091357253	12.812476400705652	15.119969901029656	NA	NA	NA	14.872396807983824	NA	11.58100735601594	18.84167136961364	13.780856433202358	FALSE
ABCA13_0	128	4.326506992178757	0.3043081402097907	45	125	36.715332626659766	NA	5.658156586108282	7.290544597650092	NA	9.283200020898713	15.97020619384269	6.929111977456459	14.047497868227133	9.212475990342453	9.056318967617226	5.87883849169536	NA	14.942278768665764	8.228748379940033	7.318388088497315	NA	6.701815619797379	14.600063088287074	10.177038388967627	11.822149719205935	TRUE
ABCB1_0	80	1.0784639874150586	0.1237907595143515	27	77	21.993455921775624	NA	NA	5.882046901879816	NA	NA	12.763790187240133	NA	NA	8.584342054845608	8.747651890784297	NA	8.871959180538568	13.31658820062618	8.904663297348085	NA	8.733592765867456	NA	NA	7.840059317266728	8.742520353671152	FALSE
ABCB10_0	120	0.737428775524095	0.14033198268747818	42	117	11.852900770763263	9.156996967495342	9.773115128699859	NA	11.239339730747833	14.685665489603062	NA	10.427066178500377	10.78815558775119	11.044266823161863	10.177056691774963	NA	9.727340345234536	NA	NA	10.844531127775234	9.395374416551897	9.394982007805757	11.864334732456683	10.131079893676239	10.32749664537224	FALSE
ABCB7_0	96	0.7914860577635489	0.17727114498194319	33	93	9.7645293588732045	12.812524036395086	15.339338467768828	NA	NA	NA	9.592131072174904	15.115573082752901	NA	14.394029135143155	13.946970360244178	15.857478282009716	NA	12.97788795611281	NA	13.13563087017876	13.887322742080611	13.765335097426489	NA	14.461011187986262	NA	FALSE
ABCC1_1	120	1.1858062294175018	0.543668705744187	42	117	3.2902605101049156	14.161406574191508	13.909763536318977	18.286090037420387	17.414378825122963	NA	17.049198404869824	17.18285148286751	16.255615032191674	14.945779925913277	NA	NA	15.270242898379456	15.468933805675697	NA	15.460872534933342	NA	16.075107391254175	16.994320850764918	17.39093885947032	17.042840019590248	FALSE
ABCC1_2	144	1.876021528584564	0.5273480509636508	51	141	7.070634830522866	NA	13.125688672588481	14.970600969677516	16.046980794402003	15.776259982307616	17.951967211655237	14.485434186830615	13.776703846123038	14.664620892984804	14.91274795817503	12.588318498065053	13.135274722958702	16.96471237836333	NA	11.373825795789546	15.159628919955477	10.849637653080412	12.5333022468823	15.581029217107158	17.04145589969692	FALSE
ABCC1_3	104	1.7047568506512307	0.2599312663023303	36	101	15.59465508956557	NA	14.109171757804834	NA	16.267224763825627	NA	NA	15.57429685107741	14.555816517830081	14.095084608052433	16.414903242821616	NA	10.480638053165457	18.897924596102435	NA	13.750927335867457	17.204223048581685	13.311159201770346	12.296159205732442	15.78384405838695	NA	FALSE
ABCC3_2	152	1.1529414547623453	0.08800328396387422	54	149	33.39012336767505	5.343181560521968	5.816980142468554	10.369208151467767	4.836344199315566	6.886237039007657	5.879655834200048	5.903629877144264	5.243623587498497	5.842513847360249	5.913137739442831	11.33253508353183	5.355093110395273	6.249760875052274	NA	7.025093998872258	6.109949023924266	7.375028302951942	4.538116672917066	5.041329957130187	5.908048324883856	TRUE
ABCC4_1	136	2.83760040084146	0.3209881730419362	48	133	21.72389400450017	9.068072436482415	11.340474023072598	14.965121222187292	8.517324974822616	11.487787908421147	NA	11.231994406293994	16.02586107715241	8.847316324749354	11.185860077237244	10.707895836587616	12.85346305729866	NA	11.39458826074176	11.563956263658046	12.625350736014497	10.999587278558842	15.496144698977295	NA	8.298175731471076	FALSE
ABCE1_1	160	0.8421217162040301	0.43339343189861923	57	157	2.5976292368382032	18.292300673412814	19.27334552895664	19.70174366380605	17.14825558623487	19.581598726912254	17.449831963322474	18.35214762254146	18.29125278878917	17.347180694333463	20.700767840737523	17.714854866178634	18.135963126558178	17.96357741999458	18.74913993827658	19.177104804760784	19.33311138139766	18.01954044015858	17.348289938407184	20.15915682881754	17.918893022079715	FALSE
ABCE1_2	144	0.8791837583354956	0.2971855431212345	51	141	5.41430741287903	17.115809956971276	17.284013552495352	20.342080814272244	17.35198774926223	17.169325614294372	17.16109688441257	16.474000564502045	15.346625572151728	16.069753429973414	18.953386969255135	NA	16.89445297656209	16.76302368876534	NA	18.79443800435297	17.50068573879116	16.584976830896824	14.755939969514685	17.28374399363033	17.10217136539024	FALSE
ABCF1_1	152	0.6943800145550718	0.2484912206690019	54	149	4.951172036652798	11.809343481755192	NA	12.108284510396304	11.194480008940983	13.223326121109395	11.651498566939269	11.778395101092825	10.571081967443131	10.574371210494093	10.039270789450715	11.227199785878168	10.245812804386958	11.268537330369291	10.357220722809412	10.660908852919405	10.380313223972472	9.967557661355071	10.388066140702275	10.644298278093817	11.203021682547286	FALSE
ABCF1_2	136	0.4469100706165814	0.1898423706075455	48	133	3.7520167380382445	12.323131153087035	NA	12.62146263259882	11.877936426943938	NA	12.16057729811813	12.803593053128722	11.340457784433914	11.200926306697305	11.024490272210494	NA	11.248572180614207	11.649543072933906	12.555482282913413	10.88657174777672	11.504582379817528	11.033256114572872	11.028793350090636	10.942250061292857	12.523012590685545	FALSE
ABCF2_1	120	0.698020454690468	0.32817420510104006	42	117	3.1394483935198707	12.343067782551692	NA	11.910783797189737	11.49730904127778	NA	12.808397297961031	12.295220324062239	11.538179143157016	NA	NA	10.877537964975621	10.223500578943131	11.452477272929766	12.008086045193554	12.410664147684358	11.977075604434226	11.040987473556966	10.060124273232466	10.626348365142444	NA	FALSE
ABCF2_2	136	0.7340441880252455	0.36949654125014525	48	133	2.733721858004744	12.595834538219814	NA	13.301992607718317	12.104820061869605	NA	12.65343236119545	12.317342158997874	11.857747112516646	NA	12.167651086634608	10.554137941193384	11.46991626498891	11.49664803781645	13.002614564948574	12.658448874247973	12.25156993727352	11.368053186853551	10.081477415637933	11.764815351759042	12.015161785998643	FALSE
ABCF3_1	160	0.2541116102097334	0.06896835932566042	57	157	7.394056879407151	5.4573633530574615	4.223406398688005	6.644061110529547	4.966854246426311	5.499789024152275	5.808334701623999	5.919716484305118	5.3980383351755465	5.023381357654632	6.216143752184496	5.523094491970301	5.7213676059660035	5.928917345790893	5.564743006223359	5.644257682067564	5.881439665308784	5.038120867373144	4.573931768589925	5.158391446623627	5.700091271641552	FALSE
ABCF3_2	160	0.5272027547485594	0.19004389569027255	57	157	4.886584891153213	7.160684475105127	5.659891383610681	8.226130309619876	6.103961258545917	6.960664464071007	5.97471628343705	8.248166125576546	7.6942042591563276	6.540391833023546	7.690281456711114	6.279341138597752	6.488076121721164	6.289251051162783	7.4233958225597405	6.167797690659476	7.140987517065566	5.895356379818418	6.026815515712672	6.048525091206807	7.348108952587879	FALSE
ABHD10_1	96	1.5369028134068545	0.20993006125004235	33	93	17.813792179562192	12.611356103730758	18.916531443476764	NA	20.53761822109963	20.98459797402747	20.531068719931916	NA	NA	19.946356943779012	21.884828394461202	21.386682454029245	NA	20.858231511093678	NA	NA	NA	20.544525106673404	18.85988535598429	NA	20.79926128289333	FALSE
ABHD10_2	152	1.6205379304892777	0.4046025136113364	54	149	8.29228920931677	11.139730608101432	13.839061610332987	14.49022290688426	18.50890710041736	15.659139468382733	15.404031139440878	17.20924847709699	13.8740990482671	12.778295682357868	13.113346979140191	14.592492726332294	NA	14.107969193972066	16.5673883397435	14.757500441859788	14.399049658790892	13.425689125498256	11.723072773184093	15.1389877374479	14.126354388105252	FALSE
ABHD11_1	144	2.8199276028455214	0.15987427543978147	51	141	46.00030280932366	9.099691937863984	9.130770264075027	19.64332310747153	9.411463645189372	NA	10.684464161073555	9.584985640473555	9.935834566280858	9.358589888987048	8.515719982221484	9.053272883198108	8.380850727719393	9.018432535853343	NA	10.936952556849127	9.227778751395505	10.193616480692139	7.6579969662826395	9.352294353578513	11.57373372907996	TRUE
ABHD11_2	120	0.5889333742002241	0.21718336873052227	42	117	4.76827165452183	8.277127254999435	9.57801328994864	NA	8.889383927371748	NA	NA	8.617745740059876	8.845050576687317	7.956916854332213	7.5960909113057635	NA	7.2995639775298775	10.32116212181214	NA	7.9778485576386196	8.027084003296903	7.493161213461808	7.0189865704829595	8.390845649864803	9.987940471830226	FALSE
ABHD12_2	120	1.7529202706183586	0.3978634235427191	42	117	9.487680931414552	16.842881485222158	15.688645582797706	16.863461065471977	18.005349585647373	15.897676559181141	15.891460774805953	15.744800030296572	NA	11.77713427595666	13.132338532637142	14.037124141675173	NA	16.790264316262842	NA	NA	15.136060771245946	13.350135296753743	NA	17.951161671169956	16.243150407608482	FALSE
ABHD14B_0	160	0.2431465998908706	0.11197596387468874	57	157	3.2265367168967622	12.916742174976475	13.039004867658754	12.909848588322426	12.830983419527694	13.26444680650138	12.754638413023857	13.007702824655352	13.26199692334892	12.62699895204343	12.673342324276348	12.43744365767506	12.415804956327085	12.416691762709133	12.079913901805405	12.123243524872773	13.387487136656457	12.35283979288925	11.931744181782996	12.521836251393434	12.705028148895803	FALSE
ABHD17B_1	160	0.9582851159908745	0.22459109356902174	57	157	8.998026082800688	11.028741615965934	12.111672088971016	11.867049449338992	9.671001566165229	10.472944942922993	9.0604766636162	12.375108637378608	10.969624889055632	11.45776201581153	12.977912426158037	10.905515317411103	10.016051480706999	8.922272660851414	10.91320746689721	10.969649779844673	13.073899973395958	10.863190495613953	10.485117222860659	11.85220190464291	12.588034212792943	FALSE
ABHD17B_2	160	0.8098765637560436	0.2623203595853795	57	157	5.749386460708326	10.495741067767213	12.572649002932584	10.66421149803961	9.925300328744042	9.630457683392727	11.59882700670137	12.235044544339218	9.821893659970707	11.467867636974754	11.345488420500491	9.757773893154667	10.362810053016847	10.328865392336716	10.485762134095138	11.301761865210064	11.781170419839759	10.909420869841306	9.929734476926122	12.047437886196045	13.731128238397474	FALSE
ABHD18_0	112	1.1639078624882477	0.21486465222072001	39	109	12.344767150282859	9.720270497759543	6.405424000693813	NA	12.314055962426522	NA	8.300289871480635	6.787845141522728	10.456019367775886	8.196867239207403	7.014541124562646	NA	NA	7.871713796314653	NA	7.177238681245079	8.370788070444604	9.217144166274416	9.791088709430037	NA	7.028703148298608	FALSE
ABHD4_1	160	1.7951859321196322	0.15163146537885774	57	157	29.855171183954557	11.598303397625562	5.762612846486823	10.002897879816752	6.307831703730139	7.064865432466666	6.793429621230607	11.543336061833639	11.903341931161059	9.390232843507295	6.274150790110222	8.21421698829194	9.26886904379704	7.475345126107921	5.688700451440343	6.120277002147054	7.662860438682797	6.414667709396271	6.855356448876603	6.128228904558574	7.092490494352559	TRUE
ABI1_1	160	0.4122253670280254	0.1205440908093511	57	157	6.6648046208673675	10.249462243059673	9.722588621781359	11.567779181905008	10.383933001055796	11.465234007270881	10.436921023176591	10.472865616023189	9.734322623574691	10.73605760679281	9.936519357428981	10.230340661946544	9.9050411360651065	10.577374446535128	10.04110275559683	9.53920039286785	11.158925696799551	9.645926054377341	10.00240338451803	8.758674337548834	9.82018166212596	FALSE
ABI1_2	160	0.7079286755354354	0.14172968206936631	57	157	11.003556475820814	12.978254650859325	10.946797860643494	12.344893967021239	10.70587672148426	13.180830484720634	12.484871629304042	13.06576945922141	10.59798510188688	13.158115469670678	11.827222879984317	12.816359537674444	11.421615594614176	13.013103010674369	12.057466291246424	10.543748628819863	12.517234141847894	10.907818974428608	11.909746420447734	11.527272798508617	12.259628058954089	FALSE
ABI2_1	160	0.5853750529964943	0.1967843679096918	57	157	5.43909427597385	10.540265525708291	9.52752861697179	12.23890178140706	10.40223313809731	11.864279648534751	10.44821344176688	10.826821825738158	9.948045998954887	10.853026806483616	9.991729429873912	10.77395608527481	9.988716555487985	10.63929689968082	10.644672093073968	9.483585099053135	11.22800397471423	9.93932543624225	10.467845826053368	8.797700193920354	9.820674726805297	FALSE
ABI3_1	160	0.45808683262771965	0.0929161238832808	57	157	10.825043414706398	12.563728071315843	9.62147744507423	11.638698121109346	11.872794149790822	11.78643661057601	10.624545182496794	11.67336913025489	11.171238905897383	12.505640372800553	10.938976933708583	10.991398108056131	10.025588902853984	11.913173591782217	9.823962905935359	10.940773516476028	12.70710127537197	10.517006707041535	10.056777152336696	10.784611062478454	10.826480451334072	FALSE
ABI3_2	160	0.8161607579303747	0.12054347532994274	57	157	15.894667669906807	10.909186966237458	8.545981992154104	12.281811611661684	11.328474203936604	13.006034845578537	11.03892769692489	9.115613376229977	10.317811328704984	11.023855457235902	11.355702240271155	10.919921437292862	9.67355860175251	12.19876094347522	10.165537522244643	10.712549838900848	12.703679647229647	10.445253882592544	9.420983934150922	8.936236188473622	10.332769866664025	FALSE
ABITRAM_1	152	0.22291085591130214	0.07082908216470914	54	149	5.924586759419314	7.86703039752619	8.254602316274859	NA	8.513139477639838	8.612297509592377	8.124327913061059	8.362433874336618	7.487040093594031	8.846029894139496	8.135460891485044	8.301258717095822	8.046014000777411	8.487652784922878	7.5498353190018195	8.817088121893988	8.509133158664804	8.078511400212806	7.581328369971436	7.398521038719234	8.229378898718503	FALSE
ABITRAM_2	160	0.29451657851785185	0.06407149458672896	57	157	9.906663001340211	7.488553393646999	7.977598551415323	8.157626881666896	8.067258143840773	8.235729038123942	8.724386940273948	9.891987260136641	9.181421366872215	7.708610987454639	7.644310607757473	7.448325581548941	7.568328030605688	8.118541568816847	8.132599922616041	8.41929526101226	8.691033285963133	7.630193848247927	7.8745277550843085	7.719946727507594	8.189460056601353	FALSE
ABL1_1	160	1.0207785514993353	0.06663711095511918	57	157	39.4385914201204	9.772857237839954	9.627808856701773	10.1529793353712	9.879983328998753	6.849467577730198	11.13259937399792	9.897836781004658	9.162055625840571	10.817329223788626	9.057513944109933	9.532407627109011	9.76386071216004	11.154890344451509	10.339780654358211	9.255291291653604	9.673593871693171	8.97680536288344	9.442355879093146	6.17417298622548	6.373923441757176	TRUE
ABL1_2	160	0.7942902205076026	0.1035573608015394	57	157	18.37189437382632	8.290714166731895	7.374498916572451	9.188673815978449	8.26073373583688	6.975441457151749	9.226638536642078	8.975595234028178	8.525878156945048	9.456725169858732	8.539483233986273	8.535796031888076	9.011665721778492	9.415876323144413	8.82901404004669	8.257011769916362	8.482185158084297	7.787384055911366	8.766145298174512	5.915366150916111	5.633530871113157	FALSE
ABL2_1	160	1.041769880539099	0.2061481393093597	57	157	11.164906963165858	8.162548707881358	8.26863306674551	8.767471059955371	9.979060339719815	12.648950799922424	10.377651397880413	8.789468461497945	8.927506630743457	11.591499633016454	8.020617094068749	7.760885173303749	10.833585145420265	9.452533526112475	8.903118541201376	7.684945137156024	10.092444737957228	7.570354086622654	8.921526214853595	8.8482021944253475	11.23365463573229	FALSE
ABL2_2	160	0.4323045081935815	0.10292964630459232	57	157	8.814034919514494	6.619848912530864	6.7985934023659045	7.31891750020263	7.29254773291811	7.380160787166476	7.687186967954194	8.319359460483295	6.616656732448221	8.660219483887973	7.085383516832733	7.766614902821231	7.697874918769822	7.4932538809422615	7.135333266535287	6.988615100413251	7.033538588339319	6.761247540705377	6.449251858593073	6.447034853120991	5.907637519225997	FALSE
ABLIM1_1	144	2.44389362528021	0.2660879090255267	51	141	22.62783114197635	13.22343462291573	14.139865974935985	NA	18.90874569314517	13.33897890940348	15.574366553600374	18.18409436164712	15.125128054446709	16.25981767610517	12.287776885624972	16.022760965781803	17.96473730262235	16.133260715434464	NA	14.611245504026453	13.184074934122687	12.967450264654236	16.191113492666066	10.337706017904338	18.385547328872654	FALSE
ABLIM1_2	120	1.9323878638921188	0.3155077559068941	42	117	14.275928026412352	12.258635068222532	11.13162070522681	15.398676117676434	14.641769986612902	15.607408933928344	14.854779756565975	18.60485067532173	NA	12.371373624850298	NA	13.556047417349582	NA	15.784652632222711	14.159462607501055	12.738157158552346	NA	11.97375157824507	NA	14.58055858985813	11.994801588427302	FALSE
ABR_1	152	1.57421965994567	0.16096147131563632	54	149	24.226578639149	7.424020705763918	7.336599418265124	NA	6.691816008930754	6.653887048379638	7.174754435774554	11.716866741470216	7.8714034888079505	8.249720996575757	7.956412791000192	7.691052567992423	7.715265795022331	10.956550932475645	13.344852048706407	8.27766641384368	10.622238203114584	6.321971266320816	7.456680306396192	9.8128271845126	9.099635173160602	FALSE
ABR_2	152	1.154565582008644	0.30987726819610745	54	149	7.521410217158387	10.442112272713764	7.477157403619397	7.684191623121833	8.14600002241242	8.05067398197435	7.872581026954498	10.78191353636421	7.3634042146771534	7.8996621639271645	6.810214183966399	8.666738222840388	5.27003510933029	6.974293777769837	10.156343061316802	7.630311040815531	8.324257044393573	7.012421292708001	8.810441997696321	NA	9.59866195038455	FALSE
ABR_3	144	0.43598233707839174	0.043867923633256076	51	141	24.712385169406623	6.758104821664093	6.489356658092476	NA	6.152285046755041	6.533950244519636	6.903804011642678	9.62218088005204	6.775422534081038	6.9831449431252715	6.431592763106444	7.946550849140863	6.012953985812109	7.3051244131416695	NA	7.43316628463614	8.625352858273404	5.745615319105223	6.759131424954156	6.803852083771153	7.187148348630303	FALSE
ABRACL_0	152	0.8006118352811068	0.33542355137154656	54	149	3.826729144175601	17.200044559394332	18.8024012234309	15.081281885431755	18.792840388389493	18.092197389761093	17.539312688667213	18.321431574907848	17.09078877551452	17.574971698009467	16.50161008077503	NA	16.305145849921473	17.396433490123876	16.148741782299357	16.98004912385185	16.823203844684297	17.29324254922343	18.073825710399493	15.559442902563491	17.1156677166065	FALSE
ABRAXAS1_1	144	1.4152633186384338	0.6420692076895679	51	141	3.329320704279141	17.583925549953765	16.27212016900384	17.20753752831733	17.52006803786825	13.720193683831207	15.921656466180966	NA	15.118303877418796	13.76456210940462	16.971888844399047	16.446667848333124	17.171960292157205	14.531602507822551	NA	16.437508212272142	17.07540325426465	15.761474987278334	14.133460885840252	15.184030836490669	15.222977079840906	FALSE
ABRAXAS1_2	96	1.2093033587565047	0.6715364852721865	33	93	2.2568019139864264	17.861335107903095	15.086843050897293	NA	NA	18.262214919120517	NA	17.141287564293705	18.48685514222628	15.063961554679443	17.940903425934582	16.869947991347058	NA	NA	NA	16.887003435575544	18.098997333997048	NA	16.386981508809992	NA	17.868247542980377	FALSE
ABRAXAS2_1	152	0.47776548594128837	0.2593467304756737	54	149	2.3238155819778537	16.717898958565065	17.71755252728132	18.00194352038921	17.465581684880927	17.80526593026124	18.115821641209607	18.436739764237814	17.16202649384089	17.193352893844523	19.673122603583685	16.676114906319196	NA	17.959976286916884	17.89018358499437	17.461120286774026	18.911169682509982	17.091892127409725	17.269102307105452	18.462517741903405	18.112952074012593	FALSE
ABRAXAS2_2	152	0.647716081886607	0.21071990402873986	54	149	5.722220478283676	14.291015234649844	15.766491225830316	15.759190035512812	16.735224439111114	17.621647020999163	15.124723870810271	16.754205041343557	16.355651038145474	15.988949491913939	14.749794945286519	15.813541341676551	NA	14.926313327251439	12.653028380018956	15.688818558429398	15.489044885935591	14.922189392896561	14.431213798796948	16.264201433854268	17.037661076723033	FALSE
ABT1_1	160	0.5204086042684739	0.0945810032458171	57	157	12.400942340193923	5.105058893791501	4.750660178734368	6.985916580797811	5.701295599107517	7.479109596465664	6.293705557573951	5.561934740610589	5.722534244501718	6.535514993226144	7.50029828755752	5.9043426619733355	6.7201779967161475	6.045646652672544	5.737771209025368	5.681199760620445	7.59055005823307	5.495756372333595	4.383880721094775	5.184935666503533	6.557207032402793	FALSE
ABT1_2	144	0.5674287462754117	0.14310489779288132	51	141	8.197697339612974	7.36296207317213	6.206415789440786	7.493279420095875	8.620137648550454	6.839094953792104	6.4783765503462085	7.368751560403358	6.960437082347352	6.484034794212682	NA	5.81149421429773	7.150147593514814	6.3084048070524394	5.610673513267387	6.088832549158155	NA	5.816180701532806	5.1915498361651	7.672900350286914	7.261020854140826	FALSE
ABTB1_1	128	0.7190938752380496	0.1003156784499542	45	125	17.134194285182158	NA	NA	7.619150569003216	NA	7.070798010368892	6.884192069085871	NA	8.582754949589512	9.356843703501735	5.858295045891699	7.59240616822312	8.44554428675198	6.970959230100618	7.073434195320569	6.316722049271003	8.074788780889827	5.855860864556093	7.7330212176854936	7.0122168661538575	11.272451679691642	FALSE
AC002316.1_1	160	0.2851287122851798	0.04006062413212301	57	157	16.84976500192367	8.91419188325552	7.825140223427816	9.141907855618465	9.19998193927037	8.835771836590347	9.59357782632158	9.224113374427185	8.516316128471612	9.697705284290466	9.021617869550616	10.563761888838407	9.525554466870448	8.951462961654066	9.129182926857489	8.834828473226393	9.518625423366741	8.096760809536788	9.190902207581402	9.08311168274394	9.074118080765652	FALSE
AC002316.1_2	160	0.7650517214886653	0.17459186040577407	57	157	9.315178556611476	9.543011107137554	9.427382717566314	9.922415578665436	10.905383106614217	9.323415801378216	10.707136957067839	10.810246231348215	9.57372110317708	10.499912787191873	9.713464234887434	13.862210029849185	10.065661829567173	9.367793179935191	9.22639842788653	9.783086240375848	10.644439747653529	9.0571404936509	10.967742403644474	8.94570978890542	10.722329450390788	FALSE
AC004151.1_1	160	0.5456059063050013	0.0962637227245916	57	157	12.856990867035561	8.88892224121656	8.749218221129505	9.828499078732053	9.33135723267964	10.350975312761342	9.713614232187673	10.07987740651335	9.126233110751123	9.294933175580482	8.20853414158669	9.17850958978357	8.893282799179856	10.768621553870647	9.041240178237787	8.758043715195154	10.334381628580832	7.311010731375387	7.417471257165802	8.947766122232835	10.338425767449868	FALSE
AC004151.1_2	160	0.9634349690857374	0.1618046955710225	57	157	13.646076009262321	10.602684510269757	9.178416900991365	12.899911667050976	10.82805440757855	11.88335562334271	10.121784817021771	12.21050119191078	11.675327671278058	10.6415122523518	7.484071205169252	11.087388928211654	9.738254157968889	11.1240348384474	10.815448970828356	9.985755586810553	11.775662011892624	8.758484352821261	9.58053538578543	9.424324256234366	13.049637733627923	FALSE
AC004706.3_0	160	2.2603084213344546	0.2584908973635365	57	157	21.330647030817808	10.096428885305745	9.726490504545536	9.565581705254052	11.163634497281238	10.604312583078665	10.027032634204408	8.816810655288219	14.710260520995414	8.403798328427808	6.8190403139929145	9.57645118898162	10.764550894170036	9.637516850449593	10.627390638017788	7.126377333663777	9.041003980662122	7.6315687373296495	14.397294018715595	11.853752120745666	9.033966878638477	FALSE
AC005747.1_1	152	1.3558186913076646	0.2439646905769409	54	149	12.575153556875712	11.348228713059129	12.40421407780283	11.049182563631543	8.871018078172913	NA	11.08087886073923	10.415366540043225	9.237336178173608	9.337775070033585	8.696471694297447	8.36066636165519	12.32393877304028	12.054736427432575	12.16002493158835	9.044103634160077	9.244154061937282	7.975713821151004	7.852714603946531	11.331663887312775	11.463116301647522	FALSE
AC005747.1_2	152	0.9000099109149213	0.18096239398893815	54	149	10.96381670904883	9.762884503479814	8.936629389172943	6.795926365518343	5.981686691597598	NA	6.114971668760482	6.486212799865455	6.917489914089676	7.137524795964471	7.132251723624666	7.179019999151038	6.5002386468812325	6.798745970886785	7.30897872869214	6.387453720924101	6.45011663574292	5.450727210887259	6.044373433856058	6.719366847137749	8.280230911342311	FALSE
AC005747.1_3	128	1.1832392034796064	0.21991219451303348	45	125	12.168076282290421	11.942362656484377	NA	6.766442862886528	6.74221740068986	NA	6.71331713520015	6.042855107887542	8.423775475381856	6.849771616989336	7.266022328489274	7.055824374703299	NA	6.760248729600309	7.710295006423816	8.465833343365324	6.246948990844738	6.241734728806015	6.844260088999213	NA	8.371237070784241	FALSE
AC022966.1_1	136	1.292854802096	0.3297506372308961	48	133	8.09278534194856	14.011682243582161	10.455569533803523	11.608323100821387	15.503336254156778	NA	14.049481484498346	11.92323263692539	NA	13.441355824440489	12.33358275594473	12.561164928591555	NA	12.659183372584572	10.672654377192883	10.835729826105874	13.110165943726349	11.512705419969302	13.530523010705862	11.047572454996127	14.176298124924086	FALSE
AC022966.1_2	152	1.4986625869991583	0.19260785363305735	54	149	18.710263097606553	9.703185238177902	7.89117983600865	9.077026983746178	12.194797914986692	NA	8.81696861605307	10.541598950827737	10.68249823888144	11.057082550733838	9.054996624378681	8.26837754590667	8.34579021611946	7.84278728144944	7.841015299625939	7.669153601986624	10.380008420872368	7.912648512693461	8.757259449532434	7.805561095888769	14.06484721394526	FALSE
AC073111.4_0	144	2.7634433204387845	0.35579428065770335	51	141	18.708680338029616	10.720979647194973	15.430577844731097	13.532803809765346	16.685240998791784	15.375081789545224	15.092010089908628	15.149255881592506	16.12695913532897	NA	6.425999356501242	13.818430432599285	9.610308785278956	14.518513115982548	13.857998783072002	15.16643552601678	12.61785652957532	13.504461395095843	12.292099737652784	13.27668987386373	NA	FALSE
AC091230.1_1	160	0.29450197325325067	0.05605476693392303	57	157	11.71667771329246	7.87901105220199	6.7773053498790885	8.87075973185759	7.3770974378689385	8.071575614096595	8.03801794438814	8.13964226991948	8.206702426888214	7.839752968246223	8.35065191209381	7.0953324058006	7.922162822253038	7.697873226187858	7.831588928903099	8.384583776999033	8.62900080616375	7.8351695946129	7.146975232395716	7.638030907055891	8.975919527226143	FALSE
AC091230.1_2	160	0.6251391142679348	0.09966113070039127	57	157	14.522905496226379	8.212245046226368	7.810647714875575	10.686934210326738	7.441292199340059	8.740045348070623	9.358044015531295	9.523497478980218	9.600444434262537	10.004521512854046	7.98670786269995	8.859568993469372	8.406382124443113	9.335129658148897	9.961847860206383	7.566912072771567	7.582944942042737	7.419135447774169	8.322241923055868	7.664009286542688	10.39880274255345	FALSE
AC092835.1_0	136	1.1147522756842714	0.17597243500330267	48	133	14.781874645147488	11.557268202844492	13.668974752508563	16.1179219136293	14.7967126550669	12.814277013724208	NA	14.777541227735703	14.094135812454287	11.823532408593692	12.49867922855639	12.962624335663822	NA	NA	14.82604155722893	11.193613173289988	14.162876971695681	11.9051336445505	13.876770153650309	11.607319608653036	14.963323884920895	FALSE
AC093012.1_1	160	0.1797689306686899	0.03268037085845701	57	157	12.397003280506668	8.379526011461289	7.556701261608771	9.172893330863031	8.436160510696396	9.12600446249406	8.948224279529429	8.926706957566548	8.195477924314938	8.554347023019465	8.685869897795039	8.348033919479924	9.416295026794376	8.920377598851188	8.340046809232124	8.200312244690263	9.024221411355644	7.888349558584767	8.016678827189857	7.986713938237845	9.046737890758044	FALSE
AC093012.1_2	152	1.6854736665935892	0.19825591602728262	54	149	20.69859720211374	11.611675689735081	8.306570872847985	13.437797076925186	11.218996846148341	9.068864087137818	9.882564227395289	11.422661515948263	10.132128717557967	NA	14.113063257169753	8.604323871616186	11.398808180349457	9.736579479089466	12.023427681072063	9.570027067822378	13.10782329822565	10.067570821213343	10.52203908130645	11.553484115922293	15.601368490064875	FALSE
AC093323.1_0	152	0.6075617147894169	0.11096185624443305	54	149	12.348817911072302	13.465539121443117	13.996773157752287	NA	14.118702293285203	15.468308539006646	14.140842551489953	15.376368465593577	13.895276549810387	14.245035103760829	15.572347387473226	14.632994192732529	13.87687528182609	13.580223090933185	14.433057777591891	12.401381587903577	15.624474540819243	15.428376586298452	12.657497873396368	15.03775929397563	16.04642774744458	FALSE
AC118549.1_1	152	0.7238262386489348	0.16169771905854335	54	149	9.59233272803261	11.00793793612294	12.288001147417688	13.764335244639092	14.447023959913164	14.403990451235844	13.498707570872734	13.846305502345782	12.040271253998705	12.432759513275286	12.806745812121633	13.122714127999437	NA	12.161354549639444	13.641819548050814	11.388417084179462	13.352262551506074	10.704030914519842	11.595871848509516	10.75073113375149	13.177236391796981	FALSE
AC118549.1_2	160	0.6463629248058576	0.19651882226754944	57	157	6.304964929736791	7.738741874590208	6.105909562788387	7.234759569060275	7.380804127962447	7.847984236010155	6.652956176916964	6.6807310440432515	7.649167426046113	7.24771618359013	4.901813011158205	5.654529849359074	6.700340306495849	6.722666434910321	5.735622224479506	5.242216766439969	5.697869786314696	5.308653008799058	5.413095337473959	6.8082329525274234	7.3387284722769985	FALSE
AC118549.1_3	144	0.9441995401205527	0.12702758577270062	51	141	17.78542901005749	12.047566627095955	10.089324382567577	9.866353272236944	11.995011981254631	13.344786417075158	9.38918753825915	11.369365701772312	10.206785277751504	12.386252928447032	9.909530348233025	11.747589475082734	NA	8.983649000368802	8.661362351745453	9.316610923781411	10.905116487006882	8.370343240757958	9.248006750730081	NA	12.189195425077019	FALSE
AC119396.1_1	152	0.8615081111796525	0.21932883476930803	54	149	8.078915462271045	9.889488000707122	8.408576979862499	NA	12.395142959138235	11.321369595881837	11.533094011008235	10.829418051513532	9.316219280072188	10.543070258536773	9.829492104876024	9.90441773640072	12.285833225085891	10.850112938628929	9.45814530709501	9.90422902954008	12.060025030586827	8.803854009869637	12.661893873533682	9.400958184178062	11.049233270218599	FALSE
AC119396.1_2	160	0.348683702539218	0.10135072190747323	57	157	6.721713251672121	7.557974294234273	6.6527460766330915	7.997153389311967	8.219261331820421	8.492262037093749	7.887458836166767	8.180771399907211	7.246537358691184	8.074447015822718	7.673891612549924	7.922838541122077	8.707352642212113	7.643717264668426	8.109160404735741	8.200638053673668	9.210602473767917	7.0139089484044455	8.777016695820455	8.01173071004058	8.296923093603763	FALSE
AC207582.2_0	152	0.9492650198658252	0.07952756065428362	54	149	30.176093893869552	12.112891973923631	13.004169289638126	11.8905336138233	16.916005462463673	14.699080166367954	13.879321048101922	13.444570070808698	12.943622414016586	11.046484646888553	11.870549571036129	12.021376944709944	NA	12.444519933559532	11.403658714693774	11.700167562496118	12.931560212732276	11.461860470277173	11.8232037459158	11.944754795012992	14.130690273610238	TRUE
ACAA1_1	120	1.5834395516411846	0.35524853664925093	42	117	9.63097353846953	18.616298043095288	NA	19.468485381926182	18.75271821923892	12.774768440790732	16.065947289694666	19.348867329090073	16.798035504467737	17.50475426548013	19.635602878976783	NA	NA	18.785365229300517	NA	NA	17.647249822265834	17.967512069397266	15.717842871302542	19.451717616253607	15.554684868297628	FALSE
ACAA1_2	96	1.2683425283695084	0.4519663114776278	33	93	5.090416150086528	NA	NA	19.389474326743105	19.252036595511417	15.041675407164785	20.838294206220095	18.99875108783226	18.65123472082098	19.845776282556635	NA	NA	NA	21.567452533320047	NA	NA	19.03293876765223	19.090364289181775	17.975557690749984	NA	19.939932882020532	FALSE
ACAA2_1	136	1.9836850681168847	0.24418264460158912	48	133	19.73879554934975	15.3697585782644	13.625623717552932	17.016020453497628	18.7009850084514	18.211413788862114	14.828510761089552	NA	NA	14.72482442585936	18.647077991284128	17.679917889300683	NA	16.22814421127406	18.404090522440953	20.705524713397775	18.182962458784093	18.640298969563506	12.226539250062483	17.03978206892578	17.143017606018088	FALSE
ACAA2_2	120	0.907010004319594	0.30204203033246046	42	117	5.579580847342988	NA	NA	21.131962665580293	21.167571087319978	21.473458246791292	19.390860304018105	21.979438219430335	NA	19.936742544377513	24.14400399869883	21.371257057713905	NA	21.18711304268822	21.18554572377719	NA	23.03562601057511	19.71391700923613	19.5143767374649	21.34718695699218	20.3247028991514	FALSE
ACACA_1	160	0.18408840196893983	0.04321527808171635	57	157	8.97874484423326	6.219646804145213	5.739615347807321	7.156578417879474	7.242867674343243	6.855520770773886	7.9250121087586844	6.747026487780015	6.662458926517025	6.493715473585606	6.87918760898836	6.387508091041117	6.563342062178272	6.131809704677442	7.236433226254466	6.457790970867217	6.824230301845086	6.113944806386093	6.258535033594934	6.4457201762503304	6.694377203556569	FALSE
ACACA_2	160	0.5414942449772165	0.171186634668626	57	157	5.958234335925769	7.218593890566775	6.797255362240996	10.189257489965858	9.590826672526	8.22191123871214	9.247361832217441	8.613567399039361	8.346239344400713	7.823913362713039	8.642003241467613	7.333378141653607	8.011889924408315	7.131608334012333	9.219345505888683	7.978508086346889	7.859370466406851	7.860831162244688	7.295576292686633	7.399089710521698	7.9605175810212305	FALSE
ACAD10_1	160	0.3379966578103709	0.09949055479012044	57	157	6.603017382813262	7.625623884328466	6.747205183140056	8.560868354572513	7.554362833491546	8.950412376761735	8.332459929123422	8.765738454202856	8.045989582366914	8.738982429978623	8.123978376791262	7.853775825856299	7.625638281381951	8.22320847458395	8.92684533523688	7.961970634399715	8.622177499393775	7.229519638761912	7.000942887767642	7.9771810680012045	7.511550008363125	FALSE
ACAD10_2	160	1.3366675940556234	0.29328953196322327	57	157	9.798733255454364	9.640169979990738	8.409950042436899	11.758014814259571	9.047759966874938	13.565837721604762	10.552215995834931	11.936035929294778	10.91715232893754	10.384616568560475	10.495642637235417	10.338882790994921	8.303959371498316	10.711418014694393	13.255298958875727	10.475796275986946	10.210341134124526	9.752935527303299	9.137718425462277	11.71278717862986	9.477673264139312	FALSE
ACAD8_1	152	1.6293785097312963	0.44878084584260275	54	149	7.258721190358536	16.91013765735253	16.117739513930378	18.83050152734207	16.917913819022935	17.63709226157996	19.02030844822651	18.637715314132862	17.10596055589923	16.71428263679062	16.030843309902117	17.507365517109555	NA	15.751593751643467	16.88475709049206	19.20196637951898	17.12228421641423	16.029864828672903	15.418393619307619	16.13143492698504	18.28646828331756	FALSE
ACAD8_2	144	2.062156191708056	0.49383577928799133	51	141	8.78013471580264	NA	14.104785974787	15.767425868424427	16.093256437309684	15.875714676175907	14.776631470150004	17.172764303969423	15.785941035220413	14.456489699251623	15.602216210553973	NA	19.77764549185539	12.72120165392788	16.359074500899922	14.245652314540663	18.027264489479634	12.999317700105033	12.799430029284396	16.694613557047724	16.83492225772805	FALSE
ACAD9_1	160	0.9625673605916211	0.2117356697467135	57	157	9.767273854936622	9.640635868493293	9.68129861444901	11.57986382051562	9.582380462168743	11.43244517634847	9.60369680798582	10.470558300259281	10.103431031586464	10.961929822927216	11.003164989352594	11.521634377510182	9.37821045322393	11.026276104334595	9.689545771512453	10.283731744115068	10.930988592459062	9.823342733460029	9.541842363260509	14.728965713163614	10.08753168397614	FALSE
ACAD9_2	152	1.7359617591509175	0.1600541638489595	54	149	27.167913158306686	9.933197098341877	9.540379538006283	17.348272667269352	9.426522532528102	12.901501445862898	10.1085587701491	10.297748333714146	11.052227835025453	11.799478026671231	11.918061629468275	13.386901949422258	9.89264429886887	11.918362314327481	NA	11.453728808239426	11.930070552580936	10.199898696733172	10.773410829980651	11.666268810653552	10.650979002466666	TRUE
ACADM_1	128	0.45991983917869117	0.2542322964341362	45	125	2.2473709808523954	NA	16.281997872423027	16.885700775832703	16.592319831719074	16.988106212232847	16.267358298705492	16.477164660587153	16.162573476967403	16.148956277767873	NA	16.457113952071268	NA	16.472089314271983	16.651533287760053	NA	15.786913456636334	16.3515975850011	15.252851431279982	16.716612381819175	17.12823463251246	FALSE
ACADM_2	144	1.954917514562209	0.6430349636683594	51	141	5.640392218677227	15.32885427555248	15.045302360582204	18.18769994959463	16.008384571954593	18.571440983553494	14.509650373594706	15.971863946897214	16.195129824240457	14.334644339917665	NA	15.150464646040488	NA	14.274857869787075	14.362510775256508	14.695850553874878	15.913247722484464	14.999893820142447	14.946775339535176	15.007076530402337	15.999291896067097	FALSE
ACADS_1	136	1.9686798857509198	0.30117878042561436	48	133	15.340946794047731	14.628270337764535	15.612748361823527	NA	11.866208746486539	17.71300798621642	16.772665763725147	16.128656147680072	14.594045525041224	15.51795111521957	13.75738047789816	16.977290408062345	13.739621998929945	15.330838395887223	NA	NA	13.04204382485855	13.720329714146873	11.671726911537021	19.504514524136653	15.821674995522239	FALSE
ACADS_2	160	2.0440647174364197	0.3222602523604313	57	157	14.71641016287775	14.410967329293378	12.490430605872216	15.530600606158586	11.637557435925277	16.102399531413326	12.660664909259097	14.979284087096797	15.24470307629209	14.19258591956972	14.560709789452908	15.272205502370353	11.307151522152612	14.013058600046168	14.511670890056008	15.186219658048701	15.523995533700232	13.15021447002622	12.625351472988108	18.478611447651023	14.702247463098429	FALSE
ACADSB_1	160	1.0185009186474905	0.3976182883301797	57	157	4.300985274056919	14.469747460491696	13.281765369279737	14.787376864641814	14.190306709923842	16.35552161059883	15.774802351143826	14.182593673000207	13.940854492926693	15.03874984746843	15.073097961436725	14.41996852051317	14.17021255624154	14.444355584596652	14.89093193717716	14.276724683516424	14.291251257108675	13.001057564162968	12.176205395991932	15.454217850118765	14.567216944653197	FALSE
ACADSB_2	136	1.2900238375425106	0.3031847896711496	48	133	9.018811700424472	14.28552694300113	13.134515699841057	18.74930221557593	14.095254160887375	NA	15.909406138595605	14.634127087189432	14.35144291312182	14.7777235411343	15.183317953214674	NA	14.503554329093392	14.838288148962906	NA	14.576639423320449	14.872146576235558	12.807111791852526	12.761959621748762	15.272508856923785	15.15444113473475	FALSE
ACADVL_1	160	1.115048461305089	0.3368873331025382	57	157	6.362234133953146	15.127402940912942	12.885862794888727	15.941799295380374	13.462148439822977	13.716553523767285	13.66100580457145	14.990226655046285	14.790619305754808	14.689456568901994	15.69559923710652	15.575276933803675	14.489601941033971	14.384382248915784	16.812747007333922	15.10794668292322	13.54085756165175	14.020103361667955	13.42613026834517	15.72529148773875	14.651875297056032	FALSE
ACADVL_2	136	1.2987451647164305	0.3021197905934692	48	133	9.14035721407454	15.07449466351689	12.898986594980373	NA	13.255547240983297	14.529267515388103	13.518119245200833	14.762530903040904	14.623639232700278	14.195317265913014	15.724555633523988	17.35966899937843	NA	14.23315723358454	NA	15.362040040947333	12.427496758286757	14.121028934296843	13.70499995227841	15.481067978818704	13.461596429439172	FALSE
ACADVL_3	152	1.181780250517999	0.43910129673301285	54	149	4.666904413935735	15.374920025339085	13.095484401753705	NA	13.079516129138733	13.19839678622113	13.515704681426236	15.105650127052566	14.675030817797426	14.99031914005491	16.042786484401372	15.689665415045672	14.20035959745406	14.654395176104481	15.728200570138467	15.346502917928897	13.208280474316428	14.05457121427988	13.127851333903244	15.266255710497507	14.663323997862282	FALSE
ACAP1_1	160	0.2353722441757987	0.04894650597631222	57	157	10.490808823894001	7.883451797461234	7.403518571879932	7.995205444065074	6.922607962125344	8.178427409440316	8.397361677421118	7.708003295203912	7.355372882998302	7.454596492041817	7.151527216596232	7.887148247783795	7.571158706350854	7.990818510045764	9.054885823032473	7.451330354142453	8.612056836375572	6.9174171191141784	6.701719262492412	7.385898683979476	8.419673552601903	FALSE
ACAP1_2	160	0.3698128159878291	0.07029533855707625	57	157	11.736009143925656	8.870051940047537	8.975676229236559	8.823063657485989	7.4536732230951	8.383981847375566	8.873232312035999	9.115253023276003	8.555204785372677	8.517335269497462	8.718009218710357	8.10738166282587	8.531968461063364	8.707241713488077	8.839945796676197	8.227351344935467	10.80481034254171	7.604649804389	7.725720784630987	8.64270189358076	10.39085709778297	FALSE
ACAP2_1	160	0.17047118739716802	0.05239519263423726	57	157	6.207188988471345	8.852105208001056	9.191607873822319	9.018946699750012	8.561725963178514	9.03871461839523	8.921607382114246	8.64411575471899	8.501564190849349	8.717987130049286	8.367520771395604	8.52874539061327	8.735732300266038	9.177224010317325	8.13845432097866	8.378791354164324	9.2926174429504	8.030848901724829	7.757437351700893	7.967660888007871	8.89102495112214	FALSE
ACAP2_2	160	0.3407191031196424	0.08332401710177428	57	157	8.508536158297012	9.475031105244689	11.146804627808525	9.94416817265935	8.825556927040628	9.732200537959377	9.332157857284532	9.723439388829066	9.177853663346395	10.439153465590094	9.013679447583325	10.08445679110804	9.105846453206588	9.792990602283284	8.741766405556687	9.41707142556722	9.98659723278779	8.82917817336392	8.315084366421152	8.962941535049064	10.788505249423753	FALSE
ACAP3_1	160	0.37762966610776083	0.08246230106937061	57	157	9.859109399311444	4.739073026198365	5.738995029118077	6.776755133042204	5.787165135348028	6.522887654321284	6.16300852160725	6.180867832177042	6.959191798210542	6.248640692075611	6.075257606443284	6.1097157043296955	5.427180546856412	5.887020368385933	5.316841537092838	6.0046731342741	6.702059369966567	6.244278558357504	6.0352890853793	5.694144895999243	5.996297411046236	FALSE
ACAP3_2	160	0.273251344591023	0.04855648680968644	57	157	12.745904889836718	8.17920069190626	8.746529845585451	7.958997537588809	8.688646264213546	9.20409579904251	8.434437282766222	8.635852960626343	9.186449952171966	9.09602024911794	8.107480893745945	8.448482509212598	8.625488018698018	9.091417713247962	6.913067873300594	9.109117822227647	8.824948441919618	8.781457771489983	8.193794166071578	7.8329542669819565	9.190951010049409	FALSE
ACAT1_1	160	1.3743196206706765	0.6004440562694429	57	157	3.5499593524476767	18.451589377955337	17.894268841119604	18.670464627942213	16.631629400102476	19.599083664173513	18.340652604969286	17.76157318229837	17.378293900114393	16.251163734728042	18.30095143060682	17.471495311353756	19.081617094888273	18.547163026160764	18.801588460907983	18.25424010209857	17.60028485058183	17.98544552087189	18.400487801787854	18.12755639487167	17.560084770218808	FALSE
ACAT1_2	88	0.8608877213962001	0.45043293731553785	30	85	2.5818609724519357	16.288819293459394	18.118906821686597	NA	14.607600682198532	NA	15.87789018004251	NA	15.161583494942478	NA	18.227002149408435	NA	NA	16.98481827326019	NA	16.890533582086285	16.887609476718595	16.475366075069445	15.5294048768908	NA	NA	FALSE
ACAT2_1	152	0.9337144560338957	0.14413011090596634	54	149	15.11598028729617	20.20482778824087	16.425229592680495	16.81343828729324	18.946192047609884	17.632201290831226	15.573603403334246	17.53545579402299	NA	16.35085253846932	17.018770511899707	13.981910766217172	16.053243495234312	18.129250823173994	16.64020618239005	18.929879570958253	15.774510581396168	16.06524408878007	16.604681099506642	18.190922867464504	16.403314722628284	FALSE
ACAT2_2	160	0.7963690322414992	0.22753768822128156	57	157	6.885809039458001	20.751224536703823	20.417899275054328	20.441500585575525	18.917297618864303	20.998241878948825	17.63717177807644	20.871001428239296	19.56241210383765	18.192486166023222	20.03442904984997	17.55785500042596	19.387162411167925	19.052742573751754	17.780466319727797	20.02615195338768	19.70251557762217	20.614178863258083	19.2734215447045	21.550607406029183	18.562634979809097	FALSE
ACAT2_3	160	2.1793166410842155	0.15853180248960763	57	157	35.10980957841182	14.05364899487843	12.3191615293437	14.428006369396575	14.650053898390803	13.613365935473187	12.933173780252313	12.608271733026752	13.893242228586141	14.551862940591297	13.278025280325473	6.88073022919885	10.653773535606298	14.582242141327486	15.628443622730808	12.940006818596158	12.906312653652146	10.421086225853633	13.52751831186013	12.369966312916604	15.705197039558591	TRUE
ACBD3_1	160	0.46416602978521476	0.12508588932232234	57	157	7.466530277166964	9.845129744167808	10.222773879298595	10.048105180793915	10.718069081509132	10.372458455136407	12.155104361350533	9.514508529211664	9.259566931391708	9.605022457085791	9.177335964264048	10.213949910134158	9.81626038288309	10.639421669723067	10.57799156512559	9.336953714258746	9.669903711195913	9.529890712112115	9.215019824514615	10.327287067334089	10.861516078687316	FALSE
ACBD3_2	160	0.7030199243981001	0.12717655112624496	57	157	12.471598665647608	10.07274108129051	10.012862653234727	10.298700847359601	11.285261350225062	12.183857624260982	11.882082474797874	10.880872409434957	10.621650222690558	9.89506697201582	9.688004676641839	12.797723827595622	10.93433164049301	10.415474049366098	13.662849971788503	10.071411268181398	11.075685598750571	11.270604161015042	10.23521589035947	11.557451726247688	11.683457507032522	FALSE
ACBD5_1	144	1.4585546518271677	0.24066315740621474	51	141	13.990973171726003	9.134943083666343	8.815632414138214	10.676741429509384	8.920919890307758	NA	NA	8.848998891336413	8.944419947241899	6.717060766767483	9.203829615021803	8.924155744462222	6.479164208535386	12.381772807064863	7.706671251029601	8.0308271892633325	12.435515356949121	9.677796854745786	6.025974429874599	7.353477012853242	9.656647674248998	FALSE
ACBD6_1	160	0.5638706216636445	0.07891999458463132	57	157	16.925257128210223	6.094996369479883	6.711417710964773	7.323927869426662	8.12286215101052	7.738999726414434	7.011745010657961	6.9987260189188705	6.908259977034322	7.443446336621775	6.032809942815126	6.088270928752975	6.5924986119428794	6.983526746410038	6.04376846900187	6.328840067179008	7.179082308852544	5.055019446150979	5.695982557149688	5.69591958248755	8.367386710446752	FALSE
ACBD7_0	160	1.0080823841805229	0.22683990610933408	57	157	9.486176192276375	18.433200807419144	14.518559682266249	17.267828354857855	16.04889387750943	16.624752012808123	15.013513661628757	17.690708394344654	18.017425169362063	15.31530474607064	19.543764903589203	16.498300510636803	15.586862565489406	15.882729376451117	15.949457270746034	15.84319166426366	18.4246560908377	16.044255495715188	16.85995731539225	15.756086964551375	16.465666025496724	FALSE
ACCS_1	88	1.169675318621685	0.26573029167152007	30	85	9.638259756718952	NA	16.267725045905497	12.002119582026676	NA	NA	NA	16.4140502376538	13.513119448586671	NA	NA	16.42485908220547	12.859113443571204	NA	NA	12.523103433591505	17.743494672470487	16.70061975557763	14.70496583714382	17.162227978385452	NA	FALSE
ACCS_2	80	0.9885010557889812	0.23002128246997797	27	77	9.403790479319204	NA	13.566717615974111	NA	NA	17.020233945402477	NA	13.205168140454049	11.171625389612952	NA	NA	14.421942285076618	10.936145290974315	NA	NA	12.016285348686894	NA	16.213855289234075	13.855681539751785	15.754754014492898	NA	FALSE
ACD_0	160	0.5816476386393072	0.1303062144559022	57	157	9.540362210238255	7.102558792928626	7.911505831485126	9.033296371942155	7.364528277288438	8.61195402150146	7.434122358103237	8.960325717758494	7.263363551595064	6.900772714169831	6.968128671664939	10.30457632597922	7.2627473193098355	7.4971995022713	7.718687142685378	6.7022257619454955	7.736598360797172	6.338499653849002	6.451386646158619	8.423790969525395	9.636104467769327	FALSE
ACIN1_1	152	1.4395472340793276	0.27647917015287604	54	149	11.607407251560062	17.45455048745121	17.361620071887167	19.2488600077222	22.507041982801496	18.899331523174453	19.293895740244977	19.490971479761242	18.761132551713015	16.717340664193593	19.339819658979078	17.59503529621166	NA	17.019241958947184	18.15164117938607	18.38565371585979	19.509567645525244	17.86663371126943	16.29018880109054	16.368764298681683	17.881809548392006	FALSE
ACIN1_2	152	1.3092603558272484	0.23980548625398262	54	149	12.30540342227441	12.2794348409465	12.858076723024368	12.927013069367733	16.599322439161373	12.124840130269304	15.169962067451863	14.98317634329789	14.259299672024136	12.72560557028882	14.946765941950103	12.104077659419437	NA	14.075516222664882	12.62419045114859	14.370993202222593	17.42044843918739	14.870906259502927	12.03067929056805	14.494600084097653	13.656928901114163	FALSE
ACLY_1	160	0.3579755422242419	0.20882821019584502	57	157	1.9672117941242688	12.389277635383873	11.65094921230958	13.02476226576965	12.127556992798445	12.208965744690811	12.598288801364905	12.322411391270059	12.78887176037352	12.739561416667165	11.7182840617283	12.149149107179724	12.11728852683401	11.942742433123323	12.291097507666057	12.585413712407926	12.746763396037508	11.688316076696513	11.852319314787794	11.913353060381388	12.45917001015718	FALSE
ACLY_2	160	1.1171260792933118	0.3100428379599861	57	157	7.170037427961244	12.629258556596822	12.096128830411452	14.613952568707628	13.052692543777175	13.186474644691982	12.709791593107866	12.767599541846323	14.715625153703673	13.466658722875945	16.54735205344548	11.28147049006257	12.692370124700233	12.320087805881235	12.480410724290442	13.44426487992124	14.281460889313742	12.97790067475619	12.41454203475699	12.349075839872365	13.352586093638903	FALSE
ACO1_1	160	0.49640013898488256	0.3133648109212331	57	157	1.6088275426316243	13.747885345480853	12.805692977841492	13.04625538544517	13.027769220795607	13.694482434199456	12.722738667880662	13.081182101993996	13.49700672987668	12.424816425706172	12.47032275399421	11.892573184215248	12.37136813471909	12.216615092493203	13.403868998473635	12.776385120040432	13.587937153151845	12.869454333632511	12.587790732014582	13.502136238265983	12.955145187310306	FALSE
ACO1_2	160	1.2144005009189434	0.3924797589415613	57	157	5.768162317664573	13.872635026175091	12.819249840815608	10.997979065222186	12.136587002668021	14.345111858917981	14.408523447722116	12.521548891752541	15.666656402822309	13.305479657951233	14.12653170091195	13.113912628989624	12.476337972112596	12.929401354077239	10.172079109641535	14.710383082035651	14.013010125718413	13.673132897920876	15.012362300221477	13.537863870166724	13.679275556014758	FALSE
ACO1_3	160	1.1720851094074185	0.43594354595794865	57	157	4.651102211178023	13.500455681817638	12.658513994688098	11.611863701436231	12.75219704916406	12.741455263690508	11.927160664325577	12.800507318165716	13.579988430448397	10.762865138541384	10.691485133572238	11.49038695648466	10.27637829870738	11.408521362941897	12.428508947280175	8.692439050071515	12.004320826377924	10.872147697413896	13.32238426395952	10.260035032022587	12.094238233139967	FALSE
ACO2_1	160	0.6999680245515112	0.19597331880395397	57	157	7.083596646591864	10.220117150011827	8.471519795219754	10.423107437469017	8.643105636637184	10.470049521291198	8.754174455452496	9.821748220351072	10.00037929866188	10.984292928942635	9.584340110413047	10.691005078378474	8.821775467323953	9.223455789758644	10.813586159436591	9.808682115153722	10.73482518246549	9.355032555882598	10.268216013635486	10.687423646960587	9.181957970659912	FALSE
ACO2_2	152	1.313528575649208	0.2297355496347948	54	149	13.01699256777958	10.17048547835112	8.716376917389619	12.99986792309743	8.53790480199964	13.766483706808758	9.3607987120114	9.984203858526225	10.171797046155131	11.037461186380575	10.430578673092095	NA	9.302074486758068	9.80474121806952	12.076435646595227	10.039269128831855	12.368302985090484	9.952873848778415	10.446037891046066	11.051073342105965	9.01013675573869	FALSE
ACOT13_0	112	0.6833793192573862	0.2869102780527841	39	109	3.862113788055887	20.03657261419481	19.125170186049065	NA	19.109541713450525	NA	18.06383610475431	18.644274747976265	NA	20.18468568734281	NA	16.48541590296447	19.26566030873499	17.74901417995884	NA	19.50230987863134	NA	18.242269088371486	20.541099944280745	18.45879495984098	18.310783611493683	FALSE
ACOT7_1	152	0.9462135103739988	0.2516901661824645	54	149	7.614004143661741	18.2894968342056	17.73962320141157	18.42219774307616	16.784134543309428	20.4217894029444	15.292564732315348	18.06359443649397	NA	16.033743883979046	15.818968524672668	16.421305105977883	16.432189330818577	16.576525918746377	18.07188787473828	16.591353925278476	16.99995237445273	17.393323390366575	17.177228846242485	16.67658768524461	15.936820604170013	FALSE
ACOT7_2	160	1.276970181006955	0.2203170791126599	57	157	13.210189992353763	19.396925143338958	20.162116048947052	19.904404624564474	18.329393902073797	17.460118774186714	18.175408269056298	20.39038263582884	19.25814120261058	18.285692619004237	21.972231016115085	14.695000099363208	19.064290835042886	19.56839980288459	19.26500423261729	20.103510872602364	21.96511991422368	21.39519210022464	19.34550547106113	18.722814521625054	17.85019382645032	FALSE
ACOT7_3	104	1.6670399842223607	0.44360228242716837	36	101	7.7376122195925925	15.710162844050144	NA	16.569950181123588	16.748997069107475	NA	20.18337042910966	NA	NA	17.331801047715793	NA	15.218687602020356	15.017029479568336	NA	19.565313556499596	15.519737002687538	NA	17.84983927635236	13.883854784367612	12.529293651067013	17.11404909526218	FALSE
ACOT8_1	104	1.6318529332856533	0.4920243305270747	36	101	6.499378730772925	16.365735255040565	14.390603669618965	NA	15.906384460602542	9.793855202918479	15.542199745063286	16.894135480960067	13.187643407068842	12.604851910260372	16.260076417637364	NA	NA	14.40074704334576	12.778168730667764	NA	17.081307717866256	NA	12.415854258156697	NA	NA	FALSE
ACOT8_2	80	1.9195443347665369	0.35460030415804733	27	77	12.585969271323984	21.771976146120657	NA	NA	20.039560953760834	14.504247524445205	18.91200671671468	NA	18.4286994377086	16.278493986065115	20.87275837339289	NA	NA	NA	NA	NA	19.395657803805403	NA	17.3867873862169	20.270375421724278	NA	FALSE
ACOT9_1	128	1.987088926487284	0.4886669104021849	45	125	8.517628858046686	11.834016380175381	9.353192928568713	NA	12.873329914230546	15.357397355165643	13.361555525314676	14.650911093563339	13.29669822692614	13.711298080531897	15.52088962872855	13.354641363698008	NA	14.294323573800341	NA	NA	15.62109617076894	14.276909128741362	12.570166988400382	13.094199739802265	13.672497398891945	FALSE
ACOT9_2	152	1.9559491467740349	0.5017234169586848	54	149	7.997605203219925	11.636523964369388	9.421498143966984	16.28688076339647	12.523788180787925	14.499104110996544	13.064306010733942	14.313280087040633	13.32937212871607	12.226204924191828	14.840952611132765	12.555714371101791	14.87044846576704	13.660580648489095	NA	12.115357191206346	13.838672106526708	12.52710773164879	12.084438736869187	13.465171895555944	13.384988705529409	FALSE
ACOX1_2	128	4.061455749464527	0.450520648061142	45	125	22.26396353828117	NA	11.474335012018702	17.7546978633742	11.702365202170675	13.177421211595224	14.46193735898246	18.011406343226085	17.630977450863565	14.3621446677554	18.24847227163761	10.715098457818481	NA	21.98216241417246	10.687497507839673	NA	20.80375256108245	15.819215945991948	16.4654248589043	16.343813366253883	NA	FALSE
ACOX3_1	112	1.472516956318957	0.4785903662606338	39	109	5.804332031235044	16.9594604570057	NA	16.67558066708074	18.053642282678478	16.209435029009676	14.127109431443591	16.08551744986112	17.140585622348514	15.58452109942185	19.8045228390819	NA	NA	17.69615596965289	NA	NA	17.5490459394798	18.69818887056601	15.32765698586497	NA	16.243374053015046	FALSE
ACP1_1	160	0.20410544463861469	0.0649035096694607	57	157	5.907474925783251	8.01922883595676	8.401809960916989	8.302484881678883	8.095067842423664	8.96907809229188	8.234463979349362	7.914868951950554	7.428427429771952	8.605920328012338	8.73800143760139	7.574100885152927	7.824241704880537	7.9992810966042445	8.325994149378937	8.229861545890836	8.664927177313483	8.457880164775304	8.082630141786085	8.666626681230392	8.541904710080463	FALSE
ACP2_0	152	1.7324050873545331	0.5536280702199692	54	149	5.874975591173046	16.155010123528875	17.237932527327438	15.386808717168966	16.295872762447914	NA	14.605172559017351	18.41872677514548	16.658564851217704	14.157929102680265	16.37109857115903	15.22681219087027	15.940597603973718	14.262105123391333	17.50700691389797	17.212077139871546	14.935804031439996	17.57020882653429	16.22244383641286	16.475035794023615	19.632525463954472	FALSE
ACP6_1	152	0.9792517244964444	0.27806744044542514	54	149	6.957841684433285	NA	12.280102271971366	12.460087199116685	11.403415889832356	13.357862971708506	12.065673404098641	11.514167625874546	12.823748163034242	12.32415984453026	13.12747436996191	11.993277068602342	13.462641346782501	11.908111772094175	11.31824011850008	11.947619937863768	12.003886512618898	12.176803687981755	10.008157805925944	13.695752026890744	13.383598016155412	FALSE
ACP6_2	136	1.2026935478984675	0.17946067740068566	48	133	15.79849015618823	13.665428407447205	13.477340073089927	NA	13.00341281788755	18.97682810696198	14.051036881158508	14.039764479501104	14.725041193267373	14.194019326901897	NA	NA	13.853877463381172	13.076351434499582	14.38857492681317	13.606803168614896	13.952758175816488	12.749332550419957	13.310318551233818	14.32096482451377	13.869631975971352	FALSE
ACSF2_1	160	0.36990729161466923	0.189390462473861	57	157	2.6253329450765457	10.015284944742785	9.844864487954965	11.038967607337149	10.189957686949468	10.610512127129192	10.139434014921639	10.713031194482955	10.452337706531372	10.706775749605502	9.436876062166606	10.668276595122189	9.293138018383829	10.182823869857483	10.476164961852323	10.002978901346212	10.177397643410066	9.980634623325836	9.661224450697707	9.173035763367132	10.543135547870293	FALSE
ACSF3_1	160	0.6736877013772639	0.13491216806534026	57	157	10.999717730974178	9.602238315796962	8.216165665600515	10.257614225778205	7.171606489256378	9.194017875373723	9.238261646523627	11.268840198290055	10.197227458864228	9.830808470705351	8.10746453854954	9.60356518150709	8.682568402609842	10.010099267213425	9.267977524455198	9.122850425836173	8.900781973453427	9.446034498133907	8.483210022994468	8.327355923881187	8.70884128694215	FALSE
ACSF3_2	160	0.4691703884242019	0.05732749327187102	57	157	19.78761368086934	7.5298896264057396	6.763756496186531	7.996399975799945	6.001643071784774	8.994109923383668	8.002784110960015	7.774293603406557	8.545186560677635	8.282010656941457	6.900305201751881	8.164200706983937	7.242773205889442	7.355727664827164	7.611887835957613	6.729157229666027	8.377582008426575	7.8428522378559276	6.6319153669879904	7.305742059585407	7.386137734136148	FALSE
ACSL1_1	144	2.0601120620617657	0.1981403898592406	51	141	25.980589008479672	10.300100657637698	10.763897550224316	13.582016379385552	9.781610857615881	18.534243908662216	11.765434065430373	10.468561616615606	9.214891018047538	10.289563397244185	11.04032600195909	NA	10.302223390820501	10.286265183538251	NA	11.063356402188035	11.210668856514525	10.43808285693603	11.020071982981566	11.461384001879658	12.429792206826754	TRUE
ACSL1_2	144	0.7308515609429149	0.15695273537426266	51	141	10.109167292571318	9.982151356654498	11.317201077723915	10.591000463663173	10.436897177195839	NA	9.622859662059927	11.162785191046181	11.080738640824041	9.715472199944896	10.81029297847873	NA	11.07786195986009	9.757649918022748	11.181553453821012	9.96141803244906	12.042894083480876	10.283287617154693	11.21242254554761	14.471624454583605	12.085057029548775	FALSE
ACSL1_3	160	0.6309363447960165	0.16474907710300704	57	157	7.794032535621365	9.795326908364327	10.445358364688424	11.804174296505227	9.901610639816434	9.937099955014538	9.1704924696899	10.6103519982947	11.27656896021612	9.494796630748235	11.043376291111313	9.921633168725077	9.86940680382231	10.193529093091684	11.508063245406408	9.30560674454551	11.808344485479148	9.424969400361263	10.809295361177035	9.105122837476769	11.034443880746622	FALSE
ACSL3_1	160	0.8970249042047286	0.1400371026660515	57	157	14.889172486952633	8.630697443351602	8.26939805067198	8.861206560837678	10.700830472968908	9.942348230093808	10.856749395913457	10.066055386388916	9.436580167728465	7.905912015114913	9.513784329401773	7.181825296015623	10.262104609595623	7.520392137138223	7.502595821753874	7.8477667596492715	10.20239943851496	8.634205873668934	7.484709492465945	9.823869691591304	9.173366006715652	FALSE
ACSL3_2	144	4.864267908867331	0.2611456801269149	51	141	48.73248945494074	9.487869268407444	7.887901138433193	NA	10.575472952558615	19.51241514675204	10.777599962161403	9.665170147370397	8.585009199199915	7.031049622806328	10.210204399921311	NA	7.658607895844327	10.057958184998997	16.77839087210415	8.06817550749566	10.396238539355856	9.030589225336229	6.1051634941487976	7.5572176264281525	8.247984807170837	TRUE
ACSL3_3	128	0.404285702133597	0.2152885056271574	45	125	2.4385519839460623	9.461566992027892	8.29148895989453	NA	9.644916498430423	NA	9.92517174207824	9.060076650701733	9.138771063368738	8.972778764570362	9.744718541860916	NA	9.663524833138618	9.075361422903251	NA	9.38387602297999	10.23764432252321	8.709506046255626	7.93055560261353	9.79195724747846	9.512177270350637	FALSE
ACSL4_1	160	1.0618441888717016	0.10598595364075801	57	157	24.841051263169092	6.519786461356997	6.031911319145488	7.724546744499113	10.070787163049545	11.180845043589482	8.830020641286264	7.533493865770003	7.399333207442882	7.574043415470744	6.712252128169151	6.270068137113708	7.305226573017167	6.623024840158621	6.827014265076811	6.391896459194229	7.669831634472528	7.316218714973229	5.57086416880274	6.844093390357752	9.06814644360543	FALSE
ACSL4_2	160	1.8457889465539155	0.1604666563054842	57	157	28.928303047437847	6.7890818735313285	7.070120104626991	12.131018973491537	9.710744214089159	14.285425569114526	9.371629302151696	9.150962530051	8.647879456342492	7.283814689869648	7.1997563980482875	7.80835219520579	7.786963203092693	8.120402900220567	11.516520820466601	7.257178646387543	8.452004197675635	8.414123992868179	6.161078338969812	7.227521727876804	8.660627385395118	TRUE
ACSL5_1	112	1.7806937085769796	0.25335294592027746	39	109	16.848912505049107	9.623433051742003	11.32965686140193	NA	10.636791187370674	9.71376247811077	7.957581805328478	12.826943390152248	NA	8.347782113240106	NA	9.275441384677304	12.22691078752924	9.333248079226506	NA	12.428960563524305	NA	13.896464832569746	NA	14.065433804509784	9.040110569028961	FALSE
ACSL5_2	96	0.8462713110669137	0.08093843112239746	33	93	26.647998697364383	10.985887139302411	8.79569934441313	NA	12.121278093331208	12.051358961479037	NA	13.113577846207814	9.730926992476565	9.680943012166098	NA	11.234121151410616	8.912801867351998	NA	NA	NA	NA	NA	7.454856500956315	9.116011544348867	11.555227587291464	TRUE
ACSM3_1	120	1.4140795901713883	0.058123716810544235	42	117	64.98733829310538	5.740841370253396	7.377752424264419	NA	9.576415932432752	7.500109254346745	7.947962479474029	10.496219359479484	8.045814489735129	NA	7.583190529716274	13.101802083621061	6.870590740514384	10.073689189800492	9.34903840760884	NA	11.708669370768517	NA	6.738126991333115	9.517085542640178	NA	TRUE
ACSM3_2	160	5.0670001589401945	0.1368990811204804	57	157	99.19278568710583	6.235452638854593	7.952566490193445	19.064270777434825	10.277314369809757	7.686588791929096	7.6053101819472	12.956718595193376	8.504459172685749	14.318766635128746	7.567561300767818	16.049621032591315	6.38582593868723	11.826444923170001	7.481012394922927	8.054408431958413	13.44381593938147	10.306205279909042	6.600454952389517	9.212916053552691	7.242619907010569	TRUE
ACSS1_1	160	0.5565043880879059	0.18032836072661895	57	157	5.7458181615213855	11.141020805437893	11.48259875922372	10.679988044023093	11.079324891682102	12.309868520156419	10.255089285972103	12.262626818469652	12.517089201555272	12.415723471890402	11.972168374350856	10.89293391184684	10.74476707714398	10.827086522822995	11.958544563535003	11.941026564656237	12.353709762026071	10.626759826690739	9.874993796101904	12.05894290185064	10.711297894140186	FALSE
ACSS1_2	160	0.5739280992816629	0.10751072395849623	57	157	11.949444902606189	13.91711053577846	11.498702650816755	11.758157299336668	11.706305172769273	11.963975956182846	11.061075377330216	12.394600055940963	12.803784975303948	12.721973280183084	12.294897079234717	11.37058565943216	10.859305308343709	11.1184560280885	12.260920688228161	11.953041323593112	13.311650518939157	11.010260191576624	10.318217360977439	11.83434455729679	10.990279234472975	FALSE
ACSS1_3	120	0.5902652773925217	0.2577363254346493	42	117	3.594102035560841	11.836516210182053	12.248066987966302	NA	11.08824077625984	12.905872320856613	11.363202003871683	12.5192440704282	NA	13.02831350645167	12.135693384971095	NA	12.38442847498002	12.372511364565687	NA	13.324658938342909	11.924311308879735	10.905416722656485	10.787234448320643	NA	12.272902713049607	FALSE
ACSS2_1	160	0.38592437891809495	0.17101654335631614	57	157	3.4612974534733976	10.749791505545918	10.186089403346928	10.809972307192048	9.653486298866255	10.461471487342394	10.603597939680416	10.322133512872792	10.760575714981472	10.753585944844517	10.412147951527974	9.386070979727947	10.283039026050544	10.131942401268203	9.943312122925844	10.53869415931766	10.595562716333028	9.439210773452668	9.965234663763734	10.194199322857607	10.464839815362179	FALSE
ACSS2_2	160	0.30965620882819367	0.11211083045523176	57	157	4.853377817418358	12.168781996932912	10.577149932843213	11.38200650574773	11.701175292980569	10.763794806155362	11.889054479275286	11.199533474420829	12.078915354030677	11.034830542120035	11.779472992934364	10.90408905904419	10.37123756352605	10.980366992219352	10.442036479646296	11.468396197940242	11.070480732448399	10.917785253989248	10.605856890312612	11.07155857191789	11.53404183379714	FALSE
ACTBL2_1	144	1.0992346215874391	0.21046746338174357	51	141	11.674867700935739	14.127628767763522	14.589500324703215	12.212659983137124	14.387752342324779	NA	13.671296071964555	16.377405487909545	14.778801565076883	12.050241282819139	11.99912969343428	11.672905472930784	12.7286532376303	9.780876542159566	NA	12.997250965439337	16.07064235214735	13.212365743315981	13.46995199842912	12.885547129888025	13.827372086119684	FALSE
ACTL6A_1	160	0.34337294315496136	0.1715524816011456	57	157	2.7586885562454015	10.642585742716607	10.29609940522955	11.023112102971991	10.359460790943524	10.585058141559205	10.262306897505434	10.615962602191473	10.016990496134888	11.157308540988286	10.793026124431751	10.092632364702368	10.225077090090549	10.73599751374103	9.529713254436436	10.16531769783762	11.439335716570053	10.04717631919045	9.748424870118104	10.315544804505693	10.787363567189178	FALSE
ACTL6A_2	160	0.6291225566212455	0.2314437324275972	57	157	4.732731193075044	12.363787839892572	11.267084923181658	12.297126582139693	11.12042377057332	11.230968087393402	10.854818655992176	11.09494218607695	11.141352664762108	12.567809838004921	13.119011212098098	10.23778977559425	10.917370006013389	11.583057616548148	9.996850207995305	11.476611233880705	12.49645652904934	11.50690685508491	12.293607561509894	11.965130796479352	11.75010790921558	FALSE
ACTN1_1	160	1.5553478576983861	0.5838103406172691	57	157	4.583662047857188	16.091817030301907	13.49922616071141	17.447524989632385	16.855210606017263	17.905028321068883	17.400370048860847	18.461281325104956	13.315014060419287	16.954026104166456	17.04026801540331	15.13360305884336	15.735424078688192	16.96395980486019	16.401048415338146	15.588031108373375	18.055610914849964	17.97082506266245	17.437586978085438	16.729877500944514	17.692129436442613	FALSE
ACTN1_3	104	2.083827588164188	0.41099530187702094	36	101	11.419166819843552	17.149390511692804	13.620502981830368	NA	18.85208498595135	NA	18.643792951726468	18.61008000494222	11.113680138887155	NA	NA	12.948332485728983	NA	NA	15.844653995808974	15.431560141566408	16.971842654893525	17.51989287853783	17.627109164691653	16.785253567758335	NA	FALSE
ACTN4_1	136	1.1070951594211556	0.40316040941668146	48	133	4.837989604748524	16.779227016768267	NA	19.23943123586129	19.129321941616176	18.040681011706166	18.236880000692775	18.349116543510124	18.260610929431493	18.564244670209398	NA	15.519829049102476	NA	18.399035247607227	16.208563753949253	18.72053952823757	18.43322181406669	18.345233416727243	18.26256278626652	17.382464202802144	18.79930553426829	FALSE
ACTN4_2	120	1.552475439111976	0.6391482922156732	42	117	3.980717012979465	13.906617098373562	17.440548304368114	17.79151699904715	NA	14.2056968678583	14.914171120405339	NA	16.52319338269793	17.37963540696354	NA	11.777784649585103	15.323596104325901	15.38594914146877	14.631821426396117	15.121212416307607	NA	NA	17.330396206991907	16.440560678838455	18.79411208866172	FALSE
ACTN4_3	144	1.392221363942881	0.5549823659201679	51	141	4.170798434164377	14.098917300915513	18.22498420354566	18.393514698151623	19.231156533626496	16.872201780246876	NA	18.796353574152224	17.58252834999744	17.054868642103308	NA	15.67329449955324	16.675723722954224	17.22097472513255	15.80389475854982	17.30380990282687	18.502907438636537	17.807636546976397	17.7583570611186	16.578064568733463	18.473626694168104	FALSE
ACTR10_1	160	0.8050972890441199	0.2312823513682942	57	157	6.833672355200625	15.796338900228788	17.11176881165082	17.28857423179896	17.036222777404166	16.63110048954342	15.734117046707453	16.563756720486158	15.953854014789602	14.414503703065945	16.240859291360827	15.304003315461445	14.659576886849706	16.02694446210047	14.139485203819842	14.80195666308752	17.718881341013574	15.682023905144252	15.612088499726484	17.23985630264268	14.741625131665298	FALSE
ACTR10_2	160	0.7584089658981599	0.33863887411706706	57	157	3.4142826995464257	13.766060110298731	13.56275091828735	13.718663794818154	16.261071062862285	13.212515130873717	14.351178656040851	14.794129372843743	15.02814166367535	13.675701180552858	14.65807089335588	13.495345162846547	13.893269759418146	15.561981832593798	13.316622992183188	13.659616710752605	15.004673152258585	14.624970889050147	14.545802761727746	13.12999458306098	14.586696748683405	FALSE
ACTR1A_1	152	0.6256420620727998	0.32932117959614426	54	149	2.482762085597605	14.837263303534694	14.670993613901487	16.591512998252504	15.604787053708279	15.574116475321219	15.137769832161448	16.84426185086925	15.080768729167279	14.07274843684141	15.504373936637492	13.812743582348736	NA	15.168139186450281	14.566875961865332	14.822148834541895	16.968671639724203	14.238064703569481	14.8711475347188	15.143405297050133	14.974054964651272	FALSE
ACTR2_1	160	0.8757077205997861	0.3733559439225271	57	157	3.706036305707531	17.59178315566453	17.310180066400694	17.7609100598244	17.60668545440867	18.406870084676164	16.971679047949337	15.284339370293294	16.880924909933572	17.02455731447935	18.197701418586043	17.392349764911394	15.516989060842546	16.932584861017553	15.082717309711256	14.88916317571643	17.476386391952957	15.575857051046617	18.204199312633218	17.817067407656072	16.849001059429195	FALSE
ACTR2_2	144	1.02194396279487	0.30983844547952283	51	141	6.354157598263059	15.20641809833806	13.798344069746035	15.022911805745494	17.011442056622293	16.84804468010237	17.302944751957835	14.302551021497809	NA	15.470955923010663	12.920434459460344	16.403530630100946	14.830146598938756	17.131151529267726	NA	13.528263142685567	13.38605246714176	15.095761772204234	12.60061997339563	16.340636888332806	16.2165754647797	FALSE
ACTR3_1	160	0.945651084450107	0.39002177805547744	57	157	3.923928481269637	20.216455283916613	18.434365190835543	18.78353744610781	18.951555453251686	19.61140197162026	18.564387598577568	18.154649157133985	18.40032545738826	19.090021436561198	18.983064751590426	18.3954413109191	16.504195226984752	19.483202367416972	16.663805658194306	16.980763206801917	18.52253003544827	17.578643160549216	19.752256575002495	18.749565211563926	19.39740193341194	FALSE
ACTR3_2	160	1.2074411874221023	0.38538136099762255	57	157	5.875401037456457	18.7306157860164	15.592283507691556	17.15608661691981	19.183936229200807	19.40705513907538	16.00952973030125	16.338177152599382	15.228937148073864	17.99595057100449	17.977898081921577	17.581253850394724	14.473556112262385	15.696928281069063	14.707509501969724	15.65004150375888	17.06464368409776	15.420872143009044	15.525251140354873	16.313229683640355	17.20152255280318	FALSE
ACTR3B_1	152	1.501544096001422	0.4061788641226292	54	149	7.441048575633749	18.8958407233219	14.422112071237857	14.60360064107325	19.488296791232617	17.210462542788214	16.198857349794643	15.042405994498484	15.363339452901332	18.393755279408396	17.528282507722153	NA	13.668110338440265	16.07280435455678	14.290575824247835	16.464788315956046	18.19917478072014	16.12679990013548	16.523342511301333	14.713006936828595	17.73671701342763	FALSE
ACTR5_1	160	0.8520687394581614	0.2176304889964241	57	157	8.029609365551831	8.84363692161683	9.457290566494603	11.056603516236697	9.601948520549735	10.193724749298472	10.050171733215436	10.150694130663704	10.20254834205593	10.209100349909766	9.30972467680916	8.792343102643704	11.6339208756957	11.078703412599287	8.371021895772408	8.676409007374094	8.159730061784872	8.940135913558212	9.489055971049211	10.950017851895819	12.090331493601571	FALSE
ACTR5_2	160	0.7721371539164996	0.2519643607826102	57	157	5.686346419338876	7.8089127177459545	8.58059633162571	10.154788388359611	9.394225895908262	8.54039910323753	9.314893083486648	8.835292335261036	8.101240132744888	7.837244069397698	8.188738315644212	7.65715925019747	9.884090506778007	9.69187743360651	7.740790859364904	8.06494708238434	6.898459210826708	8.849486713254757	6.919767520998218	9.104424881203215	9.995687487202623	FALSE
ACTR6_1	160	0.4415174013981876	0.10195897107654707	57	157	9.173052305945705	8.388228436366722	8.730151703393696	10.082172895302158	9.217336616960177	9.472012278895846	9.213197583467448	9.048671958216733	9.401063122191994	9.443495105812472	8.14254387397421	8.356821647505704	8.824665683947744	10.065636657863935	7.721423974511301	8.422218865394894	9.13493033521825	8.514106587320853	7.85156823459513	8.970821144010632	10.557610876291836	FALSE
ACTR6_2	152	1.0608268595607895	0.39554328273449896	54	149	4.640932988927115	11.920326331253907	9.978091745380384	10.920224411387677	12.106712289338457	11.550069569309288	10.10022209556996	10.097968412029491	11.079444682116051	10.03700468750725	NA	9.530615356234883	9.205319240926848	9.443774015244033	13.577064374745648	9.506840407947434	9.662357761565342	9.723829748383345	9.39361482973297	11.72760449463926	12.419308152967222	FALSE
ACTR6_3	152	0.6670575738558551	0.16654808615962327	54	149	8.292112326942753	9.224997272483053	11.172800243404971	10.577889591366171	9.67714542195069	9.775713644960286	9.970500269201922	10.468571529064265	10.350876102446875	10.19558465509268	9.161362919369669	9.790986480438255	7.620320453919396	10.528563156383163	9.07900281866887	8.411013311506862	10.464151294170437	8.991009341102957	8.963161366816644	NA	12.347016959198813	FALSE
ACTR8_1	160	0.9256339938084285	0.408814925227723	57	157	3.482062667122016	6.853470732409801	7.087957434683572	8.528712736783985	7.508747963968703	7.100468951700308	7.165863129213526	6.792926050363054	6.258989026041172	6.8582517863935575	9.295784218696856	7.0587152905614765	7.351739683740852	9.37431575923688	7.9755195315556495	6.465354836198285	7.582186773787528	8.48330846667449	5.924545034584885	7.556608351762245	8.534104469100999	FALSE
ACTR8_2	160	0.8827401107890734	0.34753903901393457	57	157	4.241682674516306	4.186008501210678	4.966542204933188	6.672733806390219	5.327281128639215	4.8986675521265495	4.84458501389002	4.31899848897236	4.41660216634498	4.88807051824527	5.520061217923442	5.005001584510016	5.0493623129007785	5.929394335825596	5.4179511349969705	4.084377958140912	4.468872251056554	5.493970289453873	4.288033039827656	5.798065813391125	6.838163685146378	FALSE
ACY3_1	160	0.7305193143093387	0.11973329354457427	57	157	14.050732201171657	9.176218419124954	10.22974166480831	10.012615056811335	8.7294700541243	11.46378116697629	10.102743078876879	9.093585051105796	10.22382824160496	10.511000159045786	10.40415873857814	10.937634619377077	9.112590888289933	10.940746802517447	9.356568703947195	10.022920125162752	12.562760316404743	9.332766754945093	11.868295556272319	11.955039348439977	9.693139448525544	FALSE
ACY3_2	144	0.571924130039165	0.22448763902309504	51	141	4.278898003632939	11.931005716378294	11.16481698171394	10.065114455108528	10.074871647187342	NA	8.947570005091524	9.623690306976401	10.955064599994646	11.542495574032484	10.356153570249361	NA	11.08052128439486	11.786848782919536	10.14491039029277	10.786554834532167	9.932532780716723	10.68247110038205	11.332894389833525	11.325799343422915	10.514883352563114	FALSE
ACYP1_0	160	0.4758485426784015	0.1313769273230274	57	157	7.222027504971184	12.557779611858146	14.21734480934127	12.577205665357969	12.59774061628561	13.907964437574247	13.176594102296031	13.16205392782462	12.90418545514325	12.42257159537559	12.916003458778356	12.6312032783814	12.341874048662179	13.60847123705203	12.226934703722613	12.317177942091828	13.755610695238389	11.644798211690558	11.884141708599897	11.956649603943042	12.776140419528552	FALSE
ACYP2_0	160	0.4709329656690339	0.13879484474858875	57	157	6.59128644390745	12.120947436998454	13.241496726085803	12.976487866962454	11.609958578914359	12.83578655104743	12.99415808796623	13.321492749350911	11.832772484783561	10.967313376433411	12.2637738796049	10.795792974983458	12.220574566622203	12.474102238238103	12.44179974377964	12.221957032610483	12.281911889162277	11.70821915169731	11.12723468262244	12.55410640721161	11.912262913066032	FALSE
ADA_1	160	0.6039165441273556	0.2111467667833907	57	157	5.123637830873187	19.175064110003593	20.152263763118437	19.91405331000066	20.4295684727566	19.95007522486745	19.74491248694363	20.187544751592526	19.842759566878716	17.843044896068363	20.614655489246957	18.935690668343227	20.28581640567768	19.512452429630166	19.857696714376214	18.823700854281306	20.588715563649746	19.12226322713515	16.81270126046227	20.119901395852615	19.54077866793518	FALSE
ADA_2	160	0.648474777813507	0.15532979954065315	57	157	8.744694262392459	16.395488921563384	18.4419355189701	18.08810928765255	18.517244098427042	17.231803391997655	17.27937397001831	16.446154620189482	17.362801693236456	15.911729783767782	15.82982711238318	17.471159051911982	16.55262977308986	16.966412461196477	18.989519914466914	14.871279247214682	17.177195590164672	16.538890731620903	14.832743045241038	16.326548356278693	17.60325458218629	FALSE
ADA2_1	160	2.175646303289526	0.2226708792077393	57	157	24.157842808403114	15.487637018591565	18.808986425098283	17.487011128636375	19.297382362426394	20.40201371818974	18.61257838587015	14.641674926312676	17.761507351987	15.174368212346895	20.344234361467144	16.12474142055271	15.761139439348884	16.627411136322294	17.680139168460972	18.1266567450957	13.872886326517687	14.849231754681835	14.956916962495859	17.113037624798054	18.82565354889447	FALSE
ADA2_2	160	3.168509018827244	0.153291787343566	57	157	54.17819289265981	8.581978733171486	15.931869542216045	16.52110089507092	16.562735211453166	17.89274403353267	16.84099405662812	8.20549483273053	15.936882846037628	12.068261398086015	15.113014214879112	14.285140658268837	15.34306139201965	14.41274048688884	18.59080196406553	15.73725772083037	11.054781343801679	12.165975090840131	12.723683064788915	14.961114948971522	16.928004442341322	TRUE
ADA2_3	152	2.280558621873064	0.21918405380866293	54	149	25.950185539950297	13.34710326848045	17.562438535487175	19.109044224909617	19.11819689060886	19.439912187414613	17.604176483403723	13.887215144493682	NA	13.219476908035798	18.362575360088655	16.392635616346443	16.443193459502837	15.895646679828038	18.44990222337467	16.952008988844952	14.522623699633888	13.067186556534335	14.254754167344025	17.21823945838771	16.83790347385711	TRUE
ADAL_1	160	1.3336247502515046	0.12369513970350714	57	157	26.9421510482412	14.69012872292592	16.620301727057026	16.82064413497345	17.389155393991288	19.463125332847067	18.364370794732604	16.156231531079833	16.02586556020522	15.260746089370375	18.644571765730525	18.670515567669213	18.479267028668907	12.951345854045973	17.224585629351694	15.952157554786648	15.738847943208429	15.697711921974834	14.576110865445763	17.678597802545283	17.5832455092363	TRUE
ADAL_2	152	1.8247460627695347	0.1382064512487977	54	149	33.671366257851076	17.957755915428354	18.08125718775166	19.609931539409146	18.56708886662804	NA	19.502774556239483	19.459254884982073	17.618349936700945	16.6295603717065	21.113665473037848	19.59940775457343	16.314550231835383	12.264509515649054	20.087791469538928	18.655626992349752	17.94551014943211	17.903557530333426	17.920531494726387	15.063918852380539	19.17769583359931	TRUE
ADAM10_1	160	1.2737049963835263	0.28371197571333007	57	157	9.611236447242376	15.705168613169084	15.976953453606935	17.481913614962725	18.006293487092755	16.815863591952834	16.116835357234827	17.171041980989937	15.705961497179226	14.407276096837332	17.31134018357299	16.292366624936122	16.661946039818666	16.061854300790245	18.47899690754331	16.140809510796487	18.44088904243187	14.937630351934526	15.482543848009017	18.02726511286024	18.293789465581266	FALSE
ADAM10_2	160	1.563702095161172	0.16768576169831456	57	157	22.930794819635814	12.858257688542503	12.783189601986644	13.389863856448047	15.129034148257698	16.99903949606237	12.980653934493722	13.252302835836371	11.79062355613444	10.878353704182624	14.36077526403064	12.347861185388574	10.76485327574236	11.385356547720574	11.404647463248546	12.781795956440812	15.370122651463513	12.382315591000095	10.043587818995354	9.93406099036869	13.159579394885423	FALSE
ADAM17_1	136	1.761249859107577	0.25790767753423866	48	133	16.151169550028087	15.721924216934491	18.4594174931615	21.004000047053324	19.730595094882432	21.965114684956873	21.934386177386905	17.91612490355273	16.80113217374377	19.084561612212678	16.320466177489894	NA	NA	17.530719803230816	NA	18.962370644589964	18.670319604449887	19.801090017179803	18.697066541513035	21.095368856289884	21.57298457487893	FALSE
ADAM17_2	160	1.1823534490535648	0.2405233991714735	57	157	10.785493135653049	12.5137236757818	14.570654400235888	12.201492086372319	14.866150367276546	15.711980231886972	15.243472321572455	14.03402419753233	14.6567151725229	15.442344534448079	15.081554492241386	15.004945054139752	12.51204298249116	13.800913092941192	13.397094266006157	12.759053140190389	16.266264504712602	13.481973270251556	14.244303735330734	14.383868710281524	16.07022917149917	FALSE
ADAM21_0	104	0.8352791383628718	0.29241257823513045	36	101	5.208538917457349	NA	11.722670037800766	13.852460646693162	NA	11.906327560600559	13.231023288519395	13.66092386806298	NA	11.99885150305076	10.936868218952926	13.165845035804667	NA	12.07370179450024	13.05917124383769	12.485338468552772	NA	11.867450457174874	NA	NA	13.287879475508594	FALSE
ADAP1_1	128	2.215840796462373	0.2313679151609027	45	125	23.82536345390975	10.317257315974938	NA	11.543765272595232	11.50674621189386	13.698683739745887	10.525697171729236	NA	NA	10.594654780974198	9.9333247314863	11.442600948755496	10.756705923306404	11.152624487510241	12.508187710086014	12.811648846135114	9.568085159470202	4.4061930886747245	NA	9.467150326595782	11.062180625722332	FALSE
ADAP1_2	120	1.708573162334019	0.14015290964344404	42	117	31.17431322003326	9.87183915693221	NA	12.131682530804923	10.619969475718005	10.688474656685035	10.25753721427004	NA	NA	9.751606566231695	13.31370231936456	10.868961035519572	11.899464294223186	10.215026669299496	NA	11.641209968788672	9.62629016873761	4.430185480181862	NA	9.9695680776662	10.405969532163821	TRUE
ADAR_1	160	0.48281229125404046	0.11075418175328379	57	157	9.252848233067247	6.751688605903904	6.645413863064082	9.244670290342576	7.3391246513097	8.46454050484601	8.244081457157376	8.285229996009132	7.892472357029977	8.529052756919157	8.635121597380584	7.849772068812104	7.083685343712727	8.19357830705478	7.891298822503568	8.103485574203276	8.770136554369968	7.6313820807322275	6.6960265081805215	7.743316649012188	7.938431977722494	FALSE
ADAR_2	160	0.5698552577169927	0.16319854864809039	57	157	6.863354737376261	9.674419116694727	8.77725031934899	10.732046375717797	10.083379243249633	10.882433896044002	11.423535022890107	9.76729406237336	10.163560387043084	10.895774794304263	11.191506147167045	9.497054682473618	10.291607920794046	10.93494428660945	9.456315734762498	11.164720418129113	12.216433896594946	11.04598510084453	9.863949872504403	10.20329078190332	10.764058219748538	FALSE
ADAR_3	152	0.6908933708192047	0.09734078649002244	54	149	16.825069153673127	7.073513893043085	6.349341856674718	9.697255519457226	6.814348070970834	NA	8.755735772949084	7.556493159296839	7.54622613387169	8.711039225489031	8.89234816452747	10.598419702539793	7.395122426783601	8.078111368296076	8.593927670005634	8.538767361295227	8.81328682951609	7.582075449498134	6.842474990972334	8.036993434382333	8.509912468294685	FALSE
ADARB1_1	128	1.008863580128716	0.22087672054036084	45	125	9.909837407901309	7.404978067205821	7.933834672264536	9.097769789410684	12.439955396306694	8.973149789863479	NA	9.739336138633526	8.894319147418901	11.184686666269398	9.104705594540494	7.590802837905389	NA	NA	10.173852582161917	8.509801609071456	10.161005084799864	11.224700689652545	9.35714659401957	NA	9.434424247289058	FALSE
ADARB1_2	160	1.8080408455354537	0.30456005215936705	57	157	13.597208059392266	6.944437886389789	6.3740069078544845	9.554040686000569	9.476453996652543	9.088471705657229	10.76060772549138	8.994786409714163	7.7049739350975885	13.289162303771935	9.718334503869647	8.567772144289167	8.478266321105075	11.989098154607625	10.49775591630398	8.288916297799172	11.41277211726158	12.962237172334735	8.888528523606528	11.059531421696846	9.67956457875208	FALSE
ADAT1_1	160	0.913865475614388	0.1308735275947361	57	157	16.478978383947823	6.713155035507753	5.776576874304351	6.921536075217106	7.9280147062357775	9.203029939435062	7.144373877889049	6.08227365885573	6.896125899944636	6.413590877702414	5.79382595719892	7.2799082076703945	6.574310704340994	6.6389112471923335	6.391090778530952	6.342588643942566	5.937714775385246	11.003839434216966	6.791900421435185	6.828643779062965	6.505644943413137	FALSE
ADAT1_2	160	4.063832640452982	0.0501081610072941	57	157	220.62965694551744	5.235261611448116	4.953085368128566	6.581061565805633	6.499135261879523	7.2294115778403025	15.493581422266509	5.378088686147173	5.76321625791162	6.181750706906679	6.396313756282225	5.1700206394801835	6.140136431556598	15.944529559645133	5.913495349112984	5.5757645918800645	6.315291289541015	11.709882829859573	5.987344297864917	6.0092817428690815	6.4193595228505815	TRUE
ADAT2_0	160	1.5970790967395594	0.27715343819112526	57	157	13.117588337931078	14.203956523412453	13.032338365311483	13.697435525811866	13.317402049766024	6.234453025983281	12.70771766020719	14.144398573602825	14.743349944358346	11.181535842164779	14.2964593167384	9.921088070551342	14.590579403893306	13.607913944666793	13.482402816112783	13.985376972470268	13.488359179084224	12.401425486309675	12.357391792349247	13.804511350664452	13.44272734955558	FALSE
ADAT3_0	160	0.2876372041745469	0.13307980496014904	57	157	3.1989130980238634	11.86222689010663	12.47045743613279	12.011504752892762	11.547456184647942	12.043711922767615	12.248888806668788	12.782504596487005	12.756201480092667	12.033607677402435	11.985928227976984	12.167547431842733	11.064689309314206	11.759684841767225	11.579204070233459	11.490725209346198	12.348529270190879	10.952803208315343	11.34421955843337	11.934650908848083	12.34989134027379	FALSE
ADCY9_0	80	1.1099435576167564	0.3809436224744817	27	77	5.457499987874563	17.779175976429155	NA	18.193581314172153	NA	18.232345264444138	NA	NA	NA	NA	16.161298212833128	17.272791209866597	15.207473425161844	NA	16.314444879833967	NA	17.08901682703007	18.579031064504285	NA	14.65324631629165	NA	FALSE
ADD1_1	160	0.7870475755084875	0.21928852221834866	57	157	7.131369904883198	16.56911948046777	14.790509946217515	16.761027590816532	14.11575336839515	19.00630694182738	15.453427888134922	17.514095529686617	16.442024420716802	16.427782759557783	16.614748338466704	17.582239002786626	15.822825198456254	16.505080203023965	16.26730037205373	15.850367413238104	17.836255133615612	14.582719575912305	15.934995750271135	14.903423456452762	16.434066113360135	FALSE
ADD1_2	160	0.6524712828162278	0.17522292693612038	57	157	7.50202154591822	15.462948099666074	13.372812195923455	16.440509781356045	13.173576499744243	16.973406194273323	14.82584631377849	14.947580355501502	14.688076544201301	14.727289132902005	14.565297810400523	14.837156672342934	15.296610380366097	15.767949749495157	14.730111489544331	14.378677895915914	15.847036237688304	13.630521409657858	13.29746608287622	13.637877729981868	13.712631154088488	FALSE
ADD2_1	160	1.0436763144775727	0.24805334017799005	57	157	8.834602880977387	15.88326955686885	13.177333766563772	17.417334550865917	14.174489924757587	16.711204732163857	13.205609783693975	17.314997097693702	16.149299361357247	15.736487517956887	16.204921774365353	15.178243373121084	15.473111788185868	16.893174627487447	13.912788043974592	15.858787921657987	16.98131706145293	13.345060477673739	14.597749577329624	13.653965874855565	13.497139532633014	FALSE
ADD2_2	152	1.6644414304852135	0.26964858996517105	54	149	14.272631874138675	13.964439338821103	10.82275545189873	15.30616099371058	12.770412129319833	14.099388426324023	8.537331279852252	16.553552388483016	15.485945374678005	14.36002584464713	14.9897665250138	15.870701404412959	NA	14.804241250545747	11.78960506211326	15.015999709550211	16.456710044335434	13.349121928367984	14.40507503981392	13.06581349529755	13.19970067107107	FALSE
ADD3_1	160	0.7076872076595482	0.2962860286090819	57	157	3.824539546615107	15.794079505234643	15.801628775735601	16.65599127349879	17.637721837600537	18.538062033173375	17.263842474288683	17.442583149779345	16.22468804911898	15.281499827586515	15.761004953291344	16.83831210729639	15.831699397720588	17.884897330929043	17.48423788654213	15.616545625909065	17.51155698461125	15.554389135198731	16.262955432295374	15.910171719902877	17.08855940731158	FALSE
ADD3_2	160	0.6100281123433822	0.22410183397255293	57	157	4.743334339537947	15.04984507697943	14.751347413685345	15.47650889406971	15.969048020519168	17.07147738502168	15.324850556498255	15.836645367243952	14.247863899120084	14.808937180746346	14.915887275340884	16.519640548311383	14.878343562942042	15.611147070718648	15.964488466859292	14.079939529221242	16.127286897839724	14.001101949596762	13.507835433498792	15.402617793398747	16.07693890379906	FALSE
ADGB_0	80	3.7337390903827172	0.20431969934874428	27	77	49.262901513485076	16.127790180112942	NA	18.133038112435123	20.492798567671787	16.81496059616918	12.399751420018271	NA	NA	NA	23.594409574892325	14.350849942530694	NA	11.590609460185425	16.19727404463863	NA	23.0529981384291	NA	NA	NA	NA	TRUE
ADGRA3_0	112	3.335017009466254	0.26804040334918305	39	109	31.979531088831834	9.983322599472082	13.913068372842405	14.239105181033969	11.145552128440388	NA	21.288770043852175	16.638718863855658	17.83639344853903	NA	19.953721436337258	NA	NA	14.98595382478061	NA	15.58137809001718	21.922997840637855	13.415102773212793	16.13715918892409	19.60121690134198	NA	TRUE
ADGRE5_1	128	2.471156993192366	0.5716353351006721	45	125	9.23044592637972	15.642228795435697	17.06653950827483	20.43611560713124	19.36187488072253	16.729559525499187	20.300235429762644	NA	NA	15.018445215514564	22.15422554273981	18.130978680508793	17.646808438157045	NA	19.457346755737486	17.874842176281128	NA	17.06429855165843	14.96939004695665	22.0608890761358	18.54568331315544	FALSE
ADGRE5_2	160	1.6480527031334902	0.3833486001944362	57	157	9.086985655185563	14.049117162804787	15.90120789632128	17.884794307866038	17.074777418358924	14.321492352727374	18.25650048757061	17.634315857457175	15.070939316030554	13.807856728099214	18.864145317779673	16.351127813307727	13.580892777959034	15.173702901387296	14.847694007769451	14.965717184157322	16.590527281716398	15.45618696405672	14.785264285042686	15.898331388583653	15.795181378367765	FALSE
ADGRL3_0	160	0.999665507575611	0.12356085677956485	57	157	19.52989334034871	11.3962478566174	14.347899334066009	12.230118243190214	12.232104952333348	12.203995479096898	12.789443047977873	12.585723908969356	14.756249327469728	10.490685933850836	10.147304114938411	10.988390646759576	11.811520759142667	11.897261746612005	13.121268634501327	11.517851992666087	11.787611709359169	10.613051562239788	14.773400941350754	10.895908022252131	12.791934071299023	FALSE
ADGRV1_0	80	0.7272882327645533	0.12361890011069311	27	77	13.926474856947587	9.815099530365663	NA	12.402582811069513	12.869556418889765	9.620773636366337	NA	NA	NA	11.870228828926965	12.743326388778472	11.298242787521167	NA	NA	12.981234814467898	NA	13.504809035231409	NA	NA	NA	12.019517448646209	FALSE
ADH5_1	160	1.5522959328114814	0.3465092960779219	57	157	9.584740803464152	18.350801691443944	19.426610504572942	18.392133772384753	19.367596403015234	17.342430954496123	16.898931927191267	17.87388432489481	17.243058453037712	18.02027858969442	18.52784781834754	14.598067217893899	16.41961080213014	16.454575642367406	16.687874146901382	17.58806441156738	16.862717865116192	15.887377630210915	16.24151570484339	20.083086633689707	16.229666977161212	FALSE
ADH5_2	152	1.5016056869030039	0.5517517378217078	54	149	4.750131489016623	16.508622422280578	18.0415021378864	13.461562259195414	16.763378630045406	15.557669740441842	15.433040831636237	16.099632795662632	17.295295194801493	16.19779048679179	15.776910980742787	13.407890586002145	12.804711415396458	14.262640932492895	NA	15.556459581169177	16.4216553465043	15.660872667836065	14.61231723822313	16.158498899995877	16.17417632056352	FALSE
ADI1_1	160	0.2461907914604863	0.05058840987881753	57	157	10.649958277450374	8.969697441191398	9.077005455078606	8.376626690791507	8.214536427955892	8.499714972242199	8.691414832840264	8.312811389836325	8.80846274699109	9.037691156797054	8.479268839378616	7.634229065017264	8.27157604586608	8.128192668013964	8.132417286778486	8.659549106010202	9.967210280577964	8.13148740917903	8.782161407222262	8.305612124569414	8.710606025732679	FALSE
ADI1_2	152	0.6825377852709653	0.27151526148998373	54	149	4.176994318047276	10.50479792641427	11.052374756644623	10.34128862654915	10.083185026180058	11.14578454319876	10.013707722818246	10.36279383928669	10.544424595963001	10.3853414782597	NA	10.685771713989839	9.733516289989378	9.702765304865284	9.233956633643906	10.142869296034677	9.999890790944395	10.072911227342763	12.416240840230461	8.919496871144709	9.508043249111907	FALSE
ADIPOR1_0	136	3.1818237754863445	0.4805873152452036	48	133	15.574019096681088	18.66134347375366	16.60470000815294	10.57309208160798	16.340919950113967	12.243350125038301	15.64320804011231	18.1541708592769	NA	16.088816958923527	17.548101595447736	NA	13.857086937150218	17.563088939966725	17.695337965268	14.500896703413247	18.602290009297683	20.433363037655017	19.690589078806646	19.253166107230214	NA	FALSE
ADK_1	160	0.8465144114957525	0.4792455460278914	57	157	2.1108181740619862	16.64381344895245	14.228303843317915	16.016173168649342	13.647342936490737	15.022166144413754	15.42332329951041	15.838017906006607	15.230066751933958	14.349212210665724	16.267364467603624	13.288199992325639	15.517142523136952	16.077089216279358	15.257836567526853	15.856628141455705	14.95995829247407	13.334953724963635	14.797192275817611	15.621895204184042	14.709706636161872	FALSE
ADK_2	160	1.1737630382632598	0.5308219849742947	57	157	3.3361613941645643	17.410149044059153	15.982358129084696	17.118173244262483	14.541030739811792	15.740491359715493	16.560620321978284	16.533124858506014	16.434072920077252	14.834579262767827	18.224632592493293	13.399924627316178	16.382832058634666	16.843449883604443	16.384214434309072	18.065544268720778	16.758278090619104	15.123493316760841	16.78064250287568	16.556719335427065	15.162228892354797	FALSE
ADK_3	160	1.552076709065009	0.45858973030655514	57	157	6.567711808751698	15.007699058495556	15.497228051701263	11.213669146278734	13.417785672743523	15.250316238502556	16.504648955005873	16.94683769474013	14.878654205977767	15.181161922990796	16.15762431909477	10.551171197672216	14.783642685657146	16.005383445763265	17.06815591064898	14.3074740269105	15.779194526308617	13.829256687649437	14.107810917910937	14.894445056923004	15.742303031028802	FALSE
ADNP_1	160	0.6375098633395692	0.2717629683703078	57	157	3.7069366744657875	8.282122359988785	8.817488079724393	9.557790421792665	10.338553920294467	9.154371333596018	9.23894378548625	9.237237288785279	9.230397592912615	8.820236263444075	10.46216397264465	8.524265559203947	9.148039029459841	9.766860601044375	7.342671075617634	7.688249145773932	9.898686688046702	9.36729414428947	7.7887163128527135	7.515404672738612	9.44916913670798	FALSE
ADNP_2	160	0.28819581681192835	0.11109313973439658	57	157	4.390992362417769	6.363450425068212	6.323683915939447	7.419725010008648	6.90112530469639	6.998716796085474	7.175598840785819	6.577097276689123	6.943876892579064	6.680339714215188	6.819562847304538	6.44788879737356	6.8124647196031045	7.006372593643829	5.604459062610884	6.038564872434874	6.947753201003251	6.3425580053625605	5.781150665546993	6.128668408501559	6.932376725368449	FALSE
ADNP_3	160	0.5600097373429379	0.1951360033251711	57	157	5.150269939007384	6.715029674448466	6.685472266189602	8.542747676686231	7.605977612209545	7.9359452399286114	7.1795495184904095	7.864371125140577	7.756129142956896	6.243158386767494	5.669693751774504	7.377156106755782	7.654099248362902	7.2308877843744614	7.143024724853282	6.178611450258673	6.779232679618069	6.503240355483961	5.944471516291285	7.110599628282731	6.34408610335304	FALSE
ADO_1	160	1.4636864857120693	0.2539828725378866	57	157	13.118958064125412	15.484877537072665	13.189867773795893	14.00454861209679	12.863694353200772	14.681100015559668	14.350388201500722	16.50404457081458	9.266637357397435	13.360820832453397	14.74228954914135	14.204300165416447	14.384444056907636	13.655670405346923	14.441612835636437	16.960203055990426	14.509022702512635	16.221637067534893	10.081675592405936	15.184142990343588	14.06056115713618	FALSE
ADPGK_1	136	1.8386738634767672	0.46709782244589493	48	133	8.136215651336974	15.564284226780117	15.37047114868605	20.232769371100606	15.745074260139084	16.9984153304476	NA	17.239895915860593	14.974255653733552	14.42112923243048	17.541771712217866	14.092378907428639	NA	16.629284777844536	15.844184254119142	15.236062484857623	NA	16.900567345213037	21.955111393869334	14.45838576793565	15.205990310626799	FALSE
ADPGK_2	112	4.185118105833198	0.29641784971178314	39	109	36.6658710840531	13.587777448375398	NA	NA	15.359901364035505	NA	NA	15.748834625431593	9.38790812508727	15.481711724132632	14.967640849873295	NA	NA	13.953338826442863	24.4518437833752	11.280990127775784	15.14032810067443	13.210909633119087	18.669056929556646	13.614348618857314	16.00358003651422	TRUE
ADPGK_3	160	1.8467725463117242	0.2656319234316099	57	157	16.39513611147311	14.20800815199503	10.384591386548356	14.4210123482916	13.856142906672645	17.968431848790143	13.266567990850785	10.675811911802581	9.751111575307224	13.531116353653216	9.852557128996995	14.34995522594216	11.521022380570956	12.832910706688555	13.40095642049395	11.81281298076257	11.18213945164083	11.44628624596423	11.517716348458059	12.72617008804242	14.708397851635421	FALSE
ADPRH_1	96	0.6240000967870984	0.11722653776009326	33	93	12.183077801956404	NA	11.37879258115488	NA	NA	12.431754356834032	12.745528843881448	12.500401302629735	NA	11.276175825433226	11.672072527815223	12.645031684320939	NA	12.7901445028505	NA	12.766391786165498	13.143424860299247	13.159141904568195	NA	NA	12.192529501226703	FALSE
ADPRH_2	96	1.1576079380377382	0.19887791385119424	33	93	13.585598674014392	NA	16.140386135468678	NA	NA	12.97024954536484	13.06913026468281	13.218112968088864	NA	13.559189522607642	14.376892549907602	13.035672550721733	NA	17.28831307315429	NA	13.184043460097294	14.640176094548929	12.431387432859088	NA	NA	12.4185286267311	FALSE
ADPRHL1_1	136	2.4890977608077742	0.15696947892941465	48	133	41.1668486454219	12.683193469106133	14.781051571587813	16.668617528317405	17.2705706754526	NA	13.568382557691814	18.577120472160548	NA	13.057431784108461	19.714542570956453	NA	21.107785694597837	16.91975888816614	16.781480250546362	16.680403280426233	18.140118002943748	13.553171648763845	14.934509738338406	17.021798460382993	19.428070409707924	TRUE
ADPRHL1_2	128	1.525279422448045	0.1686141625399481	45	125	22.34992929471738	12.82846525744243	12.01395979325833	15.465493619625043	15.50120523024999	NA	14.903058872967312	16.31118511606754	NA	11.54889001669481	10.917227634227665	NA	13.857497609165387	14.971895718557608	16.26072814062162	13.409152294947106	11.164570776579893	12.282708522765521	NA	14.102951298728986	16.347822417056534	FALSE
ADPRHL1_3	144	1.9214405278203353	0.15093244989655605	51	141	32.43129029671282	13.465925278888138	12.921533524772233	16.010761661718128	18.70761749900892	NA	13.305505673001006	17.63872485648588	14.73108429521864	12.842787254237802	16.204336751343906	NA	16.41806163824324	15.993741457611709	17.140839451797557	15.782378072351872	16.429558187344675	14.67550351446455	13.10621743106416	15.392725291664632	19.79080162746205	TRUE
ADPRHL2_1	160	0.29856753910797285	0.05143897258190655	57	157	13.232913120191615	8.780235106650244	9.137911519969666	9.35150099364133	7.720193588259503	9.15251532314323	8.842581253266227	9.58549959492563	9.250911561465424	9.894343224435417	9.184859701121198	8.604440619337685	8.820245285672355	9.528047301512768	8.635831542399238	9.010601434163979	9.484818126085138	7.5684088474486035	8.138105457831623	10.247555548262193	8.8676384115927	FALSE
ADPRHL2_2	160	0.47304345278351473	0.09007382820656476	57	157	11.710906263508814	10.165427827058489	10.154388041950625	11.635453747829054	8.688046972043669	9.35729349917356	10.465958722709445	11.610197008792083	10.755147453444147	10.697111818578207	9.999835102491748	8.83126682557857	9.921907688287828	11.126026893544282	10.621282988564323	10.948881874372796	10.684316698469388	8.648727601868625	9.255716185227175	10.825882572433429	10.364658368670188	FALSE
ADPRM_0	160	0.7182908728853377	0.2106192005842963	57	157	6.639108519500257	14.426918989803367	15.398229981922636	14.647712894500994	14.428661392762427	15.395687353710219	15.375914951968502	15.048561280903437	14.77939227936519	14.116933662534057	14.53238319318786	12.94162317760117	13.27111711552471	12.358626582227956	12.031466026734957	15.166441598532913	14.12064019561296	13.495415682971696	14.419878553461697	14.522310423706532	13.972772410984938	FALSE
ADRM1_1	160	0.37360371117572216	0.14195330115564891	57	157	4.494820711677927	10.36500454080013	10.412005572137737	12.281637882114008	11.705029790313672	12.047200252878952	11.799863427721128	11.062600145088098	10.199329264764858	10.636342859021687	11.669454385045722	10.339102675935935	11.535349987322745	11.41533192310725	10.224333251395556	10.871005093133233	11.735726861271374	10.968220427453929	10.575298512458058	10.613541501351301	10.975070053539365	FALSE
ADSL_1	144	1.319000428610522	0.5993752154106339	51	141	3.3193765922739584	18.20253479433826	19.263464443927784	NA	17.424721060401254	20.236346235082554	19.0549481270217	19.186217973395248	16.920770364257272	18.176179290037407	20.375006056792614	16.64819343077929	NA	17.49247984935736	18.249208560322074	19.74838844116264	17.84160433693194	18.25427220034576	18.444591223530765	19.624229979913395	18.243360599186346	FALSE
ADSL_2	152	1.214792603972775	0.5203796411883654	54	149	3.682052958368842	18.48739467655995	19.84358342221398	19.454411892706766	18.925811021252287	20.414234634761073	20.267395678496797	20.31757660931026	19.920471873110337	19.655401406381145	21.029850760743823	17.08011842283299	NA	20.165961006996863	19.294373212868468	18.31450082564352	20.10297984604518	16.691538414443627	19.387039125432718	20.91670943078472	19.48011281405187	FALSE
ADSL_3	152	1.1297735762154975	0.44221499798790115	54	149	4.290113139286905	17.96395172042544	16.644102314087537	17.455883193950783	18.253792711997686	20.220165214522314	16.9929905982523	16.988306168862618	16.96359099844491	17.75421599870649	17.003041586310136	20.407972109372714	NA	16.799174175127778	16.596375182540534	16.15821855180797	16.097516177734768	15.604843680393717	17.29042220505494	17.920373334257444	17.44643013023625	FALSE
ADSS1_1	144	0.6585672492881057	0.19135954843581798	51	141	6.7500780043915425	13.687073522520247	14.963404200836727	14.44485963206814	12.67774870496375	13.859270380061835	13.748498641706613	12.985709913831732	14.095576578346597	13.659774971707765	14.780620976047675	11.971983325236016	NA	14.511160051365936	13.593438846875564	13.345481712514577	12.620259692525737	11.602239741936055	11.147838849958692	NA	12.993456597810889	FALSE
ADSS1_2	160	1.1587665797161921	0.4030514584950289	57	157	5.1644301974141795	16.43307036017336	18.378835056403183	17.315828594054526	14.81889428850348	15.829681155536724	15.326093285650398	16.171841775450474	14.87231911311353	14.664587295463638	15.244818638461052	14.976016080011107	15.389293308402696	16.38347443743747	16.418483507770144	13.598062656859803	14.961036392556974	13.411047772327038	15.223786931346158	17.758240752577244	14.069496645759843	FALSE
ADSS2_1	160	0.8509560587500636	0.3811427884672479	57	157	3.3951766029746793	16.763885102119445	18.06751960684689	16.98815983430917	15.801244001170621	16.268484004006446	15.492114336904939	16.610721789195264	16.056496971315248	15.414645736872288	16.34607590465001	15.280258901104409	14.997403788911015	17.085962553108217	16.177252082592812	14.952258868905275	17.33180050786388	14.183020196531455	15.646361895031218	17.40927133808951	14.93949642235917	FALSE
ADSS2_2	152	0.8764991967312779	0.5070710988071176	54	149	2.010266217549741	16.00160162588723	15.707560492181461	14.98847500390702	15.22664237760839	15.218210200561357	14.145593284990342	15.701161953187794	15.054924927381636	14.639831835569602	16.674269331201806	13.269966404137937	14.000011121883045	15.356766182366693	NA	14.060541845298905	16.56990763689314	13.484476202665777	14.785889044392501	16.261324436820825	14.242307726557168	FALSE
AEBP1_1	144	0.7098714976113906	0.11638741025375772	51	141	14.097821609941171	8.687753651952804	10.30967319938406	10.486878745330698	10.425452221202155	NA	12.398348297383071	10.500709972510819	9.37905637560984	9.307407854376095	10.560157367973886	NA	9.712371890876547	11.059804681323286	8.899612710862987	7.614706745870669	12.348559660820856	9.582438987049697	9.485279229718746	9.471514643915587	9.306348730472545	FALSE
AEBP2_1	120	0.6726374938383473	0.12825330136168153	42	117	11.824247842343418	7.634001052632636	10.168385294970465	NA	9.583863083713158	12.22872225613522	NA	10.693311881293106	8.915160603585335	NA	8.746178956005384	9.854777377879685	8.02540416495086	NA	8.663736254938554	7.931344775977311	8.337279025647707	8.06206218342213	8.361879145655415	7.454113676920158	NA	FALSE
AEBP2_2	160	1.6401564665656356	0.1355090089662159	57	157	30.583795652922486	13.267507271640858	16.825524034463132	12.419664697710092	17.350578679214713	11.953195386903802	13.142873080894962	15.135240733088798	12.219891133427243	10.263112037005296	12.621850958763007	11.995870015049142	11.558060920196604	16.405695612911664	12.349833588422173	11.841654399675397	11.318852738894453	10.532655919976008	12.876282273465486	12.742506302063802	13.129964120073858	TRUE
AEBP2_3	152	0.5085373775471572	0.15799880163912686	54	149	6.121735109807715	5.807048170366832	6.738468066522188	NA	5.166254325768912	6.768598733009071	7.723796079442086	8.05407761913231	7.031857556054257	6.741521016338565	6.435643312208285	6.283692536633252	7.519966536219016	7.615138907097381	8.475144533153841	6.926980390781996	6.020721167998299	5.808418659339411	7.144989865628325	6.781291808642789	6.915651253410861	FALSE
AFAP1L1_1	88	1.7990171129533166	0.11071202126477248	30	85	43.20697100884397	NA	NA	6.071079549134433	NA	10.894358087138464	14.231786419341507	8.697261409435846	NA	NA	9.221961759791059	6.087736660276032	7.857275313007321	12.251672798729404	11.8604572377791	NA	6.44839611891124	NA	NA	6.898709266519198	NA	TRUE
AFAP1L2_1	120	1.22205905696324	0.09679325854966032	42	117	32.38519972192217	NA	7.938261871575095	12.470236702275013	15.299583893969968	13.859977516777695	NA	9.826693912841275	NA	14.521799744388868	12.234425740050566	13.502225978398505	12.067568432758678	NA	12.084849051154883	14.005999341045538	11.878777725602612	12.926255782058796	NA	10.959269148910495	12.374099978828996	TRUE
AFAP1L2_2	144	1.2641253873312002	0.13970408885260796	51	141	22.251991360299144	NA	12.68549919293317	11.794777838716398	NA	9.778033725632895	15.121045929397914	10.480145860226694	12.293488077466861	11.439554714755822	13.772394136426767	7.940116600978937	13.826958877469442	13.283843469593295	10.960857268583192	13.655755381416808	12.85265176925089	12.396237721828038	10.663913501788274	13.295084739608598	11.557935433530922	FALSE
AFDN_1	160	0.5602642006130164	0.14481540795731931	57	157	7.901827158943335	10.2077459594237	9.61856482501229	10.703825716373041	10.252615350550592	11.019621363313252	10.992373649367437	10.269672576146656	10.434501216564755	11.024571600308263	10.984963587696615	10.882059399839578	11.170379952109126	10.919518405351651	10.691114636450285	10.049215568326856	11.168367947760778	8.08936906513708	10.121120204369145	10.193428268342235	11.007588827027122	FALSE
AFDN_2	160	1.172276859161118	0.2065309845977889	57	157	12.879602001363079	12.190417377285632	16.80929292078171	13.098564479320586	14.103687538260711	14.681257494555162	12.989342193525538	12.849506716071975	11.483143329606087	12.146261325911984	12.390412894820956	13.30667578648853	13.321377931274453	13.696388258541802	13.759161269779913	11.324957406653775	14.22587904127173	10.714106013709127	14.65341995430159	12.443730397978735	13.908269027476008	FALSE
AFF1_1	152	1.8826573715952892	0.2949896827342098	54	149	14.850644031045105	14.292575488488046	13.574625554873718	16.481304321181863	16.00486438652396	9.196263802873347	15.207658385465185	14.721546445102426	11.897036769014944	14.696587389123442	12.741870428488587	9.34175558450903	NA	13.78493037363417	14.16949706442962	12.68312690379867	14.151711481359376	13.284226825322719	11.070025266619233	13.231020302378443	15.744166692722413	FALSE
AFF1_2	144	1.469855387831693	0.24143501515805804	51	141	14.066812256331657	17.012835173192894	15.849342985158383	18.313033750412718	19.668467318205725	16.854605426337486	17.84542218343648	17.27803118511524	16.441985226525887	14.691928561912999	16.743806589596794	13.979241078636123	NA	15.544720677418324	NA	15.458627209073644	19.120777420107004	17.96652674338269	13.08047093905767	14.638537406336216	16.226300818948808	FALSE
AFF2_0	88	2.1832361749672073	0.2278054000621019	30	85	24.320701765867287	NA	9.746667850533365	10.197211553520708	11.355524567111358	NA	NA	8.137843038473079	NA	NA	16.979665591589914	NA	10.820065514295058	NA	12.472293716177207	13.732849546552085	12.06789166780084	14.880377773350828	NA	13.93700138064869	NA	FALSE
AFF3_1	144	0.9160485054359432	0.2610547565716818	51	141	6.936725054048926	11.094921708778232	NA	10.876268519044217	12.032114860686121	10.078083721931016	9.69824031351539	NA	9.746466017909027	11.213913212219174	6.481951403288067	8.3989126173228	10.420204115697482	8.926908242388366	9.73397746682154	9.058287475650724	9.608279419280036	10.082217972858462	9.21860298544588	8.99825536102201	8.624659515296633	FALSE
AFF3_2	96	1.6892468347682639	0.24219031552119077	33	93	16.838280108961474	NA	9.223106087559373	17.20002533584366	NA	14.410218277537727	14.870184428462466	NA	NA	11.443499973807628	8.73124141648695	11.556979624485644	NA	14.952482163270925	NA	10.989014221633829	NA	13.05307901435843	NA	13.506429853082995	12.045160608342636	FALSE
AFF4_1	136	1.9839066293988181	0.3801337729698055	48	133	11.690061777388294	14.350170663030136	14.654445399151331	12.341546915365772	19.044422384966865	NA	16.087795846017684	15.009885753335036	12.407337067639787	NA	11.469903277152552	11.312733095390005	NA	14.066952024556516	12.79553346033863	12.498717896144544	14.3957811774223	17.549168187182456	14.110994771501149	12.456354481166693	14.929682423446383	FALSE
AFF4_2	160	1.548475695544577	0.31007596990942965	57	157	11.000629375559157	6.586646333519905	7.163102168313749	9.04180524119808	8.136988285595345	11.404361463129709	8.321693538614046	8.119193089048983	6.984243859553405	7.292408126086527	5.919019684715197	8.063146447733384	8.856569424254458	8.254104014649112	7.886028730228283	7.628290573458556	6.385845803456752	11.201699124303664	6.732888801167483	8.745041466167311	8.53631382847134	FALSE
AFF4_3	104	1.786530023870605	0.29288909340989255	36	101	14.307438224047177	NA	11.822630451306614	NA	16.979130896266494	NA	15.891134481009814	12.73196952348263	10.526430988274491	NA	9.511540080483616	10.369914555361191	NA	13.535625013770002	NA	9.426546960652109	11.244276587271022	12.576059256399613	11.414956540435176	12.88999023759245	NA	FALSE
AFG1L_1	160	0.5272154873362699	0.10998238652607159	57	157	10.449136750601564	8.704002133617935	8.343263244863092	8.911318215516728	8.454323954448983	9.201275828760947	9.399712907813937	10.46674053730846	8.479832201397404	8.058957869354456	8.436658411334768	8.106684166662863	9.88594372597777	8.325636077197395	8.234001802232957	9.82474970296024	9.959379338729766	8.929381780871237	8.513727436710122	7.4390787576450235	8.48121151738016	FALSE
AFG1L_2	144	3.192763507832691	0.29821945153186474	51	141	26.834476886325984	12.033869511693686	9.950214792284989	18.810341662295894	9.555857859106073	16.38800961636565	14.97536274572353	13.967297394367446	NA	13.308301775751572	9.811003716943762	15.385466826784478	15.071899281354359	15.164278227186113	NA	14.07043432218366	10.3020263149279	12.439312420271825	13.675845293440483	12.336113213705543	13.521405748562959	TRUE
AFG1L_3	96	0.6640605861144618	0.10745225999126323	33	93	14.598329199000158	11.510007041200685	8.982682138006242	13.911674183370641	11.018084392630772	10.5605673093246	NA	12.030130638991674	9.55367577545431	NA	NA	9.726225791242381	NA	NA	11.1081188167647	10.518241279439174	NA	9.230804347453116	9.10748694611198	NA	NA	FALSE
AFG3L2_1	136	2.162701306519507	0.25682696496491475	48	133	20.56193809495667	10.643761722022985	10.476054677242155	NA	12.629088121474986	19.3194677072545	12.061071625864713	10.683348784272988	10.63963831460787	12.064585648122195	10.780697945854238	NA	10.034544451479455	11.097812228732016	NA	9.74144738834535	11.527098235116997	10.110057131288226	9.368489337070415	10.187887017957292	13.795703410925517	FALSE
AFG3L2_2	160	2.1275095664812773	0.3895773812095167	57	157	12.287510132697948	10.931911075106292	12.06503073581655	14.067581035735309	13.863985892789188	14.394092756688591	11.402276054871358	12.318141736477306	9.18176984174141	9.312199785119379	11.296284572154908	10.4662068598501	9.309432836395398	10.049678018234454	12.109909016971574	9.766829519578003	12.694985425819128	9.999121875417453	8.023370136014186	9.151074746990492	12.676907797315657	FALSE
AFG3L2_3	120	1.664862854283411	0.2626966120799623	42	117	14.868994696678861	9.71393916385672	9.954408594758224	NA	12.91670519161089	17.473295552353317	10.768898133337593	11.484155646051073	10.24727272883795	NA	9.956636017223117	NA	8.984966493268452	9.478916139888563	NA	9.353045926627098	11.082534482261638	9.43964043880908	8.111850853669786	9.309178333636991	NA	FALSE
AFMID_1	144	1.1666354586189818	0.1192233918133297	51	141	24.288742823883297	9.483560501673194	7.524437138855792	10.145358366162748	10.43010135296607	9.944801115429417	NA	9.35067053180893	14.789599664235586	8.95087687202382	8.54195222588001	8.141021385539787	8.57837458466687	NA	9.996219223957056	9.789311857203268	9.825638886381292	8.86599349167368	11.850436966807779	8.16371947447266	10.067573724426968	FALSE
AFMID_2	136	0.6385848630556875	0.14488888909658318	48	133	9.441367586623391	6.882218729643753	7.663156408152789	NA	8.556643252261642	10.113194965659854	NA	9.953505187455786	9.523882700912925	9.609141967222467	7.2945086781092225	8.36877857167968	8.365414799263693	NA	10.590798034948309	8.82187700176774	9.786018083523572	8.252884066613593	8.770948786272587	7.852475314382116	9.673386792259098	FALSE
AFTPH_1	144	0.7354917629018959	0.09925121452650548	51	141	17.722886264682927	12.625530432330034	12.502838601783832	14.425384579146534	15.911342147260896	15.426134700081116	14.203231168461121	14.103771455474728	13.694410359417915	12.262507713398948	11.69985919765497	13.501244520263544	NA	13.147630312458393	13.51123836569419	12.334173144285398	NA	12.366313014722593	11.78490384104443	12.112925801213839	14.193006594601812	FALSE
AFTPH_2	160	0.5473805348463611	0.23702280632091394	57	157	3.6065937485996225	9.604105138287098	9.764886962198611	11.088599723425705	10.510446227863683	10.699829993380352	10.771237871366674	10.169311502213754	10.521352372847415	9.419873086556635	8.143208378608596	9.775923588706325	10.727694540830601	10.448862522432298	9.892061814879597	10.02240549536654	9.137213742497586	9.719689187507294	9.149408825773772	10.360560486956484	10.048974526820007	FALSE
AGA_1	160	1.714114600762002	0.19261676572879266	57	157	21.757152170027567	16.974145530450794	20.01824187881638	19.392054909558176	20.532968405513426	19.675595552890528	20.35090394195071	19.06218879690792	18.73991039972728	16.02913021444267	20.96220055667932	19.42896487994021	17.77149717601486	15.214156379660292	18.036100572058295	20.529740636499604	18.683444602883366	17.27920763273868	15.740744573789415	17.688237532094657	20.61390581113847	FALSE
AGAP1_1	160	0.8757857719383534	0.1563912947218369	57	157	12.670078950397647	10.00851695488303	11.645012259518484	11.640768179915167	11.481774759889202	14.589767158457558	11.979802168470123	11.9431513594932	10.40459573379248	12.247461781453406	11.462246558445637	10.52373645499051	10.880004495691836	9.720797750548307	11.359904146148324	9.798492232392217	11.529391325422608	9.634796062939614	12.30703243868981	9.779366089836234	11.228429426332255	FALSE
AGAP1_2	160	1.5170202692212427	0.23162852543833784	57	157	15.285099155165446	8.38981563084233	6.029225707945538	8.843114937370046	10.835605826546164	9.04211666586535	9.555688703668132	12.293116260669992	8.259231089781094	7.088296697000012	8.26548890452908	7.8207744430009045	11.14509514729707	7.821456719388182	10.54435253776788	8.604978742807948	11.581334373991266	7.144908991771644	10.541611931216455	7.77963714051644	8.23805167003315	FALSE
AGAP1_3	128	2.066885511730552	0.1333695559678372	45	125	40.270642096099095	9.942821206776845	12.63243361784012	9.901625501437197	14.349727140335476	14.22336498833958	15.863310900158353	12.930839062444594	NA	NA	14.15642730021516	10.353815111874754	13.651477343634154	9.264309658808386	10.229297631623085	9.631535700434828	13.992913092383349	9.003794268812163	NA	15.201589636561902	NA	TRUE
AGAP2_1	160	0.7363686176071623	0.07321894501466822	57	157	24.946687642918327	7.666930620355773	6.629618806231638	8.379623625978589	8.00727524995381	12.049235139312438	8.64461323465836	8.253226262018888	7.11123111297996	7.832525528294403	7.303241794392657	7.374126008282287	8.124571048422531	8.47054787029749	7.656379812928601	7.182972153984297	7.535666056595156	5.890794084744856	7.197507525636367	8.3826506254471	8.229040656799054	FALSE
AGAP2_2	160	0.4809537502277916	0.11834175474885007	57	157	8.439737886054433	8.099880607591087	7.03776746250639	8.627631591559524	8.947263104843893	10.85923928885126	10.39402378523807	8.255811268091694	8.752501811431657	8.164270036706686	8.776710697144203	8.48227065173058	8.797299334177104	9.475241536524134	8.829932510104163	8.64479192686856	9.402193482689905	8.184042186331771	8.765049874363838	9.471280549272548	9.556754226685491	FALSE
AGAP3_1	160	1.796456679096951	0.18185727385721162	57	157	24.45450680317507	6.576997467180885	6.102015047685804	8.173291742861938	10.504056201169393	8.493634492935904	9.894959318922314	12.536165566323675	7.843302722673661	6.928744130178472	6.404653274035978	7.174463836441741	10.932846491333079	7.320064455152647	10.788179797099295	7.451195870547777	10.04921154678226	6.029138443010264	10.561212972453346	7.264627158755672	7.480331212663981	FALSE
AGFG1_1	160	0.5232793746668912	0.08911496468784538	57	157	13.41925412302622	12.209475071180561	13.921410196483968	12.6189741421001	13.261412811143739	11.939838280966992	12.379098522545366	12.603509290822759	12.660981075999047	11.554062262888777	10.887075315077098	11.294511895392102	11.76247144123293	12.42602879494472	10.954096453343197	11.881132927712759	12.944245515611469	11.767064143865179	11.092817837990244	10.954450684287314	11.827344491604913	FALSE
AGFG1_2	144	0.8543575613745176	0.11996899888243283	51	141	16.92410870781965	12.589602146556016	14.019406554969569	16.348870829991842	13.70284677697422	13.788952872922867	13.512002086067461	12.642475007910758	13.983337389709504	11.695018748085435	12.24515130504677	NA	12.191631055037075	13.070981544877489	NA	12.119190339239957	14.178747581554363	11.29443232738129	12.1655528641818	10.646097753883492	12.597281631187933	FALSE
AGFG2_1	160	0.833228945770293	0.2483786177065318	57	157	6.485677189396823	8.785196553004628	7.913344257091451	8.48377690823311	5.573450299136682	6.324448360044359	7.208321547773396	7.936465632605343	6.773613969911401	7.192766803214597	5.798079756663614	7.1368990495049225	6.244434517776313	7.1691559001114475	6.299895391038582	7.352368279891159	8.898184712527993	6.598688066522186	5.952753426423126	6.039441123751313	9.385351695366268	FALSE
AGFG2_2	144	0.598792668291712	0.1761572526271297	51	141	6.63306564079893	7.87804800710624	5.565348082541863	NA	5.781898303028026	5.991656410626263	6.120251690150635	6.188987166324932	NA	5.286720017380887	6.748245830159661	6.9508346771857195	5.684291497332659	6.204227395836902	5.7504590408913945	5.886849420680237	8.381225552501567	6.614230022912048	7.483827810742632	5.501261305779602	5.914520440047177	FALSE
AGL_1	160	1.4198949793672826	0.19403086642760242	57	157	17.40188543058716	8.60669076514125	7.697121129156288	8.667035981528937	11.10625450454975	8.76165458013022	10.4515985114453	10.102775450606071	9.498075194060155	10.07499882588104	9.040629717758618	8.052755514849068	8.735766218963278	9.070819126695095	8.79893145001021	10.146816385124705	12.333419397860283	12.686535142294549	8.997668875079508	8.944103045237615	9.699092446742196	FALSE
AGL_2	160	1.563810925371871	0.1664883266118939	57	157	23.11733100333943	9.124383232688004	8.442417348545561	10.2322897694136	13.959356696037341	9.513270793164164	11.211585337825587	11.45376068253536	10.046654753764772	10.410182087314997	9.976157478776752	8.695046146595784	8.707503930273496	9.391183769578452	9.592713513833507	10.527017017834819	13.906785000375033	10.940850073251738	9.440291041766915	9.48518317201419	10.035104749795872	FALSE
AGL_3	160	2.1405870270825	0.2119443909232719	57	157	25.064245320328066	8.994741894924333	8.078421561431025	13.50037861191958	11.684732511084672	9.425868975210324	10.815375392251982	10.287304762628496	9.19473649580894	10.220892183175913	9.069842053911197	8.939219885569411	9.178999823028374	8.972775510342116	9.838533228149052	10.258375446407019	12.937076687166723	10.707013756745235	8.510503863061777	8.852846337570632	10.210717990840624	FALSE
AGMAT_0	96	2.5981143953485084	0.15903258379490043	33	93	43.22243813408235	NA	11.949580340656382	NA	NA	NA	NA	18.772865158076186	16.145871779298776	15.875700491942567	19.028976415434613	NA	20.274287329533404	NA	NA	18.134131564522594	16.545463841985335	12.632797698526112	12.073424038945578	12.796064858279498	14.522259811785453	TRUE
AGO1_1	160	2.396276419384333	0.2649545607255775	57	157	22.15656525452563	11.541824465273745	11.20642648756084	12.957094428465204	19.33980456992679	16.489665289853914	14.57882140049779	12.927585512765123	11.222884264082317	12.674174779318369	13.12109511863129	12.303394679242395	12.856733005448698	12.693246368576814	11.171658736218033	11.002756481000297	13.126723483287467	12.262331598831684	12.163881431668209	12.203742218804479	15.734805661940213	FALSE
AGO1_2	160	1.3221611416945014	0.2043619690182512	57	157	15.065671795983995	11.652007438575433	11.471649820920907	13.806146281970085	16.53095798236391	15.05558679587379	13.808443129024345	12.857742390778228	10.94300269714299	12.956939600604425	13.285165380729012	11.958954085875918	12.258065172801746	12.77568771745306	11.561839263490278	11.279470514208079	13.93701988577033	12.393573578892918	11.17732417571511	12.471321597921154	14.404872042183225	FALSE
AGO2_1	160	1.7431010150914725	0.2256561255229685	57	157	18.522115881715465	11.327893826939011	11.882388667843447	13.341550581806311	18.00197266156787	15.93985297941991	14.29844411302824	12.912180639931652	11.686764628320262	12.380133084135185	12.665119113699305	12.431929420841856	12.26713641478731	12.544195869916198	12.332325711359568	11.321224744304702	14.016686373969081	12.715051581700285	12.12251385989567	11.82729974280276	14.747478225810994	FALSE
AGO2_2	160	2.001195301334446	0.3101090807476195	57	157	15.020212049939024	11.913848448540604	11.801322286335807	14.171647321396037	18.840654639590987	16.742505710801762	14.898026781207657	13.732332389660439	12.106531660651214	13.61841527387093	13.996515258768575	12.645623298067342	13.53372636181532	13.010097537109727	11.618392736940976	11.770107078495139	13.926287425667304	12.993489921945383	13.063207723780858	12.718691307115085	16.075517456427413	FALSE
AGO3_1	160	1.3529481430957018	0.20239280028243425	57	157	15.658034691339497	10.902071335275004	10.213886059915247	12.293653125617329	16.23861821097602	13.513373997295943	13.01377990241501	11.978901105533415	10.418316595226614	11.443038184672163	11.516026715086088	10.522072414600048	11.224135799290181	11.88599812880183	10.237359618156486	10.521222510397747	12.814976758464487	10.528482741808718	10.645512408083743	10.98091936066213	13.273362718382375	FALSE
AGPAT5_1	88	4.0987321431691495	0.2523861705204064	30	85	43.17978371543524	NA	NA	NA	NA	23.944827610662845	11.862326274755091	NA	9.718703903997453	NA	8.675502565553055	NA	9.070914985598769	11.119852627359313	NA	8.952255889830463	11.480381491607371	9.230576640997052	8.028518018982831	10.29778251714639	NA	TRUE
AGPAT5_2	96	0.6825581241586736	0.18995013703427482	33	93	7.308543676147098	8.419735129923541	7.922279721623642	10.67469955897321	9.745246867901718	NA	NA	11.31617113131091	NA	NA	11.203081389159557	NA	8.406627346129502	NA	8.836644934316746	8.894831307041377	12.115826095945298	9.285530922003126	NA	8.925782764407224	NA	FALSE
AGRN_1	80	0.8523733856525139	0.1516166146590271	27	77	13.180972939871095	NA	11.114103689511264	14.177507772671603	NA	NA	NA	11.352640881969721	NA	10.735741533973313	12.245049058327222	NA	12.541293351469266	NA	14.45708851833822	NA	12.75257068443343	NA	NA	11.995615570875621	16.224706298158093	FALSE
AGTPBP1_1	160	0.29757942329104764	0.10455990689811304	57	157	5.084647286697703	9.11102734483367	9.009238618487098	9.599090660531257	9.842486857356324	9.63630352944094	10.044089729839751	9.533086528611332	8.73145419124372	8.715919537919133	8.606152039558145	9.027752519875355	8.9590472826102	9.361851027332234	8.344850061147396	8.698422135159891	9.937239089047292	8.551102612836285	7.963910515816389	8.737149377972166	9.874766535812672	FALSE
AGTPBP1_2	160	0.36874921022632984	0.07142627986567833	57	157	11.465557326687637	10.423106687307156	10.295759759627476	10.323428880766407	11.406884841688063	10.551643245141836	10.770769540684723	10.429926397865781	9.975890192660174	9.702847049007131	9.670861993682486	9.500856906094404	10.537112732435384	9.88375655613029	8.964997841161594	9.582095276639373	11.39702230497128	9.714805621992216	9.831002756065754	11.142814516773091	11.321178340766057	FALSE
AGTPBP1_3	152	0.5725730211849712	0.16980898833397973	54	149	6.544591059896888	8.4931645221477865	8.110540263946296	NA	8.779631850053182	9.343319330272047	8.796915177613592	8.906775931697409	8.24878508504675	7.931126633385371	9.617965846254767	8.437402070759541	8.212781520563542	8.521121407210275	8.098278946782498	8.25814048630246	11.746073745927712	8.402875392796105	7.858526993020306	8.224142256379007	8.615112467820294	FALSE
AGTRAP_0	128	0.658184972708245	0.24164401619544995	45	125	4.788275872718791	12.509935687551206	13.299887496911321	NA	13.8379516720602	NA	12.33055123113286	13.822147394145205	12.369769860871322	11.7892350702956	13.064251595857344	NA	12.109261272180545	13.138122141750907	NA	10.998711027394835	12.875845763762932	12.406141069603093	10.418774879079528	14.030423479743115	13.512912465788888	FALSE
AHCTF1_1	152	1.3929805254110605	0.43696281455384384	54	149	6.036899783776833	14.428434003801977	14.972940548111712	14.81269270063991	17.33372174695596	17.523757128215454	17.809453190939664	15.679820688927315	15.780058557900754	13.544005752028028	14.445132796944948	16.14319381687021	NA	14.360301377191513	15.025822127983767	13.81660607454242	16.05687399311214	15.394753427886595	12.386776930015323	14.02181011108729	16.741557486353237	FALSE
AHCTF1_2	160	0.7966516724527292	0.2930448530635718	57	157	4.73349912362628	10.211373665583178	11.817107161206998	11.198588342988092	11.195613824780644	11.657790069046705	12.61622568550482	11.64401399046719	11.736271059062853	10.56457938734558	11.399583944776674	10.918020325758786	12.32130942558138	12.24292739492133	9.55553245478138	10.487766114467455	12.081257011283668	10.756461168067759	9.556814864747128	12.505997067349742	11.885524060266906	FALSE
AHCY_1	160	1.026894909958744	0.38560267973180196	57	157	4.580793680098242	19.933764898887176	20.743101324716505	19.75298923853532	18.568955788191268	19.535637778957383	18.33486049133028	20.560346397294918	18.626805787288262	17.991885848764763	20.79864891700935	16.97786392719991	19.527538452872076	18.392174245834802	18.888287669826838	19.8667236219438	19.613762375641084	18.610955222455733	19.68400127135619	20.800331659076335	19.29964508860194	FALSE
AHCY_2	144	1.0162467311367658	0.4189874693538906	51	141	3.9410395659021322	18.236106717684844	17.207636595956494	18.113990841648633	16.485792201054903	18.28432580913679	17.36262945238069	18.662804178622313	19.838278964601745	16.85004849875934	NA	14.56070864211417	15.270198598432069	18.002963003933406	15.836705926956837	16.640800844279084	NA	16.332402566218967	17.61433703974373	14.97010517561602	17.661395326380006	FALSE
AHCYL1_1	160	1.2600149007832242	0.31031435954161557	57	157	8.429651291450078	15.09694623615105	13.14001726755572	16.188395259847255	17.194842187291236	16.59896398232256	17.93417575763045	18.031913375069802	15.99486097145022	12.399754395488294	16.191396129024344	15.167231337017228	15.454689013502048	14.015936869976226	13.150748159557047	14.741160095420906	14.969594832481523	16.195150141993686	17.395089436458303	15.836281376694918	16.545634603316834	FALSE
AHCYL1_2	152	1.7463898384124799	0.6164005466759932	54	149	5.05829112725728	13.147667157077727	11.610375507202962	14.687272050105562	14.423176363684767	15.254026740508735	16.486808847692025	17.221069806295912	13.157960432504185	9.612463546505937	14.618910470286663	13.748706053254535	13.18213150405634	12.339400376726882	13.17658031765044	12.384641496516728	13.139849596623769	13.26560745583077	12.728392497732848	13.85383954983555	NA	FALSE
AHCYL2_2	160	1.5235097926276924	0.39393296381962745	57	157	7.898020346892428	14.884174994075469	17.798020423243308	16.28229939332729	17.648106234174374	18.54494918864039	16.844054986821366	19.729298693577224	19.568619047292298	14.312936892509104	15.596136094051625	16.435631551190532	13.934556493973846	14.58331682386869	16.878660669499283	15.966688985332265	15.18376761133305	16.99422291905622	19.187068293735916	16.650515077166173	16.57688063411622	FALSE
AHDC1_1	152	1.36714218087586	0.262939867373645	54	149	11.58736591776294	12.19752674978015	13.44012592192436	15.075598410610953	11.82438546309286	13.40421600749097	13.35449408682971	13.133918112984684	13.532276148259312	15.133346588045699	14.830568549105092	13.145352854426507	NA	14.670440444537885	9.789560949986168	11.759988003187804	15.47155840457054	11.124757853625512	11.500773285348334	11.798325965736058	13.915397572679508	FALSE
AHDC1_2	160	1.949035283648904	0.2726279432174956	57	157	16.936902341945533	9.031559350170106	7.907869777711553	9.476818588992167	7.996596430342675	8.373161627806233	8.790816791113949	9.345373951307664	10.86007685427788	11.62586395030328	12.196340484667365	11.072847886329875	12.65759114493081	9.662204801675994	6.931876667897071	8.49456394522702	14.154550475015407	8.112070348743707	7.770789675661373	8.807500371148056	12.422033771248891	FALSE
AHI1_0	120	0.9758156175274229	0.21906502011133086	42	117	9.623129009247922	NA	8.220301728020734	13.437066385579023	NA	13.705364219441892	11.970773531794897	11.372331073311441	NA	12.107592385632564	10.56904673644504	11.053305809892661	11.596506609021565	11.389928438041704	NA	10.080711468950055	10.517531544028293	13.783287098812448	NA	10.861204569411337	12.168659837720233	FALSE
AHNAK_1	112	2.321725350899343	0.1137051686779133	39	109	54.2731117815673	12.968127167281427	16.73650040644674	NA	18.4766502735655	NA	NA	15.781514564222805	13.450342885418827	13.073073498396806	17.260014347563896	NA	10.002467437070445	17.045633394615493	NA	11.74716092574913	14.426418915630423	14.822358884521202	NA	14.641323239627454	18.450595009396988	TRUE
AHNAK_2	136	2.5802788797023264	0.17131599003489145	48	133	38.96212298743435	13.018644890657354	15.921164439745139	14.135653966170667	17.97029129347299	21.02532355380267	NA	15.12941792353444	13.905018989897862	12.27958089752713	16.313307892780735	NA	13.444614985845392	13.613792373529867	15.95397911100355	12.080185476032144	13.56178248214463	14.926380659777152	NA	16.391034515830473	17.773914926205105	TRUE
AHNAK_3	136	3.2555099471087785	0.37858706097980493	48	133	21.055853862741817	12.499821885156491	15.897151744221553	NA	17.57832476226465	NA	18.102446579769556	13.277826837492	12.324086556913294	13.834349766612325	16.72586301521592	18.235776074977338	18.363804859427983	14.259181160765525	18.845835086078893	12.746654276789924	15.757425226390243	15.556417070320887	NA	18.886086464179023	19.280462775946344	FALSE
AHNAK2_3	104	1.7720788654605413	0.15591346771942854	36	101	29.081784124568067	17.160589254797003	18.10561018574498	NA	17.50282009709901	NA	NA	16.828856859474946	17.909942481729132	13.644143542690589	15.858459502064191	NA	13.608736909610894	NA	NA	15.858896232554589	21.25193493316907	14.437892109619968	NA	16.05055067624657	19.582851505765518	TRUE
AHSA1_1	160	0.30264051375482726	0.10474170564478422	57	157	5.204132357551644	9.806410235137832	10.00901693865981	10.906212516327507	9.547569874829078	10.674318667638014	11.074580260037884	10.273289369882104	9.993907454988975	10.029182250261519	10.381643691855118	9.329814801578468	10.274537913013285	10.709809021091925	9.897992217715862	10.213400920505658	11.501629831918143	9.329266371371276	9.449859418856475	10.084780203388966	10.296719218089763	FALSE
AHSA1_2	160	0.4307899938291585	0.15084293269280066	57	157	5.111822226917138	10.539794649027522	10.740157867867948	11.460780212514425	11.156883200788359	11.04328045416015	11.193620139444898	11.592131924524255	10.946744836699688	10.830389813578156	9.699082918935568	9.36649710513914	10.231786040062456	10.3423414382813	10.61060383025485	10.302652910535475	10.44545068325663	10.79405846472166	9.778810310552846	9.52594929331914	11.598969240286992	FALSE
AHSG_0	160	3.3402410129875055	0.20256124799177516	57	157	42.66552064017902	13.670742913410788	18.343312036368783	21.984956374874464	21.165624046152665	18.181278552594755	18.932825916666733	15.565527918381711	16.349620231310777	20.21439615567813	20.79809412575656	17.10825408214128	13.599725829219254	19.52965190381846	19.505447844998223	13.936537291718402	22.6577311806158	19.47042724710484	16.086668735125283	18.005517788719022	18.004596530082484	TRUE
AIDA_0	160	0.18873389561119264	0.04117539902976149	57	157	9.870773849542582	9.749463151252431	9.880471532759193	10.396965588053341	10.265090693764446	10.19020947764848	10.765947069841891	9.892351375836114	9.429676383736444	9.66815259849162	9.36630005327513	9.588988354306375	9.631096928293221	10.687385126809929	9.757762935309534	9.69192535770985	10.522704829881567	9.27899702037052	8.961294948078828	9.140956091905883	9.892534059004536	FALSE
AIF1_1	160	0.9259793596946073	0.1145546810083754	57	157	19.510130244205467	13.259370098148164	14.082362420259578	13.652976870204657	15.353868850645402	15.548142783406965	13.847341759017926	15.784148496413906	14.211814627171188	12.657023634755031	15.090076942574928	12.10178973578106	15.080677752467242	12.0064022354231	14.298501297242488	11.248004098431887	15.516181805666506	13.606661167757439	13.801002833150736	14.68373768144114	15.063284992795984	FALSE
AIF1L_0	112	1.9017070838563732	0.1419980713375085	39	109	34.63540764987525	12.52854075337451	11.802958438228337	15.45530976431274	9.327812263469609	14.427433922587005	13.816503955474877	16.53859844832321	NA	9.913615256673713	13.76370876816773	12.559248570556784	NA	15.728977437778067	14.177958509729395	NA	16.954572790726353	NA	NA	NA	14.685215212364067	TRUE
AIFM2_1	112	1.0254499051993293	0.2362023674531004	39	109	9.338795822429397	NA	10.782937726208068	NA	NA	15.556355979252542	10.236167151822738	11.84868518629239	12.782799220905737	10.563097136650589	10.964136725346673	11.41904343023437	NA	12.215946872023506	NA	11.270640341051537	11.155295502399145	11.879114480568594	10.708028551431921	NA	12.872127755244144	FALSE
AIMP1_1	160	1.0866334347451643	0.1565538128056479	57	157	16.36369125101694	8.275967672092461	6.852221372785128	10.516396234555176	9.064249791425501	10.936210776271283	11.748287210059773	8.639504915219716	7.797660556157565	9.48638810925267	8.648802712626173	7.3541233324273705	9.434324348096265	10.99720371510988	9.453812365531041	7.80379198474104	8.757565678460201	7.650677923346848	6.415735388203306	8.051688823111332	10.562832740323422	FALSE
AIMP1_2	160	0.25821486011670464	0.03854041671289055	57	157	15.699576065014536	7.325769963143671	6.962607323258349	8.264818746413555	8.055111739934086	8.306136725251015	8.365655139512334	8.592195376463932	7.6326990850704455	7.950993083729251	8.377769974286016	7.474965377349187	8.003802238680038	8.04369666612001	7.965309670606941	7.840034992214307	8.941285337266844	7.1173949389560205	6.456639814270355	7.8364903156886765	8.58740554966533	FALSE
AIMP2_1	160	0.4224885242584562	0.11281531830679196	57	157	7.560671236711853	7.321358488435459	6.748174533116875	8.482415405091018	7.85880466039462	9.036212151075311	8.02550995359806	9.080927341843166	7.677784784333296	7.972927408207238	7.7002379848433	8.069209423168042	6.958475338255507	8.014806366264096	8.462854834145228	7.393668333522214	8.467362826165013	6.763541433598066	6.8263801662388985	6.787363243626005	8.618782719920025	FALSE
AIMP2_2	152	0.3209789684765608	0.06851640446844377	54	149	10.16704937686221	8.2580563451373	7.192450790407213	NA	8.750214241550086	8.419458017500666	7.9907891710384416	9.021818366343833	7.851875210919367	8.013429933733992	8.034139723931531	8.147984205123201	7.3417633773724855	7.871683260430973	8.384094958004958	7.987976213772214	8.01780595364931	7.472475633898115	6.538074322756777	7.28586278664786	8.721267064327154	FALSE
AIP_1	160	0.34410388900717914	0.076561877577388	57	157	9.62507692632998	8.318188150430547	8.60199952592511	10.51529458863203	8.430650006116634	9.844183294590342	10.099918643784289	9.925163382320084	9.07184049044569	8.384694355281516	8.399962863790345	8.620673892890526	8.991311396495217	9.839331599341993	9.13571127385708	9.237741054509385	9.86142600157821	9.457180467114592	8.162477022974324	8.475075564885378	8.968960080084607	FALSE
AIP_2	160	0.20066853796453019	0.03409736867485539	57	157	13.455621611905912	8.16793288795775	7.778866471565988	8.835120491079199	8.150951615007736	8.30062089285251	8.931581752277465	8.23712489158385	7.585685898895041	7.6020581968819805	7.466165548243346	7.284210178668254	8.215058991656505	8.786865079681666	7.555900392105131	7.921135071757078	8.678904578766174	7.582139384345724	7.272078969506962	7.625562238387701	8.13676460049144	FALSE
AJUBA_1	160	1.1266013743279795	0.18625145321681683	57	157	13.906396863383481	11.03250481469319	9.443541103420289	9.407746280768299	12.830785207157748	13.284533948826233	12.314525954409026	10.147750455179985	10.338434116651111	13.943062095630891	8.92460045818413	10.341606967702226	13.184525244638085	11.176511184716004	10.409804829475615	9.951028257125131	9.973411237008957	9.51035674457719	9.718132510483771	8.837298225962831	11.51176415786654	FALSE
AJUBA_2	160	0.8086619568711321	0.14644937437445807	57	157	12.454741106325086	8.342672872910695	7.2291243829075444	8.407418887146797	10.019622078089432	10.134731855024967	10.424156181141095	7.926906235931542	9.242982010334979	10.548476793973451	10.24028391074182	8.735570945002706	9.959021255412667	9.12245042999162	8.280580936489578	9.020728374816958	8.128958686177096	8.282552116157202	7.620559860646116	6.472671610847196	8.650669199718985	FALSE
AK1_0	136	0.915826355292768	0.06288609445081962	48	133	37.58152460765666	14.609409987144332	11.883116807628856	10.78395635558409	10.116917318007472	12.146666013606026	11.629845196092747	10.494634635992304	14.525826913893264	12.381588483255552	11.178958225686943	10.410623116359858	11.738553279592898	10.873563023282841	NA	NA	10.251897178788987	NA	10.336808248998933	10.326586318046077	10.614446948402449	TRUE
AK2_1	136	0.7822714567659177	0.2876261813968863	48	133	4.765142069167683	21.946196216701843	20.5072071841567	21.41432639073536	20.466689690844365	21.346002474617116	20.59027520922019	21.90517382283221	19.9425447553463	20.18112251365444	NA	19.293302056780256	21.936517645888593	18.17162584678825	NA	NA	20.370143690123747	19.958759668528188	19.513215013366114	21.884965736958797	21.053420841152818	FALSE
AK2_2	152	1.6624846901063388	0.35091627561346056	54	149	10.312879576516979	18.724444375195784	19.55462487088009	20.753698412920574	16.81761629273797	20.936984054814527	18.288119519163036	19.512493153660138	19.133263107238598	18.539174443508003	21.87437660074722	20.406194391003424	19.22667110621558	15.400392645905722	NA	20.443971403580367	18.36466176370252	15.914522430676302	18.544769806784252	17.57217887573284	20.303815148084585	FALSE
AK3_1	160	0.8278338047468705	0.4092429286162413	57	157	2.817301787358932	16.669621067059044	15.721654847903059	16.639174851754316	15.587570486371442	17.16435447202767	15.64257195690802	15.587370315476248	15.793547327313552	15.805676466889185	16.874745856524964	15.84126409667539	15.932550110484987	16.425652424666144	17.123844185221046	16.051464523747462	14.645325180216345	14.598446761947642	13.45986308092844	15.68123541844607	16.492448262830397	FALSE
AK3_2	152	2.014385675938757	0.4419603783119985	54	149	9.817009114122978	16.803585258776675	16.442272184589775	18.654415894501494	15.813057615044885	NA	15.9826817985812	16.859081558037293	17.09244805507302	14.859609740702219	17.328482011260146	18.57220738842808	16.157112915381	16.469564364284505	18.324511046353127	16.663548418807977	15.222170018339604	15.636615621407776	15.357478574238797	16.738527938138485	16.755914079322363	FALSE
AK4_1	160	1.9207118565673935	0.3568032346098935	57	157	12.072782813851772	14.982124915677332	13.104911029032902	13.997754891879213	12.782400419370113	14.916798519223338	11.567832325105172	15.05132033607621	14.500651260452535	10.674481075635125	14.744198537553961	14.074698401469826	15.35519159759864	9.555866546166577	15.487682722422399	14.364684463941416	14.441518049749586	11.293299576053114	13.040326706707534	14.091248702803357	14.138675006103545	FALSE
AK4_2	152	2.3625946837408405	0.47510656945047686	54	149	10.961896532227076	15.41835836666103	13.076116882290737	NA	12.973436102026563	18.56431179547932	13.820174563521862	15.295514859503884	14.494859458379263	12.26676598180951	15.29256212754852	14.206307224353912	15.549892647896282	13.570950824911074	16.11370930113579	14.653649307506413	14.629745258116056	12.692007312241293	12.820945539729664	14.165461038426805	15.315407342386184	FALSE
AK5_1	152	3.4166943711196915	0.20477200665732434	54	149	43.279971070438705	11.316063840102561	10.818366211307696	13.32479466796751	11.875749927264206	13.302971565413433	10.100868220313856	11.02242871211674	7.668303645345894	7.3894168092308234	17.008643904903575	8.484352087786386	10.310305902144542	10.530080739956794	NA	6.702782494778718	11.136579923417258	14.227333545474314	6.903209941134499	10.63179551666683	10.060509273340083	TRUE
AK5_2	80	1.3083268560883747	0.07094116295813108	27	77	49.74320314555834	7.593692133615862	NA	NA	12.139777215790652	NA	NA	NA	6.6386828279747	8.974583757826299	NA	NA	8.398086164017855	NA	NA	6.300165901046864	NA	10.596301403092864	5.858945523446729	6.223910696726868	11.66170075475107	TRUE
AK6_1	160	0.213719687257554	0.05308707918787515	57	157	8.334310494057673	6.4545546510400005	7.159663235445958	7.2612667426826185	7.890343228421198	7.122490811462075	7.546965650552858	7.304717241709061	6.67903087302859	6.739962764984327	6.5892411719632475	6.288041101297721	6.807280673468797	7.258426186279905	6.596562805858323	6.8183415803567815	7.425463359083178	7.064097735604389	5.995417241732408	6.818180426441191	8.139495607472362	FALSE
AKAP1_1	160	1.4341131284923658	0.36682399654052666	57	157	8.013996448639578	11.086501541103493	12.111348552250615	12.871792091716028	13.55567518999408	15.134269624892934	14.468692768929007	12.343168623074753	12.647820645364265	11.843425482374988	11.558074639118217	10.934140289195852	11.62175328598302	11.486078123497247	12.978764543082512	9.649095411098909	14.21072539700818	10.190118275266677	11.494289761304783	11.118535135544144	14.445020261045478	FALSE
AKAP1_2	88	2.402120507377324	0.4403592134234126	30	85	12.622249056608997	14.139393829381081	15.202110572280308	NA	NA	21.887108371985605	NA	NA	NA	16.341869156275692	14.793054271346946	14.118303616628609	NA	14.339912957766419	NA	10.027836952575763	NA	11.363938946864673	16.68567157727308	14.396889188572388	NA	FALSE
AKAP1_3	160	0.6143604948396925	0.12466724074700879	57	157	10.819235415038042	7.3063682631113425	7.162661779140895	8.245520605877212	8.17516966288977	8.881585635943807	7.40044249519314	7.676914609956265	7.693640304787047	6.689396478621334	10.195705424855262	8.245662301135553	7.314403342696472	6.499872048554299	6.942334654625293	7.607196595604732	9.878018227728926	8.06316450895634	6.358173256475998	7.931972984103133	6.882471954703389	FALSE
AKAP10_1	160	0.3808298177471602	0.08874126633707331	57	157	9.065958146907775	5.7910011195358395	5.174272030543361	6.621704915243328	6.549901106650216	5.827638650769263	5.455945790819979	6.424468202805273	6.374011690166	4.827348366982069	5.425310196223468	5.385916526081575	5.8278488469575125	5.123319044940983	5.969772640350144	5.425674262553285	6.992142813065107	5.311304086656305	4.844531392875659	5.525691199651647	6.179186962177472	FALSE
AKAP10_2	160	1.4423988751364274	0.23966228920923477	57	157	13.822786983696735	5.894229317695712	6.725863546273891	7.271722620568229	7.765951552168463	6.272830778488685	5.863155854782738	8.39193537714961	7.381663286478216	7.906910421920956	4.994553615976628	6.2120537934035225	6.496421464902772	5.294066793300873	6.157242835527675	7.316264471182563	5.785819168464923	6.494356894930418	5.196850916373188	9.056230439070957	11.382175171834598	FALSE
AKAP11_1	160	0.8348196621867136	0.12761978422895218	57	157	15.263318536410983	8.727408587724696	8.871559438065901	9.533218975647682	10.831809412766674	12.910754745696753	11.06967027150857	9.819604609892028	9.425279475944295	8.478012417516407	9.7735426728844	9.320863869428237	8.59116703577274	10.595679854684327	9.670737874744297	10.550880503785057	9.814208199521456	10.989035808721557	10.901545338616506	10.110321818770732	9.277965496829848	FALSE
AKAP11_2	160	0.6520211876334336	0.09515681960942877	57	157	16.118859435830544	10.570992981479588	9.59434395067036	10.36271970202048	12.590760263350523	13.34398664048648	11.888955648059248	10.529919074297858	10.08528172560701	9.9523142686456	10.848260083746446	10.683846127635912	9.522719328794565	11.88705303091034	10.082444696076704	11.502057447843441	10.925078756308821	11.808690349519305	11.636489172210108	11.33604502404569	11.10898127465234	FALSE
AKAP12_1	160	2.843695190952335	0.20888919860615873	57	157	34.742211153138655	19.65676930851761	19.347866535080158	20.21553787257684	19.83510190328076	15.03855319625305	19.901726053976592	21.278140308748842	20.493389725722494	20.45713737021106	14.1872043038453	20.65731495016536	18.21875885593348	18.84031295784101	16.56380626674935	19.65315308254188	22.421035006858475	19.237157711021005	13.508883179437884	20.09096400745807	17.739154531915364	TRUE
AKAP12_2	160	3.213876826493431	0.13403646352948617	57	157	63.289263582010854	17.582878402538604	16.202242383907837	19.396039106338357	17.104718116304635	14.021728611448463	17.237174183972876	19.892489273984925	17.541020925552637	17.480300770599356	11.789027350055061	20.187900845485842	15.576590651459435	16.842050537932444	15.134723472818626	16.895025970201587	20.273462553677206	16.30449357574218	10.246866025835919	18.43014063468545	14.978602795294094	TRUE
AKAP13_1	152	0.7406459099917541	0.07716283897302456	54	149	23.72543353038374	12.20562498503217	12.243254521324124	13.729137246835192	15.299261558664252	15.994790219173083	14.340746998191516	14.476806164777726	12.448694054747278	13.35190258592623	12.778855667805836	13.406120499607516	NA	12.15405527270034	13.31452348854825	12.491540158602406	13.587661894960364	10.787905530865793	12.908865318420144	11.525931750905174	14.538625221401272	FALSE
AKAP13_2	160	1.096081563075199	0.16018486957668973	57	157	16.092785317317084	8.607161234973248	6.733690111324453	8.184680587212032	8.185825542600908	9.557936543350435	7.992673266856151	9.973536702469039	7.766183799966858	10.56709609376577	9.054450639255682	11.25979230812127	8.018101486578137	7.829307732439493	8.15960746601037	9.064541679003948	10.089968474245111	6.162242746452708	8.288363075595413	7.369936476707892	9.865779052342663	FALSE
AKAP13_3	160	0.41568768039147375	0.08351235586008664	57	157	10.955732745850064	10.32344515444662	10.91146385601493	11.851634715990237	12.80694876266721	11.823630800895106	11.645733367016696	11.810638664084925	11.388434918726407	11.284454795782967	10.50607109436596	10.805105178173847	11.7569814218501	10.405599295485867	10.792017642329382	11.057973895938748	12.11489144539772	9.763245937224937	11.25337675058708	10.66656221446641	11.603203244439323	FALSE
AKAP17A_1	160	2.596202371041839	0.164317135789731	57	157	40.76477190320171	6.476958220363787	6.401488333014875	11.724407308223675	5.898451563772625	7.363371468317515	6.902505966793268	7.756930113858882	7.233127385139164	6.9209737730440795	7.081371423530758	6.425550161350382	6.280049848988747	6.314924327836927	14.273997793371592	7.4783022585722065	7.232262928088057	6.716441109331258	5.783027627110831	7.090174178059227	7.23122345126836	TRUE
AKAP17A_2	160	0.8905724632045192	0.07195756261886259	57	157	31.33487726347943	6.349326549872234	6.694569050287671	6.614185895886377	5.895287957302383	7.242392931373326	10.753245943116669	7.528262201070116	6.902556152374957	6.53355867549509	7.482940425987175	6.079380725704959	6.216440217920266	8.395412385483516	7.377476440221701	7.127580498012513	7.071021026863651	5.811388911458798	5.497594512626236	6.6340470639792155	6.572210022576588	TRUE
AKAP17A_3	160	1.9446151753452945	0.2442599614116681	57	157	19.173975585506973	9.09902561546725	7.076710596301694	8.88407024713392	7.796592064685614	8.736266898807592	14.07579499633894	8.976516360904784	8.471635867264473	10.792939653022632	8.127549515467532	7.288968504170449	6.334837856739986	9.175474799588265	11.011239297798092	7.621045849878339	8.185772569858553	6.198578369768768	7.17397355045728	7.327356481140281	12.487268535401595	FALSE
AKAP5_0	136	1.091480256408847	0.28146049329883094	48	133	7.97422662761078	17.040338744289542	13.15910663745812	16.44015225903531	16.69509194924762	16.710115670316465	16.308214543888035	15.216321696160922	NA	16.47099596138494	17.266254096118818	14.04543815464954	NA	17.47859648691659	15.168055409236674	14.092832453689756	17.7060489083214	15.558157296582472	NA	14.196775304191966	17.102266075704616	FALSE
AKAP7_0	160	0.5530258964141676	0.15978075365538122	57	157	6.778969789571073	12.56162281878716	12.27088864199353	13.131455231626497	14.270079798157163	11.074898089890029	13.983666676786223	13.32997253582149	12.835171172544653	11.745270741550733	12.222192489103827	11.174738111587994	12.429965812849122	12.92000591012523	11.994414907516298	12.28404097844237	13.739895413615612	12.42681354057951	13.19524328741221	12.34661418334587	12.733540950641043	FALSE
AKAP8_1	160	0.5152991863395421	0.2116536966312977	57	157	3.9515344568644335	8.995049998381667	9.196835557507573	9.747034238039578	8.578921990888544	9.823795464497344	9.731733049903259	9.268727011103545	9.99950726799567	9.37283599143368	10.356222297531342	9.257109941580834	9.388842733899288	10.081541177781677	8.397713244031031	10.232121952135644	10.896678345502266	9.346162173615335	8.320413605329941	8.775020290065372	9.517607454304288	FALSE
AKAP8_2	160	0.6179324878162784	0.2958855363982189	57	157	2.997921472697	9.908548928564912	10.95567404517079	11.199924317968843	10.60656281598247	11.61771319417623	10.703052297397214	11.832290050254656	10.646772190364734	10.45307102371489	11.360992603384734	10.254042783085863	11.406310161562073	10.823487077062929	10.5802834906753	11.489724711170972	12.607901529863728	11.31831505882214	8.799855420589793	11.21103513099114	10.535625236627153	FALSE
AKAP8L_1	160	0.21116192003476042	0.027598884662558467	57	157	18.31970583187398	6.054373384256953	5.8044362561497245	6.889088361875116	6.588997345252516	6.581414537257098	7.491311457795318	6.804261637300459	6.007977821027228	6.455410774750152	5.963975018312837	5.978904002096674	6.199430180273083	6.69691174779177	5.787210393466357	6.1920812944254	7.133125806890636	6.094008537543574	5.342789673083843	5.671182537083638	6.627290108676064	FALSE
AKAP8L_2	160	0.7011306000615631	0.08595938642024417	57	157	19.711854951917772	7.519954767818531	6.800776261712218	7.5021003401861055	7.430754401859553	8.065810397084999	8.327768009434916	11.596468611328678	6.8696952351839125	7.081118404170688	6.95583004932513	6.901851358219724	5.888842259381467	8.018390988629044	6.523223374942956	6.732832235832511	7.915274241117667	7.114440363394963	8.401964253670513	5.710128090238905	7.134212879011937	FALSE
AKAP9_1	160	0.3559573456788718	0.049824222969212434	57	157	16.923671385849676	5.710293109772031	6.327378412904832	6.765998933993195	7.239531685423111	7.175495169231179	7.218318411207963	5.674181284860073	6.065017515677527	5.489512390430538	5.6157585233205864	5.610540093310573	5.171698999428051	6.590772073104388	5.758097589324864	5.412220969001508	7.32033850433433	5.338711488824847	5.355190400812852	6.426421805025082	6.626728077411419	FALSE
AKAP9_2	160	0.426684829534501	0.1029326843324544	57	157	8.66331593932402	6.8796699039112275	7.486909419078992	7.81334289953191	8.518113620034327	8.816155268562781	8.413311653275825	6.971938638254169	7.354654861490258	6.2642381314214335	6.513497452279947	7.1076107060670815	6.103218374924972	7.749891328918812	7.361584780509483	6.821158448560808	8.733133412893892	6.944630197030296	6.299237793047301	7.733984038874199	7.554669056190422	FALSE
AKAP9_3	160	0.4147826281766201	0.0750350237440393	57	157	12.471456482160555	5.996078087070995	7.228350128468077	7.415659897253153	7.5368964730102945	8.041278103207915	7.642285078164884	6.46785991794529	6.458472865273109	6.228275889390272	6.1796899265138725	6.188258438982842	5.808570307071016	6.95709204201486	6.626693215718468	5.754901412668581	7.889301882079299	5.6871925485970385	5.546921458008201	7.551090046350854	7.509195214177895	FALSE
AKIRIN2_0	160	0.43642377045019776	0.09299269584299474	57	157	10.172215390012068	10.764562626951044	11.126293769470571	10.87791812010832	10.45759165898627	10.058962228534687	9.633261851266814	10.69987071547886	10.234913916845413	11.357915305125752	10.408405807578221	9.760133258229114	11.214202413151996	11.167385515354038	9.287459268040399	9.653056622222715	10.314604308606024	9.106927294282448	8.861637588299466	9.773408723984957	11.250097191533552	FALSE
AKNA_1	160	0.5159423151770386	0.09882080924365037	57	157	11.62623166516744	10.62500963456434	11.370741966077835	10.869742954754903	12.51773631455508	12.633233993867915	11.716182466444426	11.091074563711945	11.407030979890061	9.524858948656309	10.980278757353515	10.572865711240603	11.022031073186406	12.261225841945487	9.639736195805478	9.948304555310298	10.70857431807006	9.968639720918997	10.15862669839252	10.79781931235588	12.870174520421397	FALSE
AKNA_2	160	2.03161674238493	0.1956291414397648	57	157	25.850026445847355	15.211444387085235	11.16966810093153	14.508039752504846	19.595606743373132	17.47563389719122	14.68091662068839	16.426290944582583	13.717004070788425	13.330133314306135	12.241428436891766	13.034340829047695	14.305671132276736	13.8516434028829	12.851450252891542	11.14026217126475	13.518797044249155	11.95864759094464	12.898837338102101	12.681117059742045	15.129298461336507	TRUE
AKNA_3	160	0.6245799743856124	0.2237515176542454	57	157	4.934206869891947	11.801147189801322	10.612889156705839	11.239944482563454	12.657516440709001	11.685640608681723	10.74332237532139	11.452575348769667	11.784331928877538	9.671082108902342	11.988962463119986	10.069854367720394	10.198082883264501	10.841221916382786	11.045824453976678	11.495993005325928	12.334438856459002	10.305078716552934	9.3807731172599	10.652943985150246	12.167909462010519	FALSE
AKR1A1_1	160	0.2871212695579883	0.1413106628622317	57	157	2.8420975493525744	12.029733564143902	11.838851154580624	12.064619972903518	11.533927007964527	11.558022853392036	11.938173274060976	12.146276455024157	12.326323466904062	11.870429757110028	11.526951740752581	11.740564900912982	11.510848753443716	11.660695466379739	11.438248420656505	11.989214557356984	11.638991044836896	10.95927790824787	10.91667023822829	11.310288094408278	11.974948883642371	FALSE
AKR1A1_2	152	0.46021670946196097	0.14660627515794114	54	149	5.9024246658026644	13.609671963526564	13.063870079688767	NA	11.427576993150002	13.143301595370454	12.767248449015273	13.211976424688439	13.038558440421578	12.631710841687445	11.938282494054048	13.476755458779216	12.577176675493577	12.169728781599423	12.90654401895677	12.284975878481568	12.256014857480144	11.498359371093612	12.378837716290919	12.245893926755754	12.100373315192655	FALSE
AKR1B1_1	160	0.6968008596784839	0.38177752205928756	57	157	2.2727788034188925	16.66458580199759	15.5780334130714	15.870607574234374	14.914437231709208	15.770014902551225	15.0383559701067	15.956654553285276	15.565666078236788	14.823923535575513	15.42607817287283	14.883935944309847	15.21109127381473	14.495724815645122	14.868265011181036	15.726720564945973	15.237234861316109	15.007757539681734	14.776737160617785	15.254577085512842	15.668330274273274	FALSE
AKR1B1_2	160	0.9174185106549556	0.5118586963997535	57	157	2.1823762459718923	12.805644967342532	12.13573442460403	12.295295441117949	12.106131396208792	12.599020115447479	13.066538474186881	12.420269028830976	13.371312920970047	12.796122231505661	13.820046490766657	10.801719817428676	12.548628339838222	13.607981068513823	10.743901004739516	13.597923877281834	12.574378278623268	13.057209824001864	11.971214357084982	11.47702891387492	13.253954008017589	FALSE
AKR1C3_2	136	1.5184129104367807	0.12138399507045254	48	133	31.889989154507592	9.311245276987636	12.399543823876641	11.80825016180933	10.396766989205847	NA	13.31522659989321	9.345582902840908	12.278660804929578	NA	11.990255022007414	12.310689821349502	9.225178702090684	8.737229478707517	7.7259213906784945	12.825601402001718	10.34265954618684	8.268527248457316	8.067856240142152	8.94039981264516	NA	TRUE
AKR7A2_1	160	1.1422312125378662	0.336324068344833	57	157	6.600120347949314	14.91757864024949	13.931666033064957	13.923988547097437	13.186994737401385	13.993648394799175	12.644902693385367	15.425006612283951	14.887293584032538	12.903027051114758	13.190688451590114	11.405590974772156	12.121112976593746	12.507336900002235	12.61986883362948	12.562331561127959	12.62450009747936	11.414316635710113	13.920826807355233	13.945960825721844	13.077303652493416	FALSE
AKR7A2_2	160	0.6814884971736248	0.25746615993003813	57	157	4.536212350510059	13.064032036657363	12.737744013350865	13.078628903970403	12.717062090176007	13.005817451804905	13.468675893284717	12.93512958427982	13.424724708682225	12.79019437305018	13.065788868773407	12.176157652941416	11.205842669611027	13.269670768558791	12.926375300575625	13.156037002522487	13.120227970182428	11.292393858213105	13.020840193064712	12.738675411753054	11.694176372471205	FALSE
AKT1_1	160	0.10289926986632117	0.031402253780013975	57	157	6.271217952087529	7.270553653806273	6.630052615991397	7.31056416474118	6.9875091166955405	7.205493295618867	7.497396407933282	7.260793801612622	6.879187657388005	6.933611129768229	6.84536129356245	6.50693826388964	6.968035418836805	7.2201182696671165	6.661955989800474	6.9763713300587495	7.687146365251351	6.771444142854609	6.7532556680601195	6.727013331866267	6.982260788253733	FALSE
AKT1S1_1	160	0.33459069366629307	0.1253439894565421	57	157	4.598115855242616	14.376062875796968	15.064429720680444	14.331593292508781	13.746701850062191	15.174351541233298	14.45078320946963	14.764514091695327	14.793818358742564	14.885220168984064	15.336634727549562	13.64992042770306	14.058391278850312	14.20090280067175	15.500217464089081	14.501200631042773	16.052373988725215	14.29256528404337	14.10067084404761	15.489982595869112	14.673180107766775	FALSE
AKT2_1	160	0.49462701921514524	0.13255405626642722	57	157	7.523637642711223	10.711827011693162	9.839119818022741	11.875373260825464	10.203959260979122	11.026028065325052	9.540978550614899	10.062177182644461	9.517572843857547	10.615684597183328	8.550362388541593	8.82896727930411	10.097799533669033	10.071509100174202	10.35890203730493	8.695455779418173	9.371695997061687	8.270969393431622	9.53081612514737	10.20116263079522	10.21260137119024	FALSE
AKT2_2	160	0.20043669490518884	0.07925401338976884	57	157	4.211570655923363	8.132348469172292	7.958062834309331	8.666104263859465	7.956379849241432	8.719077321717974	9.225187040279197	8.869053910624505	8.04961712080183	8.270473227861846	8.714753515204643	7.948123948801529	8.44215805442772	8.97417409316013	7.937153523718355	8.381378486458708	9.548541432022251	8.094493302103833	7.861258467099163	8.403580359997884	8.501914301898212	FALSE
AKT3_1	160	0.5429521585676674	0.1037896159717397	57	157	11.654568063637278	11.117936453156704	11.90877863586893	12.351320501498444	10.552685382109313	12.478812251469849	10.565686457992111	11.896468153427922	11.353642111654516	12.476681409834455	11.04843578229477	11.499409865363594	11.163006748705778	9.018903848084616	11.227761668759571	11.287764595454046	12.220697679938771	11.032772624292699	11.239177595193334	11.920844202263897	11.067877502555174	FALSE
AKTIP_0	160	1.7872356315776257	0.11338953975172197	57	157	40.65999555905708	8.693428085873158	9.650866798145886	12.043649863429042	10.241586936826934	11.998790765858637	9.816418911147677	11.302958476620269	10.99744750868855	9.903498645968522	9.652319890050615	10.378550712145318	9.52573118491836	9.302663540671364	11.213675789543613	15.631734219586827	9.60284798499372	16.20413058236045	9.804192266438092	9.533235393076044	10.670945685889532	TRUE
AL022312.1_0	128	0.6069444664608693	0.2913521603019367	45	125	3.0088855149638523	14.76616524587888	11.058569176586493	NA	13.133434208111824	NA	14.524267130540935	12.482376051099653	13.368139904901492	13.231992139403163	14.185098333603914	NA	13.341125468920948	13.287323154640779	NA	13.86329636951347	15.196780823866995	12.90416685269608	12.552999472342478	12.914840142432917	13.054372907281387	FALSE
AL159141.1_1	128	2.026035677356073	0.0796735298868604	45	125	67.85894296920628	NA	7.990035756904387	NA	NA	13.46768045270166	10.578139868911073	12.92156395273589	8.119054447363096	7.867088748162761	7.865205864647105	7.614927824409162	15.362108394005102	8.737910959138254	NA	8.12956012199973	11.040110954052052	11.789843326888372	7.819701851351701	7.355646628211218	10.170425432852326	TRUE
AL159141.1_2	128	0.8058205400464443	0.04304189947643487	45	125	49.22713873951959	NA	7.053234548661923	NA	NA	10.278120916485983	8.866446877059696	10.654398177550085	7.327738770741665	7.0479333336369185	7.429672209574852	6.992351207419255	10.468035982984812	7.463519597936211	NA	7.158362758378711	9.698396239193427	7.839726379851509	6.623860516144957	6.627259278413659	7.726238519688627	TRUE
ALAD_1	152	1.4068194029240941	0.12511177650396335	54	149	28.267232187778266	16.656011928045377	18.381925091219617	20.605407690929624	18.956824464716433	19.773550718051396	19.062249483051303	19.022451710471277	NA	16.916765804484697	22.364474455503007	17.863530726882367	20.14988899301111	18.32216071600206	17.895977703746357	14.60745472302159	20.972135444209755	18.334313837082547	19.772136769025096	18.08230716637501	17.384686896282872	TRUE
ALAD_2	160	1.9487921161775914	0.1921756324510759	57	157	25.17696820767137	11.794168627350977	17.4517305927543	10.600266258608356	16.82113488563333	16.17497716348475	17.53968112272896	18.146426029317354	14.444577004215581	14.951631784013204	15.69335444866499	13.513297432910136	15.269005949563741	15.291399880222185	13.857714832754594	11.9687564968108	15.427527688789581	16.560037307468395	13.697180381003163	15.701765592844914	17.417967693120122	TRUE
ALAS1_1	160	0.5584875851508422	0.1321122828650793	57	157	8.889424381535392	9.968304264152783	10.661655331464592	12.08570163757902	10.987907383476264	10.561852967746844	9.81932441045493	12.220278370212421	11.203699516899217	11.880956358600667	10.267032175023552	9.599715074508827	10.656467141521157	9.134426840046698	11.584640320251596	8.929500609011585	9.48408947469546	9.937954347481615	9.611231131359224	10.028091779280814	11.036454519114988	FALSE
ALAS1_2	160	0.37392331682214325	0.11524733162847536	57	157	6.182299347061433	8.991753228644217	7.849627754636825	8.684514764732706	9.01145938383535	9.499069380580503	8.953602693261132	8.137122588232923	8.63736962124285	8.579993174675128	8.514803694874573	8.905916124787815	8.806108989430337	8.655983520775866	9.973193362440401	8.183250661017286	8.477512955757373	9.246387213672635	8.026418472710393	9.852901088042803	8.194915641959799	FALSE
ALB_3	120	1.3393812742867226	0.25316327707270564	42	117	11.952337745138463	NA	20.346890305017045	23.30510976548485	21.525515771624583	18.400734570565202	18.022145890697608	21.887621380855713	18.5497555160506	19.16630404433873	19.075039310770347	NA	16.015440556519664	18.048062115709612	NA	NA	NA	19.73083765307171	18.097100779632935	19.22417731752541	17.716987234549332	FALSE
ALCAM_1	120	1.7562872804143954	0.27257852245003134	42	117	15.163295500137648	17.587911680153518	12.927817811123578	NA	16.931249857135427	NA	15.43216165030734	18.57073453560868	16.319458243919428	17.18940052531253	20.0433880764757	NA	NA	20.926398523674337	NA	18.229093050031633	18.193931373046958	19.180655637917738	17.60560771889131	15.801960658101283	18.71620528552276	FALSE
ALCAM_2	112	2.8460204824584614	0.29280462418408326	39	109	24.37089580943287	NA	10.854840073518469	NA	16.89260381886636	NA	15.108648746223974	20.01955718884735	15.363637391943733	18.56726917196576	22.492824109476828	NA	NA	22.755777374441397	NA	17.14293423101001	17.628368688681732	17.729495529797166	18.277308271138875	14.965088149288151	18.798003703839196	FALSE
ALDH16A1_1	152	0.4692824081413923	0.17991190593639397	54	149	4.437995547931814	18.381908424987696	16.199746216939225	18.459740068718723	18.0973799581187	18.788599905385237	16.789451332524486	18.554411825855613	18.927862939463463	16.83784753794166	19.129912197653695	18.047121873011065	NA	17.412997918159732	16.84717657932653	18.05740873987481	18.663908466130742	17.054463535533518	17.238276734708496	18.402206570154412	18.01429432600818	FALSE
ALDH16A1_2	152	2.919115810108786	0.27448730454191134	54	149	26.58489325568122	13.896584971872304	11.28359597140819	17.17466537475427	15.412265103050876	21.332449299854648	13.810149605993026	15.552980669911816	15.472282002302174	15.748962525017713	12.311953882811794	20.926528032000924	NA	14.018726821179815	14.085901238480353	14.592442136438537	12.21915290233866	13.777811556393438	15.041428934561052	11.724251661822137	17.609064169386276	TRUE
ALDH18A1_1	144	0.7383274690508597	0.292711119576329	51	141	4.208921562146586	11.805683290057376	NA	12.944822666137656	10.976765804529997	11.88392093647644	12.508889079280303	12.092046136037638	11.357370050012161	12.111148215341618	12.147530637030655	11.94700068493487	11.784097164674659	12.268246638532528	NA	9.888669578744699	11.793220815914854	11.039759372987776	11.86835848129328	12.522051595861111	10.994525926171697	FALSE
ALDH18A1_2	136	0.9452862598823824	0.3754118421569573	48	133	4.206119400429971	11.764006298472617	NA	NA	12.928659650462127	NA	12.682351376354362	13.344174169927417	12.028310908701703	12.100470623616612	12.15596568741225	13.884005127975207	12.410642263003568	12.160628337771843	13.368908203748836	10.109746581876326	12.382511458882297	11.4826443289707	12.157651065853782	12.664068097076658	11.803004652752566	FALSE
ALDH1A1_1	160	6.917714989852186	0.2437092588533481	57	157	75.42917245614028	21.73283662279975	12.357364534329289	21.212234256029486	13.454294069842325	16.964378602165176	12.660636567476132	21.86193712145554	13.974532813631377	19.233172926507844	13.66830533780046	14.212016462265632	20.37042078849634	20.175923351671454	14.150026062863075	19.320813548566264	20.731167983565452	12.973916179363652	19.55777407492862	12.677671206505416	12.723832759308033	TRUE
ALDH1A1_2	152	6.888197302674566	0.20347996170835927	54	149	90.64709892676473	19.590079753857513	11.674997248055446	20.2639458668007	11.986552911428486	13.615574359532578	11.25449964763177	19.564493635112466	10.983309084111758	16.93434620248405	12.626120191164187	7.365571347777265	18.494932489579057	18.501097179505315	13.804909165831745	14.853648946984414	12.594698258123877	10.119173415365347	14.170920673380138	10.640849336954673	NA	TRUE
ALDH1B1_1	152	1.1243597955396822	0.30299055532524183	54	149	7.480004381323461	11.932558348513773	8.952522892195619	12.832965516218222	11.606805196523624	9.647111504477841	12.146328706975362	14.202513484840864	11.753691752252557	12.008583996844417	12.353173681202872	NA	11.20671777327206	12.550136266648096	14.132099322812444	12.453969343441475	12.016170176505454	11.6967912914361	10.290533956811316	11.780982660997529	11.866861940533132	FALSE
ALDH1B1_2	136	2.7925801231691776	0.24981109610882074	48	133	28.203667846992918	16.005473043108864	10.164854352868472	NA	12.883594803079085	12.502275285540781	13.53623272130082	18.325017356419174	11.563636241959589	13.601760610100802	11.790682527287784	NA	17.50771151252266	14.196864364258927	NA	11.60576213201186	11.567525775221444	10.502826801979005	12.36816259773018	11.591049476588804	12.175145741609203	TRUE
ALDH1B1_3	80	4.414470955247988	0.13777091047766074	27	77	88.52750482817483	20.437293447229912	9.317547975037877	NA	11.763505150219308	12.00174801040454	NA	21.50440086625732	12.610390073423911	NA	NA	12.726846348892128	18.1293160274267	NA	NA	NA	NA	NA	10.979398612126287	16.413733166974037	NA	TRUE
ALDH2_1	112	1.3357949500879274	0.2252174745150037	39	109	13.781886459666808	12.092909455529814	NA	NA	14.24883712836417	13.979244373632048	12.793476909825957	NA	13.998737759633702	14.7629577117709	14.443887897596783	14.161676567176658	NA	13.69904240125887	NA	15.217566876347574	15.072251035379121	12.839695914674639	13.03726240849837	NA	13.509867694677679	FALSE
ALDH2_2	120	7.504740201515046	0.22376504686201665	42	117	90.64291669625658	18.619448473165072	NA	25.969631997203912	14.506524523495735	13.098612480474443	12.604435720732845	20.532179547373843	11.092976003673508	15.16623142318959	12.842387383778295	NA	18.680140680864298	17.776370537288447	NA	NA	13.083347788662968	10.380026594171078	13.4230637630177	11.2466681391508	NA	TRUE
ALDH3A2_1	120	0.6328478043333121	0.11959832419768542	42	117	11.954736143175124	9.321171041021607	NA	NA	10.375573147555864	NA	11.063451238499605	8.637768376365873	10.016178673393753	11.259058146228286	10.822301675843383	NA	9.922981118238646	7.94465554709758	NA	9.410963879286177	11.477206088029178	8.608140490909832	8.872699528791275	10.673588558050891	11.382078339000687	FALSE
ALDH3A2_2	120	0.624597689076703	0.13524505195782713	42	117	10.079456602960166	9.92723250856238	NA	NA	10.016674437943744	NA	13.510156940756461	9.622637635879121	10.4387098965051	10.650279673832403	10.015556257954545	NA	10.626151880935154	9.675186840907797	NA	10.600676529963534	10.378881677567922	9.595225157721615	9.765962776689555	10.647381113944519	10.810544418232418	FALSE
ALDH4A1_1	160	1.1031594063800412	0.36426364521239646	57	157	5.587173303848759	10.953062909174744	9.574875011688164	10.924339621678474	8.18237457643804	10.418435021152465	11.543132110783468	11.212186325077763	10.729185897466822	11.361214635857078	10.704272782057918	10.378022215629555	10.467154498927254	12.301374826507638	10.836482727002478	12.565738951747338	9.589157333112933	11.145905462375667	10.246751076645628	9.410295135135879	11.704203051159723	FALSE
ALDH4A1_2	128	2.9729082550490817	0.4028292547938709	45	125	17.722417746683664	10.888414584910626	9.757808105814782	NA	9.146478654517434	19.755491422021073	11.210379487053533	11.675042694126773	NA	11.021314916936108	10.86486276046989	NA	9.98129467449077	11.742972846371448	NA	12.51832235822817	10.511862406929275	10.74324632524696	10.784473825330387	9.864758921915218	12.026189897756398	FALSE
ALDH5A1_1	144	1.7409018507700227	0.43838539221701744	51	141	8.214404445849658	17.051266462358516	17.698743613899147	18.085345650830494	17.111761955637604	17.19701435563309	17.34590322477234	18.76677520985698	17.435861833039723	14.987535205300082	NA	19.45250108163816	NA	17.442841619250128	18.639046843681204	15.79132785116134	15.763372345159562	17.058384850249254	13.930257763662862	17.113797031096368	18.789328318555064	FALSE
ALDH5A1_2	152	2.4794477822300007	0.6579800018185243	54	149	7.638380839314563	16.543175480383212	15.784850888994564	18.446170690408998	16.112929859599415	17.458769519001518	15.219507728060009	16.677842918285904	16.986213611933	12.846898318750283	18.970385138002513	16.807508785287794	NA	15.057932359227948	17.447196619659486	15.046335024090068	14.076014297733195	14.03198711440806	10.48048508953752	15.704928244322254	18.200940753679117	FALSE
ALDH6A1_1	160	0.7179491428585936	0.2600290728813372	57	157	4.850567668533689	10.690765374195205	10.602980771972334	12.169364589488778	9.37018890687346	10.674148531392337	11.19792586854235	11.402735160392204	10.642777001000507	11.964016751707753	10.799361594240798	12.100916130781679	9.990842243345808	12.236724244706528	11.840766256299496	12.07709216584796	10.675962803520708	10.645380640031231	11.090331344291663	9.691284293160386	11.01914963739272	FALSE
ALDH6A1_2	160	0.7223460050807372	0.23415411793888793	57	157	5.742665958488485	9.392962676171745	9.700189879490324	10.976419693015368	8.804536124224219	9.828753537938482	10.602069731769067	10.342604209079337	9.626075624143636	12.045024496965198	9.882124385559463	11.11539616809933	8.948335057386688	11.070169902061727	11.10096807084626	10.999029435673357	10.191463187027825	9.863697586399187	10.26859032257794	8.783290492739852	10.837289414437254	FALSE
ALDH7A1_1	160	0.9756638632730317	0.19474693293490467	57	157	11.04482930883787	10.95254943351149	11.394359472740886	13.049067186694625	11.6227009554166	13.420324134249439	13.520272813748075	13.101946344303977	12.32779644256907	12.353441729699728	11.311838686386832	13.538174104550897	12.97017331880455	13.24874371021502	13.223608950769645	12.69954009644485	12.647122492486854	12.805202263914689	13.390424666369073	12.733889384598044	13.400952174931861	FALSE
ALDH7A1_2	160	3.7292570383227974	0.5022329771940153	57	157	17.697901543756423	12.575738654420173	17.694160924525775	19.740364153146412	11.530407874687207	19.26669662532268	14.264511804995353	14.125154034187565	12.857060645191666	12.957490357548616	13.327607530538005	12.407021700737449	12.827655300804755	13.117240488794408	14.760303192112389	13.228983044145245	13.13838130422089	12.777442506043606	13.424362669181466	12.95748317374905	13.54077224531616	FALSE
ALDH9A1_1	160	1.0199300567878289	0.397472927716106	57	157	4.3134690705257634	19.10549082935443	18.23536909475982	16.95841419779522	17.021733482501904	20.08778523039828	17.599864629547348	19.190012797167874	18.248761778017503	18.55183878788368	19.36289220204926	15.416532771507114	18.74610743696619	16.937211641222763	17.353728318218174	19.118706852091705	18.165894464311698	17.30867390834652	18.50277382038794	18.685434769998228	18.989376431503995	FALSE
ALDH9A1_2	152	0.7590397706883389	0.29893327810849946	54	149	4.246944695917838	17.60871850752903	14.876157170592682	NA	15.968792870924176	14.309576567407037	15.411433023216695	17.728433679721885	14.68059210799482	13.880374722701323	15.149695892322793	14.204144725052382	15.366251548827853	14.338290684589818	15.542041113917781	16.296457754696615	14.874973358707868	14.492861342189245	13.73094564578273	14.154364159969738	14.59020650274201	FALSE
ALDOC_1	160	0.7527005319110648	0.37775021166909517	57	157	2.7339704061331678	18.86513563985094	19.175979960139106	19.231038089509642	18.73970299039954	19.039083756892406	18.961323975232503	18.790808161341005	18.01118727191745	18.39057663587399	17.963214661463944	19.079851245160217	17.965663462252856	16.19956789149875	18.934488538112785	18.491526577177805	19.577658140861914	17.79046494745169	19.015094944721206	17.04960127605429	17.221976956212835	FALSE
ALDOC_2	160	0.8655687709748867	0.3823903907334667	57	157	3.4803692282467704	17.861315101806404	16.80203221398039	15.38478770636597	16.92581269366658	17.033467992723576	18.052462421277564	15.359712439744463	15.511147064310208	16.307082706146346	14.060223875254511	16.918890610652227	15.29620217398488	15.659767360833756	16.31835817121997	16.414049540521393	16.514941005631524	14.11885470675869	16.039731612192874	14.581435935528441	15.866252588815623	FALSE
ALG1_0	128	1.0161961319913329	0.2833195897700051	45	125	7.185412680039631	10.004286036372488	11.533970371484285	NA	12.86810285286333	NA	12.652882602323917	11.795903945096585	11.968157350792143	11.729791922651952	13.238078525739102	NA	14.049402386311828	11.598012569517484	NA	11.946677958523871	14.89839539160798	11.108224620339332	10.362761695605897	13.75561268939135	11.59142549944338	FALSE
ALG13_1	160	0.6550034323852989	0.1959709916247814	57	157	6.451732992661524	10.095934839680957	10.305347973399378	10.54196222576276	10.686334825693377	10.560713091956915	10.451331151918735	11.829539636540215	9.738395760049297	9.936254001292372	11.065910514667923	9.509276633913663	9.66748987124275	10.912320062678521	11.048980069767817	11.734523451519465	12.044623863323213	11.381489183089949	8.966880230865426	11.513414485037995	9.683148861512576	FALSE
ALG13_2	96	0.5131053506352521	0.1295995186285461	33	93	8.339453528571445	4.145991610652538	5.367297049910337	8.10524872365632	6.897752691073018	NA	6.670537684498804	4.591906432274781	NA	NA	6.165820854211869	NA	5.451171751319498	5.282009790041173	7.199018608692829	NA	5.899720847073275	NA	NA	6.276444689906358	NA	FALSE
ALG2_2	120	1.67300860970341	0.21522508557759676	42	117	18.86847147830294	12.790066320428444	11.29198149140596	NA	10.57423117723544	17.03925304087519	11.779546212154331	12.409190049129425	11.025031896160522	10.806847554370092	9.295479632102513	NA	9.55569445293333	11.475066923028267	NA	NA	10.57635497633604	NA	8.620607745242374	10.859375058783483	12.593904565708469	FALSE
ALG5_0	144	2.2761805698213506	0.2937589284500538	51	141	18.65751894630454	12.295280319914262	13.47518617007404	NA	12.231408454933803	18.34877207482375	12.15062463335677	14.463655385625799	12.704864576845093	12.39527691689937	13.241249461123324	NA	11.63320615453988	12.754906922107725	16.36738357369619	12.378857696959518	13.695261397349336	11.003901763672753	10.689165958217162	11.862741930088056	12.377997295143286	FALSE
ALKBH1_1	160	0.4135617855443222	0.1597705106095894	57	157	4.375270023424871	7.415017477605498	7.473900879788581	8.28178600900295	8.242020656686481	8.32794943891153	8.989602894541814	8.870515985013554	8.611516586361642	7.27078907670621	7.981996425436195	7.792590208643239	7.838809447399967	6.738338117246422	7.811901426061759	8.628933956709716	8.442108628640852	8.241226941681372	8.565773738787781	7.951331117061533	6.890750167512216	FALSE
ALKBH1_2	160	0.746345516687808	0.1892772732633642	57	157	8.106525018730894	10.927683930091737	11.520272629859434	9.124845443526123	11.966262296764466	9.57709261897901	11.876737356745773	11.166331383599594	12.241520910715296	10.187569273121094	9.179971429340883	8.717771443463311	9.54190447708283	10.252026367275757	8.973624470557452	10.081063159570332	9.382230567817118	9.23117952740692	10.075096339669535	10.8719761553977	10.748773602257202	FALSE
ALKBH2_0	160	0.8625440220845861	0.18605637366259697	57	157	10.014750086600351	10.225039547403888	9.745281748403363	12.956690199311135	12.298088146452686	14.148317985867294	10.590807506239043	13.536468714538714	11.727157736220285	10.616977370545138	12.048123962853882	11.386912641054764	12.167430513407924	9.512510809828585	10.480497340903677	12.58136214656275	11.424259368410317	10.788686108082576	11.939623645781753	12.230320610289088	12.451711779695763	FALSE
ALKBH3_0	144	1.061319672609204	0.11668616818065798	51	141	22.38169139565748	13.13124079467987	10.398490789073454	13.552447848044062	11.913619827316236	15.27743233580386	14.374123910662849	15.939691430588418	15.309555561218191	NA	14.79604974459053	13.38496644354319	12.699750929966804	10.405776323923474	12.657423195580872	15.71727391132169	13.254727173174848	11.746242521320736	13.443873307964077	13.963387076134582	NA	FALSE
ALKBH4_1	160	0.3496839458428147	0.064526274888125	57	157	12.172317215373885	10.117552769271102	8.712171295999969	9.949793936395487	9.258978557017178	9.442534378483327	10.386403098811613	10.553539063601876	10.586232146144845	9.362438974477794	9.45301943477688	10.178892619252458	9.622806904757445	9.725365279809337	9.239484154408794	11.092430306025866	11.644372174593917	10.015461494259029	10.649966208390698	9.812003405987936	9.0182056729818	FALSE
ALKBH5_1	160	1.402601088977246	0.2662009445429	57	157	11.758352750133906	10.295929663763225	7.258374994068903	11.337357280261287	11.364316265249887	13.605558727213255	12.869964150415226	12.900533420559693	12.269783125045507	11.077772933188509	11.906789653399777	11.341819182430793	12.297786728996408	8.205621734236011	9.628189713108508	12.472878086840959	11.39644441093895	11.335693786081288	12.944811809468229	10.214418405178257	13.335446018736949	FALSE
ALKBH5_2	136	1.2444666619620481	0.2234697048776314	48	133	12.659489587058475	NA	9.045247528495816	12.149559087819904	15.346088033496898	13.36817298684541	14.052369936339172	14.42632285161286	14.820705528188599	12.073325615604231	14.01386730563437	NA	NA	10.735617885865539	12.298967991203906	12.520547484583295	12.738818248651683	12.137833427957823	14.371221480636601	11.17222274878463	14.010665265036652	FALSE
ALKBH6_0	160	0.7558652775010668	0.09795267685026023	57	157	18.50021144538742	10.176530974532607	7.896177435659994	11.537499736942916	10.703313258129988	11.564074608068726	11.63612963478057	12.200663223770226	10.975654029177901	9.904259311049707	10.112571059130413	9.859079088072583	13.96520417685931	9.384853663463964	10.124492635897905	11.820553245257043	11.840022443715302	9.780789983542402	11.362567007254954	11.539078081062533	10.858001361710194	FALSE
ALKBH7_0	160	0.685377792649593	0.09782678901820557	57	157	16.542935266650165	8.579615630344632	7.011907288790113	7.070794278247073	8.886838620055814	8.684350161177965	9.509588877936542	8.741406466939866	8.587443864124332	7.555253578413859	8.278102659501698	8.45440041605876	8.97118718747837	9.77868705328989	9.317296920793389	9.407126416829787	9.504338351341223	10.012500289427491	9.423186129575193	9.698578153527627	7.1057872359474965	FALSE
ALKBH8_1	160	0.2152013462424371	0.07836975445783116	57	157	4.809087620287478	9.231096354025366	7.375042068125325	8.80302579963611	8.615143193674905	9.428757773428757	8.822792014160221	8.74058112290773	8.76133756218438	8.028597536095772	8.370368796642492	8.50920207478412	8.490390788996626	8.318044339868003	7.63672597478161	8.249895252090166	8.717500046968304	7.4882898511417055	8.132841976935012	8.416913166632371	8.832692673738146	FALSE
ALKBH8_2	160	0.1242898750494467	0.02986013577902551	57	157	8.710474407804668	7.372513355450199	6.770533172888852	7.573034993373522	7.0399242637738695	7.460909364666746	7.533676662079072	7.593681154094256	7.362678310187157	6.699351709436574	7.224989030474919	6.431804663239994	7.163693347853135	6.9395587964800205	6.7910498085068625	7.348547461085562	7.402633504835264	6.7148698970077145	6.935732281327541	7.075263246127546	7.542344902735236	FALSE
ALMS1_1	160	0.7107605227041536	0.23988379414820576	57	157	5.40668558684298	11.063002719759268	11.650402750526677	11.009117529494771	11.854259057704555	11.618507063117832	12.21517253418342	11.243537024329889	10.768822986153427	9.438406152031524	9.877279902128386	9.054836763868932	12.090090641977405	11.008279650511541	10.090591305403265	8.702525656217427	11.678936977994335	9.084761669970572	10.502050600015306	10.139688039211276	11.299399598986616	FALSE
ALMS1_2	152	0.7062422968865222	0.15373082831828086	54	149	9.916829318954257	14.132522694355078	13.739773644052265	16.426756507529383	15.418901492287626	15.86179451548607	14.766748063628464	13.717015571864852	13.93320135475092	14.063411566160994	12.542873590071114	13.53643949560332	NA	13.558824780659675	14.17222734229301	13.191966624547772	14.070926074469355	12.1557925808122	12.522697932405517	13.09873868548472	15.160026913845476	FALSE
ALMS1_3	144	0.6731777046844187	0.18132871032763365	51	141	7.499186452440965	12.059214246467604	12.336740632190264	NA	13.535028512090575	14.564775060008465	12.708715031935151	11.892246259631655	11.19073487792466	11.611808722250945	10.85325999436785	11.49838573392035	NA	12.385720363634025	11.511698223661751	11.487733255944352	11.44424967551492	10.008122486076397	11.280303846000933	10.635775707212005	13.120754189056235	FALSE
ALOX15_0	120	1.3045338332748257	0.24713577621032398	42	117	11.91899011312819	9.924340482376142	9.770166063935225	13.855611143139772	11.355076306079487	10.812651533206632	11.158889514028044	11.007939170499464	NA	14.948793326745658	NA	10.17648937641893	10.213119784459314	10.606570720695895	13.367311416571315	9.761495699582715	NA	9.542731823907427	NA	10.075131738065016	NA	FALSE
ALOX5_1	120	3.038429561420511	0.422403657338188	42	117	17.252456521620935	8.5434760950546	11.753475116472877	18.385932000097313	13.377224873005874	17.08608469888381	14.55596424660555	14.780160820081726	NA	10.637010320162677	12.426125913412235	13.182259526695953	NA	12.763006175943202	NA	8.629199147731699	13.097581075853798	12.166539242892785	NA	NA	16.420375851061355	FALSE
ALOX5_2	96	0.6309224009444367	0.26272249835853206	33	93	3.9496209019291815	13.75158179761759	13.883857849302771	NA	14.054786155466775	NA	15.251829213330563	14.936634332584552	NA	13.087028251277063	13.009699124610028	14.029079751616763	NA	13.745449568476605	NA	12.70554702108988	15.191840659506216	NA	NA	NA	16.703049050600736	FALSE
ALPK1_1	160	0.7675085206673982	0.11873565804930347	57	157	15.049993376625126	7.886673780626581	5.240325509979882	7.305140047483128	7.003417282488337	6.641567212504139	7.134969894416077	6.0400541165292205	6.822528884096924	5.395741674305482	4.6998141580969275	6.107333858295115	5.851354406325143	6.586659380080404	5.596388464255456	5.411615294884184	9.548417289050596	6.494944468735502	5.578627668828389	5.625171138984914	6.172231339947853	FALSE
ALPK1_2	160	2.0474319340194347	0.2459447378521796	57	157	20.175227542679018	6.435125330005	5.882797989401286	9.039111339700776	6.103480540888014	8.525859082279494	8.825438370344855	7.276403495925855	10.580714138370208	6.871262344154317	7.236696573928768	8.07717663725723	6.346888126674633	7.213875836320648	7.947309889674682	5.839439037973288	14.51728469387292	7.632588815165384	7.4690129903678875	5.71563470567501	9.194817306314011	FALSE
ALS2_1	160	0.37389894148660924	0.07447494566923178	57	157	11.073915452053328	9.069314466115033	8.652421821391377	10.42591191019071	9.476976766753754	8.813344447561867	10.063274048691198	9.128246535177464	8.986460008701474	10.435607943319178	9.966713633099046	9.274394156397538	9.582830476624371	8.398304842072012	10.192121538924992	10.00532036021761	10.410936305241279	9.48172527377745	8.866958537365305	9.014737304394064	10.443269409175727	FALSE
ALS2_2	160	0.7328330300998374	0.08722868889594568	57	157	20.38599408985373	7.543505602550835	7.1459343340235035	8.54951807844548	7.385392634499226	8.826790329984878	8.174694929380841	7.553465148955575	9.228389793784892	12.584247698056377	9.192052427066004	8.202910945811878	8.019499009506601	7.3883899380333755	7.875215433152318	8.167720928366098	8.51255941715133	7.223642809367702	8.849595736319879	7.482383745292469	9.489585653575142	FALSE
ALS2_3	152	0.9318788925350889	0.10211032055918814	54	149	22.42228408184953	10.7112800061619	7.4807526279645415	10.276600307501154	11.858014155672612	8.129987222577649	8.58150561087673	8.085517911484072	8.262557825971074	11.985100937825568	10.45985855058047	8.018398663064763	NA	8.166036878906073	9.791596679748896	9.016400217179358	9.488882928967364	8.703838676989145	8.2038016992397491	11.514831117978002	9.715334182600582	FALSE
ALYREF_1	136	1.530928802503235	0.5156015030544006	48	133	5.456350900628227	NA	NA	16.415183608589892	18.960451973125156	17.351075905951493	16.334720460724306	14.521546268127016	14.23823870122956	NA	15.859260838180507	15.796554790231202	15.270023531154827	15.031466965002968	13.216268788533629	15.828404591519599	15.152339235078049	16.517645900115763	13.160741246217178	14.649720784592681	15.687044553295419	FALSE
AMACR_1	160	1.7421738002758151	0.46422921837027703	57	157	7.582359061097988	11.348130409745016	12.209103904148401	12.200473788515815	13.391603799373911	13.020442699287331	11.582926510048955	10.789234204925489	15.284014321722621	13.33327632095908	14.955765156683544	12.001021341786174	10.985090367307834	14.961158979918578	13.40734382131036	11.730759433133795	13.09029292007788	12.151482072583894	10.217988636897012	12.944345101348151	13.512101485109959	FALSE
AMACR_2	112	1.3210945379923382	0.44402341695939046	39	109	5.520657795612981	13.304087735746075	12.732858528676614	13.12984054614283	NA	14.392592502512787	11.904042084846743	13.254215280566932	14.859390320048767	14.29840990958251	14.541693993138564	NA	14.339625476705363	NA	NA	11.925335051377125	12.553305481984236	12.575048361335783	10.863217215949195	NA	NA	FALSE
AMBRA1_1	160	0.3555634821817834	0.09196589479151836	57	157	7.894768998207422	6.041317059417554	5.9712104005955275	7.129632512349204	7.563284126461483	6.451203687276632	6.6486383276766965	6.837621686843146	6.051142319385633	6.572491096103423	7.228427367265147	5.80424435821468	6.678407203671466	6.530877826875684	5.740411550338787	6.320752313241832	7.583747613222858	5.503711361494189	5.202763317358682	6.432571773291553	7.016062357541209	FALSE
AMBRA1_2	160	0.3011456541547805	0.1385760767102793	57	157	3.231289072868079	7.7096761307504	7.609216123919909	8.326824734539409	7.870086065757007	8.598426514989415	8.098278432163017	7.827623759880341	8.293495149708049	7.635311098889535	7.579056407781859	7.93070470669383	7.728403370497111	8.274565341900457	7.325212916128008	7.539529633353003	7.57826917631874	6.738409416858734	8.131173097253175	7.22423790350331	8.79781147701855	FALSE
AMBRA1_3	152	0.6763139522867234	0.11688752201557791	54	149	13.205879729354622	7.807808612796681	7.677507532601622	NA	7.198754081162194	8.703506860138326	8.604068300594019	7.81588179798254	10.711002117438275	7.808906874606018	6.84847512522823	8.088722901277357	7.482943336936728	8.665198263432966	6.756994667535041	6.569449462164396	7.225883751160075	5.7765185161599115	10.002150279667172	7.325891806283465	8.543780643068402	FALSE
AMD1_1	160	0.5623755669961642	0.07854398127295101	57	157	16.96704072672482	12.848677579716009	10.987723910828302	13.334060693153674	11.174941916736174	11.31860067783933	13.596662820788511	14.741797708114536	12.310728527408118	13.871111330569963	12.361026973913058	12.55619860203441	13.01938120851591	11.508101700801747	12.202345772022044	12.213009031442413	13.690467287347277	10.17310136103196	11.685076692487353	12.31184950586344	12.658246261373705	FALSE
AMDHD2_1	160	1.8283784956220526	0.611165430111227	57	157	5.485707173163756	15.797079806721912	7.465737358152535	13.986935146780262	15.5795341874354	16.17279844058563	16.094613345899795	15.78513049127915	13.083051381775867	13.371341453304252	15.26916254019772	14.715868794959016	13.744790191469617	15.315939335119442	14.211813687877564	14.774180131027048	14.321631102886792	14.657268463280985	14.177133354653552	14.580995077907875	15.641122228007085	FALSE
AMER1_0	144	1.8062075344341186	0.2097086713359034	51	141	21.047531176750823	12.587036904108203	14.08619348477312	11.462326521702575	14.054139887253342	14.515244020810716	NA	13.78204237985524	11.721451801378135	11.64213577693987	12.025316449235028	10.65870662302196	NA	18.848655919850888	12.95118490090396	9.433010480419581	15.542207072730807	11.804941340378443	13.956104532487336	12.969928924342398	15.495129284441033	FALSE
AMFR_1	160	2.3034704387121336	0.3495812765844501	57	157	15.394888815959249	10.436673460040026	12.649477384799603	10.457274618925641	9.16938619087557	15.021330219776106	14.745104425804067	13.152494278141145	12.527114921671606	12.344789927040337	14.480741090744406	16.947711245749524	9.81011803164404	13.007526442661083	11.978442490971473	11.472548078578239	15.988789230805244	11.635220533207038	11.490487732974424	11.202233302374182	16.088558833268	FALSE
AMMECR1_1	160	0.3478608594956031	0.07734061175345028	57	157	9.634229116015986	4.562618991441487	4.754651847477048	6.5158356294200726	5.832144860797483	5.749137216336945	5.910713600102922	4.898704503987048	5.101907393635773	4.1317931503907745	5.400849393873618	4.706090764992756	4.9289861048935	5.486417076897148	4.9855826984347535	4.876185523924617	6.350707543187626	6.157981648067802	5.68405040941093	4.8372744137683865	4.666253375866774	FALSE
AMMECR1_2	144	1.1774272246026538	0.2980942139942549	51	141	8.155465731458364	7.495178132160682	8.444767985434279	8.897725598242117	12.616037740771953	11.732700480441316	NA	9.83071294867467	9.092273267554733	8.426684564946111	7.75015264310054	8.972377202603269	7.069516869307848	NA	8.62549120095194	7.27519699869738	8.534305282447933	9.371779595973331	10.054975388040035	6.338965351665063	9.183913666599706	FALSE
AMMECR1L_0	136	0.5634398374196954	0.1506355578687627	48	133	7.593239432344999	4.741190934962976	4.549230959852235	NA	4.9745843436719595	NA	7.10721580419308	3.99410134252465	3.4362486221170956	3.908508882360113	4.809379520710677	NA	4.207740607708273	6.887805166773319	4.953773911755841	3.905141123886245	4.528954853355145	4.033570303555861	3.66775568744345	3.9891499270930395	4.7195923258232675	FALSE
AMN1_0	160	0.5144447015512577	0.08181050638975038	57	157	14.565874331799403	10.652332455453465	10.140058291831021	10.582952466319119	10.929100895502128	10.83784808741951	12.295761379723235	11.238830352565914	11.555990622899504	9.932698955812842	11.317243303351043	9.46473459598081	9.721689831974905	10.983458689813084	9.159188741137262	10.15042844256315	12.010668134909245	9.717127112352541	8.988982250961877	9.063423245155764	9.471859919616188	FALSE
AMOT_1	160	0.7008980924271802	0.12084741759984281	57	157	13.220666766522557	8.999314662255113	10.227157272967336	9.263808748820878	12.396570068894032	10.246099612539043	12.088003257886374	8.984091364758088	9.8801684180554	11.31344689761987	11.676740859743964	9.197204074964754	11.174143608912066	11.520779340766019	9.901859149955275	9.351663697626222	10.200923945157285	9.447643705552217	9.753654935763864	10.059625269172315	9.956036170778406	FALSE
AMOT_2	160	0.4385717706880337	0.11058052595707688	57	157	8.169743029181536	7.563283908678124	8.913204731363304	7.520053462843531	8.835077312536331	8.449064436881214	9.115499812367728	7.605931133607161	7.341153720180542	8.93921762849528	9.37105098659054	6.8768487326549135	7.546661380577482	8.614088868568212	8.15298694084171	7.313855656930714	8.878763994030766	7.915455978805665	7.4121428043900615	7.770882648879609	7.811739228261273	FALSE
AMOTL1_1	152	1.2426384162580393	0.27593908456782135	54	149	9.666532329277096	8.934294151246416	6.48999538223006	10.499644875158095	11.653807374055004	11.086497866063151	9.54465202485622	NA	9.350995120149907	8.696709726346853	10.672069707375751	9.64035704304421	12.914953942364603	9.883134137516652	11.350728878281648	9.592891285490818	10.93772306005968	12.006209057814756	9.24098136244977	9.675605419214483	9.878421917933208	FALSE
AMOTL1_2	160	0.35337683684033466	0.07319729523700538	57	157	10.543047998549774	6.830729823579108	6.7666264783003385	7.3542585408323475	7.052299897053005	7.212279302169028	6.69804555710672	7.155417239543285	6.854282563880129	7.168380237876569	8.421543756766951	6.916089164469735	7.24537191212947	6.928780382166218	7.088886040753045	6.816186663600103	8.149881958106135	8.575038453544316	7.227105149386949	7.009722913851516	7.3915894224738175	FALSE
AMPD2_1	152	0.6565691073292439	0.28982170265008467	54	149	3.491633521289635	18.18765007231746	18.569446190509634	17.74990442614512	17.187444010949765	18.08286183230243	17.3649826265544	18.1149016334598	18.145165193568488	16.540666874861635	19.07703832318136	19.133170289225767	NA	17.19081137321672	18.517379295453164	17.228463270802767	18.170190876308787	16.10902705475193	17.19204499278732	18.412715755121233	18.589922468325447	FALSE
AMPD2_2	152	0.6564283832932453	0.3934476117362235	54	149	1.8442916090499415	16.696239118589602	15.945788176345177	15.707223178631939	15.514197877433823	15.840362306846043	14.786219597126417	15.679363415082754	16.675876871704034	13.944482174122324	16.9307275845228	15.937522644151201	NA	14.776897872755075	14.859665802646715	15.775284695697874	15.25933357672737	14.642916944773424	14.481842701251097	15.744636600482044	16.07527290402729	FALSE
AMPD3_1	160	1.3781625347009476	0.3318229967017489	57	157	8.6854225495053	13.632288086242696	16.965211376422538	15.505063847173819	13.937945937850259	14.613446507122537	14.812507184588693	18.265853016009537	16.544820378860877	13.718062383680678	11.780980879141547	14.89736610330526	13.059795931846415	14.153138822503557	15.39124818343197	13.439118466938801	13.4828806918825	13.01345125699563	14.647983663612978	13.197044138334276	16.19659331857819	FALSE
AMPD3_2	160	1.3097518971386213	0.41249548342826975	57	157	5.991315231651689	12.073141826745678	13.899977937701758	13.590601665296479	14.015292006262664	15.373156911984122	13.006903483349422	14.353029636294142	13.668600801753941	11.726279009321017	13.12483384775736	12.94403109082362	13.214687522892303	9.304084657768714	14.506604139255844	13.813963560312136	13.81740680766457	13.160531531707456	13.967582622174065	14.603408333054857	14.874044002271168	FALSE
AMZ2_1	160	0.5095183739044418	0.12791530604823179	57	157	8.21701613936875	8.846129454180911	6.517459074262098	8.76045933649234	8.03745901492339	8.4887194840571	8.904724062696161	10.166533002009915	6.996332472365944	7.408194140891947	7.936315600908321	8.14468020963191	8.079154362534108	7.8264076309872745	7.089897847024568	7.943569312264387	8.760984651259424	7.727325767731975	7.5137833166034875	7.98434972917599	7.769215384476416	FALSE
AMZ2_2	144	0.72293783384539545	0.13533270496920652	51	141	12.004159354343855	7.9247206660220275	5.644581462667487	8.245280442433227	6.813618687868473	NA	8.709582111067203	9.961561005063883	8.05647090347293	8.243483421164076	9.756434655886691	NA	7.276778353064686	7.382584246256464	7.6832573372637105	8.184271274863725	10.41896272770936	8.308866892762083	7.400084540471628	8.547087936992897	8.684592270809988	FALSE
ANAPC1_1	160	0.34046853924453446	0.1069658502333901	57	157	6.012727688119732	9.783371900762793	9.931235442016204	10.644042623929446	11.208237042107388	10.624588955136536	10.467425907213196	10.310023221198099	9.852401164609825	9.988415590097146	9.964733943607103	9.385794060258341	9.59126040250204	10.719172436864357	9.523856452606555	9.468224085381783	10.674725911541142	9.061365335110871	8.721898923751404	9.849073162517039	10.503092329378378	FALSE
ANAPC1_2	160	0.33890235454971684	0.13983470655354174	57	157	3.921123369317611	8.767093598584117	8.877975496227304	9.9123421859173	9.435207800491366	9.532658063406803	9.697638819492195	8.714420150965797	9.21636078831458	9.19007595877857	8.760587235068174	8.78993928146944	8.73924303933006	9.869262652682039	8.780617077665102	8.883479878119788	9.66501981308702	8.588658567945792	7.438215850343576	8.913644600027553	9.748620886257381	FALSE
ANAPC1_3	144	0.46060803600485295	0.15653818599287353	51	141	5.3703426907768534	9.122633720880772	9.080971653171913	NA	9.985423351450338	10.396940947961848	10.754856331686677	10.058755500796439	10.374170259258833	8.598867812061151	8.906183087809303	9.385687819693173	10.122497225322043	11.287353936636215	9.405425857174672	8.864864440321648	9.39968404171373	8.564390700944418	8.634074477453543	10.73384786318766	NA	FALSE
ANAPC16_0	160	0.9877055520478663	0.22906952169866243	57	157	9.122018586215153	12.47933593893811	13.183872812657894	13.197056537714612	14.274595873164177	14.068149145537413	12.155871445170774	12.529847095085149	12.023015492282921	12.481088558305931	11.838858995512178	11.40546232059047	10.54525477220702	12.912853119867048	10.284569168371494	11.174113205605874	13.87252773597286	10.19627362761155	11.098499754509273	9.988829802951203	12.895615964557557	FALSE
ANAPC2_1	160	0.2728495378823841	0.10310434048445756	57	157	4.534666408099407	8.620490443956848	8.687596565260627	10.050137891579581	8.665210401822634	9.103853055801073	9.25673107529882	8.801802675085963	8.602615120447151	9.26655755936692	8.941637476794092	8.79731430184081	8.79665322330921	9.681581506285498	8.686077233400754	9.326674105240594	9.788820485691701	8.224467139869867	7.7241758133468945	8.79377018984011	9.52274366550134	FALSE
ANAPC2_2	160	0.6153385382034674	0.13477222563522417	57	157	9.821497718159396	9.4966509986284	9.414501325008207	9.725740801292764	10.550159928431002	9.227425814321986	9.76407722687734	10.928741550308173	9.676651272971126	10.909517151108775	10.802208682011987	7.274208611989637	9.616656162643965	9.776851122260018	8.82220657205828	9.493809121066052	11.58017803317701	9.236239896899704	7.9524044358041195	8.830523310628484	10.19223823248823	FALSE
ANAPC4_1	160	0.28248359524744765	0.09534429827048892	57	157	5.406236790526888	10.024639925650606	10.44584195440534	11.633227655052846	10.775535291483598	10.392048176869054	10.916300195036909	10.669283937423447	10.24142817985621	10.257146600741772	10.537059403021356	9.967625020346352	10.551454601575289	11.247494507179528	9.954737209171883	10.649366059317638	11.348846247157597	9.74038185222652	9.231394865062997	9.670133636125007	10.53158851563787	FALSE
ANAPC4_2	152	0.3936593501127304	0.11159775706644508	54	149	6.97398480715874	10.201693371691166	10.078786111419474	10.787228580022633	11.36710432801209	11.656789455061709	12.459202889635595	11.102729167948038	NA	10.248802849857563	10.519657407540182	10.444028749988053	10.735561287513214	11.835376431037682	9.457737172756904	11.074661737623284	10.865668252187062	10.207914108010078	9.686924849652053	10.351210263152224	11.288191436626052	FALSE
ANAPC5_1	160	0.4091597467299783	0.18670793480834844	57	157	3.2816931388330404	8.861543457628265	8.847731555756223	9.9830310920437	9.386904594015737	9.425937096553074	9.275809899866884	9.543344511851934	9.11538056600222	9.3098855093885	9.129454621692771	8.962641756107116	8.692317354950196	9.691011755844174	8.518000747666566	9.083088645843594	9.793431500379302	8.692070517343481	7.4038614101426035	8.310177316861873	9.815392645223524	FALSE
ANAPC5_2	160	0.3596268794179923	0.10432188684168808	57	157	6.740756993701127	9.112923876902242	9.245106813410917	11.12012687439584	10.793321500356999	11.359868827925938	10.7966360361967	10.542883020098675	10.302929722888756	9.813538494830766	9.657313868559191	10.894259886049523	10.183249641836738	10.616290888747923	10.57315403062026	9.932496382864032	10.87291429198552	9.417950096419457	8.499138010010563	10.263207690976229	11.173572883561345	FALSE
ANAPC5_3	160	0.5888993118690189	0.11837645209073379	57	157	10.948136544507449	9.80539601750499	9.386474751230903	12.281475121489372	9.587740865564895	10.581241552381009	11.833734746471961	10.713357078747885	10.41275811806416	9.2598845670737	9.880431623801195	9.270576408791124	9.70044970827367	12.697095471377898	11.577461653854101	9.727285126300274	10.549959774957516	8.83279758070227	8.937484333075894	11.072165309654187	10.358498758851198	FALSE
ANAPC7_1	160	0.3075745952579946	0.09677957193273674	57	157	5.999312066847954	9.354078840156715	8.592096964130137	10.59827428494017	10.296720856184635	10.545849096768647	10.143314717727266	9.514974627991856	9.51304049734787	9.328851959707107	9.310227429691023	9.614251849138045	9.591356127400259	10.38514591331658	9.135041868982972	9.891156034622155	10.30841118081121	9.241931569518384	8.174833839041094	9.27825579217081	10.365087244005398	FALSE
ANAPC7_2	160	0.5491398195127289	0.23562023795324544	57	157	3.6650244591636865	9.89424664096321	9.85050019618071	11.182817093828223	10.383499396000225	10.995974264869636	10.063267542694142	11.150729622775774	9.841245638216488	10.24579243207061	9.628824941536731	11.214187765190676	10.444494327571256	11.482279210513694	9.645185457221482	9.86608597918531	10.842584193408902	9.624425389521885	9.374464478907585	9.4682703231426	11.507221095111719	FALSE
ANGEL1_0	160	0.6100376882649021	0.1250490728550155	57	157	10.68257288861341	8.920512104544903	7.380318644098791	9.805171075287571	8.762257317894877	8.698354719506877	9.417252847788058	10.058203753109986	8.525140189852515	8.884577627565301	7.959445427527333	8.505338420665415	9.226887326598636	9.671164918978967	8.700279008634226	8.436179451192356	9.275636354735342	8.731079152199134	6.835303573367658	10.245653827454785	8.68597064134747	FALSE
ANGEL2_1	160	0.30792792728841784	0.07357373081144823	57	157	8.77353781676134	6.753494619719283	6.375435885605462	7.364874481726467	7.139699288208954	7.150511604842536	7.663631269017955	7.180586792077301	6.618609123749804	7.488461010704741	8.228393516478988	6.2942908774722675	6.9309616876649125	7.50049045973428	6.849883572585018	7.008202293538134	8.993007357154962	6.78482305888084	7.188130211761085	6.9028074631513965	7.362713333757363	FALSE
ANGEL2_2	160	0.4207890113114889	0.1438217446360352	57	157	5.304307453657774	8.115689656547303	8.017633510405622	9.656288487686663	7.833756972401874	9.763652191289731	8.764355711762287	9.517221420001638	8.17632029547906	9.928404399118065	9.756006603259468	9.301386418676891	8.122989188455167	8.932514965229037	9.89600520136404	8.012995454880489	10.361182762839787	8.002551134074185	8.904494279313727	8.838708315782371	9.702253133734127	FALSE
ANGPTL2_0	88	2.0751324990330238	0.11172069387620984	30	85	49.79381994149587	10.899297728974517	NA	NA	14.872122645570999	NA	13.38134834386939	12.92892403142389	NA	NA	12.308416129882659	NA	14.649436899913855	14.253983241169674	NA	9.050275092247213	12.093461912175151	7.531144388068622	NA	16.665223568187766	NA	TRUE
ANK2_1	112	2.6792288441669347	0.23169461382250187	39	109	29.52396809972178	NA	9.689450102343308	15.479557491046728	NA	18.37200984335435	11.372767863346912	11.472098834310318	9.290791923926662	10.589508782069068	11.427960144968791	NA	NA	10.583250174686992	NA	12.772860219015953	11.838507708092738	11.522330619330631	10.115141550483239	NA	12.797362756254405	TRUE
ANK2_2	120	1.5356074785995864	0.1997447703306857	42	117	18.63043434887849	8.942386864764817	8.89561528267651	11.152056112917496	NA	NA	NA	12.8493059324455	12.756210011678611	11.333389029914136	11.081240313899826	NA	17.6862022694568	NA	12.286394193994635	12.156444941897702	12.13824725397504	11.530002169311635	11.57770978923763	11.857239538158929	11.306786040241256	FALSE
ANK2_3	96	0.6980684205397572	0.12417002233450958	33	93	13.025285820989989	NA	13.49856274384371	12.540176514048046	NA	NA	NA	12.230235242117038	10.476846135794592	11.867957795715133	10.79098476310166	NA	NA	NA	11.779621018060702	12.160262507300875	11.887237812769596	10.997020000607751	9.984880547158106	NA	14.148439173442029	FALSE
ANKFY1_1	160	0.43862701762676726	0.06527771708447037	57	157	15.753431942064108	5.908146665137373	5.737581790232407	6.92749515754719	5.404220084881429	5.6886972670609595	6.4832222428476705	6.242495245964977	5.676722051251229	5.747159125007334	5.068831114665466	5.793327523305627	5.431948527848158	6.083534007394376	8.513336137838044	5.439442968325665	6.637089958700029	4.676017827087941	5.392912538672741	5.152172832175084	6.336527318279654	FALSE
ANKFY1_2	152	0.5204517044458639	0.11583794271951187	54	149	9.63789793099548	5.728378384723687	6.1241135320959526	9.073927611495183	5.507478795826358	6.622842159778582	7.542890650150439	6.740006670418511	6.949523923434806	6.172706051370185	5.877122245510767	7.056585588877854	5.90733706610865	7.622399294842142	NA	6.035185111449637	7.607421399930592	5.092756664467856	7.378290179122247	5.777693570447675	6.735060942078694	FALSE
ANKFY1_3	160	0.4540018328281183	0.18309379280749327	57	157	4.075426543811079	7.331786830447185	6.3396628380952444	6.94408683821432	6.426221722786742	6.158480408812148	7.203415862385308	7.22704712728767	6.391729955878554	7.240237621806379	6.483516803857463	6.174904311536013	6.480605377277047	6.881068342325216	7.096266542238312	6.64712072308361	8.345153804889192	5.764006850529961	6.092028545151936	6.838513491576969	7.486645233832217	FALSE
ANKH_0	112	1.735111322220176	0.420852825157917	39	109	8.72795377631506	9.085828190274839	14.53251008691872	12.88188580945383	13.006131123351306	11.023529924255435	NA	16.850284630579356	NA	11.913159039174348	NA	11.003156190222207	12.947340216983397	NA	10.370699506607908	11.52122454627172	NA	11.399425984462603	NA	11.334881809333535	11.895991735858	FALSE
ANKIB1_1	160	0.6801221321987905	0.1314339725592736	57	157	11.498541332934863	8.641588289989324	8.69088860708916	9.182714605692656	8.946221654595009	10.557846928644219	10.935566593575235	9.565382009659167	10.75383512910071	8.412445557818906	7.480445931562565	9.955959532010818	8.701950441682408	11.19026426205928	9.264610064438616	8.11351345251347	10.115072653479832	8.813247978288768	8.421144634345977	9.574415317833921	9.598827978505609	FALSE
ANKIB1_2	112	0.9400023886329139	0.09908670360692924	39	109	23.719141361970415	8.374338885009875	NA	6.774753844522568	9.05832881680158	10.588483029013556	10.611512252579066	NA	8.768393323196253	6.478625036643365	8.658770902153593	11.896858393953492	NA	10.600758447970755	8.87828456489639	NA	11.243112837136467	NA	7.444407075724592	NA	8.625277450187124	FALSE
ANKLE1_0	128	3.017286900266351	0.20517714869922254	45	125	38.07156901291394	NA	6.680318973092312	8.477528790952485	NA	11.239137502089559	7.19277502743983	9.86153001791073	6.673588999970393	6.045052226458684	13.26922868196753	6.140329761641203	7.2951440915932615	7.02059985237244	16.253603516077572	NA	7.110124836391819	NA	7.773971861744255	7.75968412401511	11.231087629807103	TRUE
ANKLE2_1	160	0.4846156335446024	0.08325806261464867	57	157	13.277917183797715	4.074583283082185	4.425506876441556	6.286988355665755	3.9868983341392976	5.085386073056681	4.954363766144906	5.150811257176816	4.3923798063457244	3.865219833767738	4.331594381566369	4.307832554557358	4.339582749234291	4.2637169074130625	4.053235042553936	4.1707009675172495	4.633424078393205	4.390635306366801	3.3871474142941023	3.9061558905250893	5.180015956396765	FALSE
ANKLE2_2	160	0.6713708089745618	0.2606376048185287	57	157	4.340577690769213	5.701534348458882	6.169491841286773	8.168126742919597	5.925772940547179	8.043783696101576	7.353175916406682	6.59406316316583	7.218194104750212	5.440883954715253	6.730469069610762	7.183356044412478	6.4518052227591705	6.131880576100778	7.240401868344853	4.90315276517202	6.605967982565268	5.978303445982882	5.6831481238974355	4.992257836609846	7.388823790976581	FALSE
ANKMY2_1	160	0.23927564052942066	0.09295701089311018	57	157	4.335530757748609	9.532759515578963	9.491588628534263	9.38412157242631	9.82046457068014	9.803362712635032	10.615612129113185	10.305691179774765	9.398243937657805	9.199716049900598	9.5526964703272	9.164046774148552	9.663917751805865	9.37665060882903	8.877960019718678	9.597020362572898	9.91001690746074	8.740149807486063	9.119818596904718	9.257116881104954	9.854355894610228	FALSE
ANKMY2_2	144	0.3451525833893618	0.0966306758424929	51	141	7.11047474001271	10.191932822262068	10.463046367136437	11.48460583363232	11.336688757367213	NA	11.622834914977107	11.396238138256123	NA	9.634827163175697	10.780756320103167	9.416320813211023	10.478330154974024	9.981810847639954	10.750310366467026	11.341494300896308	11.309140224989516	11.066441327591837	9.932558506539136	10.21051280227276	10.599131910600656	FALSE
ANKRA2_0	128	0.6146705820098666	0.21938289731692473	45	125	5.005045333060125	9.16716924953063	8.775753939028032	9.219817700138329	8.718828101733335	9.732457284260212	9.318482139889284	10.397756916786987	NA	10.666389515973362	NA	8.217116616542125	9.423590393496193	9.44561738027929	8.221426170353052	8.89610021309318	NA	9.959936252584889	NA	7.198792798030401	11.100095905764196	FALSE
ANKRD10_1	152	0.4791378168522955	0.10815809510230931	54	149	9.464194346875264	7.592630757421414	7.018650946217667	6.879714334167096	8.467158974659563	7.266421459489569	6.800590006586344	6.517254983602447	6.352100582964597	6.945986520209253	NA	7.082517685922706	7.456379444864162	7.26954986256141	5.827421582979165	8.695235603518226	8.396517874091415	7.980023052481088	5.710878807514958	8.156822145638262	7.04544079596812	FALSE
ANKRD10_2	160	0.6473771456258488	0.08541021202981607	57	157	18.122819249077068	7.310534437327995	9.172738552154954	8.337929735787979	8.9467955121793	7.649907686712378	10.092537433042105	8.367321989054409	7.322412646345601	8.424761580846756	7.757074599323461	7.312159603402316	9.477911057519352	11.052173936768114	6.742806599269753	7.377606919836943	9.105620812179415	7.239032250426641	8.041865423419747	8.524588086577484	8.732059881488796	FALSE
ANKRD11_1	160	1.3601165980389527	0.3688796881192685	57	157	7.401462104096757	9.740964909330827	10.65340573731038	10.375592694251056	11.71002755124755	13.04536241130578	11.030074460495829	10.541102488051019	8.374825909030909	10.011591505422217	10.52362016747455	10.664963899371076	11.192267021060205	9.933843160056682	9.272035483872532	11.035002553361643	13.921234086427758	11.354677088180988	8.502978918602887	9.784520323625205	9.737040800214318	FALSE
ANKRD11_2	160	1.3083330737081869	0.25818405900491537	57	157	11.203308671780093	6.855754007032842	6.855672496320367	9.071319289171667	10.613676303162595	11.2737257622737	9.076460933237179	7.862978374666122	6.868703317926255	7.935925327543321	6.530357184755167	8.048467554267067	8.92941673011345	10.520288085597342	7.855078180068975	6.283687242280959	8.036659479385287	7.179573168636593	7.050878751756862	6.999113945816174	8.881066894359847	FALSE
ANKRD11_3	160	0.9121789621701364	0.1007078574010705	57	157	22.193944738655713	6.010839088868286	6.376526358966015	6.738241823332125	6.745263936992364	6.364601091225248	9.404765745512986	7.571968499431652	5.517634878142304	5.541893206976024	6.538710872982314	5.73548811935183	6.265247735531797	8.979529308036449	5.158847544557182	4.812312484105843	8.092779058717642	4.96854592049661	5.512055713124883	5.18709630009839	5.853492558567045	FALSE
ANKRD12_1	160	0.5917939609718317	0.16536837737449434	57	157	7.102571006548379	7.2459607846532785	8.3867137349381	7.834008768985497	8.795716200276711	10.165945827164109	7.731279093581126	7.4131072746681586	7.007981724760862	8.051587132829098	7.497748608038291	7.686584929493342	8.05742035198194	6.699544211367465	7.0113250357758545	6.356545743220738	8.757709390498674	7.248211745909946	6.617549924366695	7.659325293966623	8.310047125058444	FALSE
ANKRD12_2	160	1.500348810869349	0.2967728061974732	57	157	11.170541187549137	7.973166755126944	6.330205711186322	11.33825388456585	11.291554256310684	12.208117642110492	10.69941878785572	10.614162741561788	9.040689566556853	10.51488776916698	9.963015072236828	9.14855537934098	11.143140648219427	9.436026489961158	9.703075532714339	9.045682626929002	14.569546822589778	9.8472287205083	9.267824316574622	9.194667596324427	10.674828788756162	FALSE
ANKRD12_3	144	0.5376634985358567	0.18740273297317916	51	141	5.167309908160041	9.635245655850909	10.31917876178934	10.807738044688977	10.322596087279418	10.436061799007238	8.592760120263039	8.663925322979066	8.85806910274013	9.741000231115741	NA	9.055922523478074	9.225908775475832	8.557506346237624	9.45331711777383	7.98840181921617	NA	8.009374382779136	8.778545611893211	8.95342392670059	9.305291168477256	FALSE
ANKRD13A_1	160	0.5803026840184189	0.22146611562782634	57	157	4.46286965782746	10.40914559622357	9.591632090379813	11.22346217346121	10.690549699502265	10.402651345377583	10.674078488733958	11.337689995538685	10.672959711556079	10.370401448646515	10.795366389936392	9.848400567207293	10.053841997582449	10.495617938104	9.960278129675316	10.389409123815275	12.994454925832091	10.229193739119042	9.054736557083833	10.641169766595347	11.739977158240272	FALSE
ANKRD13A_2	152	0.36051968230038905	0.20401141299522418	54	149	2.116778100257691	9.774226505688098	9.02085617395609	9.902503834208925	9.7987340607485791	9.396751462364135	10.289916903074458	9.958225343936514	NA	9.44271625947693	8.962417568770112	9.241555404142229	9.188846411510779	9.756447193724737	9.513577461206705	10.013116448770344	10.465523869731049	9.260026395804017	8.659695859948839	9.120138656557112	9.750009949235665	FALSE
ANKRD13C_0	96	0.6960171777139038	0.128546981572977	33	93	12.440853682873401	12.04371827213927	11.194431746294814	14.198627511888496	11.318828524108195	NA	NA	13.138750947156097	NA	15.39913383487251	12.667179790860871	NA	NA	NA	14.179051022012448	12.157305351979975	13.556243829782609	11.722830795196508	NA	NA	14.232694899764326	FALSE
ANKRD13D_1	160	0.8079175947034618	0.1999755208675316	57	157	8.373560465746126	9.813344885205506	8.027495300734282	11.036779808112378	8.890845067619361	11.702817830160818	9.487778485932921	11.320651105725037	8.54799172723463	8.29506958407227	8.848885804133886	9.771836692616139	9.450887533051304	8.901196469359622	8.83249521076252	9.7915405741773	11.525469725648865	8.010721773580478	8.039126016611196	8.681914694949073	9.539162456884622	FALSE
ANKRD13D_2	160	0.4748598571334191	0.06279086063297226	57	157	18.07583220065497	8.80029922296432	7.449646227760456	8.038869289407918	7.580042096538257	7.515958611776157	8.980644043578007	9.755993694561463	7.739098268338049	7.30745754997851	7.1347688840733845	7.305179319973931	7.531003248200315	8.00994559892645	7.565731532885846	8.782440883512937	9.072999404904856	6.693156410537287	6.620189949367824	6.596520094401231	9.290732440830237	FALSE
ANKRD16_1	160	0.9956150054371702	0.29518779868771494	57	157	6.535659252482859	5.9306706152062985	8.017942083555477	8.355365227777806	8.69271502565436	9.888594288728855	8.045600894658806	9.836445480388297	7.493969748503519	6.4304256483148	6.571311959430264	8.054591368959418	7.229995044231189	8.332362356238303	7.297481649168058	9.611871289364105	7.443737456494751	6.617299318451955	7.3373029881952005	9.075091106263171	6.318942831171269	FALSE
ANKRD16_2	160	0.5521298520266341	0.164286760197348	57	157	6.502469020872536	4.510759408661592	4.7356688077355384	7.18553296817825	4.746867186997366	6.297904810509036	6.244684347165885	5.939550145569587	6.379230490501021	4.62121358125372	5.3974564552994035	4.92008952039254	5.137994531157869	6.6776784459834175	5.479034074837979	5.772978102230753	5.6501031691665204	4.114978786222806	5.374879521176401	5.142162076338055	4.734125176122748	FALSE
ANKRD17_1	160	0.20938946949929788	0.04912328016670749	57	157	8.986267632161026	6.3370834102386375	5.99075768426274	6.928518082052372	6.762248090411537	7.08135962761101	6.996115917870124	7.546423893497911	6.178542750716273	6.481430821206196	6.896754284544837	6.381446221478588	6.551376180788739	6.511281116390938	6.137411737291344	6.41035216012781	7.4818264014262335	6.456819913354982	6.147877480800096	6.14638657875407	6.978221885724791	FALSE
ANKRD17_2	160	0.542139824070497	0.10973100565457927	57	157	10.854004056960024	8.7910251818549	7.984039954723791	9.761519374706332	9.781296849015098	11.81517961056301	10.846455163367212	9.689902865437714	9.700803150460544	10.408926438161586	9.321168130250658	9.241049175614759	11.927603342112628	10.413679840207358	9.796723897781346	8.946435924986904	9.803862877401402	8.254434537285318	10.144280676727258	9.512356280763502	11.07856651159501	FALSE
ANKRD17_3	152	1.3220798072406241	0.1448615903275483	54	149	22.423129953505416	6.96125242255931	6.582744411731605	7.522294765972383	8.08944812907588	9.941728609931328	7.270483336201097	8.168280899783953	5.700427878316621	7.646284925237194	7.636768052645656	10.28454437962406	3.7630949299270746	6.895262992816622	6.293908821278973	7.524236583315377	8.093371969789171	7.188278986587132	6.118523075148879	NA	8.829986095060436	FALSE
ANKRD26_1	160	1.332843381387616	0.5106809751098296	57	157	4.434378218697137	12.259635495106433	12.712083078926693	13.154302579800468	11.805506052501384	13.044189055123134	10.455163099990902	13.548889176226727	10.800593274847907	12.927526756830463	11.5314063405654	12.915482660524521	9.214250459637674	12.176157701661735	12.355471165815324	10.807825419192312	11.396502868595752	11.284166084610849	10.991371262836768	9.819744842680125	12.60452827609035	FALSE
ANKRD26_2	136	0.8518185511428374	0.12316245737277653	48	133	16.39285733836628	6.820215718947899	7.443009616030732	7.443437529212645	7.6745179586341905	6.574128641301136	7.173495357422839	NA	7.912570176093012	6.5171939608068765	NA	5.436783236564598	7.900203406945767	7.406282906208952	6.655625195858209	5.751122251502196	NA	5.913458293449668	6.950251972616337	7.594154487945467	11.800560826736344	FALSE
ANKRD27_1	160	0.4579450121391732	0.05368920376688907	57	157	20.73930039360326	5.555738761766971	4.787027907270223	6.701390908280613	6.094024674777377	6.5799986506850665	7.69188087744617	5.957236452067733	5.8208625557732185	5.463442517068072	5.536959549124345	5.549568316176903	5.771173200089949	6.834941699259724	5.8523363619630056	5.380711571942584	5.883029297395627	5.3392861172072985	4.155884801914564	5.861143144001939	7.230517092494948	FALSE
ANKRD27_2	160	0.6713955900549385	0.1663275398173016	57	157	8.363932698266535	6.049221011056364	6.339797701579798	8.154451561937213	6.191754256919928	6.888601088279642	5.395662872202696	6.463470328397169	5.945668513554582	5.506018466514693	5.254804309302637	6.902900202394087	7.417789155398763	5.169441996481107	7.29339981211864	6.283557486416539	6.962504628533384	6.624150401986972	4.71307886156441	7.976334406007943	8.353092120866563	FALSE
ANKRD27_3	152	0.6819895482206841	0.10146457669672175	54	149	15.786976647983836	5.972037500285382	5.026482288796736	NA	6.263338823489712	7.405252497620723	6.622970625980268	7.353829791847571	9.53006656652149	4.81227513034117	6.404870325772478	6.19424169430384	5.144084473530606	6.69189988637078	7.201169784198972	5.218437662678126	7.1536672047070144	5.493996847902185	6.321056816046598	5.019075118986186	7.147344922880222	FALSE
ANKRD28_1	152	0.5316314059734656	0.18031432447661866	54	149	5.376028293203147	10.71202051354805	NA	11.218436570138266	10.464312324962792	10.66147931856442	10.337256537228928	10.432770418008138	9.575790673963727	10.404875245518838	9.975998220348185	9.579771285017596	10.121219759282717	10.876058259110374	10.010456970656433	10.865836037136539	11.68377004618091	9.85895009433936	7.884429284670127	9.585493094649252	9.26046035303713	FALSE
ANKRD28_2	160	0.6106408340675601	0.14897072949815954	57	157	8.536023557978563	12.728416385382477	11.25564558061488	12.392077280213062	12.663604220761375	10.867216492412313	12.391936033164908	12.72219911273977	11.680182347604504	12.340964437003516	10.572887564932579	10.237457534003134	11.331090085217946	11.613463135231886	10.704626327648755	11.030204831360555	12.378709503689969	10.287185570563427	9.642001781868467	11.743714513505624	12.033057479642338	FALSE
ANKRD34A_0	80	0.9988976588287979	0.06994589904097577	27	77	37.875455641508886	7.554962736263761	12.040067542844087	9.81222958752672	7.581232564655101	11.942890070426117	NA	8.053299725598862	NA	NA	NA	7.801915856987807	8.963617215120426	NA	10.641129806999995	NA	NA	NA	NA	13.886343242445415	NA	TRUE
ANKRD39_0	160	0.8120463614270682	0.34047119397746445	57	157	3.8150071007485016	5.513725768442455	7.783583686405534	7.354568766690257	6.397599025843527	6.737128762386966	7.00501573891598	7.03813501745653	7.351336891957988	5.45262480325357	6.586672191785678	6.852360908956685	5.49333841080591	7.81708343316371	5.524010299418529	6.2626439089450985	5.735523845612162	6.177367359889501	6.044944998133366	6.612446163526182	7.1227871284961575	FALSE
ANKRD40_0	160	0.5560897434713731	0.18175833154303583	57	157	5.6726598362126905	8.610813250974472	9.685159223441698	7.508528146451864	8.284105094246573	9.12116054365817	9.399865286030007	10.03182072201415	10.341345489018792	8.029140160774821	8.41527304053883	7.804795207386469	8.359635158275061	8.543606610338411	8.721233565797798	8.274873955491733	10.73779453699643	8.307387942701366	8.320293222447617	7.95482533049838	9.201944449961141	FALSE
ANKRD44_1	160	0.5171860430544275	0.2148849003623195	57	157	3.874883824801748	11.266008738234461	11.34624994343489	11.473688852188307	9.78140919311327	10.636085245827447	10.876198593580456	10.923566682071911	10.982808828588546	11.26818526624142	10.705881850025325	10.646757782524693	10.931053627140072	10.985732039391204	10.462961426409368	11.896392987608747	12.66349216940506	9.713678885335161	10.35238181056137	10.717403968127678	11.13786665381485	FALSE
ANKRD44_2	160	0.4349326307172172	0.1359553252105938	57	157	6.057128640155439	10.4321532672084	10.765613903032014	11.12461213813008	9.973723126744986	10.173324140720338	10.542486904792082	10.81888131043929	10.825113145804405	10.634423617005151	10.574424895630834	9.899426688298204	10.196388092693363	11.222557970829627	10.363847868194421	10.841622342642175	13.006156325295594	9.452660236679653	9.644774433471433	9.670016259449799	10.190673432135688	FALSE
ANKRD46_0	128	1.9887148621601562	0.5175686759527185	45	125	7.895603759998152	8.325827468600258	15.899376519934624	13.812048961404134	14.119577394399002	15.237062189532109	NA	15.66335288653264	NA	13.012343473844483	12.228731842628724	NA	13.466886052349672	14.516577796700952	14.97623969699093	13.452493974726835	14.061295315686852	13.256653978068345	13.1329739413754	15.949417922707507	NA	FALSE
ANKRD49_0	160	0.5263156400723316	0.18520430393982143	57	157	5.07305854523311	12.1367228074136	13.307440772262897	13.507096053529201	13.66711642831353	12.471297048028394	12.729445314297996	13.885855560173916	12.87228428369967	12.312763517282562	13.017082823460765	11.632102048227162	11.054961444923277	13.28416316173952	12.395078845894437	12.565341588224056	12.412142672354936	12.711993488879429	11.033403708371717	10.966396885711177	12.655122590394722	FALSE
ANKRD50_1	160	1.3295608461194257	0.09296747732055928	57	157	36.63706403023976	6.530904870181914	5.934756183679846	6.424425624322744	7.715659357753757	7.7501427499641435	11.06595954064545	6.554396014995138	6.868695406184644	6.832549217149686	7.0181179534642535	6.272869222784642	6.102959985830689	7.298987762215793	12.464961856130028	6.378852600044037	7.4860249022591345	5.924050943245175	7.200517710987779	6.0489258820366265	7.353619354926678	TRUE
ANKRD50_2	160	1.6245800355236473	0.2187976243963215	57	157	17.697026435332496	6.637191179664868	7.353271078893553	7.435546103031093	7.786702993886711	9.1560545120983	14.01538046419361	8.408914505181867	7.274917084668397	8.434978953407622	7.44874940808359	6.837141793931893	7.155070749343512	9.822496092582035	9.822679424247687	7.296938540484704	8.078247469308288	6.69813958124226	7.585722807300951	6.903795384290208	10.463416542342761	FALSE
ANKRD50_3	144	1.1770816193126923	0.19987818924536105	51	141	13.516632712967828	8.666306580265047	8.056564744622758	8.612583986936066	9.944720873600405	11.63465340060316	NA	9.35621706231442	7.48361044425766	9.261085190405572	8.599989505513914	8.725289784292475	8.350972205882986	NA	13.71671015420071	7.923962883112409	8.449559465754602	7.518111113562158	7.649851957096112	9.916202453589175	9.039307311203785	FALSE
ANKRD50_4	160	1.865242956655748	0.28409029416473397	57	157	15.330001733264288	8.436041369970088	8.898832550113688	9.938858463319994	11.042678742664776	11.769396790511834	13.781910553803652	9.678242434119307	9.141938476308768	11.458234327753061	7.624998655558309	9.264826096470848	11.82913288735471	10.908295163253367	11.60001024298875	9.09400518425169	8.251899234209809	8.625749314007926	10.493177952047008	8.55299876726194	10.864548211013332	FALSE
ANKRD52_1	160	0.33377905003398056	0.0837995212668209	57	157	8.216515979361173	6.448648973750648	7.084333255979506	7.357813281763687	7.985566345742679	7.38158994821646	7.500546956192048	7.670552617481308	8.633149820211564	7.1368208597315945	6.825164185470566	7.003759163249638	7.5477334775165135	7.468580838858061	6.205626833470983	7.217782271188857	7.764673163824368	7.0474600057283325	6.683263888828766	6.63145357170386	9.101003612682321	FALSE
ANKRD52_2	160	0.8606930012448455	0.15973711059186743	57	157	12.086753416807118	9.297100821472046	8.427646709872988	11.000137882834657	11.344130652768637	9.106687250682619	9.852365794846488	9.719735692274616	10.143043861706724	8.480487449231502	7.056169481056871	8.321933391554229	9.579590271378667	10.386690094253874	8.83544431280654	9.078701334994907	9.378874991600435	9.750527093137192	7.8234686666445405	8.5742501552324	11.488196607236723	FALSE
ANKRD52_3	160	0.8567046544277457	0.1000093577750294	57	157	20.840358854256866	6.535993629623543	7.223172298553074	8.446168882599558	7.0885192045207415	6.904806667632278	8.457485473749381	7.819494526881999	6.799382941119462	6.982723163851295	9.58033313883555	6.71896741936567	9.226996881147814	7.690454000357493	7.154235862341185	6.937005016028112	11.248349171520736	6.838177356556358	5.3771573166318865	8.622481318334238	9.469603104067804	FALSE
ANKRD54_1	160	0.6627392037719404	0.16560801515178913	57	157	8.26826628771845	8.889730178737043	8.207173679222633	8.970666811296013	10.144110199182423	9.963060358813788	8.9496487826797	8.963771858911453	10.818982295458863	8.04032166890421	10.294042131914557	9.479511551775877	8.893513533814577	8.770980783494279	8.598668648614638	8.32387271113274	11.228332563875785	8.377367697439011	7.085995726263335	10.334792031469474	9.446298459474589	FALSE
ANKRD63_0	128	3.895774329669081	0.24185074916701635	45	125	41.967154365139656	14.733547530092581	7.280918551164862	6.859281111196128	16.31918007093058	9.721751650370665	NA	6.56547872074665	14.089991408527684	NA	5.303890930713679	7.467174124765144	8.658173680300267	NA	5.70887460697851	10.385130893629377	6.981034608775671	11.538494995911277	10.363991254533065	13.818604113842088	NA	TRUE
ANKS1A_1	160	0.593774975969921	0.16687746926774677	57	157	7.046130949109351	6.776993063462923	6.305190963674224	8.502584966273945	8.821111443549139	8.914479671752668	8.577245100850067	7.5598113302742	7.347795211319847	6.354725635807466	6.550395053457606	6.942711474155406	8.522594539762343	8.764195053549527	7.611174713968792	6.987006707522628	7.979657578246895	6.734621391516118	6.111882831187681	6.705579212308235	7.723877300311934	FALSE
ANKS1A_2	160	0.47678395147525626	0.09500048784879325	57	157	11.069195934257358	7.30120762448904	5.151335254029735	6.493822246560844	7.83776454710482	6.735545565218419	6.98963209251577	5.910714421794431	5.7443392759569285	5.685015806484616	5.206974397711701	5.289091087881463	6.700469678729815	6.04638351467195	5.890897877126848	5.636406365545442	6.261904768912421	5.298113003779964	4.568896192074335	5.162358181123706	7.039857537344454	FALSE
ANKS1B_1	160	1.2944753569778953	0.09341112099422469	57	157	35.415424195113225	5.249731747299936	8.052227152245244	6.78735005590973	7.504856936057884	7.965228706532832	6.793354152470302	5.801832921446333	6.084181957427069	4.437294697893273	8.888052081932441	5.759328119164727	6.605340824558384	5.585456542926069	9.421818275178545	5.395108748970332	6.337229236795277	4.875798248460568	4.4523619139837445	10.141563751022575	6.089659334624203	TRUE
ANKS1B_2	80	2.680574139089716	0.06114666736645771	27	77	122.1688672132508	5.191748043385045	12.732403324264574	7.440762324528148	13.72466593935718	NA	NA	5.702553083446663	NA	NA	12.683589469471245	NA	8.472461228533552	NA	14.793215675656214	NA	6.224031730768919	NA	NA	14.461984467529005	NA	TRUE
ANKS3_0	144	2.1058107810954056	0.15178162504219464	51	141	35.59268719469596	4.945839905555678	5.9936329187900625	7.971214851862301	6.224589969873038	6.038086328207098	13.628676167292348	6.730944943536012	4.672411930927821	4.3494806925911496	NA	6.397083999026886	6.010920459982896	11.40573845866721	6.195159935012749	5.033169902725647	NA	4.992074913237564	4.056954553423029	7.183337724475041	5.517217996147755	TRUE
ANKS6_0	96	1.0043305436729442	0.20266211021248665	33	93	11.147852951002003	6.443393547192075	NA	NA	8.932249241541268	10.859221517354854	10.491043372381284	NA	10.847004768392802	7.93770595946665	NA	7.374913645013954	NA	7.303312255831236	NA	7.3527083541146085	NA	7.124931267011277	10.70701461694866	NA	11.148300399193353	FALSE
ANKZF1_1	160	0.48197337160599774	0.15842416530785075	57	157	5.625274345327174	8.614868988931233	8.843477851107385	9.951854154471503	8.846924264001037	10.589948534903241	9.72560031299514	9.296010121455323	9.076757794978542	8.923635045450768	9.135945228252908	8.319962284153068	8.779243336957105	10.756384205263885	9.146737935947224	9.469643488903019	9.568958506590452	8.532120728561512	8.220641440789759	8.919885485077472	9.593975916567876	FALSE
ANKZF1_2	160	0.36668986463672515	0.07792654632772367	57	157	10.206606973018726	7.984506465104412	6.562056185727241	8.006054808228491	8.083710863600816	8.55287328342748	8.80330557560642	7.777656202586348	7.765113268787421	7.792431057896342	7.705762943290594	7.308995351575938	7.680879842071344	8.692220968133308	7.402463757673913	7.979343067837949	8.210419586166042	7.077345069411482	7.003098170276196	7.378888586131274	8.422115241272596	FALSE
ANLN_1	160	0.4222756607463932	0.06785461232899673	57	157	14.386823944953882	6.834261537626247	5.588066176337277	6.9923127788750685	6.464987035310535	9.231147215269276	7.544631058633486	7.010713121425896	6.7056098023981	6.331939010650018	6.736791441853739	8.05892077993944	7.375884294099448	6.438334778350673	6.959519155508536	6.692263503628544	7.480636668814766	6.19060938132985	6.318062640049191	6.547392488221961	7.171661217591769	FALSE
ANLN_2	144	1.3696538641372442	0.1442849093923605	51	141	23.479827318762062	8.135176560503929	7.4225888900238965	10.899373273122741	8.71603635378921	16.087020216861866	10.131499123554649	9.472062931073179	8.67208227828465	8.460476090523906	8.535997445321824	NA	NA	8.825725422422734	9.748148608741623	8.80437535403008	9.706406110212003	8.405139860470605	9.21029964291694	8.445822312126538	10.308001649954376	FALSE
ANO1_0	104	2.9254435934998226	0.24928548789355623	36	101	30.118521154888168	18.17940421488587	NA	14.579594833279033	16.898346133924168	15.484436811058663	13.59680894760988	NA	NA	NA	10.423953056602597	11.359172920695263	11.419867672370344	11.26409891367727	16.415568634261724	NA	11.163627361284634	NA	NA	14.014936483619218	20.318266536350677	TRUE
ANO10_0	120	1.0385704377989726	0.10887029251827576	42	117	23.788665541652033	7.933225900539328	8.29310674605366	13.634287782022191	8.835550071356831	NA	9.274026087699108	9.792848581683375	9.003913736765002	8.559016471029333	10.186580073680915	NA	NA	8.440422868460713	NA	8.382364131264568	11.626944016737781	8.374990691328977	8.378954453360604	NA	9.595534716555191	FALSE
ANO6_1	120	1.9927303807546382	0.5333060417770473	42	117	7.623276152023479	12.036366099422976	12.203242126880781	15.446862420577979	16.132376839295553	NA	15.990827623476747	13.437122471507625	13.028373479139375	13.189936728122005	NA	15.989455358248657	10.433009787951335	16.253554784675458	NA	12.52051256365813	NA	11.14679959865055	11.851025532961607	13.382145415896282	NA	FALSE
ANO6_2	80	1.4712523081590387	0.39960874665040796	27	77	7.647902357070148	NA	14.552594571027656	NA	17.015831533704823	NA	17.790563893455175	NA	13.142062467286678	NA	12.826416276004371	16.182602438948706	NA	15.145808473171174	NA	14.276072414288112	NA	14.372443214871018	12.11964373672885	NA	NA	FALSE
ANP32A_1	160	0.8429801457136388	0.22249090422384896	57	157	7.68151338186412	15.030930715092815	16.002906710083145	14.707606076468348	14.276852879146032	14.863373086455125	14.72373334174458	16.756656477333106	16.011618080603675	14.771308594074688	13.432214660247116	13.593902123662742	12.873193757952222	14.843829365049729	15.2073520356765	14.181206422442107	15.268342088311359	13.468619009143273	13.86100423150842	13.177270957549275	15.12061046593154	FALSE
ANP32B_1	160	0.49412368983479105	0.18125337597221042	57	157	4.754480277779308	10.968422335394603	10.76218899406783	10.678905383579794	10.292076977685852	10.839574830413426	9.97440211851086	11.650327044159832	10.375714716532075	10.216530038511557	9.987620175083041	10.54697003826324	9.34652208620932	10.495941681120081	11.883377564878451	9.960101935820731	10.796784450678127	9.488244619197909	9.493054772232739	9.875141340637084	10.15798177092544	FALSE
ANP32B_2	160	0.6181653471102854	0.17050569990218753	57	157	7.231590791597627	13.641646116161544	14.793576171534355	12.44169580596991	13.547922221844786	13.914995364954025	13.23864152353809	15.195554194531173	15.431272521214883	13.16300143353438	12.615564065989457	13.45145759670117	12.368461314404472	13.204672173631668	12.822034057123789	12.76396323911111	14.198440007745964	12.35468728229877	13.994258725647498	13.204152236739631	13.732512259194364	FALSE
ANP32E_1	160	0.3355097498973812	0.10414535611814996	57	157	6.119013489982132	5.095599600062752	5.315136992617876	6.926994577686413	5.757297958005834	5.707682273601947	5.717625845556441	5.6742574615236405	5.676157492540575	5.760673287968856	4.661135006073931	6.064982858219862	5.417651962843194	5.7388364270014876	5.833968275927675	5.634818759453539	6.365526836802953	5.056295776743044	4.754159486971399	5.077822788667196	5.930025308399166	FALSE
ANP32E_2	152	0.3155161661718219	0.15974200623393014	54	149	2.6907217662742986	6.294154410435411	5.47283084109918	NA	6.543845634847624	6.214836794182819	6.019878591074095	6.047706038417768	6.1097620855857455	7.247486064776094	5.437028762456078	6.628605414806336	6.098438683000868	6.108883375929231	6.091573320363457	5.8259074385395735	6.834365484281578	5.4226610856353155	5.413673530119125	6.375842594288914	7.110905294413731	FALSE
ANPEP_1	80	1.6911478060597973	0.0860993584976229	27	77	53.163699095603626	NA	12.396872182070693	NA	NA	13.989060517215453	16.563413807164707	16.66232607186618	10.886121962057375	11.390243171472253	NA	17.04597567029489	NA	10.945939038117842	NA	NA	NA	NA	13.480351730928604	NA	18.045807872882598	TRUE
ANTXR2_1	104	0.9796533740631789	0.27116442534392393	36	101	7.330257660487615	11.553579063427318	12.085262153410604	14.841089848201776	15.466433502969767	12.250190736142413	15.136385708573929	14.548934967672867	NA	14.184351241981084	NA	12.749336216957452	14.244551098663436	NA	14.63422554167252	NA	NA	NA	NA	15.210688653706086	15.845580123071741	FALSE
ANXA1_1	96	3.71088768126734	0.32161953527173714	33	93	29.69836349622687	8.233749848558203	NA	NA	9.656802006239284	16.606668098090147	NA	11.038450565938927	NA	NA	15.58962394757954	6.652081696950406	NA	11.153561106654141	NA	13.177733919802026	15.02819575897663	12.381096093199432	8.02310467554336	NA	12.628250430779993	TRUE
ANXA1_2	88	3.620135610701094	0.25184644848338406	30	85	37.89406607513265	8.887070256801934	NA	NA	9.493995695057109	14.403361986404033	NA	9.797772972333398	NA	NA	NA	7.221276558074775	12.699919533498877	9.938969339533193	NA	4.59549985867154	18.54623327626286	NA	7.433764828037998	8.860445036621481	NA	TRUE
ANXA11_1	160	1.1360265626485833	0.06069775654468812	57	157	48.79703534047094	6.826472081730228	8.78709325746096	6.989637860445544	7.458140564805535	6.930950248369762	5.951007177674318	7.116953303002904	6.719970588504576	7.094389825932839	7.250054534378132	5.84105532115434	9.986748629128787	6.036993152548899	5.427324382627888	6.158821279600584	7.782689455574538	8.267614921617916	8.20211516146305	8.329777679908705	5.611451663753322	TRUE
ANXA11_2	160	0.9531157010487339	0.2562455122624406	57	157	7.490665691709299	9.577409049196799	10.681375608572761	7.4438966139471345	7.795451253325633	8.321025967688952	8.170239354548027	9.311170424619647	8.689925341778315	8.704864973180506	7.416632689318387	9.03230429278861	10.744130322970213	9.263243979436924	7.333737896065944	8.210104061378678	9.473118118564033	9.221344315063234	10.088376921949628	9.300361438067519	8.726629007220014	FALSE
ANXA13_0	152	1.6874732569221715	0.285866211123642	54	149	13.528696531713898	10.279861339302652	NA	10.251951320144848	12.922698368101026	12.93799353127264	10.659639132090335	13.585313213788929	10.941408794877074	9.866767232964678	10.004960577509625	11.099012784870382	8.665080149116319	11.070999528336813	13.091934115684921	10.098960291369286	11.1879436601196	9.69989660362749	6.7954416930347294	11.76470517232728	12.104077488907706	FALSE
ANXA2_1	120	0.9256977649380832	0.2462207218816051	42	117	7.68752886106595	13.06234442944918	13.499595065537632	NA	17.18993525485056	NA	13.499396495438946	13.208827915948051	13.069777510142474	13.203867991213231	12.777287566948479	NA	NA	12.987330814691093	15.544778616604155	NA	13.211908827268127	12.553363075553126	13.049140836655887	12.754785479071035	12.534585304203029	FALSE
ANXA2_2	160	0.8986802926218718	0.2523308034768332	57	157	7.055404797190241	12.58316072046107	11.981388054286478	12.704109865369798	12.161792296241064	14.3642752843931	12.46553607843348	13.122516682875949	12.591777829647324	13.487503507779492	12.725109047717329	13.113978066949512	13.032176207430522	12.351578861500695	12.284153937425579	13.625706419795176	13.657188173835177	12.041527071848682	12.677372595109933	12.66264372341904	12.590021984255209	FALSE
ANXA2_3	136	0.7941147988296378	0.18879264846956764	48	133	8.884068342804447	12.590342250182939	11.640199820554498	NA	11.60841432604413	NA	12.89437783700813	13.103792510380854	12.5093532676199	12.987223843006516	12.402093115455228	NA	12.423613929723457	12.388794614893852	13.948388262085144	13.487657228963208	12.882323246721572	11.725175593218603	12.622233752419326	12.743427246258545	12.15302927311473	FALSE
ANXA3_2	120	2.882760348105423	0.15526937120758955	42	117	48.93438106568256	9.13213956223783	9.738848441755529	17.318322243273077	9.983501751915862	13.88788201586327	NA	10.756048832811045	NA	9.433582084954867	11.883969808862913	7.982037253274552	12.748796038681443	9.802194208906378	NA	9.68225514828546	12.025589640764384	10.45565456601525	NA	NA	8.952883010178105	TRUE
ANXA4_1	160	0.4296761934431994	0.04003876466280667	57	157	26.804320120150066	8.431332964326813	7.998788150637138	9.63861680953542	8.411257316776537	8.70083496496428	8.563573881771777	8.501455995056112	7.947632493815852	8.903792225675216	8.359532867181414	7.659809857851139	11.342205636852357	8.243406310838264	8.88732891714578	7.8508212677133695	8.483773241055617	7.791472063030717	8.232030501742233	7.801930791000049	7.90945814991289	TRUE
ANXA4_2	152	0.38921078036706436	0.08463052489262612	54	149	9.930410938271516	8.708777468356534	8.635244414848678	NA	8.020389943935221	8.472242657120754	8.609148125219136	9.401626796569538	8.076809001434729	9.013678023118693	7.829781408624133	7.755337159026692	9.520626011554594	8.297954020876997	10.440038231751544	8.255467509664687	8.806655974666727	8.047327542521053	8.572653832807003	7.556926707712036	8.050478225894869	FALSE
ANXA5_1	152	0.8002971963374362	0.07113764270315664	54	149	28.282357601279596	8.128979411751796	8.412857272363256	10.06624346886873	8.740355521708153	8.888760992461467	7.469866167098284	11.020332984104177	10.973736110548089	8.162965919960616	11.02089972436376	7.298913057606461	8.317259767943861	8.109690309026867	NA	8.877182883389949	8.666696738062829	7.7111976412398615	7.617345860712297	7.885496242688343	9.049287442606168	TRUE
ANXA5_2	144	5.274493993567992	0.2878907590513489	51	141	47.88792575648242	11.302300854524312	9.167834764995371	NA	13.494779856310448	14.058368130998485	7.220470547027662	14.01323386624996	12.747231861316674	8.665016293662864	17.380370666537917	7.162463993781706	8.758833096512905	16.630894007258533	NA	11.340215747093772	10.11915514054779	7.932916693735878	7.904394382626012	8.967655291909058	14.760039246711855	TRUE
ANXA6_1	160	0.8070909116443377	0.17046087430715823	57	157	10.28696377869905	9.769574184815886	9.556810675766355	10.241158604905	8.909780882814244	10.833135598672678	12.912726868932896	9.079052581060699	9.605998414392172	9.598204421916115	9.432880302414123	8.96694610470747	12.473333128786019	9.439706391638154	9.763623737063266	9.725152552313194	9.47734172323593	8.765207043528331	9.714117281380464	9.121042560094004	8.86279341473481	FALSE
ANXA6_2	160	0.4066237586447107	0.0973385313309427	57	157	8.751836273051937	9.053626685371576	9.047657507179542	9.498619010559151	9.14914096307869	9.823754057266937	11.899842517442792	9.253987005828508	9.069341605027956	9.233780309569628	8.821252048216756	8.888125162978742	11.228311086435518	8.841066752687519	9.342051239664459	9.123116220282656	9.497789226974577	8.675044576187096	8.807476514702618	8.710012947142015	9.018929433391556	FALSE
ANXA7_1	160	0.33451616790009026	0.1361332969945112	57	157	4.013882035953063	9.929436936129372	9.758890838311094	10.897395202433097	10.840013860337907	10.351165124769315	10.78883511190742	10.111112606404472	10.039320575428516	10.354106248138184	9.956320495657074	9.058381285938617	10.29232775561525	10.484266516603164	9.406971794372351	9.98214966351709	10.6866389892474	9.913862619984096	9.628083305358528	10.118775378601656	10.245626492113189	FALSE
ANXA7_2	152	1.7484733470359533	0.4722984899896951	54	149	7.455660700536178	9.962114434899147	11.276076849695716	11.723136608519852	10.005203820869738	11.458623365397855	10.851387119577046	9.779432677387298	9.752250447739575	10.894110100838613	10.701231640028633	7.698139775470307	11.40178001818272	10.844764285862329	10.531790539426819	10.29870110605064	10.695226326035296	9.730033262368552	9.79824231036668	NA	9.689981633258627	FALSE
ANXA7_3	144	1.7784883968802856	0.37539170044550746	51	141	10.333605366180212	11.589202696620411	10.75621386878785	NA	10.161209669329606	11.902918677788149	10.599707917992486	10.094601644729885	9.922461267240006	10.55546594546419	NA	7.538679478272733	11.077476463916044	10.63466712192652	11.688037484804152	9.572104503517874	11.519579043676206	9.105786334998896	9.157060710907507	9.585738971732104	10.226922947947926	FALSE
AOAH_0	96	1.269853136103075	0.1451997377806085	33	93	21.828398641447514	13.963840376118823	16.435039155332127	NA	13.804109534621468	16.726538008107447	18.587585888317843	13.034095141992454	NA	15.1795476793161	NA	14.899383352727497	NA	11.848823731016228	NA	16.36805600372317	NA	14.08195240148524	NA	NA	16.712881045291894	FALSE
AP1AR_0	152	1.3732781377822416	0.3315588590271693	54	149	8.669270891712994	12.504558761290959	14.811090359841884	15.347950416703924	17.178848848340603	15.348493908986006	15.695424619465518	15.426118217282397	15.22777274674532	17.46698412327168	17.41720628666689	12.31132560937681	NA	18.33424983671936	13.473208506381336	16.975552740245565	16.5475688171214	15.225667050679759	15.638812408611573	15.145987601775524	17.671710556142642	FALSE
AP1B1_1	160	0.42256519458698205	0.28960877274228236	57	157	1.264510390366814	10.10786623882811	10.077115764642073	10.552555071076863	9.841066721410494	10.72238576533804	10.970603521057912	10.075344722864575	9.61505156277932	10.10379418520494	9.831032368703124	9.736395426237037	9.781375177560184	10.251026829787076	9.690453217162913	9.792524009697615	11.176251631234837	9.419595491509945	9.410580494545735	9.484417446043869	10.364351128319251	FALSE
AP1B1_2	160	3.138265424465951	0.3557265488567789	57	157	21.54516172726378	10.24596445103479	10.252915800952966	18.72803733140474	10.107760003400829	16.39011018730723	11.123519557604835	9.585538176831076	8.96776293799245	9.87489221024263	10.198757932642996	13.144423995509696	10.044775949737515	10.289107353366717	14.564528244692994	9.69867258273731	11.106811284103562	9.559724400159563	9.52578128184482	9.396863661457644	10.42821691817748	FALSE
AP1G1_1	160	0.2470662500201976	0.06387161953271456	57	157	7.9000457911290045	8.34346819711922	8.082453821187022	9.663715417869222	8.24264150507263	9.590355795412922	9.350969629386363	8.56818472337097	8.286517037822986	8.127427082735624	7.8733226459432935	9.263932814911696	8.62022991123441	8.847737517097569	8.861472915255526	8.418808088396325	9.196982973389918	8.011830023053196	7.779134862359465	7.662344786970582	8.391592139010097	FALSE
AP1G1_2	152	2.2211507911375756	0.169259753312649	54	149	33.44976720278851	7.933425306526548	8.066264263054414	11.49319850942759	8.0488775298991	17.884389702888914	9.942465826178987	8.232201137489568	8.433742226477564	9.183556841479435	8.222132355355804	NA	8.658524793709505	9.053013486128028	10.197256378950849	8.41771148210588	9.149475546235333	8.661514254156499	7.891164566740373	7.323282861707502	9.995631285462393	TRUE
AP1G2_1	160	0.4443049352182443	0.11200509289568415	57	157	8.171789319332746	9.012442710966091	9.82297439658823	9.740700963065999	8.254413080238741	8.46295944086086	8.987226747145689	8.030903958099163	7.948434261179781	8.555879559424579	7.891408990848105	8.113049251207856	8.647372528523666	9.218192466945782	9.64585093819169	7.931623033331615	9.850392523989006	7.563654297273564	6.993105650276634	8.01499434371423	9.864182080475317	FALSE
AP1G2_2	160	0.22723616050332973	0.06997597724823386	57	157	6.190056339774832	6.526828039053658	6.856133541478064	7.357351453963613	6.6082677374168455	7.068737424064516	7.5369137234034715	6.534284375723223	6.616299410241579	6.478820958987835	6.151905228422482	6.4778361750870035	6.896710040760817	6.917500571006317	6.91722256653374	6.326182377314733	7.634726693753741	6.124608051817704	5.95700311721119	6.726672325400233	7.77256913942603	FALSE
AP1M1_1	160	0.6573717269153905	0.4229038891362107	57	157	1.5270961989055993	9.401092300442492	9.9665461433191	10.04432260682788	9.410046821349894	10.36282682034547	11.012338560925578	10.043636535081511	9.302137742334354	9.288086146997623	8.62050603621657	9.114555214302154	8.809813293203932	9.928962943855971	9.236662405066069	9.381051504865065	11.32174013713426	9.30046798982983	8.698138465458161	8.814390428997399	10.296706127650047	FALSE
AP1M1_2	160	0.9652668621581804	0.38072283980853644	57	157	4.228955246926926	9.941566629275846	10.530780019551347	14.215076696614599	9.902943050676575	12.141978158334805	11.987472992051922	10.493346664950362	10.270386889999623	9.446341850004378	9.87005739960535	11.686805439471188	10.1221116610851	11.382870328873086	11.984270679191848	9.763419516409332	10.955144099726175	9.53858420289422	9.447933852168196	10.045772796012098	11.423608227429716	FALSE
AP1S1_1	160	0.5045774765961898	0.09098308475960548	57	157	12.52099322693989	8.479947766498167	7.092581437840766	10.098531426317356	8.979167332599898	10.462240514338843	8.59094988869211	8.027256047035829	7.654857798225514	7.343035052034004	7.724310126802358	9.8911090646207	8.067470362827784	8.080869545444882	9.437199584888422	8.06366934989194	9.448611235265608	8.304791006153112	6.942094848840945	7.980854859721287	8.358155191427961	FALSE
AP1S2_1	160	0.3464548575200543	0.084135088625475	57	157	8.587735528259605	7.6068679597650615	7.112471970534872	8.291319021329072	8.613886295374325	9.827007286277164	9.243176840733334	7.757185863450803	7.480402605412339	7.275707535863253	7.80914795681122	8.653613565225834	7.748723891777989	7.790855326509307	8.09439864368877	7.872704957229631	9.183069414091785	7.804231147735992	6.746788624008011	7.88411394041432	8.214425259901764	FALSE
AP1S3_0	96	0.26349614221570733	0.08242984554485043	33	93	6.190448881596892	8.267869696339472	NA	NA	9.654865826228805	NA	10.150460290822988	NA	7.822828151141524	8.648815339170865	7.019914172772412	NA	NA	8.782928636296718	NA	8.097039022201402	8.87931980938784	8.64557294511196	7.9618504028792865	NA	8.63012219168528	FALSE
AP2A1_1	160	0.35879186756122694	0.1386183317805866	57	157	4.374911232947325	9.663152961501751	9.929945206707826	11.075270269926481	9.768359172180558	11.034452142942156	11.722610837073367	10.398321114868889	10.268893474062097	10.328632887180998	10.009010209598221	9.902393482483012	10.742612178365112	10.958262960705284	10.178671467430252	9.879967571034841	10.924043345436374	8.946079577738919	9.45113388549704	9.363780794106125	10.461199678718343	FALSE
AP2A1_2	160	0.942538311163385	0.1793006009147997	57	157	11.724730571312696	10.531535219693222	10.002873930271182	15.481391708708886	10.19763134345114	13.052411723009193	12.33279975933274	10.832024735573809	11.105630609271987	11.34097332250388	11.504023161540749	11.592013855819523	11.173058957974868	11.698316063654762	12.878397973922636	10.203832341472799	11.91844831972157	9.664726413090872	10.705710099002207	10.066616023722471	11.042467880967298	FALSE
AP2A2_1	160	0.2850952047048565	0.10025744248042241	57	157	5.078072265370135	9.623209015253883	10.268196756765635	10.97928582553139	10.187669034830723	10.849007319143999	11.484351453513899	10.364781471505855	10.04029663969851	10.521323090638429	10.661663846161684	9.83338855208234	10.949166708448818	10.714040433836235	9.942069471510061	9.874624810049772	10.664383408553624	8.96738825649144	9.700736025322596	9.671612313545724	10.31715392598122	FALSE
AP2A2_2	160	1.0156595251967824	0.2215325472479755	57	157	9.873638115901668	9.515087377341182	10.055587396612363	14.981623373294928	10.414310886237459	13.303241859775286	11.987263151157803	10.853520253403039	10.831992722412007	11.310812960846247	11.510787779825334	11.4616166125087	10.9992969459144	11.436266045205862	13.523598974306651	10.26936367446783	11.89776333121942	9.746875713656898	10.574253860876093	10.003543272684615	11.135204178940251	FALSE
AP2B1_1	160	0.2930935931664374	0.08669739056509804	57	157	6.557230845713376	9.716142070537018	10.45671683024597	10.599834343786362	10.341063157859256	11.995406502756495	11.229294993420252	10.164164911510058	9.866497535649911	10.496574145043374	9.91479184674676	11.132642893466262	10.163303130597335	10.594445905485237	10.015097552011305	9.94843096995601	11.20044188837913	9.500925378861172	9.613270548855645	9.462293644438402	10.724840952133063	FALSE
AP2B1_2	160	2.037967777301379	0.20331281723243777	57	157	24.855038365305532	9.836233861823716	10.625079841383815	16.999578655879777	10.54143878712684	15.495100707867332	11.56547403476177	9.946879515991	9.256099073618229	10.359576434916871	10.921706566587986	13.346456432069724	10.92089146797966	10.58265268165222	13.981336128619652	10.11938329089429	11.10120589646893	9.499300447530016	9.666306114427725	9.87401820168023	10.46896545097517	FALSE
AP2B1_3	144	0.5190252435406558	0.26905116058992523	51	141	2.5686743593833272	10.752539268266029	9.991412773470218	NA	10.60059328230704	11.388508636125266	11.717857529775838	9.958965965338484	10.237716278727435	10.511699287631568	NA	10.463610759101261	11.61149373407011	10.848081148030184	9.86813798436382	10.394404133406395	11.270856506123208	9.182711987294809	10.150122578730794	9.92733422041962	10.442525096953766	FALSE
AP2M1_1	160	0.33637861787522133	0.13383737835948956	57	157	4.168317956285736	9.543159064097615	10.413255069694019	10.16109985090728	10.117421911682191	11.198385741155889	11.85546837208481	10.036851754666534	10.12318508183616	10.368840773774203	10.234234109970185	9.79270094501126	10.814132874772966	11.079795022160127	10.12364025941947	9.826131828623904	10.525154035356856	8.986019873893264	9.776485534139265	9.572459505578147	10.091121678224917	FALSE
AP2M1_2	160	1.7926572172616129	0.24410881603640297	57	157	17.472945269154074	11.031937622854482	11.496928551025448	16.551482728350866	11.037325821135875	15.210206947944794	12.550696057469338	11.00098712673633	10.659034003933634	11.1856168495528	10.844445805377784	14.177458275969345	10.925541955251267	11.57293032113092	13.92685900297381	10.466019249949372	10.901478581087888	9.31388585448391	10.163499019097543	9.764770782121385	10.683818126744889	FALSE
AP2S1_0	160	0.3177015980970078	0.12525492872950136	57	157	4.2319484788076505	9.993162388083443	9.91901494964883	10.698810353316105	10.825836145697673	10.393923337737858	11.849906142560759	10.55925909518954	10.60546027235726	10.647145255471672	10.296766212466332	9.232646264874363	11.175651845014432	10.886497609244193	10.579578246670323	9.989966490281343	11.2317071083495	9.62087851620585	10.025862726388706	9.628252814142225	11.040687165722883	FALSE
AP3B1_1	160	0.2888144283532864	0.13534310059934915	57	157	3.1233159969731785	8.998597792368573	8.705477854510793	9.585139009880118	9.498939907686792	10.081137452514042	9.877724381310301	9.638783233189837	9.110811382856156	9.56879345403119	9.362467826004867	9.033120406262924	9.060200618117664	9.510900044274308	9.330790868248677	9.31104516653396	9.79366066740554	8.55782556631509	8.438132210423635	9.443417237573865	9.839255593178912	FALSE
AP3B1_2	160	0.383315597691253	0.16174611800462024	57	157	3.773122178328541	9.61692409732283	9.123248002883077	11.061752017673061	9.314317730996413	10.38287392369193	9.727690069758397	10.10018126074936	9.840008981641871	9.541942796481575	9.778261727864557	9.516222964363875	9.936162541411456	9.48508201092487	11.288589287494567	10.033787787967173	10.701133471155105	9.199041794621511	9.160578794787966	9.710938684632614	9.564429942536961	FALSE
AP3B2_0	160	0.5837911043849825	0.1801975782116983	57	157	6.169074829158739	8.88425078941981	9.320824370662798	10.89860050695157	9.264561214434549	9.698361907759983	9.51517461183602	11.333731243744742	10.779885136078882	10.06325562597912	9.604328264136045	9.04077426419985	9.304130948420806	9.000462336678122	9.193874547189388	9.816688612883556	11.427147694859983	9.239004570894403	8.451613483723987	9.989441744921507	10.867662492260367	FALSE
AP3D1_1	160	0.3524074004536184	0.13480614655689857	57	157	4.446072044848962	9.954888173556679	8.892714959692398	11.08041623412324	10.078232915248318	11.256473488304554	10.14967100513591	10.164623466053738	10.44592623047732	9.828803036534527	9.569899827764763	10.109272638223313	9.808756000723966	10.033845761759721	10.571178305532557	9.49331660204985	10.154918102608068	9.137086986805178	9.325715738242513	9.499798493066313	10.073040836172586	FALSE
AP3D1_2	160	0.3230580308145529	0.16215503501127837	57	157	2.7331186683290714	9.009076682763796	8.405417064430372	9.674697468444629	9.097113357726654	9.919741008963676	9.289847764179573	9.230185893997756	8.884528103100411	9.12963497282887	9.236695815793547	8.385516650536308	8.89632005420815	9.29029788259725	9.244338643663333	9.137383771377337	9.627524299694448	8.296532235847598	8.247465048748204	8.830710237466318	9.450343835143135	FALSE
AP3M1_0	160	0.3858228560696407	0.19269692270399452	57	157	2.760518190215464	9.483874481517327	8.70124884920588	10.38183192281227	9.668436961076917	10.367254540415539	9.451621437734024	9.465702487470818	9.057326894133297	9.393557175802167	9.28824250436597	8.911683095798853	9.11346019819858	8.641056441440046	9.816528006129747	9.197904724937784	9.926872305187395	8.551090137742419	8.60349801337519	9.431726116578243	9.799621379320534	FALSE
AP3M2_1	152	0.30419447851508685	0.15933465945665654	54	149	2.5085929100085465	NA	8.386149373133053	9.478806596961176	8.765431489129092	10.36348860345114	9.345787903913768	9.246479550146688	8.758529164823628	9.13611778716864	9.063093001316481	9.545082649500525	8.872377215413744	9.203218643233189	9.130396764593392	9.0699385678145	9.43553219634101	8.40247092661286	8.095413701213342	8.8923557072639845	9.44853328810631	FALSE
AP3M2_2	160	0.8445099151295649	0.24568099280715847	57	157	6.713608408132106	8.461809781964641	8.993299677466846	12.482864215741383	9.868060701654764	12.901049581712991	9.937923511542296	10.302203121578701	8.592725364351905	9.263690059283137	9.277352856136686	10.443055212355599	9.339397677291347	8.982283825082057	10.168220302317714	9.41810884247923	9.760071528255153	8.893876943610826	8.564466570514474	9.86286056486964	9.209786187024756	FALSE
AP3S1_1	160	0.30828220129010436	0.1440360756784169	57	157	3.140860517375516	9.40497627748591	9.027018265545554	10.105123365302534	10.368820180085331	10.757900240513385	9.61255063057998	9.86429694978385	9.508618852323366	9.499045416694132	8.947093550408933	9.203993597120684	9.863977543217102	9.007750474351678	10.19271288096467	9.448942159115134	10.040219461738445	8.924652438594377	8.526303900667186	9.366762650819787	10.042260382858863	FALSE
AP3S1_2	152	0.5711638970224745	0.31696798471065896	54	149	2.2128178823879985	9.44079320579223	9.9356248987956	11.222094752670966	10.16278692370285	8.824490714560355	11.156003023418045	9.574540659793684	10.386568977041318	10.349588134339383	NA	9.716303654916898	9.595970652706335	9.931793700543494	11.03412602977263	9.996021775905586	9.375888370440634	9.349591799342338	9.327943149083904	10.64188197129208	10.299753240175312	FALSE
AP4B1_1	160	0.2886215751004775	0.09444372423050716	57	157	5.663062860881043	6.6860046123185	7.006847239179223	7.860671988886882	7.362014904785993	8.255859973582155	7.578766662166386	7.588384039428266	7.076586521955323	6.698042985187322	7.481543626719461	6.389591103024778	7.080787333218865	7.599586713809385	7.353206596685616	7.731896392415595	8.255730168370324	7.878444305602413	6.39252172328762	6.833306658830842	7.521359547061209	FALSE
AP4B1_2	160	0.272336539902584	0.07184518757937636	57	157	7.686396062578418	7.025243951299642	6.590702221912799	7.5116791193929116	7.288849102344804	7.514802605464719	7.714639482362432	7.283111615283802	7.730543883601518	6.198778310439686	6.564149224049157	6.323184899524523	6.812738762985596	7.503847054217636	7.132968584975107	6.532001844721318	7.9188403815965245	6.556629745028677	7.074344216373485	6.778252694037573	7.1813620930536235	FALSE
AP4B1_3	152	0.9737423384540588	0.2421757635765835	54	149	8.335193479660147	8.909398121444346	8.28575666108386	9.510655900012505	8.932795220994164	9.51124892819256	9.17866440078722	7.746277773467744	NA	9.170882351363117	11.214510667594812	7.832799579602113	7.700206188096869	8.843786961819635	8.70697547396264	6.88891499242622	11.840454525843308	6.945507489523287	10.121550811508182	7.657392730558245	9.239746686150696	FALSE
AP4E1_1	160	0.46532769883310926	0.07689305062786428	57	157	13.914117525133788	7.698040651376153	7.278647432977308	8.014651785701453	8.406570903838855	9.549461269858234	9.165653722875224	7.600308313953546	7.484293733651612	7.617413016928316	7.641558820623482	6.883728982975657	8.162353078512197	8.632232107322752	7.340842907336274	7.310520285489095	9.776334926958008	7.40629453557305	6.135851142716646	7.1201198336216684	8.235900796820907	FALSE
AP4E1_2	160	0.22611707643036144	0.039718293204433965	57	157	12.926391115338918	6.460267795648799	6.837106151651214	7.097945086335672	7.140785057334638	7.721386959432616	7.382118294406807	7.369410837545709	6.493248154628366	6.452957918430334	6.606371484767094	6.2021225481115945	6.708438457427897	7.150271435350146	6.8457231423909874	6.828136165574148	8.125834027304748	6.7173263639839815	5.71029560310122	6.155935576242823	7.073438223423595	FALSE
AP4M1_1	160	0.23969097671787457	0.054581537623961195	57	157	9.341305928861022	6.131749679419586	6.815317480045456	7.081992128625604	6.866288213513007	7.7241202285282755	6.870134573239854	6.818530984220143	6.4517669007122365	6.01304537393319	6.644872420635891	6.4085195562156185	7.0088737639538525	6.969744602870022	6.590224500807969	6.443319446528044	7.311539863590241	6.154574636452418	5.452279917973286	6.282631643362564	6.822533703811661	FALSE
AP4M1_2	160	0.43076042067379594	0.12023248371248084	57	157	7.113832841753274	7.826461489102098	8.684554518443337	7.0665486625602965	9.271802394370612	8.25424625552185	7.739645616964659	7.849341318193353	7.851237612703309	6.365775374277503	8.442637634364717	6.638391236476596	7.607641828956186	7.605943753401036	6.922658978808675	7.413181774966361	8.806018737088733	7.983724284951086	7.182836130221137	7.213682345461833	7.824286565201478	FALSE
AP4S1_0	160	0.5030484370088942	0.07296990490809004	57	157	16.23412109582174	7.681304932558404	8.273673860621514	7.8503585585006705	8.914622280021625	9.429259102657538	9.543689012637081	8.651367258096423	7.481933674143681	8.10332172906352	8.2386671122079	7.150107018968772	7.733993804239634	8.155129644657844	8.167854541847959	8.252543155199676	10.139927168317318	7.585044585268463	6.434951334684646	7.224319818766546	8.81359907691783	FALSE
AP5B1_1	160	0.3983288929730732	0.12671876970939217	57	157	5.903775053697736	6.821601267260122	6.274441535977896	7.731024826989748	7.429433928913623	7.607941068358772	6.94014905041383	7.332348350780897	6.929244095273954	8.025214506944971	6.8497434941651845	6.30211973699283	6.726034186006114	6.858922477438467	8.4126290255675	6.355285251442605	7.808574745844197	7.292278145611906	6.516119757354875	6.726596487156774	7.7667012552285115	FALSE
AP5B1_2	160	0.5964961537241226	0.14792128183603928	57	157	8.352742188310556	5.677445644258428	8.764764487099741	8.038389103936272	6.432769234273845	8.700161150799367	8.734290431106814	8.493615549289283	9.22018628040652	8.894795195255169	7.397425169515703	7.553302795985809	8.158646375913921	8.912038587087386	8.618381130195488	8.744755819897701	8.254866940659138	9.20581340923427	9.2430723168584	8.310880245690809	8.917993980743296	FALSE
AP5M1_1	160	0.6152102785704836	0.1669495461702624	57	157	7.395546129159799	8.419472445992223	6.7325308902299446	8.32778838385124	7.876196255758479	7.81837650776701	8.11307723012045	7.460703743702247	7.559653902602316	8.171919942222246	7.363858866803549	6.814470043614344	7.19087214340376	8.760565390304537	8.451859779500538	6.477916049065173	9.601144415248788	6.9995135402646955	8.1719217326247	9.755503034146072	10.093798813830517	FALSE
AP5M1_2	160	0.27749936580410495	0.1268239292120516	57	157	3.2723974914250205	6.7508985565715625	6.8060121273422265	7.114787453782458	6.490795662212063	7.165550695981477	6.849755301578197	7.0465524851179655	6.175922577174971	6.9225233535163175	6.304634816938716	5.923584341802445	6.341984218748713	6.653526194650423	7.13806373225239	6.233589091791095	7.242256618023055	6.268417035332142	6.423224748682947	6.171095991927981	6.897334710559985	FALSE
AP5S1_1	144	1.3845962376261851	0.2378529650832599	51	141	13.329276219189838	8.740613288934274	9.344217833948576	NA	8.495981811632186	NA	10.400711347800625	8.723232331531229	11.283209724852972	9.444513795693833	10.065121000902057	12.731024717368008	8.67398167737732	11.160880388747689	12.267595541758482	9.262271011103918	10.817624882334076	8.36894090527296	10.556365975070323	8.452366087879435	9.490721299679418	FALSE
AP5Z1_1	160	0.3446483476333429	0.1898046467096883	57	157	2.247043599683479	7.536864339860332	8.029944355299078	8.351943377593331	7.465721357785503	8.477493354449242	7.84395862235921	8.737069807516693	8.468591610294553	8.191322552470798	7.765920444905532	7.362869422751467	7.897248497494028	8.099191142295304	8.739227778164173	7.834355348854409	8.56594196051592	7.952412063281599	8.469455191289505	7.075834300254233	7.7651615909748966	FALSE
AP5Z1_2	160	0.6219873105091797	0.14839491949003425	57	157	8.7904372966083	9.448259375610997	9.13497704824912	8.954527294344194	9.670992445967942	10.439206321102455	9.979397553660354	10.350572451097847	10.586682532718704	10.338299304492882	9.609871037161643	10.56107492267137	10.276150865936065	10.513489632357688	11.066599486891079	8.144661673563776	12.208725276481172	8.411553004785969	10.144330440966364	10.194956348672623	10.242609837493243	FALSE
AP5Z1_3	160	0.7882515677849932	0.13628536730636714	57	157	13.176517682625908	10.13001607376625	11.088527825411346	9.573791871890483	8.944503597989439	7.756962063229445	7.966727565503455	11.607401835953905	10.787129090558194	10.289333236240086	10.164445214332186	7.427683318226619	9.152686904260142	8.140410319030504	10.833261145854225	10.900731425290846	10.830159230437141	11.426136672883235	9.258828414818417	9.246418484749558	10.639993084098323	FALSE
APAF1_1	160	0.292302622391438	0.1498601710957068	57	157	2.6180504518848973	9.3967577254568	8.408961260318524	9.339438541668638	7.7432986718055155	9.285381551060308	8.898464119111269	9.02750798270365	8.690771046559213	9.03142295058312	8.953647349114751	9.079323763337095	8.923537529577056	8.863013356819476	8.593591414265005	9.272862112161711	8.74630558584049	8.743187173812323	8.578812408975713	8.346046925996612	9.05285311400593	FALSE
APAF1_2	160	0.29273675528571297	0.11202990185923092	57	157	4.442889019636778	11.074852204981294	9.455888389770669	10.672499984603693	8.713877884434224	10.109212692551093	9.696783474703558	10.71240161077899	10.229889634260184	9.938587218493149	10.107536461395442	10.219280585691903	9.89977198839647	9.956747639078518	10.284794898170011	9.998213935671796	9.933814667205786	10.479759474358005	9.504618022105255	10.331266736715584	10.094328329067043	FALSE
APAF1_3	152	1.1061174650325658	0.27788493599265074	54	149	8.223937243699812	10.677787514727896	9.59668519332072	9.035505839741392	8.273921064423034	9.714141304422958	9.445487958605005	9.986153254523106	12.52050280891386	9.153715810500518	10.766246980361675	9.462421362459853	6.142663122627221	9.946791489071835	10.469490082690251	10.14952379413752	9.545983057492862	8.590460578443638	10.346292381535779	NA	9.004550808708508	FALSE
APBA1_1	152	1.2957409543393865	0.20759349023764795	54	149	14.463271282375173	12.244429691925783	11.489593611331674	11.958036813933479	13.630690108970988	15.117498289711296	14.897858779546075	13.577296525336045	12.905708981470845	11.337401567943978	NA	13.735602000561446	12.977505285823177	13.368089036605479	12.560126562813592	12.201880037614393	12.904733960245315	11.831899644138051	12.425468112141832	11.985488893711544	15.684739065901706	FALSE
APBA1_2	160	1.2802041269837008	0.16285516126486954	57	157	18.89783710373011	10.749134135740624	9.698206719143851	11.812821572320532	14.147008259494266	14.34425707664202	13.507104612437441	11.868935484640552	9.861649895021852	13.984207138574602	11.206762469208124	11.719479185065426	11.102531577946168	12.165061947259023	13.678774584595102	12.788635317701008	12.20361251972454	13.132976041510913	11.038744869881508	11.462258355754408	13.0485274765264	FALSE
APBA1_3	144	1.807130478377067	0.28800356984048037	51	141	14.582941115618825	15.253223869014157	11.891644296311814	12.101628654616864	10.210233574553934	15.082756281646585	11.009992341015584	14.424001346967835	13.123533766078857	NA	13.834107272398922	14.446923260894623	11.268819855515405	13.848105504967817	9.25199962323848	10.60656505234761	13.22349990237802	9.663631436530075	14.357112743257117	11.376704411623102	NA	FALSE
APBA3_0	152	0.9070446073176677	0.20829769518925656	54	149	9.2560980351576	7.3199008525769464	7.958053918451843	9.801517242065842	7.936994735391797	11.980383384251873	9.484375756652188	9.083199360187365	7.6719230154420615	7.941597741206347	6.8725777801793955	9.895122639153657	7.114277469143652	9.764642026555043	8.37726703171092	8.274685228929435	8.075761753530571	8.350687062335359	6.497347007165688	NA	9.353496615283921	FALSE
APBB1IP_1	160	0.2829059034718846	0.19689184565676318	57	157	1.2032794595472163	10.979316511423864	11.815077647437006	11.355986606156815	10.991342393521002	11.571349721972457	11.753723538909002	11.33082876596816	11.666347579337486	11.023360665304605	11.089234288700462	10.928767374768913	11.312369382354767	11.534993059244117	11.088434899029505	11.251384045253124	11.131528401179692	10.885098928855392	10.73132817393942	11.065679466333759	11.490463588108138	FALSE
APBB1IP_2	160	0.4946361772726511	0.16592029413419654	57	157	5.456899770368101	12.076235906088595	12.528163069794687	12.218846683768614	14.23831912250541	13.670234185582148	13.330880522082982	12.32893800678503	12.138808328817772	12.14375960789519	11.944506966551705	12.504593645966724	13.068436319488043	13.85949540315532	11.945927725760425	11.950970216285747	12.01338223279853	11.348518860047038	12.40443496152172	12.551654183996028	13.679399490031393	FALSE
APBB2_1	128	0.6985938515280983	0.09152693966363429	45	125	18.424050706802916	12.95042498229821	11.837209545941501	12.304772652965104	13.696554582298521	NA	NA	12.683924525715405	12.85855454570745	11.64715310646094	13.010681449980462	NA	17.092980938933074	NA	12.275877839418873	12.898419317731229	13.92925918031305	12.461476267780265	12.599620195640735	12.296747782702907	12.7242580130189	FALSE
APBB2_2	160	1.4804127916046625	0.1406248620776447	57	157	26.242109784332026	9.560625290265039	10.310575297362908	11.320467820505538	10.705039031462945	14.133919105354524	5.270645603373123	11.734010110159048	11.383504633826597	11.352222649897168	12.045905387838712	11.308547108087032	10.991220257005834	8.732652147615829	11.078356718969573	11.95555085237137	12.672253556987298	11.96007812531725	11.660709103084384	11.1343610685303	10.936985881289742	TRUE
APC_1	144	1.3769754366533742	0.16701018001267556	51	141	20.029905136461352	15.359183745511814	12.977090054594422	16.59670301388406	17.473900237862583	19.470971024177214	16.3481928382479	14.82077513989427	14.08215880392181	13.722909075999802	13.068843243021186	14.391355799093743	NA	15.395297785988836	NA	12.618441623740058	16.167636835498204	12.432056292975487	15.619641173622423	14.18767367733671	15.478253857292412	FALSE
APC_2	160	0.9970721878431521	0.20063780709204102	57	157	10.93357085640458	11.789341666643285	10.87896304375009	13.759486769172346	14.091305059301924	14.670461898870675	13.176992057022943	13.002195496504992	11.433061674332668	11.873932746262154	11.57887766153295	12.100499067350661	14.059850991269657	12.090070296499386	11.568987745886762	10.815683410509008	14.871930836696746	10.317528960025461	13.154664066605774	11.551911899339634	13.238246699898973	FALSE
APC_3	160	0.3471747797253938	0.15296054136848644	57	157	3.497248163025949	7.996808480454989	7.540376613312779	8.510509702419732	8.274888193240578	8.638431878361313	8.815334553014901	8.140124779734434	7.7572862095151915	8.563922697254126	8.189305461536454	7.536484542363448	7.892911307742055	8.490268180856313	7.96572727047086	7.615543579686223	8.640523746279898	8.140109563873416	7.53529316212564	7.775649482994527	9.86909842651636	FALSE
APEH_1	160	0.815325203352951	0.1458602920310949	57	157	12.64199275943492	18.222124069551896	16.96004654524381	18.65905766447495	17.93954993753255	17.393656289770075	16.646199271092783	17.534522429401417	17.369443878045104	16.43156216278503	18.307879919054695	13.383549983095566	16.424829274267307	16.3470667354274	14.430558145045683	16.596039715633776	16.833447237598378	15.061735635459538	16.66757652456682	16.62707963011598	17.000309961664094	FALSE
APEH_2	160	1.1182756240934801	0.12566200053323004	57	157	21.75710255855815	19.844233317799887	20.40493161116138	20.3087119849422	19.638575055666095	19.375358620491493	18.640338465153548	20.252801278115328	20.618268246463703	19.973700962232666	21.332363507843535	15.597351512736223	19.706194342577334	18.889981604684444	15.368392230362044	19.159957758207273	21.42241085414022	18.62499938008606	20.490699695208335	19.756915046452793	20.0276954980203	FALSE
APEX1_1	160	0.3319848348461798	0.10872742184303273	57	157	5.6557681081251365	9.724028064742772	8.930182963036806	10.793699415164758	8.968124197227896	10.45676196311484	10.032501007787381	9.112877476220833	10.32568243323452	10.09937705821032	9.925395834327327	9.460995108168397	9.582537292251308	10.692397578139678	9.465368359523051	9.87261423010124	9.696931798661673	9.116796211584147	10.274635203711316	9.433342847547967	9.694948683459485	FALSE
APEX1_2	144	0.38188525474966345	0.12272180637321568	51	141	5.838495467042099	9.140989363944229	8.485250934431132	10.243386313161851	9.425811164921901	NA	9.398786374369973	9.112171912362676	8.610621520144909	9.701278292321748	8.925727423695301	NA	9.329425678673744	8.970308272685804	10.970011371655985	9.577501934283468	8.727123666385468	8.882957382631071	9.082830424587515	9.953718019271118	8.96945620885486	FALSE
APEX2_0	144	0.6442371303036811	0.1163147751565813	51	141	12.548277196392117	3.3312029820704474	4.61933709858485	6.535447852146591	3.052941766629344	3.9560734101644424	4.31059628564454	4.356493156170911	4.263930913383493	3.078047612529182	4.814582619782827	3.519991772812722	NA	4.529551786023511	4.2811278920392475	5.2865668857354216	4.146525277214576	5.242311902351408	3.899354679450286	NA	2.9326872894329536	FALSE
API5_1	144	0.5374317074622899	0.357277303150398	51	141	1.39408223511811	13.63865681832359	12.942853418463798	NA	13.715140253334784	13.902480936441918	13.291247661121801	13.709408335979205	13.569807133543165	12.865111971174969	12.824203737122833	NA	13.375797605116865	13.344618549054207	13.89221527183873	13.061743548708616	13.5220934517849	12.906426130202775	12.884306176046504	13.028988364009159	12.837832414251304	FALSE
API5_2	160	0.43497232844854256	0.25025205845276777	57	157	2.0331138223472305	13.163226843535163	13.854870119182747	13.866245549982846	13.674192879021227	13.547910693911295	13.639661005456121	13.946630976046201	13.894731805276214	12.694356460280376	13.431979784507519	13.20724406673309	13.40337963294622	13.250151815994982	13.385833366390525	13.63658751269483	13.862302471535248	13.423758835480395	13.17338616859379	13.316940784567748	12.566294886891415	FALSE
APIP_1	152	1.0904145673250476	0.15272628099482158	54	149	16.940929023494984	19.37370212406565	20.860892312907428	20.29045871926996	19.350210219545005	21.992248294767734	19.715766721804563	21.4628571098758	19.102665074659416	18.987817793684744	22.081763075118698	22.366061202435297	20.08558687829068	20.85810032292176	19.53094580961257	22.656963573384232	17.35385678182282	17.597927487203236	18.936170264745325	20.25414782671458	NA	FALSE
APIP_2	160	0.8822495605174919	0.16099707760858178	57	157	12.339402339415775	17.041867078447424	16.94400426416471	18.568819518362773	17.223456272444878	17.471671375383192	17.850498667912458	17.634665596610326	16.808023246585858	16.804167355103818	16.654248559613773	17.044837881995697	16.784305084409013	17.538137134869107	20.568651063947375	17.09043134854959	14.611816086043113	14.867422491460367	18.818207105407897	16.76593713497009	17.1468168904364	FALSE
APLF_0	152	3.2432055966070585	0.5078260123184735	54	149	14.862612907673729	11.3151690266658	16.169491315168756	16.190610631276687	18.910669171926113	12.648175102401197	16.614939414169033	14.72488542796177	10.965742793534659	13.261073106885178	10.349080364623324	13.71241229946407	NA	13.208416672969921	11.486025729709915	12.185592685633802	12.154096071529606	11.42737473135851	9.993836632062155	9.717449531171509	14.349542793797385	FALSE
APLP2_1	112	2.554349946405146	0.2480944107775886	39	109	25.980789039503307	17.00969457919127	17.30691929962862	NA	17.420905383647764	NA	10.596861245502573	13.709414705546072	NA	16.55982282498509	14.33036914824087	NA	12.206152639520537	15.048952646178144	NA	12.908263562261713	13.770227950668097	13.375467462587192	NA	13.571659707535659	19.563300547761603	TRUE
APLP2_2	152	1.7443246370271366	0.21597559742366276	54	149	19.52586907600259	15.082508020032334	15.676199954171144	13.187277198907646	13.818919899622184	17.55580869785807	NA	14.219909653487983	11.829036336507826	13.914862441850406	17.085332493944236	16.654803741482684	11.718182053706684	14.044725324904443	13.93735381446002	13.854819315099283	16.259206903853645	12.30572407018632	12.424682118725944	11.803075165327234	16.18211538305627	FALSE
APLP2_3	120	5.941292497421722	0.3156773600051499	42	117	49.64358690143702	17.022390880114713	16.377411507969093	27.798967332906628	17.703954487682562	NA	NA	15.427283703517116	19.908688719026994	17.128406252265947	18.051498834329028	NA	13.55692053724253	17.81361461419192	24.381620496605258	15.669722574129644	NA	NA	21.06879580966502	16.282838410521894	17.52947344793805	TRUE
APMAP_1	80	1.0192470459765155	0.23624756571537966	27	77	9.451942969317079	15.944963782673211	16.08246882296116	NA	15.075452957108077	NA	NA	17.65788550899439	NA	NA	17.42468831784415	NA	12.326408673512468	NA	NA	13.436097635917578	17.233331053357418	15.292909300325087	NA	12.555861027323338	NA	FALSE
APMAP_2	136	1.3883180875701906	0.5808846562683521	48	133	3.85147626427456	12.882405571659316	13.888049035798518	17.758712756595756	14.712770819136855	NA	14.865430274291038	13.990577802381978	12.275582514527684	13.001263925747201	15.326337708969398	NA	12.611655297401533	14.883774269811855	13.522109761562424	12.2129447174625	14.402971209535943	13.184479911961464	12.76067686433953	NA	13.98952602970513	FALSE
APMAP_3	112	1.1071538917054076	0.5504266450433907	39	109	2.8268640211079243	12.757395580686508	13.657619471836956	NA	15.015188634970846	NA	NA	15.475960403790905	12.990825629192726	13.48206030211217	15.308498364657535	NA	12.09094572849076	14.433263567185643	NA	11.767419345667797	15.08154741114784	13.588886993474393	11.420540854963328	15.61168973847761	NA	FALSE
APOA1_1	128	3.5998049631619278	0.3274455268609634	45	125	27.759998465081768	14.001030877990356	22.07028500046613	24.614655145447774	NA	23.3177236374189	22.301639364247265	23.860797695621006	21.26681535695138	19.681652436704226	18.76964777978317	NA	NA	18.57647990737102	NA	19.080826212844983	27.72289646991272	21.02953993897856	18.51558813240402	19.445478969368054	19.985732160521728	TRUE
APOB_2	152	2.266382818172882	0.33435373270843893	54	149	15.944099382538198	15.981645152260864	13.050957046203818	13.55772339084882	15.767186537591238	NA	9.889556113744574	13.411030557951179	10.754800446046222	11.805182451991099	11.57051428986873	11.940932735391051	11.475821525057409	12.079057435841746	16.09784658495443	12.527914153402177	14.4577466303138	12.831342551379578	10.587767485861576	14.774108069235414	11.951006800580767	FALSE
APOBEC3B_2	152	1.0937953640008442	0.2480920895965564	54	149	9.405840364683256	10.209279999360485	9.406620115601477	8.97745193520733	11.012957839051948	12.81791947171386	10.782193936089895	10.833286110420461	NA	9.45905854435705	10.01724928208188	8.807465219915912	8.932110987518145	9.359460154043392	10.540860928117148	9.839985797403463	13.0015154982604	12.549175556189198	9.806392208245548	10.736731443563563	10.601822152571344	FALSE
APOBEC3C_0	160	0.9516705400536948	0.2787903215196898	57	157	6.647905924045056	8.431637803646368	8.578208754442604	10.214971190069674	12.662969292966569	9.026350173293899	10.112077717323958	9.780513001128213	9.252725139846874	9.235479560324954	9.379179691151087	8.419960554712203	8.93553365456025	9.2180764680272	8.728467740709409	9.211000292166469	11.34462489407021	8.523064497879057	7.604351535232739	9.531388280357447	10.793938245878808	FALSE
APOBEC3F_2	160	0.8779684838049604	0.264598975315807	57	157	6.384969418234709	7.2245201037750055	7.726290082198293	9.64876478950014	7.884686786852013	8.291050030505174	8.419603914026052	8.917371661398906	8.435552659377409	9.388726280474945	8.664227986591492	7.311590502210457	8.029714485363884	8.328526288234897	7.841225209860197	8.207703534901318	10.777876989480484	7.71056923829885	6.550831765000431	8.50108576722106	9.363285113329413	FALSE
APOBEC3G_1	160	1.0031182516157169	0.17582177113578895	57	157	12.960248323828917	10.481941707719711	11.075878733562131	14.628092590888663	13.785446408948983	13.197827303004363	11.843800332018303	13.020555459442214	11.80897004247775	11.720739270810519	11.589717429681896	9.262384679037572	10.383589612668343	11.103537979395261	10.460254136741748	10.753185201194276	13.77264628465466	10.739234180212238	10.59253493638517	11.472141343361805	12.36816636024728	FALSE
APOBEC3G_2	160	0.7408634197024315	0.2238407890175788	57	157	6.362021344503691	9.717051898887844	10.104232315979276	9.987027398627324	12.448354910188815	10.769701423208069	11.074881576778798	11.09938054291263	10.717404660910498	11.02892008599596	11.045050994180372	8.687819003640975	10.421610414015685	10.09315788763702	9.253802467815376	10.586864555500046	12.460384925356085	10.068692442922472	9.272249451826134	10.53071826353241	10.527085951510918	FALSE
APOBR_1	160	2.7944684834254634	0.18748653099523818	57	157	38.29946856681562	13.126600973421736	15.079169740493173	14.725611163362231	18.93851638613767	18.301036549104516	15.519856626912402	16.746581835587047	17.482978962243934	17.75321997964437	21.55062299458602	15.298434515418494	13.544935634726125	13.619361438678258	18.55720423993953	19.19116334232601	14.463291464933608	13.55792131322851	16.533972775636528	14.479456898472579	15.960918636867095	TRUE
APOBR_2	144	4.452136636703256	0.2197051916005914	51	141	53.259679608314705	13.087655186560038	20.362393583059543	17.398256707710342	20.08536371386441	19.390968882926842	20.05662003770557	20.753627995702693	NA	20.58632402417956	27.441332279779395	15.863927916853498	NA	17.36482509136913	22.458394073223392	21.270733948320935	15.25584414889261	15.437885438631765	22.214699264953424	19.759269581951102	18.551100474359274	TRUE
APOE_0	144	3.279414872388466	0.26181416554239545	51	141	31.86526751723364	11.727586329301353	18.21804574259171	18.173585087599644	22.001591519829816	20.52821275326024	15.724971825383124	19.16048733455927	15.232128789826843	15.964976113218524	13.03869899220808	14.946218992462777	NA	16.619833495146587	15.568591052916485	12.933779366030798	NA	15.30388381478813	12.131052626016137	17.660661207798135	15.860158572725716	TRUE
APOL2_1	160	0.7537143966322837	0.12494246855891554	57	157	13.861424332267504	9.391113816531591	9.300189750696063	11.165437331879087	10.176043271235462	9.862242040739106	9.53675116039825	9.758151068514417	8.646492205369585	8.48654972578203	8.959829437530184	9.874012493214419	9.552525027903965	8.78716023524479	10.674308860828809	10.73333830709675	11.020402314433056	9.827090963847969	8.271103516042015	9.54876216878809	9.587761089896524	FALSE
APOL2_2	136	1.3249995849723775	0.19434195030893767	48	133	16.12036854489261	8.55450786827079	9.555554453402689	NA	9.882254461909167	15.09901208529679	11.161976056867616	10.792276485142139	10.47139164973326	8.06459891780099	9.692208073828041	NA	9.71363523620922	9.393999175211203	NA	9.959251838053968	11.682912838454682	9.934392450334208	8.63696403827071	10.274720004752622	8.763055611890298	FALSE
APOL3_0	160	0.5084579734729038	0.10404709150876028	57	157	10.705764487862194	9.470318496314631	9.00402941351596	8.522545323034128	9.14119897308546	9.285808451478992	10.519057887428314	9.739635222906415	9.357729150735523	7.88078912265483	9.190250503565045	7.069078816641953	7.693864558374903	9.61637581328281	7.92582426512518	8.897706268693842	10.329536819896306	8.434598932841746	7.393789736925028	8.76860288798346	8.956065658234845	FALSE
APOM_0	88	1.8420006738090933	0.23922551551006857	30	85	18.982909378059656	9.133079725062936	17.286178533130443	14.687120343329832	NA	NA	15.011408532256311	18.737051503747566	NA	13.329209316120714	NA	NA	17.198823107919537	17.24095845127657	11.646113969830532	NA	NA	NA	NA	15.081589096728282	12.935769781285586	FALSE
APP_1	160	1.280075313702842	0.15246233931050057	57	157	20.371465927686604	17.195496760475034	9.62219768055325	14.6731799160019	15.012171496548836	15.109232408216203	14.730310959899041	14.070253222159261	14.45979575957748	14.078773232494193	15.821735271431816	14.895142473867224	13.710407131350516	16.34491575606677	14.279028650794285	14.11274193343364	16.881221132914597	15.637185735406097	14.305065943381281	15.062230495899184	17.27794413634727	FALSE
APP_2	152	4.373146230669458	0.246479320481904	54	149	46.196751352411255	15.033497367920933	11.880761194562258	17.291753207412132	15.106138231555445	25.733151154287953	14.304891627020716	15.374073967611332	17.818467592095995	14.117439746712984	15.649882022682371	NA	12.809632979631333	15.672638143358222	18.143082844147244	12.179752021495492	16.647242419034395	11.260553934858825	17.165468292185825	15.234174609235138	16.356877362507667	TRUE
APP_3	152	5.752725935565086	0.3875430853040325	54	149	38.1994441871874	14.570890798385156	13.836218718549977	19.805486287396278	17.366178249186316	28.463334660643433	15.659330235475702	15.551145161760058	19.557704900866284	16.401499289356014	17.720405599885293	NA	13.757766574944238	17.396671267368383	17.8908531568311	14.121748163974194	16.743028316257046	17.540543491586078	18.496516744580525	15.65631659189651	19.197554201185667	TRUE
APPBP2_1	160	0.314914664932375	0.06365203286281503	57	157	10.872775560379916	7.95063397546431	8.820474515261512	9.159709019682825	8.857883303393063	8.58696990305862	8.666871223335296	9.456966975399013	9.156053547510984	8.29740382704327	8.570858516059582	8.05222676576223	7.693488499624415	8.660681381730715	8.190522473400518	8.702923210526702	9.416230762771207	8.21005001364204	7.936147496266196	7.438290301512435	8.809015978768524	FALSE
APPBP2_2	160	0.4867444604406456	0.09431294808092504	57	157	11.460863771382098	9.112355687575983	9.506437462172224	9.374221827514985	9.83606560308823	9.64135544224706	10.631517055326993	9.383893442566933	10.214386954984715	9.219942818903192	9.004874860993816	8.294064185114781	9.148864397179096	10.792995881181993	8.974873881925362	11.14178532283142	10.180749973243923	11.31382703463599	8.835718383246059	8.761987119886973	10.559026161245487	FALSE
APPL1_1	160	0.37480263181950163	0.09755140048730848	57	157	7.8282515322308805	8.765136957390506	10.200861900032756	10.401332145895708	9.73610971510654	9.78428734313331	9.827539868922166	10.234065698248795	9.146696198709806	10.27406447373033	8.867522458628581	9.202363801081082	10.135247336437827	9.489866993758918	9.501971031581878	8.979586331859792	10.784409508257681	9.435366096124813	8.141721868815033	9.207389087382523	10.221041963417164	FALSE
APPL1_2	160	0.4593012786579641	0.05553356105716721	57	157	20.02630685432638	9.635405634779698	10.133499940692541	10.753548182817081	10.710588958939665	9.757898182625674	10.951663228024014	10.072279151385741	10.450343275845913	12.487629399624145	9.235238628744499	9.272217545937183	10.443988867091305	10.28309650660398	10.504708347625536	9.457159143888804	11.379368640039253	10.51929388679534	9.662232261370113	10.864335047797516	11.007945771982884	FALSE
APPL1_3	152	0.5506375925049882	0.17720784350023283	54	149	5.814581749158742	8.79075321119744	9.454743394776402	10.556076653851193	10.51677277555289	10.656892075126274	9.882874173597154	10.727283351826058	NA	11.093485256369952	9.11034264155659	9.43428969408362	10.833617102156365	9.507357211738046	9.981603786305978	9.14395150621517	11.139678016021222	9.478393526044304	8.696248948724524	9.171888543778856	10.867984950300238	FALSE
APPL2_1	160	0.8101732914375226	0.10684760350448942	57	157	18.130780102369116	6.701503819860078	6.337451349050481	6.989243419399679	7.586172897444286	8.755547666738448	9.167235400503017	6.75162154150672	6.056198900403615	6.184715518587244	6.216284193650813	7.046429421261151	6.59662666792616	8.24416437648651	6.631442746391839	5.870093158488922	8.404759669747133	6.2357916403583	4.906450666635405	6.674400506621042	9.482239931205827	FALSE
APPL2_2	152	0.9876260085295792	0.2097041058775705	54	149	10.235794878171333	6.839333053073567	6.438142515441992	6.676691770091506	6.968808293869518	6.374769232450696	9.818710522546752	7.23842956355822	6.901491763194633	5.173549373064858	6.71487999130442	5.857524764779911	8.607435778940427	9.310812843178294	6.107524819198119	6.248755403231838	NA	6.722757055761143	6.070629386383662	7.810875036997469	6.3589383021591095	FALSE
APPL2_3	160	1.2554969147836081	0.340648945850233	57	157	7.397188326443405	8.637481557738774	7.711849111035927	8.964570131398665	8.469718112148852	8.570149013132497	10.913319510796931	8.552736427259418	7.148751961470014	7.165860345977082	7.785777285412776	6.923248439727499	7.50936629215435	6.770434041756688	8.2847230569792	7.464294569823318	11.179641306306456	8.435579568061998	6.184381226016508	6.40419215632294	9.002653681733078	FALSE
APRT_0	160	0.9237060673604537	0.3849750898964287	57	157	3.854465086532213	19.450102901282236	19.330757110532957	19.073362317603735	18.78999282449851	18.80097909632427	18.54012386604178	18.84152064452046	17.039416822194788	16.972019536047156	18.238208865841834	15.91909572674801	18.005778889005366	17.50295701905775	16.306549862201965	17.302100580223307	18.766288858233985	16.883113357715427	18.075163209893404	18.985308669836655	18.111425527255097	FALSE
APTX_1	160	0.2753377246581013	0.050286919880913127	57	157	12.326799484606749	8.198611611962257	9.057667042560826	6.878153409307899	7.313514780489596	8.186126747820321	7.5653610133923435	7.980780811515469	7.935674129488153	8.072132377261017	7.53535473878896	6.590605881786001	7.761048997120062	7.7461000728726335	7.898762464337041	8.289060051270782	7.847269148493526	7.009820875363084	6.644092944288476	7.154694228859327	8.078788591213925	FALSE
APTX_2	160	1.5235950813665606	0.41807837845750123	57	157	7.283370409403621	10.676564784376946	11.293911940925815	9.132039491114107	8.766502463414144	12.92721832393896	9.625380041488269	10.207032150352173	11.56025800749525	10.645254182675428	8.482462010010536	8.99491502977921	7.494797373378245	10.500035554720235	11.2879171149869	7.204852656263994	8.489991478779118	7.771581802523968	9.050488059849275	7.3677882951606986	10.86464008309866	FALSE
AQR_1	160	0.7642724254247172	0.26751027032244845	57	157	5.114849258923746	7.422177527667837	7.908835898959872	8.681838377410271	7.36715916142282	8.1727745341939	7.78820806869141	8.370682158603682	7.854776094005137	8.358136133089246	9.399056258018206	6.265845859745553	6.416321924068795	8.735689263290098	7.3838572737539465	7.005262920094256	8.935411066432833	5.936638796268334	7.027662967857755	8.315465082530846	9.54426201364997	FALSE
AQR_2	160	0.8033398305775437	0.2559985195260624	57	157	5.889054467845876	8.857513699569944	9.277221999754937	10.426687048817906	7.975860666158215	8.388335565937727	9.735619954993625	8.791786672992652	9.454985836622605	9.500223497848397	9.84720687168948	7.593569383431722	7.344328056200948	10.71472592607924	9.537744811695124	7.812005302763107	9.069222076798072	6.792770684733569	7.74340466626711	9.476135992921709	10.356397107157761	FALSE
ARAF_1	160	0.2504767033061103	0.08018582969839733	57	157	5.849497273794633	9.355556074976619	8.575632449990513	9.719471946295071	8.705073735083385	9.072805637696751	9.642245389493219	10.032186418077112	9.63273535256401	8.610067253637373	8.774457150427152	8.435403293124669	9.48650607930983	9.526137596218453	9.281372396453428	8.012231918575502	9.01832364623061	9.137388076048211	9.370547628545609	8.962664530260128	9.500407159981137	FALSE
ARAF_2	160	0.2811176160824878	0.08053835926956109	57	157	6.8597460244868005	8.202837017870582	7.863132521682098	8.373375188978434	8.670675814695242	8.895641209351915	8.943606636020993	8.84745150700183	7.776120349747178	7.268247430745739	7.7174871076147395	8.00583206839059	8.507297498652152	9.062428576920825	8.88961158180654	7.388264340219322	7.973452727473652	7.980965951084138	7.853957457210657	8.20500005059678	8.690163327562653	FALSE
ARAP1_1	160	0.8139806519720104	0.2751529116694567	57	157	5.393871925213938	6.519563979201664	6.0812896173417315	8.150268361456304	7.526952112824173	7.630988152097534	9.062756912290823	9.090479840701912	8.437897656364377	6.413923680715189	8.850986908954038	9.263485657855961	8.418602295219085	8.010988125154592	6.602488426024049	7.507812587610512	8.176106948047043	6.53459789907156	5.925627215496679	7.08966779264089	8.120239452195015	FALSE
ARAP1_2	160	0.38706350646912885	0.05499871746881727	57	157	16.630107689012714	5.755805018071398	5.679069383854084	7.1153989958095645	6.487289423802446	6.404774585773094	7.406364724055264	7.921909170760153	6.894163941389521	5.773706295580974	6.272971666592446	7.184035453707897	6.070432066148243	6.586100342441876	6.173544881486867	6.399358309291785	6.933020069085829	5.639450390973655	4.933240278678276	5.394404699523368	7.175194478942577	FALSE
ARAP2_1	160	0.8062587172131157	0.1856113826948005	57	157	9.210115686538403	10.540897885257861	8.563877291413188	9.60584855817509	10.592924015150814	10.054994597067545	8.79267159031329	8.263586930069401	8.304532010173583	8.667382545828083	9.16773700308416	7.3048694155018294	8.703443108172094	10.259135818958278	9.3777302866962	7.2419266408242	9.735489000881273	8.929047424141608	7.093370054897612	6.294796284590505	9.230621799858811	FALSE
ARAP2_2	160	1.4228587734499145	0.26784247229867536	57	157	11.877730450412972	7.661813793269818	13.445169390727669	9.043157479945117	7.646042671915788	9.140444954897657	7.956019822417146	8.692550398854355	8.650741670835778	8.793765333788928	9.655755663633432	7.3137897472224545	7.877437052311883	9.030248359770901	8.06607319796425	5.846275630139582	12.379907396478387	7.937551510150373	7.277682655638824	7.030721175236977	8.558798112727523	FALSE
ARAP2_3	144	0.6204333563559383	0.1180863240916378	51	141	11.761241665934831	6.433185369346846	9.120085280956202	6.66112369947005	5.403083946410869	6.796243921198571	5.814036578706803	6.408161080401496	7.250662227899602	6.832334111865054	NA	5.736894799100016	5.066123894873045	6.825324139073819	5.54981671569833	5.389220959752607	NA	6.681172885518742	5.591203471460798	5.768430283888684	6.163205755200175	FALSE
ARCN1_1	160	0.2689488089183185	0.10745661866754318	57	157	4.139454858949819	10.555196763184203	10.951828660382883	11.550353813172318	11.147605269538587	11.555034070856006	12.036343987073318	11.185039312925458	11.196921544022318	10.99715346877937	10.895520514912901	11.408589513988485	10.428021528708665	11.377554615132942	11.326207293319655	11.1000616423188	11.58188934082556	10.499438365725	10.26701434412215	10.614203152907177	11.567714039841736	FALSE
ARCN1_2	144	0.4486241342370786	0.1098832405374355	51	141	8.522855139914064	10.490582576826869	11.279639730470633	12.933871604202047	11.028451724055984	13.326761021765059	11.502038750132085	11.355904703101775	10.848185447804806	10.60823337148226	10.605505027307359	NA	10.53693693828293	11.052504999805496	NA	10.925222965796067	11.578722792729284	10.166332965992847	10.006486615252356	10.50911277690777	11.030492179379555	FALSE
ARF4_1	160	0.22009395598329698	0.10697056925653639	57	157	2.9128149066524136	11.54071085377027	11.740178182596496	12.10823575432684	11.056511544573716	11.045452584796566	11.587501031487722	11.984205960620265	11.399524008869951	11.000256395282841	11.29410462071721	11.102374574021741	11.48930374752035	11.491087313399712	12.110709471220948	11.652635932635421	11.440314849411727	11.058465702890112	10.683354223772564	11.561451315794265	11.322302851569011	FALSE
ARF5_1	160	0.3819470321990857	0.2008833917590714	57	157	2.4826300751733403	14.276132024361354	14.82919722298046	15.109283090713076	14.999977293775324	14.08878199871617	14.911552893222014	16.243106412866975	14.912194937716233	13.818143118097849	14.0448416580088	14.789404213154945	14.865736081031118	14.672643618722605	14.476043403624944	14.351939020626638	14.925724459997106	14.755215954562349	13.504579454590987	14.94771425292865	14.660785096165215	FALSE
ARF6_1	160	0.4200806712171767	0.20807953615123936	57	157	2.806296869802074	13.662740684972999	14.14226467616812	14.66972174907829	13.30800702437424	14.10624245179663	14.665789433122512	14.07936427554777	13.636047773471526	14.123738916950701	13.207065813062428	15.124754880220104	13.722547966722917	14.95725877132527	14.217092182715309	13.493148318421763	13.87366533530788	14.10050859326311	13.673334233188603	14.15039821738753	13.489982383198495	FALSE
ARFGAP1_1	160	0.9153973008172835	0.17497123834027037	57	157	11.655739388297897	9.989263677262155	10.212069323599055	10.057275808355662	12.118854364309676	11.814050991611218	10.673807465561909	10.997111837900219	9.24464837749236	10.127956423441022	9.681060324362011	9.762243064987711	11.744202517747542	9.984048637687103	8.936817668070827	9.922131187345471	12.779063952487267	9.069358930237279	7.6858794485052755	8.893040610303016	10.59520405208448	FALSE
ARFGAP1_2	152	0.47616257824984237	0.18140088696183124	54	149	4.4835719360760145	8.180306736679611	8.42363207265669	8.909625832985792	8.679423180396997	9.851746336895516	7.586051651297402	8.720715538187733	8.480873786050346	8.241428771112567	7.540872455878885	NA	8.031983526395608	8.15071880785847	8.146422310588669	8.309470761820853	8.368419171727782	7.832553916142228	6.840830962040514	7.228687890488593	8.559557853124609	FALSE
ARFGAP2_1	160	0.2924711453068652	0.06372423652735987	57	157	9.88724713537879	9.126442792721527	8.91419971602104	9.473630129830275	9.09592502227865	9.893931550839103	9.168272166276983	9.304674622385525	8.952244538200153	8.84722317083378	8.397485052298048	9.927183090046464	9.651558084080646	8.894025848518357	8.569375861142403	9.044510226577485	10.117973788249344	8.358514105159989	7.657213833475553	8.732620061769191	10.127272576247682	FALSE
ARFGAP2_2	152	0.4798257064898941	0.09005351889326937	54	149	11.94270397031765	9.767653398397536	8.822866381944193	9.87357658772297	9.985967382606539	12.425105011136791	9.398778761311966	9.881410058993493	9.172330427987314	9.047904203548143	9.228718881550577	NA	10.86433150379546	9.28133260807872	9.188949980628076	9.373533913629	10.047909893537119	8.510829337602479	8.028613252391123	9.32988939542512	9.986117838895657	FALSE
ARFGAP3_1	160	0.26342766882989344	0.07181573865688813	57	157	7.348990918269377	10.819289103133428	10.815898963250353	10.978365157144568	11.138446883503967	12.089122361984035	11.7442230914252	11.294401503335202	9.969409977111543	10.602482449204361	10.30194448584109	10.855497377527106	11.921680571248753	10.661835059061339	10.603268142398129	10.911264804699346	11.81410568636089	10.532909775359615	10.033468459483297	10.485367105536831	10.829262048494869	FALSE
ARFGAP3_2	160	0.99368951126665	0.24154282223243909	57	157	8.576956519276951	10.282980618558865	10.03624504846564	9.811326677201738	10.043077413922804	11.157353666106264	11.684822997781048	9.924928497200334	10.662931179126634	10.40097941446777	9.82606109888503	9.071085899857312	9.5586466597962	11.000699101338329	14.468896314108257	11.172058885010184	11.657350210661294	10.648475354501588	9.983492770275035	9.182145858432232	12.098901005369282	FALSE
ARFGEF1_1	160	0.193374107336977	0.04707483708608249	57	157	8.560086058696264	8.535639861338264	9.178932143596022	9.23786779251228	8.928044742477297	9.561425100520228	9.616782530672786	9.468486170209905	8.822595481363496	9.025974831476994	8.847960356802675	9.056569644845666	9.000665769938294	9.890688846010233	9.02149472806255	9.020841050425723	9.677217971587847	9.127191960733064	7.902513630300458	8.43384031875935	9.25642440413799	FALSE
ARFGEF1_2	160	0.26584816218762214	0.05983339954532279	57	157	9.48373609219471	9.267010941269167	9.406227760278416	10.173298526531559	10.10446265745397	10.342300737643527	10.328370823446944	10.301766900512266	9.789366495003119	9.76312756228673	10.95452005650441	9.394215986253318	9.466754028611964	10.528449307679917	9.158404154886147	9.9831094504042	10.58090127101905	9.97426091553541	8.746453424085429	8.87556206685726	10.58666179766727	FALSE
ARFGEF1_3	160	0.38479164941073457	0.12223277098401875	57	157	5.916486093538769	8.705765680660017	9.429483371761066	11.338651551159414	9.171267307992267	9.929689214327814	9.939315205247754	9.84484545617973	8.929788572964258	9.152739931669421	9.441832582141027	9.28543864264452	9.421368630135571	10.212531636714534	9.707069928867814	9.558480069877168	9.892594354518124	9.577742321565122	8.258896354054404	9.037370759132793	9.92857096898565	FALSE
ARFGEF2_1	160	0.279185817506942	0.08043974153540658	57	157	6.805384897916806	9.071340183256847	9.047849160069845	10.38625109223572	9.333371832164765	10.007886998269244	10.373072080281416	10.021787567953387	9.6789467753056	9.251963243558038	9.363048565814362	9.596526788940077	9.438060346557787	10.61029916367735	9.774740001420437	9.669586686967708	10.283084362723834	10.885735749039073	8.666971802583793	9.881536303509913	10.127293822482516	FALSE
ARFGEF2_2	160	0.21739779361820033	0.0803786268808292	57	157	4.695323675346385	8.870585075072222	8.877797617772712	9.46503612578187	8.958762595648697	9.67580674650318	9.36680789014088	9.486260846105836	8.820698861819862	8.97039101150334	8.764677449820676	8.747039285857118	8.965620484014146	9.557026610489812	9.359709000341457	8.973146300882561	9.672627548438586	8.914745277609011	7.8726806088930745	8.60339445732152	9.097510307487136	FALSE
ARFIP1_1	120	2.2019928620373586	0.24544981301427576	42	117	22.205638926119637	10.399217636462282	9.781524347443604	2.8229831871522046	NA	11.824222210506285	NA	10.460586647186501	NA	10.382519489074275	NA	9.02558960604388	9.195668168781369	11.173498294681641	NA	6.910567574773737	11.909129094928275	9.290237560136344	9.859024921590544	10.415781454070146	10.652744640800925	FALSE
ARFIP1_2	160	0.4373202115884882	0.09342697340637882	57	157	10.138557144058849	9.177331593727974	8.418310923309487	7.688693702635177	8.12370567126272	9.15259740241846	8.917261393612101	8.223061079704959	7.376126794577035	9.119083388067262	9.19555222761625	7.461939130033531	8.388270897553387	8.444390597052385	9.507984899863136	8.56454243679265	10.38252809068234	9.596566224223912	8.991115347247707	9.199838083140113	9.549047366341474	FALSE
ARFIP2_1	152	0.21539264331271063	0.058035978678498155	54	149	7.481356285957967	9.07056438208796	8.604933820455305	8.715076310766927	8.558874807958533	NA	9.270219800277443	9.210163450748759	8.839672598177073	9.817371099615556	9.466867518369494	8.07539272998202	8.560281213921238	8.919252748350132	9.444195383829475	8.912349998289262	9.600239836390953	8.97126664775149	9.46658475652851	9.395369291737431	9.892872557315208	FALSE
ARFIP2_2	160	0.9281907049342683	0.1919194974224993	57	157	10.56680070329159	11.766228320428612	10.22852485459449	10.61456894337281	12.595523164168775	12.439609805914172	10.247491403618703	13.31941256118408	9.852802434858825	10.079145218869465	12.891063327655566	11.989503605936354	10.295849119006729	10.179093190305847	10.479842942377998	10.423024635231014	13.32243975452873	10.771309313865467	9.8220873626548	11.13800373584021	11.977444064775064	FALSE
ARFRP1_0	128	0.5523683152999826	0.10884556568545517	45	125	11.318859248510137	11.37249587963813	12.416082364261523	NA	12.495622907575575	11.31491489998842	12.123793746014561	NA	11.621539942358003	NA	10.885030718455388	11.688748993994665	10.423300669191027	10.985532545194982	12.689585101770874	12.981943604227762	12.655312995662879	10.226910122644258	10.006097107063892	11.005417943773198	NA	FALSE
ARG2_0	112	1.8538669224852462	0.19857558809564815	39	109	23.297561936731192	NA	11.669350857874102	18.285845131629177	NA	NA	15.909538495577987	13.829177772192585	18.893580506050075	17.840473058529803	19.344516023225914	NA	NA	18.935992609976914	14.245098991574041	17.04134057975042	18.882820906750794	13.971279588326642	13.609576492525099	NA	14.811986504889573	FALSE
ARGLU1_1	160	1.7345591232890407	0.29925946377798684	57	157	13.210506988455773	11.247038435166512	12.906656811516156	11.430480723723637	9.758686794982673	13.735132882412975	14.222072519172412	11.906603994064401	14.163090941520382	11.1394599179506	9.663604592688033	12.804378663473958	11.757054898362089	12.133187592417022	9.889668330062637	11.286639638596393	11.957771845728743	10.137044088339627	12.658064445057553	13.14613476817081	12.793911410655415	FALSE
ARGLU1_2	144	3.1120678728485878	0.4559266592754937	51	141	16.106645856583555	13.874081411671463	12.976239527684001	14.452459872866656	9.85576524903003	20.449850044887373	14.411565100058288	12.683544976487447	18.071876072131182	15.299358261064986	11.495232957009435	16.348433193336678	NA	13.841207559759876	NA	15.81497864463543	12.911946236134355	12.021710002014938	15.974659049449393	14.55401295976966	15.444192521209448	FALSE
ARHGAP1_1	160	0.30498391123278035	0.0853238234910116	57	157	7.0909698835878405	10.706048710301552	10.106503227301792	10.858732383364327	9.92463131992507	11.124674016517162	11.278970758312928	10.274759998375188	10.440553596756875	10.650007553063448	10.359987388242672	10.040132689057216	10.329219839383251	11.167226697060698	10.415845273926736	10.500776906529065	11.612763623259257	9.165836050616855	9.484726410853124	10.224384999256124	10.769064702836973	FALSE
ARHGAP1_2	144	1.140860162287115	0.34218176828760066	51	141	6.453034786303285	10.338329195844167	10.564676300998633	10.839368326262358	NA	12.38971141181203	10.161910610817346	10.62214663370872	10.365087850526699	11.02662165317772	9.334241597561755	9.019550622925845	10.134019872674848	10.207060043242802	10.685999233544207	10.322243703170074	NA	9.486028490974448	8.783445846868005	10.520537198138209	12.131970634789909	FALSE
ARHGAP10_1	160	1.4591949186390951	0.2167823025190325	57	157	15.785808309562569	9.800796328079384	8.01375520790514	9.799766822868708	12.645507792879151	10.773181083280486	11.964497097710746	9.352043596032999	9.936843365138277	14.381806487658434	10.729367957426758	9.951970208104852	10.873560523429218	10.271679288987354	13.034505032313623	11.20205529096636	10.580306476181637	9.819891448538849	7.815031832119863	9.644964242122967	10.829769011532145	FALSE
ARHGAP10_2	152	0.8932410609068829	0.21493324751512854	54	149	8.707946008201274	9.323183244936875	8.910387209543103	9.089343768436137	11.042838515844192	10.233154296851247	9.160846816282772	8.693675066867247	10.442298471813228	11.949082034524134	8.165539654904219	9.217312052621626	9.289853696128459	8.444585059133868	NA	8.780475622732666	8.538623478726121	8.240175106375286	9.105007550193974	8.582811078209696	9.81585717406443	FALSE
ARHGAP11A_1	160	1.496571839493513	0.5562608588843417	57	157	4.6560517898695375	8.342708802777445	8.689655746611507	10.060853174575652	11.547531879480752	10.52992970467152	10.770314178980918	8.56091489904701	8.909077524604074	6.775081441798717	10.705309256738364	8.563805906458748	11.406472742833369	10.79199623568504	8.901958695698983	8.794309994147142	11.20692295748192	9.225965347485921	7.196341676384963	9.2434568588003	9.750938362070688	FALSE
ARHGAP11A_2	144	0.9944902690424664	0.43085468114962955	51	141	3.616733654124124	10.140953811847927	9.749650388939264	10.337854303050943	12.976159331462128	NA	11.531973860008117	9.952988353531355	11.230353010328232	10.471303080531866	9.80902175546577	NA	11.40732649853305	9.98754843984325	9.750683810360867	9.662334892614567	11.439375904453284	10.594682008888698	8.037948829237802	10.643822363525565	13.502627963910706	FALSE
ARHGAP11A_3	128	0.5380137150255988	0.08490571873560859	45	125	14.823893393412762	NA	3.777400938649314	6.54401740389923	NA	4.9989976819474515	NA	4.129399187011288	5.887561560802462	3.449343909012874	4.552519716599491	4.153440187046332	5.135830569950362	NA	4.159100832332634	4.172010028142039	6.059575252198354	3.808647384766915	3.491606454624837	3.956580976674522	5.428177310536519	FALSE
ARHGAP12_1	160	0.28509172924576875	0.0699421007237745	57	157	8.472795512640865	8.423677480276963	8.873242807176593	10.90992299395798	9.469404764880267	10.013365164842773	9.345036526269725	9.710082391407422	9.358719951024707	9.397598285559537	9.172631606499799	8.956305420475628	9.884640115697303	9.604876202119776	10.215936367530588	8.398063545003717	9.41921177675824	8.143985445516014	8.54332807360369	9.168331573946576	9.27127978384257	FALSE
ARHGAP12_2	152	1.570000585276374	0.17264577898922975	54	149	22.3328030971366	9.57524521632633	9.294682292528488	15.835406167186836	10.852722998636436	12.945596315272411	10.517694394960756	9.58551564270226	11.304977957260066	12.185799295627996	9.298746259187025	13.612072943113212	10.928304425546578	11.482475497383158	NA	9.769118846660858	9.8361921950298	9.160347781493497	9.353756367259729	9.794697655272536	11.974518454676335	FALSE
ARHGAP15_1	160	0.39828460214604383	0.05467383113960226	57	157	17.310597507539427	6.423164861072756	5.5875890332162514	7.201346507544317	6.008955764564986	6.928983896666219	6.567112498190057	6.378284018682408	6.087470820064217	6.594802995538216	6.096334744239752	6.813737506954292	6.366754839889963	7.243453891594195	6.322185623801936	5.778013537540211	8.704909534565372	5.843560668702684	5.305489145700311	6.039327669029386	7.022423478317541	FALSE
ARHGAP15_2	160	0.6497017526687541	0.12666753769104078	57	157	11.37338048219929	6.932612471207703	7.063039205754071	7.48163747783369	7.595021105918843	8.115773298875315	8.859220370865355	7.247685537751727	8.223382639166328	8.895211606815423	6.712968264536185	7.170987782646372	8.185422441159405	9.029026451691646	7.132698295452952	6.678149568065697	10.139727803361252	6.4540394561696655	7.941100046003399	7.709221369917597	9.989193734548486	FALSE
ARHGAP15_3	144	0.728680102572121	0.13009961343515838	51	141	12.720245323430285	7.556863514262338	7.268581612214355	6.4378563490161484	6.262053806364304	7.317212032717886	6.744697284857254	NA	5.680640998924744	7.020023212874849	6.5852207343653495	6.955860840559108	5.33341962604476	7.572358742228487	5.570610877932287	5.76220592375366	9.076197042488745	5.714821859673982	4.947787326460507	NA	7.266368417509701	FALSE
ARHGAP17_1	160	0.4148115430073718	0.13301342553365006	57	157	5.835356668654182	9.081833879016614	8.21573650525846	9.492950558155735	8.817079126153661	9.545077448919645	8.798073956484394	8.494013908737072	8.596806592940245	7.916145973780544	6.899991411987712	8.037009636702395	9.36076747152062	8.865560592921044	8.700223657273304	7.82420327743561	8.184582594713504	7.670679060402979	8.466595507645689	7.882868164760526	8.958904463983835	FALSE
ARHGAP17_2	160	0.31854091930817047	0.05529331866203121	57	157	13.113437826882699	8.288401735129327	6.666438629559084	7.767612387248908	6.7895454372282105	7.054069620406281	7.402037180868263	7.282704826462232	7.1593600214229	6.751632170585112	6.262090462723249	7.068074465713694	6.925328027220312	8.095841057941032	6.867428048971917	6.847714431917267	7.2666254109379285	6.354718232375013	6.366065943228683	6.756897505693787	7.463529816801178	FALSE
ARHGAP18_1	160	0.23600450065833184	0.057524795069640894	57	157	8.545914774664059	8.222683432996298	7.221192100058363	8.574119541212553	7.4312206258361195	8.180835951717748	7.919003443047411	8.47062226336334	7.465978325664002	8.033607807326657	7.1227193732623535	7.411670239040557	8.343361569918262	8.052632479037747	7.281328151580555	7.52141422634948	8.683157311970996	8.183574780705595	6.710380585281407	7.088388611081848	7.854493624055097	FALSE
ARHGAP18_2	160	1.0281770491798572	0.10102402863520969	57	157	25.278513454809463	9.427905598446843	8.122407283423081	9.68113173524951	8.81988986400171	9.22428603506232	8.193727367766108	10.220799665057829	8.733197089941703	8.808734852295407	10.623975458433147	7.6120382156209505	10.158512315690318	8.374992345447328	7.505619385491807	8.077799042505816	14.144805600757785	9.359056902451691	8.15968486362647	7.7015696171871575	8.635995312220842	TRUE
ARHGAP21_1	160	3.2621676459870947	0.16112466375365417	57	157	53.01155681486906	7.421824744549709	17.34518571943796	6.935667397961992	8.693066770778827	8.9137172002671	9.289380768410453	7.291614061528282	9.28216525836356	8.25859335441645	10.237877318575967	7.6145980238338264	7.816347605836977	7.090261284677475	16.233874450790033	8.214404135318794	8.881952689445633	6.883713038368811	6.438802084058129	7.977214839559712	9.570163340023132	TRUE
ARHGAP21_2	160	1.2724081327232075	0.3033567367585678	57	157	8.798688939115086	8.081452165925702	11.772323985457811	9.474186166161752	10.686244069312155	9.858764884679598	11.217612750961418	9.35205839825035	12.94681968100995	9.676031231020884	9.976151559394152	8.500886978883363	12.074529992827115	9.03736803419667	12.993297179907772	9.121536325448783	10.0616383546131	8.90446006600248	8.507655608935702	10.345114468803379	11.706192509248863	FALSE
ARHGAP21_3	160	1.2050619131510414	0.07177066929329533	57	157	43.49299688823388	6.547787030110222	11.36910779042465	6.661272512106591	7.022774082067882	7.74680513298518	8.310171506967498	6.947570839439381	9.11675876036685	6.888697307722135	7.892729235478262	7.491586989873406	7.472412264568523	7.010566522775009	12.81358001194566	7.002864687839343	7.451574022458327	6.105584158080284	6.684235143412264	6.812008285306895	7.095769197823676	TRUE
ARHGAP21_4	152	1.295876813112864	0.22704308760994077	54	149	12.989557994248242	9.948128273590973	15.02098725842604	10.50575232594031	12.756616457322119	12.908675240307522	11.488897528973897	10.12120139178105	10.648063362602864	11.059671147792983	11.041122965177516	9.676586530562	NA	10.54431221140216	9.826838875581378	9.19176769792382	12.11333524290178	8.995919367086769	9.10407728374045	9.545701140011285	13.362854267564302	FALSE
ARHGAP23_1	160	1.630973515195657	0.08798406948787861	57	157	48.30406797506447	7.9544737865742094	4.292841478212278	8.425946818777998	7.821407951407005	9.895892019248329	9.310266339728933	5.414861345375631	6.885067920676838	5.007999334464825	4.308332998913024	8.182497321051352	5.677083235712475	8.357909673804686	7.683190596334325	7.952111647740926	5.493116787568995	7.097787945081842	8.127829849671302	6.680388415279632	5.603089061930769	TRUE
ARHGAP23_2	160	1.1956415014000563	0.18745726986426375	57	157	14.813661264771492	6.7822563184532285	6.749777108188689	8.30194222450606	8.197587792760118	9.931838674073525	7.977833049457162	9.719284960661435	9.454149277070758	7.808427464190517	6.810040242837516	11.31560544388592	8.166915314640374	6.468620340795452	10.363147501095366	6.512653402167823	7.661122317104771	6.336020935155333	7.496703336692319	8.399989889271344	7.765936993931925	FALSE
ARHGAP23_3	128	0.5882277931548645	0.12421313725322856	45	125	10.376757468890549	6.139060523650335	5.840018974134321	7.777938931806139	7.558331286230518	7.537738963688618	9.726400068280281	7.445090848601589	NA	7.244622906283873	NA	7.261029122448015	8.583640576266967	8.446114938806716	8.609927339542311	6.91187590429891	NA	6.197507039602086	NA	9.554847837828937	7.035977503361449	FALSE
ARHGAP25_1	160	0.5964310075546067	0.14054211862895544	57	157	8.934645140304303	11.042564833101531	8.034148228036482	7.640773318866605	6.978348594452468	7.477719989488415	7.475353403861917	8.096440325106517	7.816796464392032	8.667848436420648	7.121797087932952	6.963154498757037	8.903576638704719	8.378738682923961	6.98231928082341	7.536241621974926	8.476174342974652	6.97156898908021	6.766564591063494	8.06908626839777	8.13618058500047	FALSE
ARHGAP25_2	160	0.28169559548454187	0.04137444266138002	57	157	15.998697935948893	7.965879154177392	6.486533730612851	6.728164020994997	5.800068168903338	6.895136871438353	7.002495634972237	6.727187150403659	6.409217485925155	6.607607343293531	6.518801018030734	6.5571111482968485	6.681812053565266	7.958668319227531	5.85304706392308	6.553867345457764	7.3570398478938515	6.3305672136811655	5.886321638761355	6.217292652374148	6.156236192750888	FALSE
ARHGAP26_1	160	1.058290496264015	0.2160950227596648	57	157	10.734774740799926	7.78519919817317	9.09739984343754	9.257004111499585	9.192195068023263	10.146712970397044	10.425229731130463	7.903644860862254	11.590809382790193	7.468345968331067	7.49340949961731	10.115412207748122	7.171440838311929	9.3023092909267	8.956805788698327	7.824039011413447	7.280814085077453	10.320691953428728	8.980206519862197	7.765135954793565	8.661598399892467	FALSE
ARHGAP26_2	160	0.9733019571984006	0.16044431845636503	57	157	13.954521376409504	7.732691716981323	9.762656979360445	8.943100034514327	8.053013665586327	9.697146412305507	8.177658424316075	8.69700291043265	7.0916717271094845	6.815513964529865	7.370701299809198	7.487280930753929	6.700885122472095	6.67704086437014	8.141299044461665	7.115389635295054	6.93690607474349	9.295013605465263	5.397121836078088	7.0484609250995565	7.700480355125874	FALSE
ARHGAP27_1	160	0.4087527589791975	0.17215031291637423	57	157	3.7856129661287934	10.870970557235868	10.7339323734016	10.803977070258394	10.765067850618546	11.47029533374673	11.190354837881287	12.424274793195236	11.298152527862408	10.489683399242603	11.025687954035714	10.122118785611466	10.997534185880676	10.261693438209937	9.91926523388036	10.620057872777956	11.63989449507862	10.101703180513786	9.63586568578272	10.45822323990484	11.52147376688978	FALSE
ARHGAP27_2	152	0.6516176709660473	0.21479781064965955	54	149	5.611319969048481	12.269792678853186	10.823915606746978	13.245375774718612	11.273387654896503	11.293515682094496	11.027476595580781	12.864262261347672	11.768225905261312	11.025921031937415	11.459629638581713	13.359832427420288	10.53921059287572	11.389475623856514	11.999990477174164	11.89256677911687	12.682029313148343	10.580262239377427	9.911929765365493	NA	12.489180419669502	FALSE
ARHGAP29_1	80	0.8747417026607026	0.07693208778018422	27	77	29.57458835802273	7.995034733904619	NA	9.89102674379176	8.703560512689293	13.865658458828364	NA	NA	NA	9.397747973626794	NA	8.016331171443749	NA	NA	9.311101710148286	11.319449609481824	NA	7.791500937319068	NA	NA	9.027521530416779	TRUE
ARHGAP29_2	96	1.0504599940724353	0.06715746347000301	33	93	41.2631027190852	8.258127928479293	NA	8.517996165242723	8.467879138435197	14.05164807327307	NA	NA	NA	12.18303365156033	9.585181634617623	7.677798654227512	NA	NA	9.068765757764703	10.83148932490745	10.940676754140247	7.714365489626745	NA	NA	8.196938167418523	TRUE
ARHGAP30_1	160	0.4804153591496105	0.11818805064964687	57	157	8.441748629883437	11.342091688428939	10.38823934929794	11.063094832585435	12.60200689114899	13.281450169042275	11.902142521819826	11.368542129809153	10.898546478837913	12.207562108974246	12.015564844843297	12.0969885932444	12.517966268736716	11.785759364552366	11.140882837429137	10.025888232149393	12.106324246384087	10.99687840448868	10.50242821436949	10.476781046825364	12.903827663353283	FALSE
ARHGAP30_2	160	0.34125738686010626	0.07916592412370531	57	157	9.118835590884084	9.720364339278238	8.952319778918095	10.493895480032435	11.042145198435495	11.464082694837586	10.34985599856535	9.953285061436782	10.811175625066946	10.388837509777673	10.247270668443258	11.601391740251131	10.119092554655847	10.422280697724139	10.268601225331826	9.420661603928046	10.330785505320048	10.645116961910647	9.396367508700203	9.42176724256368	11.29104719479979	FALSE
ARHGAP30_3	152	0.628448376092951	0.1249975006700601	54	149	11.113434125851498	11.764045283706922	10.410823838559201	12.263468089300249	13.941684770413142	12.951763220413484	13.342506781527389	11.463091921483322	NA	10.997899332992436	10.919211403568037	12.75934420697651	12.292509969823776	12.732068819058668	11.661784817090586	10.50902529325348	10.356036113545441	11.874012806304876	9.883597529666293	11.557119970469468	12.6810234905407	FALSE
ARHGAP31_0	80	1.067990135776094	0.28848406131640814	27	77	7.705922579685973	12.089158445194556	9.67849431792022	12.179574340083335	13.279756147131094	NA	NA	14.690771037375953	11.815128107732487	NA	NA	NA	NA	NA	11.790458008460211	12.801701274086032	NA	11.231258300748133	9.3886877950161	NA	NA	FALSE
ARHGAP32_1	144	1.0344013235797993	0.19354532953081108	51	141	12.01124056361633	10.605702370165725	11.068231974007238	13.941480741787098	12.837412893273351	10.65940950245671	NA	11.527449514684966	10.805864848281871	10.002489524407295	10.152103441575031	10.006193877955416	9.857821539649683	NA	11.274649441667064	9.873211957354242	12.945711414839236	10.456166005601519	10.676865126940504	9.86292687109998	9.867517132646435	FALSE
ARHGAP32_2	80	0.7805194364199025	0.121356472811235	27	77	15.490192446212072	11.425267334980534	12.239724796602836	NA	15.24604315972291	NA	NA	15.539783064297357	10.066485267588149	NA	11.547045309844869	NA	NA	NA	NA	10.155334194229871	14.351901501310337	11.198483903929976	12.206490166571701	NA	NA	FALSE
ARHGAP35_1	160	0.2289024358602531	0.08341694139707106	57	157	4.803858752627223	5.704826775276734	5.77212800534767	6.774314525798594	6.618412805668485	6.643716999987086	6.846289923235561	6.548995402211673	5.949285300790565	5.915443021827728	6.501725592393263	6.02471821964007	6.6883720020094675	6.495750386997232	6.166325378821468	6.197540234030902	6.478145260212529	5.3964235900886806	5.386040932096776	5.903036714559516	6.286698845782543	FALSE
ARHGAP35_2	160	0.428046038551333	0.2050810335738695	57	157	2.994580579560587	6.9110071853770965	6.818180021048689	7.671576177767214	8.260374977888212	8.822144508627039	8.646354148688811	7.692205407169714	7.101848311040069	7.844160590538424	7.812686863426816	8.073974367205075	8.123871831318631	7.777967897846963	7.2020794066144695	7.247221033600837	7.9051546364269685	6.34625383189001	6.7146370529619395	7.571460592289049	8.20763357227395	FALSE
ARHGAP4_1	160	0.9763741242729708	0.06837869934823787	57	157	36.57527678144842	6.258903531967714	5.111251770889249	7.089365232996576	5.871913196556946	12.19781492413346	6.106130073858516	7.958201872123869	6.7136247664103	6.122210361665207	5.372446205152861	5.590214623272793	5.885675823077691	6.303070948818844	5.501726410781917	5.7109928283138975	7.115994821608271	5.337894800556904	5.360321546566832	6.282535055026456	6.445353228994903	TRUE
ARHGAP4_2	160	1.0463247173832602	0.21745855252238475	57	157	10.49863206023343	7.463974497821809	6.009800814508752	8.093345407633986	6.509605567930101	11.664171139181189	7.3008775856160915	10.177522120820528	7.424432176295628	7.927558405193427	6.498490974668978	6.483283441616216	7.306486711338559	8.090190580003469	6.411374016687326	6.56263815050338	8.420060908351559	6.25680906436227	6.081375377347457	6.966229493933161	7.920290293433268	FALSE
ARHGAP42_1	128	1.2537864708025899	0.1918679030592089	45	125	15.373982579967493	9.317237596630733	8.694104394144407	NA	12.195763833851979	NA	10.205765625828239	8.6267160219892	8.578451860865039	6.927316334146524	10.205343616702125	NA	7.7779351527810645	9.953197304627329	NA	7.406443953923853	9.005133719812418	9.168982089663203	7.5333837679847395	8.980247165411242	12.368083900586301	FALSE
ARHGAP42_2	112	1.4731139377310518	0.12879302346328153	39	109	29.17242336200316	NA	11.504575507758437	7.5277646868203565	NA	NA	NA	8.251130015193858	9.37414598757671	8.618122147725028	10.239551224500426	NA	9.035827095369143	NA	8.549244305702054	7.312876299692402	9.529966954428284	10.447859270862228	8.78471116020744	9.308103883241227	15.789311484384882	TRUE
ARHGAP44_1	128	1.299793266262127	0.04671973716247391	45	125	74.50298341683305	7.331444171938792	11.057951245813205	NA	10.160136920150428	NA	13.171031427063907	7.476510978125423	7.101920220616652	6.383646918358854	6.186034880178452	NA	7.253476603794465	7.469252099308347	NA	6.55034229703597	9.173880702589111	7.49262610371751	6.384623694114266	6.384604635292339	7.667295834500698	TRUE
ARHGAP44_2	120	1.738304166927464	0.21841201825136014	42	117	19.385312700326356	7.741198683289706	NA	NA	11.26911833936114	NA	12.306250155528947	11.677983563490509	9.975119811894197	13.02552238429513	7.69116098228402	NA	12.118485905667379	10.28603802592058	NA	7.67460818005072	13.481374964120528	9.492380808614099	9.805870243668053	9.801348375802291	13.197152941558274	FALSE
ARHGAP5_1	160	0.32540703411909255	0.11539979870778136	57	157	5.012495586857041	8.624273693778969	8.219493377709131	8.406991946461467	8.855753351815228	8.421673251729283	8.953194178329287	8.462917151751059	8.991450780408636	9.130103047415526	8.408222931675143	8.253386187878373	8.295234097089434	8.848373852698797	8.033414053109228	9.311284680719421	9.225331675963236	8.080221631721091	7.437915270333582	8.209628927345948	8.655407864155825	FALSE
ARHGAP5_2	160	0.23858612550591576	0.038450255808022596	57	157	14.33674286391541	7.267644757160058	7.601400037671983	7.7216390256802026	7.557888348586901	7.881385341396955	7.891995010848751	7.898007196352849	7.778879912762531	8.704590711381444	7.4801528556583134	7.707903062958218	7.557133821960949	7.901756282053611	7.4761307800687815	7.865738928897618	8.380562096038835	6.867181500031791	6.40823048108989	7.001701871640204	7.615388211088098	FALSE
ARHGAP9_1	160	0.6808114505982108	0.11789303729358354	57	157	13.151706093853798	8.941705226998328	6.715989102531925	7.068264194938226	5.375669735053709	6.774157208992276	6.215729406887356	5.9704609886526825	6.285499126817027	5.4934146289294965	6.222060571870026	6.28469439688791	5.89637264117124	8.473514274055171	5.714407179283119	7.208142671516252	6.873970960997534	5.90361661819108	4.8118679121720165	7.714800889674918	6.070694391311787	FALSE
ARHGAP9_2	160	0.6073027797460949	0.06116562484042566	57	157	24.593430024033598	6.528344898811774	5.741631482288044	6.8042515743443355	3.9189691651439116	4.816977035413751	5.157832266062629	5.105168825738319	4.787145516507603	4.891698325377227	5.174358967981928	4.738211293491667	4.5918026188240395	8.030854158963018	6.025191205568617	5.261076074449795	5.257531891007847	4.584084857581449	3.362611177167359	6.178145997082435	6.042399810091455	FALSE
ARHGDIA_1	160	0.2219029730259261	0.10145634066002228	57	157	3.269943618618207	10.98931524624339	11.959791678845946	11.29585911129509	11.631486818071798	11.539751523034113	11.231782195771022	11.448415446504136	11.397381494544588	11.20061650862656	10.999839922066572	10.5083024753879	11.408738855108851	11.35179048494171	10.745668545039173	11.20605740743348	11.71272513309773	10.320457157684448	10.651447711668288	11.180515814685009	11.253809766285366	FALSE
ARHGDIA_2	160	1.4346140776576637	0.16755148220153177	57	157	20.829296069084794	11.247044855834522	10.822440103466837	12.039154844236261	11.53737810921358	11.909670622687294	12.656353107889952	11.310629609662524	11.187461584843222	9.885208020332252	11.339983433902937	6.742314692857171	9.3156740895869	12.06552225908383	11.761452880391987	10.701804140007534	12.741354897284342	10.00123332618336	9.960866372265755	9.663626964486763	10.305956883619864	FALSE
ARHGDIB_1	160	0.18832313325728464	0.09205926858667499	57	157	2.8801862305401906	10.83293985371348	11.299998475454588	10.935005168671399	11.21955866647064	11.83904168968222	11.029136085778287	10.875412199455825	11.142339919710965	11.165927091887816	10.988920932768607	10.539805653023086	11.170770731539909	10.992707699994366	10.656626531519619	10.943646722578755	11.255596448694394	10.026294974368643	10.693474685457023	10.507431807435179	11.214976097719479	FALSE
ARHGDIB_2	152	1.6014923836480575	0.1301878928016246	54	149	31.183472227665465	10.414897309007307	9.406426448347181	8.490912888112872	10.418492501032892	9.269068579120752	12.711148363939007	10.627610466953607	10.646299920787111	9.40481551078625	9.343657347319578	8.95707185339979	7.668656910087117	15.904000946516629	NA	8.317869779910668	9.300220190574512	9.43502702006385	8.835672961623075	9.076812394524506	9.539575099042583	TRUE
ARHGEF1_1	160	0.17090330300514064	0.03440348508982115	57	157	10.928345825937152	6.434341040870334	5.853608077350411	7.105148169855725	6.135131435055573	6.887051697321148	6.872495528355643	7.134671264166561	6.678104390065145	6.399044482312247	5.874211033393578	6.735466085018228	6.7626099915310345	6.895943513960501	6.397176892751922	6.1888447242878	6.777408601418529	5.8340774140961535	5.692818409269105	6.329333295478366	7.165987522765975	FALSE
ARHGEF1_2	160	0.40439252547055593	0.09397016401198037	57	157	9.09887733608105	7.217510807503185	6.706257438611695	8.151705357941694	6.952128384815469	7.434725408032632	8.374249003985778	9.05623505687884	7.666161165239587	7.5882925624393	6.9060226063759895	7.629365632628921	7.407314722169185	8.585061113901538	7.281364820381959	7.1702887406382905	9.273462508333012	6.829263980600613	6.22555454765166	7.138866989172019	8.665300155696183	FALSE
ARHGEF1_3	152	0.6742120785793209	0.12883899385612824	54	149	11.679893553450599	7.07289372734891	7.059655295782028	8.386153417798711	7.218073703357334	8.807217560868182	8.66238038676849	10.772542814974187	8.876848757327236	7.280052449704196	6.097475997170064	8.382049941178638	6.53324157233176	8.7435634472439	7.780614219212339	6.82295240635892	7.041320336191777	6.491008334998246	7.15403818848862	NA	7.595051333902264	FALSE
ARHGEF10_2	80	1.7486911625015873	0.09020731107779353	27	77	52.4320056372201	6.9945269155890735	NA	NA	9.899859172593212	NA	15.018115063592795	NA	NA	7.1862041054343555	12.659708302733168	NA	7.134820756615425	6.527951286622566	NA	NA	6.994467402030117	NA	NA	8.554117150026782	8.066665842273151	TRUE
ARHGEF11_1	160	1.9806180264809687	0.10819769363195832	57	157	47.66615730977435	6.958770798499046	11.264046852596863	7.705467644100835	14.743063841761437	7.591367456924544	12.345194351318028	7.438638974727119	8.817827163636677	10.508338166507194	8.84281541568668	7.24910495121644	8.280899653655382	7.3685152178389846	10.183778551437037	8.227310677778977	8.7227076564253	8.515419346542382	6.775311514272243	7.504029068283103	7.362114877754589	TRUE
ARHGEF11_2	160	1.9863523935132965	0.13798653112982584	57	157	36.895724152830525	8.835271424853117	13.415184142238566	8.508752927076761	14.257027891767436	9.895385355950046	12.748077062977353	8.809529400484093	10.945985358009501	11.19207912590074	11.940281542058658	9.603100377474494	8.605064379802071	6.898621234376267	11.645490799636088	10.25804310112649	10.719212009458335	9.74563450247757	6.650341219584513	8.12667293326068	8.466752845501798	TRUE
ARHGEF11_3	160	1.4194219803287607	0.12595779098599588	57	157	28.28486893389911	7.106301579517844	10.296110258693528	7.973512806781699	12.7712262753502	7.932447906407377	10.972879531818958	7.437065017205565	7.852876895778669	8.92712418875678	8.790001650108445	8.20026358972005	7.352436170943316	6.545475760486123	10.3104563268989	8.344249677025829	8.375748915760953	8.139907934606603	6.179378935347465	7.051414415992514	6.780144020053486	TRUE
ARHGEF12_1	160	1.312452173404189	0.07354544388567838	57	157	46.39889471502215	7.13256304109842	9.180778608718422	7.120470693237497	7.182746453781977	11.006112115558125	12.073499095162811	7.39623449520469	6.7729545511346245	6.790200050424033	6.4791550702415135	6.428621405510666	6.120674709608856	7.094904265877364	7.893821793509249	6.853584383303171	8.341180832274869	6.78366357147679	6.59035485468858	10.615146609144494	9.066269576143736	TRUE
ARHGEF12_2	152	1.4945125776366324	0.14808687122560335	54	149	25.087555477213666	8.86588014052141	9.399001837818652	8.499281416904468	8.092076662166908	15.23051948531169	12.186541470025361	8.352438630338586	7.8592002187212895	7.684222725026246	7.792638983848471	7.692544074657032	NA	8.649355667580279	9.056817501248895	8.470766254960655	10.149733399735622	8.596233644022	9.109318408012054	10.95071664932701	10.534574933928724	TRUE
ARHGEF12_3	160	2.1366528017913153	0.1523202535625197	57	157	35.882409546519426	7.914087459381344	12.144612126824777	8.523494828261049	8.003911278317425	12.663616475434853	13.784396773838603	8.328570123076405	8.92782034303375	9.11911261774911	7.029844446962548	6.899648550588348	8.425300112732542	7.411753070195575	9.576154862749618	8.446586823889382	9.334572453366388	9.012742745941615	8.43796380371207	13.922185543800618	12.481353136527835	TRUE
ARHGEF17_1	120	0.8520029342117577	0.10901274942868003	42	117	18.986388131140796	7.588856669275441	7.932614717492324	NA	8.079623185829531	9.635343513698396	10.648774157643892	11.332761797675484	NA	NA	12.726412616058278	8.35997183959914	9.35988847908377	8.788726303370568	8.35608917370788	9.16929435111724	11.362575541901439	8.013224794262934	NA	7.1619724827739235	NA	FALSE
ARHGEF17_2	152	3.1870792645760924	0.6412865909686845	54	149	10.953764051412463	16.65915845655487	10.006375645457158	16.33094388358254	19.12923963017436	17.617335295983995	19.435685289888614	16.704083211610563	NA	15.732468050049405	14.30411229143339	13.641107276858868	13.765794053789312	14.61238732658665	12.548265248579327	12.979927971777048	12.963877840327628	11.02927698212049	15.117433027920626	12.853305375465965	18.32664080317049	FALSE
ARHGEF17_3	128	1.1681360634173064	0.11147094657171468	45	125	26.33135332925785	8.673419917758928	9.373403205576409	8.064940233581092	10.834862781713067	10.846437984129459	10.617708406451705	13.181446183647035	8.332821547353099	NA	10.757444882339366	10.209555713062073	NA	9.906350416888884	7.588580835155912	10.943583175624235	10.163916624507282	8.680886794282825	6.748734291621917	NA	NA	TRUE
ARHGEF2_1	160	0.8030530109713534	0.28761991321900937	57	157	4.936034068055915	8.794673576290684	7.834346098831531	9.651753857275077	9.771453488476453	11.614729723946203	10.828307600600619	9.220402552285211	8.50949352266805	8.754796895733286	8.367893038059147	8.628531316771168	9.083177369258653	9.889384245823404	8.971480724547012	8.270827811389363	9.550458012852896	8.524861769975637	7.397178942354042	9.019350404182177	10.709438690681132	FALSE
ARHGEF2_2	160	0.5744427710360637	0.1808894030130213	57	157	5.992600203609461	7.2940825159012	6.149667765800686	8.111215824734284	7.301993305500462	8.549829192616818	7.791072195085478	7.429441724197489	7.00984444501746	7.238340906136354	7.115883175153235	7.554687023438131	6.770549528579898	7.1330522684508635	7.538913589003322	6.6599634134824965	8.051899924417015	6.720274775282624	5.7812195712869094	7.051947912346227	8.26475751879014	FALSE
ARHGEF40_1	128	0.96812640093384	0.1427329117811946	45	125	16.063286760417355	6.574803300759867	9.145231400112191	6.920168429302685	7.181492937135321	7.474395044201731	NA	7.137517700869883	7.2796969748177425	NA	6.716363156716305	6.20676446261552	6.633527164357178	NA	11.111061079187799	6.661525256463994	8.089541539993498	6.130482558278564	6.038888138918226	8.886683143130899	NA	FALSE
ARHGEF40_2	144	3.1800837397317467	0.26315682498866666	51	141	30.645015571726553	6.070070634338604	13.634706853171227	8.291077566772055	6.096345751621629	6.171685468701763	7.249928888284598	9.511730013874551	11.118447925543382	NA	11.863730649089659	5.798340903154189	6.201920135571292	6.6601647155325265	14.382308996701468	12.139687112622198	12.303145266917419	9.904385241277982	8.011731062409748	10.550928417690246	NA	TRUE
ARHGEF40_3	112	0.5392992301797345	0.09405779714922761	39	109	13.230085764298398	6.208394195957116	9.56514053101686	6.515791256345147	6.762770697247539	NA	NA	6.542050194762217	6.6353643590393165	NA	6.885917846847238	NA	5.474224171655791	NA	6.9444896207146645	6.516366977740963	7.493108127555099	6.167763127192059	5.346673551003554	7.777175288483111	NA	FALSE
ARHGEF6_1	160	0.4740781611935961	0.08807213361949164	57	157	12.072031652090606	8.170135265350735	6.5858393203220915	7.945590596633846	7.545397700692051	8.65555566708786	8.162394217386076	8.739017772728655	7.124135524622489	7.484760699863411	7.082408597596841	8.078677042378283	8.100444630080908	7.916555530369893	7.295632579288694	6.973021821183932	8.379067335958611	7.414580926383853	5.519450259194594	7.901029184553591	8.889911243794678	FALSE
ARHGEF6_2	160	0.36537783241218735	0.04348044564019138	57	157	20.391457153032604	7.9525531826128715	5.81522561414784	7.150380585243842	6.889500237877522	7.384799570806857	7.440011547024951	7.266145207602877	6.056253472666553	6.517745130604011	6.388092602176262	6.9670112170907235	6.760114947015728	7.4840302096904106	6.601461130686843	6.640889107945812	7.522591449043813	6.856548368106305	4.938399072629673	6.444824820815998	7.450754609399195	FALSE
ARHGEF7_1	160	0.4288434534315713	0.09347687097160758	57	157	9.881899107522463	7.425147092905685	6.549396800024244	8.42168132751727	7.912454161160873	8.598907667037668	9.103428393303412	7.504780574087152	7.0436589433726775	7.5236729324267815	7.507065392499787	7.669614507488373	7.807692170063747	7.99512357410419	7.361853629921764	7.500037226106567	7.97013326728142	7.291283202016878	6.31183283172097	6.800603851791377	8.383767791540746	FALSE
ARHGEF7_2	160	0.3953887001471556	0.10026826772438045	57	157	8.107007286279092	7.967426654899996	8.100074342246872	9.059104119792977	8.734017547595084	9.588843040657153	9.760571994096527	8.443129171140907	8.017235587289433	8.389604228986666	8.242332943626733	8.2149121252155215	8.853921080728549	8.777067824455925	7.956095896971804	8.50527960251318	8.559086425092065	7.992320873944055	9.009803115873884	7.9160982095891494	10.191016517028409	FALSE
ARHGEF7_3	160	0.6028508145551901	0.10048630108659819	57	157	13.77009353718186	7.9493823804292	6.061370825344953	8.128754672807137	7.540815746159687	9.257412808666826	8.649183273006173	8.300912328829776	7.137443339414601	7.672202855059409	7.295719300729074	8.221018584323408	7.735143293405351	8.148864118519086	7.486420314192396	6.899002512147682	8.251361748005815	7.230559200146328	5.223279405423434	7.528738454893171	8.602935115539347	FALSE
ARHGEF9_1	160	0.869239102212464	0.076266804222595	57	157	28.638301950777837	5.699774762119108	8.131326919295457	6.835755145753794	7.357562302146914	5.6681363683355785	6.664407612357027	5.665271918559366	5.53487794449722	6.5610808430733245	4.792367645075458	5.47953472211422	7.351814449664406	5.062826850329059	6.4593956435938855	4.737817076744925	9.0921617005668125	6.0942417585210755	9.71177249061956	5.928044992613336	5.718980581464412	TRUE
ARHGEF9_2	152	0.8568211360742003	0.0776573527844087	54	149	27.68462748775891	5.54762685471162	7.719214913972506	NA	6.882397205122187	6.4335760568605815	8.474628080500203	5.425135677900271	5.222482707730923	9.776975410444871	5.409927372603855	7.829892566632779	8.488139992570158	6.237922260332873	6.41890749803132	4.982733085583125	9.663049534725118	6.614362115995435	7.594762906935221	6.983489162670585	6.829988669676997	TRUE
ARID1A_1	160	0.26991705758722156	0.08549666702283008	57	157	5.941341962237659	6.974036681160504	6.254145721286652	7.203858701871204	7.375493564674134	7.83628752333501	7.33638718243793	7.133218114452559	6.483829112001971	7.345299786941921	6.7136735533188325	6.906521198417096	7.368913245018862	7.502837255940435	6.25569685292092	6.479694573942104	7.285903253757754	6.52914700051195	6.626247891318702	6.8998114595946065	7.140736129000387	FALSE
ARID1A_2	152	0.8759030017894109	0.2049082829119751	54	149	9.03549805144762	10.361098631414539	10.38818253043058	13.506205838967233	12.684352660175929	14.840485363003642	13.664473457420922	12.683667208389572	11.34950004293345	11.617014812863783	9.683747427005555	12.134219527608806	NA	12.129349878025662	11.411298297804207	10.670346752642073	11.64441676098009	11.17473008199343	12.516161022758299	10.697792628115266	11.67135197175844	FALSE
ARID1B_1	160	0.24599470173389792	0.07994502989188298	57	157	5.720992114437538	7.197758089269114	6.072895964473815	7.498472896279165	7.430197584755817	7.477830949791553	7.433624197791886	6.901214779697722	7.278896240741798	7.4273588035209865	7.093532073266348	7.184509082783814	7.886657049428197	7.387826705081089	6.342556485038154	7.050801423847356	7.649540041918568	6.2414712049798915	6.731294196069897	7.469284831403636	7.155398843136956	FALSE
ARID1B_2	160	1.7728079754574189	0.3021615510294158	57	157	13.405834915106647	12.749819611500731	11.255228958317508	12.92930264068788	16.91499866422117	13.176933865642294	14.139658413203655	12.534215477397609	12.225301242108818	10.660270161822236	9.465405183232184	10.976089523995698	11.736910556891786	13.270018024405047	9.81311834994111	11.61697861116874	11.223802563184252	10.524684468795336	12.92596667894264	9.66884044709169	10.824896608473946	FALSE
ARID2_1	152	1.4869556949638252	0.3329342978361437	54	149	9.564182020607001	6.911294700427396	7.490970479897356	10.303934491741634	13.040341419557038	11.766073872408956	11.162161287190907	9.26074129095134	8.479968392524638	9.127217480760264	7.851524252444256	9.568943804974882	NA	10.778737802732863	6.743856784952564	7.2616784537562316	9.240233630765083	8.48565978731405	8.063245381995195	7.459316601095157	11.30195653737527	FALSE
ARID2_2	160	0.8482282226933197	0.26339219129213126	57	157	6.115838699560396	4.970169352801487	5.828371050819051	7.410786798847256	8.929779983801264	7.660459363922807	7.16667615642343	7.1658173457300824	6.024868323844185	7.026117054311809	6.976501999279611	6.666349580494252	5.965719573468664	7.284909586433009	5.101266030788539	5.940505376442438	7.198684575327372	6.171713073039996	4.625319327327044	6.204513976659855	7.771867754487254	FALSE
ARID3A_1	160	0.7239485419808948	0.1426821678432924	57	157	11.220967321988502	6.798564344017947	5.485664394773328	7.56707705958681	5.043685057722436	5.475754164651887	6.300997940124822	7.610182335396738	7.4735822510255705	4.980880111607148	5.42507060473338	5.464024528094047	8.583980062168678	7.203015098032001	5.2781953105780035	8.045447855621397	5.973281404680958	5.922544035051404	4.80828089714438	5.555406092303685	6.716530554331564	FALSE
ARID3A_2	144	0.9335777499860377	0.19201731079171938	51	141	10.677144159073265	6.697980438960071	6.2499916683701695	NA	5.2663811194756684	6.200279339893255	5.831383876560404	9.240273655299365	6.431356476679684	5.509156272671189	8.214104254213458	6.2617680467221675	9.539266465777532	7.327186812788478	NA	6.844154676846172	6.990804847015485	4.948702974836143	5.027898946202977	5.807063439269016	6.615227193997454	FALSE
ARID3B_0	112	0.6895889506952416	0.07104003728816231	39	109	24.33507889104266	8.609030215839688	5.08169815034139	NA	8.095990768772804	5.880202638791506	5.979145717236493	7.450997769322635	9.040892699779965	7.614123657873582	NA	5.642305852202192	NA	7.346067126333978	NA	6.676069993656882	NA	6.604056512126364	5.343486468384825	NA	8.326221589522314	FALSE
ARID4A_1	160	0.5899498311804169	0.1559342380115604	57	157	7.666350082069537	8.347081883172866	6.614472983188975	7.56714782308976	6.662462012919619	6.617690563865918	6.022954360346771	6.520871762264916	7.296136156213076	6.345748664154978	6.336404298332568	6.5031206624949895	6.307336840365443	5.983410727051799	5.785779078977816	5.57537767181787	7.5908140831236315	5.307713936317244	6.226869035261528	5.055555759964883	6.892598993186953	FALSE
ARID4A_2	152	1.190600782027499	0.2167056300273083	54	149	12.40036641117998	7.756267612051638	7.6214833633476236	10.037530145590914	9.116589164507513	10.134421657081818	8.885455271707745	8.56269756520023	9.15439971577968	8.196719368158952	10.227250972041672	8.801189593990957	NA	8.744789199370137	7.8908482457284626	7.181563737464118	13.967384767769731	7.7953534991527995	8.519598387285521	9.065785515082096	9.654573175263966	FALSE
ARID4A_3	160	0.38413499272622953	0.11982855048709484	57	157	6.075363108208294	7.075265908304828	6.548692406041321	7.360152223646191	6.293205096427354	6.743755611820983	6.875895991240151	6.921595717025526	6.782491512677642	6.72844600952231	6.424639375325535	6.214398256826032	6.392132468210411	7.016450690347252	6.733773302807958	5.466840457601151	7.11087414162481	5.874876474354998	5.812125523877428	7.183926441101577	7.38009459533349	FALSE
ARID4B_1	160	0.4957422771134863	0.08250800504171771	57	157	13.795106046252386	6.944782383806566	6.704812901129651	7.167861370216863	6.98877661397305	7.652229145213929	7.592369210682451	7.091986207111902	7.075359373261954	7.3811405623775626	7.01612312769414	7.212840925043056	7.232398054515822	7.814934197712153	6.658126687486828	6.035913782051553	7.664325252738886	10.434080204585703	6.934348019230331	6.965218911799885	7.55640463012395	FALSE
ARID4B_2	160	0.6266265473496059	0.14485608794662203	57	157	9.160690520497141	7.27443544390285	7.3207393936849545	7.864806086675178	8.336192486059426	8.285384625135011	7.859203008180272	7.682971888659547	9.347177685123796	8.14818459161988	8.656633290158872	7.650107303960501	8.342216978348596	7.870934906816269	7.411807861702931	6.968909500823027	9.319788676862489	10.515971941058705	9.47446189760242	7.80381867777336	7.8268449555619295	FALSE
ARID5A_0	128	0.5900068472092845	0.19353873883526737	45	125	5.690335214885947	NA	NA	9.67441980855525	NA	9.464518591926792	9.146042891408566	NA	8.584007780720947	8.091799344429525	6.730679093040197	8.492083067915166	9.820132168843795	8.282439252326814	7.52433225488833	6.009696821468836	9.534465249917675	8.256116313042305	8.042790479801821	8.58407267480806	8.16899110162121	FALSE
ARID5B_1	144	2.641147928162697	0.28680458841364254	51	141	22.695128123595463	6.13342284359513	NA	7.937412214866377	5.786175967311486	7.311792161448606	9.785463293468649	NA	10.738031001608418	6.893695887204302	5.288867774854334	5.424996743009599	8.24320609480702	9.342837456010146	6.603934610079008	6.163336391007478	7.45721034186505	8.33204400717332	16.461585718014984	6.824577081487126	6.7345370609567485	FALSE
ARID5B_2	136	1.005245387749948	0.2857147256889362	48	133	6.977937654374307	7.3771911565888235	NA	NA	5.703799464208543	7.969556898575127	7.875027452358379	NA	5.325420566785668	7.530437436801854	4.591009771623231	7.291894405827028	9.281337408529476	8.16104982707109	4.990727674491076	7.1105150442412395	6.260047153037658	9.9188247878243	6.378724892474214	7.372680406096054	7.0251573876758755	FALSE
ARID5B_3	128	0.8945691629638284	0.1596002777976879	45	125	12.791833853576088	4.822933475293123	NA	6.653179597999093	5.040838336150638	8.313887750101719	4.573671308143824	NA	NA	4.65776761191671	6.514213443678804	5.678292820228524	5.203227892090577	4.836346132766072	5.070473532779906	4.922790437343645	7.708929086219946	5.660560925996914	NA	6.672277473873809	5.545076203627427	FALSE
ARIH1_1	160	0.6861127207687688	0.32754832743373347	57	157	3.0152031007366844	15.150499200281487	16.26479610330291	15.532674946261286	15.722312986633778	15.609686849726724	15.87068492950727	15.573260287142347	16.01885366557832	14.700333533542496	14.827819982353441	14.375251260220775	13.857830361940344	15.15328293360186	15.884718374433849	14.895640770482164	16.277711260985836	14.45161200767108	13.673607716925417	15.060129163525609	15.585057995812964	FALSE
ARIH1_2	160	0.6734083865190166	0.25722416780386875	57	157	4.456548467564893	13.282123695792402	14.141707147109049	14.24604856229505	14.15838811048215	14.841441144591471	13.095995695132224	13.96286482903169	14.371327689121228	14.284720175396293	14.640702008164686	14.51495218313997	12.718330148298444	11.528407284066699	14.447017113763286	13.44806126626367	15.46493631420583	13.178237077686926	12.550279348214533	14.738759495911824	15.196783232920303	FALSE
ARIH2_1	160	0.36988911894203724	0.12433695525847133	57	157	5.439617142770402	10.724951415337001	11.994155777305513	11.57452739334073	11.345098795200048	11.070770409501291	10.898633242581761	11.378428930472175	11.577323997557578	10.252799699129394	10.138066482398985	10.736185805034692	11.124191821832222	10.72932160517158	10.283998606867263	10.900427128400095	11.65581138692865	10.354315658392748	9.915382980461459	10.460908454163478	10.947268249811154	FALSE
ARIH2_2	160	0.7000469594895614	0.22739618303056583	57	157	5.725085828765021	12.041605048623545	11.183823583067882	11.958700825287455	13.74642230656067	11.874240404768805	12.405460170840318	13.223874759419834	12.098906743638725	11.44570563751972	10.1989755930586	10.861070254716875	11.675749933469229	12.03401748361132	11.334201557796373	11.786228339291249	13.39052188774515	11.504919328014061	10.241663588467878	12.135793830301928	12.933948729364541	FALSE
ARIH2_3	112	1.1634621282527775	0.25876879634609834	39	109	9.771278114122932	11.059933827903263	13.467482405947788	14.032992443403707	12.063527588571917	NA	14.308231895767278	14.762252491867239	15.08483521767625	NA	10.74032220225926	NA	NA	14.66272570704505	12.38904412716459	11.410725155369775	13.17934697941686	11.914371144393028	10.764583371884072	NA	NA	FALSE
ARL1_1	160	0.49511197384421307	0.18315331350298233	57	157	4.691449689020952	10.645250818455072	11.293844247133935	13.069562450403367	11.214951330142107	12.050269309672451	11.822446020861872	11.861469537673864	11.642005642851887	11.00341992707282	11.403970082563394	12.840462494962354	11.344392217611386	11.338251953984074	11.611128816794917	12.094234876238755	11.810835588290507	11.62662409515871	10.982527867439414	11.265464143815695	11.070875186934474	FALSE
ARL11_1	160	0.660545574482477	0.09101924813095852	57	157	17.234764647732913	6.716403645389456	8.57427705147494	6.806045080860603	6.949138071035044	7.1126075087625615	8.030326498467321	7.582421893336602	7.19796147198363	5.944364614423149	6.91313042158167	6.036358930255014	7.680372850270296	8.406188181516221	6.51370611479332	6.2125471407745145	10.49163994113863	7.797540581333548	8.513773862652062	7.646413578490232	6.234345047065092	FALSE
ARL11_2	152	0.3283415447398388	0.04633659507520019	54	149	16.792877578861113	6.1611682068557	7.1853937004015975	NA	5.545698393540402	7.3621885437975365	5.692288707269906	6.252532090647322	5.957289124779089	6.495369198168733	5.927135463316226	6.4535781506735	7.533986277162459	5.99943869302	6.087302741265271	5.714448209800159	7.932741236119504	6.323823471426626	6.541986260307969	7.307207428577858	7.272097892945717	FALSE
ARL13B_1	136	2.2852450895642202	0.40407038284393015	48	133	12.89978628603771	18.068045192058484	16.18573539531591	15.887591594020128	18.154155135209965	20.563723989796717	19.070606061007133	NA	18.094407660800297	16.451779587550313	15.352720691233118	17.00289946587817	14.655492700501044	19.409205791049988	NA	14.786234753656501	18.666031370655546	16.94162367155851	17.21351975864961	NA	21.940563803538627	FALSE
ARL13B_2	104	0.8586977054253663	0.2212323833153394	36	101	8.084008087417253	NA	NA	10.70059319172393	NA	14.162137296197214	NA	NA	12.999562821316047	16.060797691222717	12.529848952160107	10.477186395181885	13.2670778313447	NA	11.257914433376776	11.824648487686765	13.782865580984192	13.250311224572595	11.164999631516695	14.364992590973642	NA	FALSE
ARL14EP_1	160	0.22563025467045886	0.04502776446089479	57	157	11.0476051879824	5.972986289639072	5.636527520550283	6.779490589838986	6.992485996573522	7.093640803670212	6.3166122798753275	6.150017365052487	6.004121975988598	5.613493061007174	5.407351455745541	6.145318813413163	6.2060232269990445	6.7211410288656905	5.720045105171755	6.00975884108507	6.772820981087866	5.7424716525330135	5.030254836661175	6.043419922306674	6.067857296432025	FALSE
ARL15_0	160	0.5117055874954417	0.13915100110498557	57	157	7.37442861186003	9.912999050254403	11.210714733674452	11.517251796348196	11.736325958998423	10.770588882626491	11.648176452103407	11.239232175071642	10.690147019207556	11.268186094906701	12.115965523315838	10.281762886440285	10.456701985337933	10.73121899885056	10.244690787951619	11.310504968530235	12.101282718438078	10.52605262653203	9.515413021704434	10.093530956922955	12.548183066288212	FALSE
ARL2_0	160	0.3914066913621725	0.11436114246797713	57	157	6.672636833173188	13.666922222389838	13.42217873487672	13.718769197169156	12.282936184902962	13.845070093912089	12.900529386004992	13.206730494120368	13.850022931143451	14.343311380700403	14.126629038876688	12.72691381314266	13.01508038111525	12.876539077635416	14.074441756398315	13.662684019177934	13.523340649232042	13.071884969874175	12.99701922058029	13.299931521790475	14.195018925380749	FALSE
ARL2BP_1	160	0.35511331454790507	0.1319122847967745	57	157	4.660534723112574	7.6259284642351695	7.608618978909734	7.012686168802639	8.107901132738267	8.857145380729008	8.70700389457138	7.492938760007036	7.649036129496195	9.000331170591927	8.65031034493987	7.856222568179488	8.096696960435208	8.53900583613695	8.886788542008414	8.318839694807409	9.43467516896369	7.776932375915673	7.5504295701814605	8.538274341254525	8.509322977492216	FALSE
ARL3_0	160	0.6160891503515535	0.2839570815988456	57	157	3.221683726001002	16.26313017771657	13.438650536349755	15.950636487903639	15.435832308519565	16.267848153205907	15.77172212399363	16.656110708953474	16.339342088511522	14.25763308110829	15.584303264757729	14.760933809151169	15.940119674769745	15.639345200514335	16.317332396460397	15.236291435495433	16.725408750157946	15.675248024814985	14.032403763845783	15.780065465861808	15.981659183435653	FALSE
ARL4C_0	96	2.2110315886674043	0.08698922632378683	33	93	68.81240148434233	6.995661777473071	11.425446878216613	7.458121319068062	15.146802605113564	NA	NA	8.504776750321737	NA	8.487331817897985	15.256553313374967	NA	7.6898594747289035	NA	11.657414686228536	NA	7.684468153896941	NA	NA	9.151758344683184	14.099081917441579	TRUE
ARL5A_1	160	0.7739238224019842	0.31036960100319955	57	157	4.113828278509435	12.603374871069228	10.958514525798096	14.122888694434659	11.796270479666772	13.261051095810013	12.763338198852907	13.218057140736159	12.559598799434047	10.913289020134124	11.139492539089073	12.892488923632486	12.184745920563671	12.62780166243186	12.164456934710906	13.21934371638058	11.984634984579488	13.068418354424558	13.700458068554774	13.666596169672708	12.178473747459979	FALSE
ARL5B_2	88	0.47094805809019313	0.10188104164555385	30	85	10.263831847778448	NA	NA	NA	NA	11.356750367511784	NA	NA	6.627087327635909	8.497844220027758	NA	7.950168210476477	7.055960661648248	NA	NA	8.558401606088061	8.188141932569415	7.864331194557234	7.778238557164576	6.660355308756189	8.3377672186048	FALSE
ARL6_1	144	1.4141057887657098	0.06976640326677541	51	141	53.27353615687443	9.014907959642814	8.711751573122331	11.104958227449835	9.655265393222109	15.610006215287584	10.571693619456596	8.898716047293647	10.5036038021912	8.559616470469363	NA	8.421905717502838	10.073547145873892	10.481641043318389	9.098301802691562	8.641448662791253	NA	7.940438654989089	7.729624124242324	11.451715411713206	9.823073182047134	TRUE
ARL6_2	120	0.6509379046995548	0.07611233175713614	42	117	21.038638199248968	9.866096736258497	9.091620744263839	NA	10.891238096928653	NA	NA	8.361623632374675	8.42877263213038	8.822557415267749	8.754679680656226	NA	9.116803215851636	NA	7.931617146276609	9.503047859645275	8.698547545867504	8.208414769690528	7.656047555009073	8.326929967299849	12.949594535053402	FALSE
ARL6IP4_0	160	1.6749022774672817	0.4481103694009272	57	157	7.540683376649691	13.204638975959686	11.934777101383892	15.919437596132273	15.426166279525452	17.793015630580108	14.048273938574194	15.591813872372144	15.210139137454611	14.98192983089649	11.768582406063842	14.918285168885411	13.26692265812426	13.788112233824853	13.413513974172668	14.068996192520249	15.844695889352948	14.070075126983971	13.879172469555119	13.922279510355882	17.42269794329236	FALSE
ARL6IP5_0	128	1.6475942505429775	0.6183325201254704	45	125	4.623823378545091	15.41414883224006	14.748258238796225	NA	17.598932046541705	17.241526170040895	15.619897269664431	15.9598379711114	16.349296749706145	18.72664959223253	17.76733185845015	NA	14.736821782698385	17.85746621708879	NA	16.618994123958704	18.333021794692023	13.768108070004565	16.712585413100417	16.438437452327463	NA	FALSE
ARL8A_1	160	0.8630070702885808	0.35870649948721317	57	157	3.87235362698538	14.796292943129295	13.845257406717954	15.772944041553213	14.397975542438955	13.569259176662815	16.924026259698163	15.161381589905572	15.031529402110737	13.736828789998144	16.624217957656132	14.362475639933466	13.99869581661898	15.178632536017044	13.661872713872947	14.6742073795232	16.64799554254396	15.489262850357953	15.055545349614313	14.64106271699744	13.290114283410244	FALSE
ARL8B_2	144	0.9065891797432875	0.29865247895709035	51	141	5.627832652289243	13.315212493707836	13.668500026329438	16.54696563024616	14.727087958527175	13.131589539592863	16.39391980888228	16.035270274492873	13.977281336615071	13.703391843869827	16.390281336870554	NA	NA	14.33751629402699	14.679014469362706	13.521881662895826	16.37712181842431	14.839827164145627	13.718328027660146	14.491470061242804	13.390781767378453	FALSE
ARL9_0	128	1.1169407034947727	0.19733349260591038	45	125	12.944910876293763	9.68749473667213	NA	10.714475574138781	8.029143195266215	11.711180742737767	NA	NA	10.052488470105041	10.015667573556101	10.150983058517012	9.380721748129414	10.022173299797496	NA	13.234914458143917	9.925717634979335	9.75330780084488	10.485454655436367	11.46990915429284	12.126661903204335	13.194608925717443	FALSE
ARMC1_1	160	0.5232422193029982	0.21854860160263423	57	157	3.8400786737503196	10.114664631266866	9.358644055352983	9.794838093760019	9.779018065087051	11.179183834340908	10.176099395011912	8.792928969349177	9.341943148806203	9.412568740951224	9.434587843170254	8.45563023472701	8.31607801312784	8.199330190840486	9.56275118489838	9.255387536954442	9.859695219174911	8.969493600249494	9.040941661294644	8.813064900436476	8.8893751910515	FALSE
ARMC1_2	152	0.4951400456547788	0.22081778236338354	54	149	3.4278319295957838	9.855450986710519	9.504857892623228	NA	9.999678448158722	9.984463550678317	10.072921122270705	8.919978615795271	9.403430503496288	9.89884123286387	10.032682980919821	7.700200468031873	8.539571505811839	8.485851721251283	8.977864300314808	9.190011062704144	10.282681839793693	9.096154715490393	9.164979130852558	9.645845236242678	9.536305860136347	FALSE
ARMC10_1	152	1.8333497518154398	0.30410480932031503	54	149	13.87542432060178	8.298490747140596	8.651277462568437	14.714122930051584	8.203932796114373	8.743773647625213	8.38652799586494	9.021895081805276	10.198927482602922	8.20708523860435	8.205325793264894	9.034689639583428	8.131371911991147	8.604680937250848	NA	8.323631444293996	10.390389354228692	7.555320975795373	6.566983388877486	8.518932113194435	8.852331801146788	FALSE
ARMC10_2	128	0.9929329851529517	0.20641347842536645	45	125	10.58446582191861	8.594336295078508	8.678691274217513	NA	7.1165284501267285	9.781398139138298	NA	9.918877884430707	9.359318107044107	7.597290201527281	8.397123178664978	10.040748521468954	8.370473492187617	5.889651235053847	NA	7.3331360533079355	NA	7.61517084077056	6.097395661247211	9.249576732951976	9.062627698379218	FALSE
ARMC5_1	128	0.9474431715736048	0.16678076136959027	45	125	13.002139318729256	NA	4.464987611730283	6.719721265411823	NA	3.2035077781027517	3.805244299736464	3.6467210675026602	7.725579016794808	3.062562271723509	NA	3.040938389344004	4.512121995981195	4.175656451742413	4.311144460428456	4.001512899268628	NA	4.656394900964496	5.154516836721762	4.363296849804273	3.441908958161863	FALSE
ARMC5_2	128	1.2902445605515334	0.3453055647212361	45	125	7.60147189082245	NA	NA	6.877790972628281	NA	6.258837278433164	3.2820232331167425	NA	5.176030173286123	4.819481082530142	4.868667765006359	5.121668339347094	3.4495126889322116	3.635259340319461	3.3622849986359995	3.9069427869356184	6.557078890216948	4.510185138404242	3.768329384921552	3.316175481245788	7.447532358661589	FALSE
ARMC6_1	160	0.5682075407917516	0.13856937204187514	57	157	8.540049828887572	4.05268104049306	3.814841682705626	6.180868010022777	4.660173357461254	4.007205437141682	5.050829822412198	4.441884838631493	4.065927915065522	4.390115292633925	4.022438793921542	3.751116007739918	4.082974341808967	5.126387781543674	3.7967115095749064	3.950292867722392	4.900362926609	4.034001209778786	3.2545727524777424	4.271068741116608	5.421350728453026	FALSE
ARMC6_2	160	1.1853779041800856	0.44589047588276765	57	157	4.568013680262434	5.730781218855331	4.691187154354378	8.05767353923043	6.689640981840995	5.837846083360759	7.7323082039645	5.3227950129257575	5.784623723778205	5.941933511141192	6.161188506831586	5.289664463505439	4.90683948121013	8.799013206225952	5.6023282202434075	5.594572317334244	8.663342167361364	5.193075058887329	4.92561572859946	5.401254769883313	7.597891696290842	FALSE
ARMC7_0	160	0.8172815610530663	0.32329576959717876	57	157	4.208615326292395	11.820977546966942	11.187241080661455	14.59284759789337	12.466260478268111	12.756920860579744	11.378940891022436	14.237885941366354	11.398519636268999	10.636115756253314	12.105032315018027	11.58968914687605	11.280272866728243	11.847611917864633	11.395234732338361	11.512969273867963	13.263640724599462	10.707576406868203	10.874699077351895	12.489631141882484	11.355909227994136	FALSE
ARMC8_1	160	0.37952990106194723	0.10895143337382118	57	157	6.840456437599475	10.089430316134184	10.973921126999825	11.053707463794332	10.350099361593486	9.997048956704106	11.026261607919688	10.446649788286452	10.685538405400953	10.072130502814684	9.986086838683805	9.590053791453235	9.577038273604872	10.913362612530007	9.733081761007496	10.366010679331753	11.257283603192556	9.108251893717854	9.098216991121145	9.574656728940145	11.056933780311331	FALSE
ARMC8_2	160	0.4162087993158284	0.10728841187419104	57	157	7.930828358632796	10.862177257352307	11.798547781464089	10.336056984017901	10.145830014356717	10.3882506639251	10.311385901586226	10.663613444245806	10.552907784996567	10.220228324018274	11.067087207193017	10.004501052434422	9.470780202449914	10.645053117379119	9.379338419753822	11.276650992958132	12.100638215576467	10.270164361683246	9.266751526701137	9.361416339770916	10.497054667538599	FALSE
ARMC9_1	160	0.5691773822062237	0.09341113882653991	57	157	14.028775152580828	4.742604108828302	4.91495382451207	6.368107522643644	7.783802481292009	8.37744671106893	6.238784732665566	6.085429253136256	5.104955814234841	5.166635241846944	4.8777302203904895	5.864741472467557	4.725202091063621	4.428581864667292	5.923079961588217	6.0631206619234455	6.027080927507336	5.6193510244651534	4.6089352745458685	5.2057916356029015	5.251794361277747	FALSE
ARMC9_2	144	0.6723531950498778	0.11102050016767204	51	141	13.97867782215023	NA	4.427193442826885	5.930484477982468	NA	5.7244179152771055	6.9967982773742845	4.84778563105133	5.162788771872992	6.646695693543124	6.034045866044142	4.901662144968691	4.95480683449053	4.497693635229007	5.559794342472799	5.6391187772452325	8.389535654854562	4.87776069843868	4.753167946513901	5.427646538685912	7.393916691819554	FALSE
ARMCX3_1	160	0.32069575354138524	0.0634778611494347	57	157	11.161014878255948	6.9004465592243	6.227237825491243	8.559534434126206	6.523612567612692	7.370041737808768	7.806823827961204	6.927718894396724	7.01759898502574	6.651124553068292	7.28606809752554	7.043563946517544	6.742653446099113	7.209946776606344	7.448977653392195	7.042847541475169	7.50870144675103	6.538627423165875	5.938875421780447	7.25937676936805	7.087460076777678	FALSE
ARMCX3_2	128	0.4945633306257606	0.10204595671485434	45	125	10.684656930485643	8.735491901914042	7.252754416646961	NA	7.658582871896882	NA	9.036735369925772	7.588096071739042	8.10414887882193	7.060333752937067	8.952538453740198	NA	7.927881356540876	8.054825454316118	NA	7.771276260420105	9.67775623411209	6.94407271324434	7.403465459010174	10.587455947632511	7.721278768683872	FALSE
ARMCX5_0	144	0.5646440248685204	0.20124239979232977	51	141	4.992479773355673	6.139266633258602	6.113098173958762	7.843524646634496	8.107730319146205	8.337635318856352	NA	7.104874509781246	5.944316565049092	5.891605177162804	6.593932629107147	7.294850531394168	7.437876733306469	NA	7.138035220090913	5.865306223919115	6.659535865994651	6.918151530892119	5.373006385015691	7.348532650481384	6.590029796006853	FALSE
ARMH3_1	160	0.7160716178511557	0.3972657082371609	57	157	2.2103959762055805	16.100748797987382	15.264706932354294	16.164828979432457	15.44431797068788	16.18689455062135	16.24402589153443	16.695324739437172	16.260867966683165	15.599849428654759	16.763029767508634	15.278538706331968	14.14883242154816	15.720148205030558	16.16391680499903	16.015952358734072	16.61775979768637	16.129683539616423	15.67131359518466	17.22540617254719	15.91044518213889	FALSE
ARMH3_2	152	0.7801324306293249	0.3312752311241669	54	149	3.738623559681631	12.159030842362036	13.917604594664516	15.499596323613812	12.589651355865794	14.437623915013479	13.187743503302936	15.787404781527828	13.45118670025666	14.24863568262591	14.649105265500717	13.87093048353322	12.519665314626042	13.161780836932362	14.622101966006715	13.885199273892226	14.93011730120981	13.374076576634167	12.225252395266548	NA	14.263780451154709	FALSE
ARMH3_3	144	1.1775642540558522	0.32044147933844636	51	141	7.395086248047953	14.372738639331374	15.021603504907228	10.785546580935861	15.766803879866714	16.869894624452137	16.050747846700478	15.900970388564048	15.43810793090038	15.192488586945709	15.742150144167264	15.914123776193934	NA	15.448920971171773	17.083731006158736	14.99031527358769	16.25956523041461	15.541654251718972	12.01316561667226	NA	15.722826558197514	FALSE
ARMT1_1	160	0.21867279372322593	0.0329826910355698	57	157	15.506988563013847	7.3449151433205735	6.343037459316886	8.265094539818982	6.402411950400482	7.237713100308669	7.5885613055328784	7.447893522273146	6.73217288071981	7.368445489856524	7.793142557171352	7.668016887011975	7.442972163372686	7.12109806265333	7.340136677718471	7.8952472319418066	7.362703855656793	6.565375319711654	6.902421793625397	7.241032187160217	7.522019198174992	FALSE
ARMT1_2	160	0.6741111547967189	0.1608272020315369	57	157	8.790690241778156	6.618333181126466	6.012149383219448	8.5666152723301	5.86533682817642	7.632171231669787	6.305183824169752	7.744940276639467	6.874715758282196	7.19082748499617	7.429303914562117	7.941083362488634	6.873179095262003	5.6112034440331575	8.441614752252999	8.713421963322501	7.884387865367367	6.79418868102216	6.610687997768856	6.8035555514143855	8.025598666150069	FALSE
ARMT1_3	136	1.0206857229725266	0.32715886638031066	48	133	5.8737437046066505	7.343157964241259	NA	NA	8.06705472860507	6.828945279464392	7.978705284941324	8.366472488434699	6.088626603142783	7.196360467397244	6.873607841176962	6.6667233077593515	7.170020443182594	7.180165402512387	NA	7.302074622037225	5.119273226047247	5.503132595759218	6.802139033280005	7.092046782688444	7.044420514844409	FALSE
ARNT_1	160	0.33447810828194174	0.06083710006171135	57	157	12.38903484389796	9.239821355995645	9.002507385159856	9.098695487929222	9.677236427296938	9.431485257430424	10.059576101872516	9.297199116058257	8.991883396653582	9.387812389787971	8.353901798276103	8.501756593178715	8.800360246109273	8.761644095810576	6.849345593761578	8.648251466705362	9.432488955917153	7.727377080895619	8.567285678267876	8.693866651080151	9.259963266100003	FALSE
ARNT_2	160	2.9414558838482527	0.19355481542747707	57	157	39.104065270138356	11.304010451241947	10.131403635493564	15.979017803811898	12.474557422060755	11.184703333883112	15.001680611605558	11.809074866314349	9.849559326035717	17.030815991897814	17.13986000045395	10.004196814910276	11.62275693915246	13.066363168396519	13.615113180616055	10.056979203075096	15.879550710569678	10.255714870087733	10.04396887418201	15.119704688690684	15.80832634786253	TRUE
ARNTL_0	88	0.9178486851777036	0.13164641377400368	30	85	16.920879486580922	9.402339640644778	NA	8.826478036125456	NA	NA	11.19948048769059	NA	12.788470500761402	NA	7.021626064156246	NA	8.716964104563655	11.359537084858022	8.8524723399185	NA	8.011444233483807	NA	6.897160636608713	11.664552419776467	NA	FALSE
ARPC2_1	160	0.9318885409991811	0.3879537113343934	57	157	3.8618175748402033	19.45543705507308	18.030217288310823	19.419396754671574	19.343737369082497	19.575123815190185	18.25570014996169	18.78705164319719	17.704681901293963	18.418463716650155	19.211106154499127	18.298493390344962	17.28930401632714	17.90893412881723	17.280719647637625	16.21912204750076	19.007703387442646	17.83531616025737	19.573840265767018	18.468194152964877	19.339370334395372	FALSE
ARPC2_2	144	0.8709550627551298	0.3900812105385874	51	141	3.4081999644565806	15.134576646173933	15.077757166275276	17.334983087774134	16.862106867011434	16.06621760211226	16.399587363636453	18.211232389910645	15.142496594179155	16.896217816647603	18.0197943340807	NA	15.084073909065173	16.48416357873122	NA	14.733825279642454	17.29555906570027	14.855974861390925	17.198004953708534	16.42420838629363	17.136866552742312	FALSE
ARPC3_0	144	0.7030558464960694	0.2997633069127522	51	141	3.7195521625986605	17.702805551410897	16.949246280118015	17.433654087721266	17.418731962344136	18.980862734230808	17.605796302784846	17.861456525725238	16.78781070917646	17.0899699656133	18.919626202675232	16.8760285023459	NA	17.0864680776209	16.03467748896731	14.946557139070089	17.997217694691056	16.68929692030323	18.085996254823424	NA	16.437084077947986	FALSE
ARPC5_0	160	0.6326893968203018	0.37370314244346287	57	157	1.9088630068683152	15.831314167395059	15.953623046774453	16.111097668537607	16.46390300278176	16.860561272735467	16.158136707617647	15.17508665237688	15.112307524867639	15.896207179071327	16.949788142446902	16.402837582687088	15.325381384915891	16.32247080537812	14.369760971420078	15.131893911248039	16.90639948842706	14.526117219954399	16.50166714134895	15.710763687410195	16.490131314169133	FALSE
ARPC5L_0	160	0.923995382676492	0.4054115674248912	57	157	3.5232837371476866	17.093601715943905	15.992423725705756	16.995164539392242	17.523661144533126	16.568106202270307	17.138928546161594	15.178173820766089	15.48456887650941	15.03299378604575	16.432998126571597	15.762703759292336	14.135925351513775	16.792581055233207	14.667896240872393	14.542390739173214	16.801608669946912	15.377683378068907	16.978748469888096	17.77304576712357	15.5304130788985	FALSE
ARPP19_1	160	0.9021673510660105	0.1502667383951615	57	157	13.78232146826325	19.86035781496605	18.676005137509087	19.615014198320292	19.789799532055458	21.998230960704333	19.660553140481294	19.48380565869059	19.634009129058384	18.956702235042624	21.209647839068282	19.44069261242068	16.53328112829611	20.448733476611803	21.487764579687543	19.04230364241118	19.155928769352528	18.87138242929219	18.076896031382777	18.11967510993956	18.87854698517607	FALSE
ARPP19_2	136	0.830380043197941	0.392805890180259	48	133	3.0866264465385225	16.180828799925653	14.525405876260411	14.751235214076043	17.42770941031291	17.257723074271524	15.833253116248681	NA	NA	14.784947989878667	NA	16.48158522467861	15.044526195479957	15.961075850290783	16.445920022225323	15.260805238625057	13.956140989428006	16.679863486009925	15.485613797685165	16.003733133740536	16.945544841103366	FALSE
ARPP21_1	160	1.083100473792834	0.0927068318117275	57	157	29.425300098175	9.613071009483349	7.474648299017005	8.611437511890728	7.169848963014855	9.652380532724635	9.078647770971946	9.879635112202402	10.982740741401166	7.849365498748737	11.653244741057907	8.146653566504945	11.029696362924804	10.976039591213826	11.632316947541856	11.920630478553658	9.879300018856839	7.754378655452177	8.386449109438114	8.396032948595176	10.0654224846301	TRUE
ARPP21_2	160	1.2609334380257684	0.11971175495771046	57	157	26.2577805145924	10.257249253928759	13.788808732079776	11.699104128204478	11.285549227788142	11.426388948428952	10.095686926489043	11.867528127669908	11.31491669877575	12.263114343646981	12.929924614113036	9.669841996869938	12.948872683042639	10.32762796556949	13.327571185670259	10.601186015560785	11.252971930396097	10.57742321416255	15.312642617256351	11.199162798319273	11.518744888784475	TRUE
ARR3_0	152	1.9841930745427074	0.522454225535607	54	149	7.719942258303985	14.345753107527377	15.637532380144101	13.610082014332766	16.48767337650883	13.216779484938513	16.46607558061808	NA	14.277019338114348	13.135691617357313	14.2514361814401	13.555727308948732	13.858822053399024	16.111117882813915	14.533514843116322	13.78532497860238	15.115504227170781	14.030645987099433	9.070148927431271	14.196015391217161	14.41961226939308	FALSE
ARRB1_1	160	0.9017566403034946	0.281036427742033	57	157	6.083563811827325	14.383185394084519	15.729794932738026	15.715664452239055	15.611490393000508	15.779855338779502	15.167961777610834	16.461982101275442	15.465041416052179	14.506425692425566	14.51200186211756	14.49964282764915	13.880192212989934	14.7642858296344	15.32561875108952	14.524986402756559	15.503382370272424	13.94113600618694	14.968440286405173	15.02380727695519	15.877072265392352	FALSE
ARRB1_2	160	1.5672982910474564	0.45230333154591607	57	157	6.78997091819389	12.27968060039052	13.968597297507017	13.511095999799489	13.767998029014272	14.216175776238275	14.102846301470365	13.577054262056226	12.179406129976126	10.449739097725512	11.748901129978776	10.153772041109804	11.484013776528801	13.948399829675337	14.948392241955855	12.31523620607363	14.267551751659164	12.143517682995391	8.775309147937005	12.536165953193809	12.88571711243806	FALSE
ARRB2_1	160	0.3568498429771414	0.10636420125909929	57	157	6.486525802789296	8.942825090974674	9.09735622040239	9.887741680751441	9.450177146108178	10.183047870717933	9.588700884604876	9.341595817613396	9.852396922388909	9.246128257591263	9.406192812036346	9.334105504050756	9.105246215488547	9.638405619648692	9.38792072609132	8.99716314875222	9.503737002055127	7.5451348534846705	8.505554792102847	9.51341561799297	9.81617346409066	FALSE
ARRB2_2	160	1.1786889786090033	0.36539468965953414	57	157	6.130703149826906	10.817667269545755	12.833665720103872	11.136502447418419	10.403716941487678	13.595164946131115	10.650351435205923	11.015399998840502	11.512697637187022	9.565508465176247	10.737614038618297	9.717892407920052	10.295189292577103	11.238832349469677	11.914792037358058	11.964965556315935	13.18968862696441	11.02822887562008	8.446112325408555	11.258300946778549	10.836219677456825	FALSE
ARRDC1_1	160	0.5499471400915805	0.20796339159941005	57	157	4.529428135550748	11.187522705906774	9.569936921673683	11.951635233112105	11.588990462359389	11.034344721766642	10.81424339075557	10.96131986280657	10.192642182336098	10.225044572151743	10.720973186801944	10.100058560451778	10.262264856070354	10.169819936810478	11.179448664295856	10.400826648336617	11.442629171359117	9.516263026670739	9.690720358730726	11.385833109501688	11.593230206453248	FALSE
ARSA_1	160	1.3711998448909173	0.11278948851055069	57	157	30.731124588707647	14.322359771971241	17.641901804670173	18.77999979513321	18.180577621372343	18.09384759288454	16.784067625916748	18.266002310125966	15.930944070066072	15.510036625169525	17.515685191938886	15.810849188106497	16.48860591737487	14.609177430046923	15.684346401373094	13.106710864134513	18.35854825091785	15.746568740704147	12.891084809880123	16.026831652054504	16.492735060757894	TRUE
ARSA_2	152	1.863735134142902	0.17091004643743893	54	149	27.32983458212008	16.754761834471097	18.978821373335638	NA	19.638591251187297	16.13184203225526	16.00784039070282	19.447721576658275	13.985600485733636	16.299741275786285	17.14905182971969	14.997274796587844	15.875578626086895	16.154214819646004	15.15544060143992	18.685357511947476	19.9909259115328	18.63083520376059	12.119113666663338	16.037408990414633	16.64061773221331	TRUE
ARSB_1	160	1.0639684669694214	0.21945823804975287	57	157	10.59931558018727	18.30511513226646	17.777935098119983	19.475131166339615	19.620903166706036	21.20260644581725	17.23819315416993	19.757396868431435	18.284676670846217	15.511805363040377	16.862987274002105	18.384034311109627	18.35335095889815	17.316864353619444	16.694430226633706	17.474663817052452	19.538074927577846	17.16911349282691	18.360604362409862	18.15143181934004	19.245328266584817	FALSE
ARSB_2	160	1.8425155026597222	0.1739030236415213	57	157	26.428538715688394	15.228496700083854	14.02408273696346	14.182017190608809	17.786838303343078	17.78549449749792	14.886317435427936	18.127094189778195	14.01801075044242	11.88825956432417	16.5989463424695	14.87116166038766	14.981081053947552	13.495630409143732	11.930296455166866	15.540690097775213	16.92809787588772	14.489997138827174	14.295634497541135	11.542592562125497	16.56580794254282	TRUE
ARSK_1	160	0.8676740523525124	0.23447099339720717	57	157	7.438385419263509	12.79322662225038	11.529917488839871	11.989349522872885	14.777906995199286	15.259584342402187	12.892605408585153	12.410953671019382	13.732992352866578	12.247058548561531	13.340844749972511	12.488810860933947	12.656899763128505	10.917780182873642	11.60337658273268	13.042804986780157	12.989130605979678	11.794947208679595	11.58167449000682	12.977308364023063	14.324691167497853	FALSE
ARSK_2	160	1.4865922761143358	0.5248413378471946	57	157	5.047303051566198	11.4955399657617	10.101538964751494	12.437301542024542	15.026896574048802	13.653187228776963	15.001098956661622	10.463880884196083	12.441108320005391	11.800303658963902	12.716064744786705	12.025876448882691	11.643413372223373	11.455985355456823	11.602874312052052	11.17927483380327	12.592910499846903	9.790232945252782	11.098743016395275	14.23302446796121	13.179325595381982	FALSE
ARVCF_1	144	1.694569911664381	0.17059547149237572	51	141	24.697848439003714	9.189396517192698	7.913778661269527	7.024960480591027	7.800239450804901	11.627876663127033	7.963606796362422	6.599270504546047	NA	8.718806453314063	7.757579623945756	6.453318463029571	8.654576097876676	6.042161059841573	5.589450427172137	6.804985488240707	11.478593103438245	5.691849946933837	NA	9.624667312262908	11.788398347059745	FALSE
ARVCF_2	112	2.995529513061105	0.19778501761650655	39	109	39.53452730548661	8.120308940760404	12.590693773837963	8.143123650857417	7.253938236705578	NA	NA	10.280512296115164	NA	8.597232292802232	6.667008830355887	11.36705754669726	6.647662210268029	NA	6.2206857979845	NA	13.496695516600186	1.4523142692976143	NA	9.278750040386631	12.440024238485801	TRUE
AS3MT_1	160	2.7067110937616543	0.11241914219919691	57	157	63.56285237977532	4.472721681106318	11.957164530879856	6.274095136346455	4.442088067138805	4.464787138462445	5.832601515556563	4.403785176587077	4.5232773309654375	4.694880665244496	4.381433656336824	4.307401806447368	9.89051581296474	4.209910024334309	6.54494463412148	4.534389626913895	4.923681642156337	3.8772688565519142	11.957037097617114	4.339180432247366	5.226638348294938	TRUE
AS3MT_2	160	1.975991318998714	0.1913643866818485	57	157	25.686866089406433	5.417743072504693	11.001206274752054	7.51707172519183	5.041549083542171	5.394984306788462	6.369029856744626	5.28782772980246	5.050440120893297	6.558998916061642	5.434751225572369	4.94926969840068	9.419782636410098	4.499475018629677	8.3842458612972	5.5188247771289936	6.271794495919294	5.694062920406267	10.60548024180655	4.791841441823896	7.703105047473764	TRUE
ASAH1_1	160	1.6674949933011125	0.20024686663294727	57	157	20.181927013851666	14.592760007241605	17.628192479667735	18.644304758493305	18.199552376940026	20.696761926243063	17.04025732490092	18.873608376075367	15.784160047927653	16.35003948920973	19.95279720778054	16.563185148564074	14.909545376604136	15.123955983674929	16.6677174041543	16.588999860381747	17.94814050627252	13.643332894130173	14.261490161044735	15.940331435316828	16.44639306038207	FALSE
[truncated: 13,151 more rows]
