# Supplementary material for: Deep thermal profiling for detection of functional proteoform groups
Source: Nat Chem Biol. 2023 Mar 20;19(8):962–71. doi: 10.1038/s41589-023-01284-8 (PMC10374440; doi:10.1038/s41589-023-01284-8)
Supplement: Supplementary file 6 — Table of drug sensitivity–proteoform correlations. [file 41589_2023_1284_MOESM6_ESM.zip › suppl_data_4_drugsens_cor.txt]

drug_name	tested_proteoform	average_drugsens	lm_slope	t_statistic	p_value	p_adj	significant
Eribulin	FIGNL1_1	16.657894736842106	-6.579753004108316	-8.182358204954014	4.9750814276617105e-8	0.026478577377558262	TRUE
Bryostatin_1	NIBAN1_1	2.2623529411764705	7.693065507164094	8.024240486076467	1.4516916544391558e-7	0.027278401797490207	TRUE
Vinorelbine	FIGNL1_1	18.085263157894737	-6.793064251709908	-7.630673184109943	1.537608326427794e-7	0.027278401797490207	TRUE
Vincristine	FIGNL1_1	9.02	-7.046827010345697	-7.308144579352708	3.0307109377079386e-7	0.033680261864512465	TRUE
A-1155463	BRD9_3	4.796842105263158	5.438990097008082	7.320008542023681	3.337400635884318e-7	0.033680261864512465	TRUE
Danusertib	FIGNL1_1	13.392631578947368	-5.862902362011679	-7.193886128001275	3.8671820465142144e-7	0.033680261864512465	TRUE
Vinblastine	FIGNL1_1	5.226315789473684	-6.563121531790519	-7.130567480700905	4.4297482460690846e-7	0.033680261864512465	TRUE
Imatinib	CRKL_1	1.7126315789473685	2.327780504134438	7.097412972697585	5.344215274079615e-7	0.035553995375396864	TRUE
A-1331852	BRD9_3	1.4610526315789474	3.6735890192747465	6.945135470645592	7.385363162904068e-7	0.04129002463638103	TRUE
Bafetinib	CRKL_1	2.063157894736842	2.707717222475463	6.865321076481608	8.779099762362489e-7	0.04129002463638103	TRUE
Sepantronium_bromide	ARHGAP44_1	16.74	-4.500762887855933	-7.5771601999950144	8.913385709461347e-7	0.04129002463638103	TRUE
Clofarabine	AGPAT5_1	4.190909090909091	-2.9963237186869596	-9.485266773615951	9.330573477642961e-7	0.04129002463638103	TRUE
Asciminib	CRKL_1	3.0936842105263156	3.6537956587165885	6.801046989449612	1.0085421181174719e-6	0.04129002463638103	TRUE
Litronesib	FIGNL1_1	15.07157894736842	-5.67510924611036	-6.715456562238438	1.0933733810214019e-6	0.04156568245290961	TRUE
Paclitaxel	FIGNL1_1	15.587368421052632	-6.37195042095523	-6.631365704378932	1.3165715450483044e-6	0.04671406493278592	TRUE
Pemetrexed	JPT1_2	19.550588235294118	2.8664343924251012	6.841590079346015	1.421515130494472e-6	0.04728527930076811	TRUE
Docetaxel	FIGNL1_1	16.063157894736843	-5.680657774852312	-6.5165495013097	1.6991516851164661e-6	0.05319584155643683	TRUE
Floxuridine	JPT1_2	26.761176470588236	3.723283239331162	6.712797280556068	1.8506515595225832e-6	0.05472006531196374	TRUE
Floxuridine	BUD13_1	26.65125	-4.402543610860596	-6.693519129176942	2.644073738219885e-6	0.07281667134559015	TRUE
Clofarabine	HSPA4L_1	4.608333333333333	-2.1532572897126148	-7.602152434036153	2.736316714225219e-6	0.07281667134559015	TRUE
BX-912	FIGNL1_1	7.181052631578948	-4.675496194539396	-6.267451789601863	2.972072086480252e-6	0.07532419495975551	TRUE
Idasanutlin	PIP4K2C_2	12.813846153846153	-3.5744253420387806	-7.2409719170749405	3.4301230326233494e-6	0.08207143240859141	TRUE
Tozasertib	FIGNL1_1	15.138947368421052	-5.531131848966049	-6.189401001483591	3.5467076745836383e-6	0.08207143240859141	TRUE
Gemcitabine	HSPA4L_1	15.36	-1.697068683521378	-7.343759456447131	4.032306086301157e-6	0.08942041976981446	TRUE
TAK-901	FIGNL1_1	8.32842105263158	-3.40988606327072	-6.082479255233483	4.5237650112532764e-6	0.09564414790096096	TRUE
Eltanexor	EPS8L2_2	8.881428571428572	1.7586362846666768	6.75950908319142	4.672370741313779e-6	0.09564414790096096	TRUE
Fimepinostat (CUDC-907)	SPTBN2_1	7.437894736842106	-1.842830991102299	-6.048230735528092	5.1116906674593644e-6	0.100761646436959	FALSE
Bafetinib	RASGRP1_1	2.5933333333333333	3.798953165650546	6.586997579703373	5.301525107300026e-6	0.1007713892395589	FALSE
Asciminib	TRIM14_1	4.343076923076923	3.9057596508324326	6.791170005583089	6.006116164420269e-6	0.1102275575687039	FALSE
Palbociclib	NIBAN1_1	3.7388235294117647	3.482435010833023	6.125706553905792	6.477303842418064e-6	0.11247583668069443	FALSE
AZD1152-HQPA	FIGNL1_1	11.44	-6.240783550329604	-5.920864645554581	6.551284679198096e-6	0.11247583668069443	FALSE
Triciribine	RPIA_1	9.829473684210527	4.52987321517187	5.88695120323153	7.338643694192437e-6	0.12205632192180861	FALSE
Dactinomycin	ISYNA1_1	13.5275	1.3012997958651769	6.140698788349164	8.119244917517687e-6	0.13094718202972525	FALSE
Tozasertib	KRT7_3	13.982222222222221	1.6366979390675567	8.400501783448577	8.745424124844591e-6	0.13553181949759166	FALSE
Bryostatin_1	OAT_1	4.1425	4.936237880106065	6.245781681692853	9.683109282897299e-6	0.13553181949759166	FALSE
Gemcitabine	EFEMP1_1	13.614545454545455	-2.1086068498469404	-7.507372851023397	1.0228003721146598e-5	0.13553181949759166	FALSE
Tozasertib	BRD9_1	15.515555555555556	-1.819078597031461	-5.829608403319297	1.0299675064359172e-5	0.13553181949759166	FALSE
Tucidinostat	SPTBN2_1	5.3978947368421055	-2.169971994203757	-5.73524714108268	1.0463472943187449e-5	0.13553181949759166	FALSE
Vinblastine	LAMP2_0	6.65	-3.2472160194011033	-6.209792331981252	1.0519458367623905e-5	0.13553181949759166	FALSE
Encorafenib	SCML2_1	1.931578947368421	1.683750671267545	5.7524108392763385	1.061955177941064e-5	0.13553181949759166	FALSE
TAK-901	MTX1_0	8.189411764705882	-1.2775148521523678	-6.090162162320357	1.0635714400703212e-5	0.13553181949759166	FALSE
PF-670462	IGF2BP3_1	3.3368421052631576	1.4278592147582665	5.747988382530592	1.0697422035324556e-5	0.13553181949759166	FALSE
GSK-1070916	PTPN12_2	14.354444444444445	-6.369700016767747	-5.781769252843337	1.1246413599127163e-5	0.13553181949759166	FALSE
AZD1152-HQPA	P2RX4_1	10.84	4.106908591463342	6.557301783169649	1.1901833688922588e-5	0.13553181949759166	FALSE
GSK269962	PPFIBP1_2	9.033684210526316	-8.885041974584258	-5.67066958779411	1.1996222394136488e-5	0.13553181949759166	FALSE
Lapatinib	GCN1_3	0.7789473684210526	1.6314899895203467	5.72352550669486	1.2164902353872312e-5	0.13553181949759166	FALSE
Radotinib	SYNE1_2	5.588235294117648	4.495705210106474	5.840020330872878	1.2349609347544065e-5	0.13553181949759166	FALSE
Trifluridine	JPT1_2	10.889411764705882	1.8315864726885007	5.808929288985151	1.2528350123568887e-5	0.13553181949759166	FALSE
Midostaurin	PPP1R3G_0	5.775384615384615	2.8181953589832407	6.399953987980276	1.2565239525151323e-5	0.13553181949759166	FALSE
Imatinib	RASGRP1_1	2.1333333333333333	3.1483581569014807	6.122324093021791	1.273259186898671e-5	0.13553181949759166	FALSE
Bryostatin_1	OAT_2	2.3188888888888886	4.054033845630663	5.683843078828277	1.332652580728928e-5	0.1390724876717398	FALSE
Resminostat	SPTBN2_1	6.529473684210527	-1.9717482541366997	-5.61548625434528	1.3802231811564548e-5	0.14126690430150252	FALSE
Ridaforolimus	FIGNL1_1	4.149473684210526	-6.252101183624492	-5.572982951549883	1.4680594710782082e-5	0.14560073997549283	FALSE
Nilotinib	CRKL_1	6.631578947368421	3.5825520185587116	5.596928090942898	1.4920809577316011e-5	0.14560073997549283	FALSE
Clofarabine	CENPJ_3	2.235294117647059	-8.571359004814353	-5.73903343660104	1.5046372765324574e-5	0.14560073997549283	FALSE
BX-912	JPT1_2	7.2305882352941175	1.5959654887958776	5.705004744080499	1.571193399677075e-5	0.14932622070530918	FALSE
Tacedinaline	LONP2_2	3.1976470588235295	0.9147463428265299	5.730758269401225	1.6149675308926682e-5	0.14982795227685167	FALSE
Disulfiram(+CuCl2)	CAND2_1	4.543157894736842	3.514851421753854	5.560783509249662	1.6447754097129356e-5	0.14982795227685167	FALSE
AVN944	OTUD7B_2	8.698333333333332	-3.844585247335635	-6.556009157314406	1.6609264490767514e-5	0.14982795227685167	FALSE
AT-406	SETD6_1	1.0733333333333333	1.3343816814132499	6.7024391037904065	1.8880749047947416e-5	0.16453986576698118	FALSE
Idasanutlin	SPRY4_0	16.36	1.9932511189522335	7.174513936181488	1.890441197139842e-5	0.16453986576698118	FALSE
SAR405838	PIP4K2C_2	8.475384615384616	-2.1095502903508763	-6.209418574350048	1.9167628061780065e-5	0.16453986576698118	FALSE
Megestrol_acetate	HTATIP2_2	3.942222222222222	2.370344247321487	5.594703593141164	1.9960008387797996e-5	0.16862215086011748	FALSE
Trifluridine	ERVK3_1_0	10.648888888888889	2.5102020463429247	5.489183818437337	2.1727136999150028e-5	0.17841562528859703	FALSE
Epirubicin	ISYNA1_1	5.92	1.1091228322220976	5.6644977343735174	2.178972696413316e-5	0.17841562528859703	FALSE
Indibulin	CHCHD2_0	8.192631578947369	1.3784810847513889	5.402409107462665	2.2804073539807663e-5	0.18240176544181566	FALSE
BI-2536	XRCC6_3	12.99	-4.5297706090908765	-5.505425297747866	2.3391119176864063e-5	0.18240176544181566	FALSE
Nilotinib	CRKL_2	6.631578947368421	4.052927590696163	5.395695567516305	2.342378506721078e-5	0.18240176544181566	FALSE
Raltitrexed	JPT1_2	18.778823529411763	2.4623072043709233	5.518790354922805	2.3647415027291667e-5	0.18240176544181566	FALSE
Panobinostat	SPTBN2_1	7.108421052631579	-2.4272536548352095	-5.367231660150819	2.4618363945606918e-5	0.1855399300040899	FALSE
Volasertib	DLG5_0	9.950000000000001	-1.2221389866411212	-6.280438644605379	2.475148627324281e-5	0.1855399300040899	FALSE
Pilocarpine	UBE4A_3	-0.7705263157894737	1.2993568099029573	5.375873978439796	2.6297093506475443e-5	0.18691054422963946	FALSE
Eltanexor	FUOM_1	9.981052631578947	2.1781010445987707	5.32709093080941	2.6361010769060693e-5	0.18691054422963946	FALSE
Sepantronium_bromide	CHP1_1	15.110588235294117	-2.744257913888272	-5.525971665266466	2.6873139556934915e-5	0.18691054422963946	FALSE
Quisinostat	SPTBN2_1	7.111578947368421	-2.2077667029579824	-5.327224824217576	2.7039243925724874e-5	0.18691054422963946	FALSE
Idasanutlin	PIP4K2C_3	14.513333333333334	-3.2879347166495423	-5.66393328810225	2.7495949093715884e-5	0.18691054422963946	FALSE
Imatinib	SNX22_0	1.7126315789473685	1.8325609828781697	5.323945130381413	2.756407753119737e-5	0.18691054422963946	FALSE
Omacetaxine	CD109_3	3.296923076923077	-1.2735372671901612	-6.05098105242227	2.7694207813093312e-5	0.18691054422963946	FALSE
BX-912	PTPN12_2	7.41	-4.7197538611607435	-5.373718285920708	2.8259821413036265e-5	0.18691054422963946	FALSE
Nilotinib	NECTIN2_1	5.833333333333333	2.968434465045581	5.34362135986764	2.846474473769926e-5	0.18691054422963946	FALSE
AZD7762	ARHGEF9_1	2.4894736842105263	2.747655186601078	5.3236444361093005	2.869429302245948e-5	0.18691054422963946	FALSE
Birabresib	VAMP5_0	3.793333333333333	-1.144874956182693	-5.665444008025769	2.8999753479479698e-5	0.18691054422963946	FALSE
Bafetinib	SYNE1_2	1.588235294117647	2.6514873626643	5.443155434788965	2.92618192080581e-5	0.18691054422963946	FALSE
Nilotinib	SYNE1_2	5.605882352941176	3.537054471587922	5.435373665777093	2.9766309220578873e-5	0.18691054422963946	FALSE
PD0325901	ANGPTL2_0	4.930909090909091	2.3304605124400966	6.635809501915243	2.9850957979195517e-5	0.18691054422963946	FALSE
ARV-825	PPID_1	1.9452631578947368	-6.984687263735667	-5.292365493822854	3.073324221953737e-5	0.1880350641933646	FALSE
Imatinib	CRKL_2	1.7126315789473685	2.40677827075326	5.274753508146093	3.1080957575011784e-5	0.1880350641933646	FALSE
Daporinad	TNFAIP2_1	13.05090909090909	-1.301359795240051	-6.729826993889517	3.113144049122067e-5	0.1880350641933646	FALSE
Valrubicin	GGH_1	6.568888888888889	1.2322902078808422	5.319182345700154	3.158831712815329e-5	0.1880350641933646	FALSE
Temsirolimus	CTSC_2	3.9872727272727273	1.5306766237076619	6.529255596332716	3.179705495694071e-5	0.1880350641933646	FALSE
Ridaforolimus	CTSC_2	4.050909090909091	1.57617238922858	6.517683919271683	3.2329007295330405e-5	0.18907992943681243	FALSE
Mocetinostat	SPTBN2_1	6.613684210526316	-1.6632756915931424	-5.245693295267073	3.274917678088894e-5	0.18945541155469386	FALSE
Etoposide	ISYNA1_1	14.258750000000001	1.6069880343845104	5.461108285341086	3.350207808019128e-5	0.1916390061851315	FALSE
Mubritinib	TOR4A_2	7.3	3.404636917263994	6.862956942994111	3.398353646563867e-5	0.1916390061851315	FALSE
Rocilinostat	EPS8L2_2	6.204285714285715	1.368234626934541	5.675805072340368	3.489753646686261e-5	0.1916390061851315	FALSE
GSK-1070916	FIGNL1_1	13.707368421052632	-5.986745528508619	-5.202189443278887	3.515048581887096e-5	0.1916390061851315	FALSE
Abexinostat	SPTBN2_1	6.228421052631579	-1.603717527967611	-5.2114290950901045	3.550109336526821e-5	0.1916390061851315	FALSE
Clofarabine	PNPLA8_1	2.847058823529412	-4.955290495548323	-5.490322076865764	3.5587583497197584e-5	0.1916390061851315	FALSE
Erastin	KBTBD11_1	11.813684210526315	5.866810378499735	5.215270448350045	3.58938595902626e-5	0.1916390061851315	FALSE
GSK-461364	SNAPC4_4	16.255294117647058	-2.7644741011949563	-5.381641977346978	3.603823162308857e-5	0.1916390061851315	FALSE
Alisertib	KRT7_3	15.602222222222222	2.3558018918868675	7.092089477304246	3.7028522056852065e-5	0.1916390061851315	FALSE
Axitinib	DLG5_0	6.051666666666667	-1.299986805930014	-6.028065757313206	3.7470879839306424e-5	0.1916390061851315	FALSE
Ivosidenib	GCN1_3	1.0736842105263158	1.5568056462256736	5.23024560264723	3.759059658009288e-5	0.1916390061851315	FALSE
Cilengitide	POMK_0	2.125	1.5017262822802846	6.273207169555695	3.779776510494534e-5	0.1916390061851315	FALSE
Verdinexor	DOK2_1	6.210588235294117	1.800209685272448	5.337726207700744	3.8236753043450396e-5	0.1916390061851315	FALSE
Cladribine	CENPJ_3	2.5423529411764707	-5.84463137337226	-5.312941000039983	3.831929572574823e-5	0.1916390061851315	FALSE
Dactinomycin	ISYNA1_2	12.816470588235294	1.7852336645746378	5.307589078752266	3.862435921469801e-5	0.1916390061851315	FALSE
I-BET151	VAMP5_0	4.78	-0.84187860439307	-5.519481873497143	3.888778534600883e-5	0.1916390061851315	FALSE
Pilocarpine	HEATR1_1	-0.7705263157894737	0.7386720940836308	5.202534542882802	3.980091240052254e-5	0.19433945689408907	FALSE
Clofarabine	RCBTB2_2	3.126315789473684	-4.511039585199357	-5.155992619685069	4.027173948175353e-5	0.19485078430851627	FALSE
GSK-2334470	ZNF264_2	5.312631578947369	4.927311671386146	5.1596971908434535	4.102330763951497e-5	0.1960766183692771	FALSE
Lapatinib	PPM1G_2	0.8222222222222222	1.2184613176717627	5.263525766581382	4.1473493134735074e-5	0.1960766183692771	FALSE
Trifluridine	EXD2_1	8.514545454545456	2.9705562625195325	5.996504600775027	4.2019543482378444e-5	0.1960766183692771	FALSE
Tacedinaline	ECT2_3	3.8273684210526318	1.0692272341738416	5.154173863086991	4.2469640683049104e-5	0.1960766183692771	FALSE
Vorinostat	SPTBN2_1	8.305263157894737	-2.396038647476086	-5.135304965660225	4.248556876500929e-5	0.1960766183692771	FALSE
Alisertib	BRD9_1	16.90222222222222	-2.302625611219077	-5.196610547932534	4.3006902315652806e-5	0.1960766183692771	FALSE
Radotinib	CRKL_2	6.7	4.7772711427135786	5.1355914797289755	4.310396440071364e-5	0.1960766183692771	FALSE
A-1331852	PURB_1	1.4610526315789474	1.9648021240552438	5.131462519155243	4.348241118272666e-5	0.19612188821453824	FALSE
Olaparib	CGN_1	5.8431578947368426	-1.7302876233095623	-5.114623105313656	4.5938014295639975e-5	0.20545641781918225	FALSE
Gemcitabine	RCBTB2_2	13.91263157894737	-3.7760816816603398	-5.093202456942353	4.67195242367886e-5	0.2067436033098748	FALSE
Sabutoclax	MAN2A2_2	9.246666666666666	2.879119483070009	7.0923680053767635	4.707614125915366e-5	0.2067436033098748	FALSE
Clofarabine	EFEMP1_1	4.036363636363636	-2.6964471562830337	-6.362296512190041	4.755073729976626e-5	0.2067436033098748	FALSE
Paclitaxel	DLG5_0	15.19	-1.8898442056569293	-5.882602169855664	4.77796251336178e-5	0.2067436033098748	FALSE
BI-2536	CTH_1	13.161052631578947	3.305788144111416	5.0725860670555445	4.858747921330148e-5	0.2085437301356465	FALSE
Saracatinib	NAXD_1	1.8077777777777777	-1.5113711503904343	-5.128696724022741	4.943129364245076e-5	0.20855408650719182	FALSE
Triciribine	BCAT1_1	9.829473684210527	2.445224659624674	5.069832059605366	4.953699822526888e-5	0.20855408650719182	FALSE
Prexasertib	DSP_1	15.33090909090909	1.5344342112115514	5.971410020433422	4.976545399383222e-5	0.20855408650719182	FALSE
Nilotinib	MICU1_1	6.15625	2.321760859291089	5.240473543112973	5.065839786354171e-5	0.20968153425224312	FALSE
Salinomycin	TFG_2	-5.057894736842105	-2.9133276665162153	-5.054738710280339	5.082243175531236e-5	0.20968153425224312	FALSE
Tozasertib	DLG5_0	15.626666666666667	-1.3683984516616914	-5.84060190003513	5.128098902583046e-5	0.20994594694833532	FALSE
Radotinib	NECTIN2_1	5.8500000000000005	3.584584850066565	5.082466048886352	5.2161301170056624e-5	0.21086335176681098	FALSE
Cisplatin	BUD13_1	13.2275	-2.0075499774013714	-5.2491360725174765	5.229745827549876e-5	0.21086335176681098	FALSE
A-1155463	APOE_0	4.3364705882352945	2.7007311267444796	5.192768707158291	5.293407289757928e-5	0.211825443713092	FALSE
Tamatinib	SPATA20_2	0.27444444444444455	2.4954115247825555	5.102209413412918	5.3877500716740015e-5	0.2122237614716612	FALSE
Mercaptopurine	JPT1_2	10.66470588235294	1.4761179644297342	5.139315314306217	5.503206530498048e-5	0.2122237614716612	FALSE
Tubacin	RAB11FIP3_2	10.976363636363637	1.804587053656284	6.150757730605137	5.516780602288933e-5	0.2122237614716612	FALSE
Tivozanib	NAXD_1	3.6822222222222223	-1.8871940527047502	-5.076155669494701	5.579550207394453e-5	0.2122237614716612	FALSE
dBET1	KLF3_0	-0.09428571428571433	-1.3185511909228513	-5.428778234721348	5.5890610952950064e-5	0.2122237614716612	FALSE
Floxuridine	SDC2_0	25.08	-4.968991781346805	-6.027331287288309	5.6163749106320605e-5	0.2122237614716612	FALSE
Midostaurin	PRKACB_2	7.423157894736843	-4.194843859238673	-5.022017164089222	5.643582402468987e-5	0.2122237614716612	FALSE
Palbociclib	JPT1_1	4.422105263157895	2.1497571953307797	5.013489148547828	5.669471219849569e-5	0.2122237614716612	FALSE
Bafetinib	SNX22_0	2.063157894736842	2.095519616342405	5.015911749370511	5.6929720346091346e-5	0.2122237614716612	FALSE
Pemetrexed	ADPRHL1_3	20.244705882352942	-4.1799374997395535	-5.177292981485812	5.731917399178064e-5	0.2122237614716612	FALSE
Tacrolimus	SELL_0	8.385555555555555	-1.780986082047639	-5.08445968292539	5.7419848883025214e-5	0.2122237614716612	FALSE
Agerafenib (CEP-32496)	CRKL_2	8.063157894736841	3.680050956832909	5.002864243056363	5.896464752318402e-5	0.2162799184987824	FALSE
Imatinib	NYNRIN_1	2.152857142857143	1.4083496351707094	5.497873560761788	6.0137180357814455e-5	0.2162799184987824	FALSE
Vistusertib	ZNF264_2	8.67263157894737	6.8706461639602985	4.995270497605781	6.04409899584005e-5	0.2162799184987824	FALSE
Mivebresib	MPPED2_1	10.572727272727272	1.5585443308366242	6.2366553124314406	6.068564768695047e-5	0.2162799184987824	FALSE
Pilocarpine	GCN1_1	-0.7705263157894737	1.1322618858278817	5.014902121682806	6.162008076001777e-5	0.2162799184987824	FALSE
A-1331852	DYNC2H1_2	1.4610526315789474	2.6761090547094684	4.986448675016014	6.200627875164822e-5	0.2162799184987824	FALSE
GSK923295	OTUD7B_2	7.6049999999999995	-3.348715954396032	-5.7475325380825755	6.217321861344286e-5	0.2162799184987824	FALSE
AMG-925	PPP1R3G_0	4.424615384615384	2.123468022551105	5.507878516163773	6.252747390994782e-5	0.2162799184987824	FALSE
Radotinib	KCNJ2_0	6.79	1.354693178140367	6.1677544466269545	6.316081275854327e-5	0.2162799184987824	FALSE
Idasanutlin	COBL_2	9.950909090909091	5.160078506377629	5.999149866983475	6.336367484804887e-5	0.2162799184987824	FALSE
Venetoclax	IRF8_1	20.910526315789472	-4.823977714572645	-4.973442284178047	6.364560449511442e-5	0.2162799184987824	FALSE
Gemcitabine	AGPAT5_1	14.796363636363637	-2.1564690175844374	-6.123056005463061	6.372200150804317e-5	0.2162799184987824	FALSE
Etoposide	FIGNL1_1	15.245263157894737	-5.332000421420116	-4.9517424457019015	6.380010522695113e-5	0.2162799184987824	FALSE
Asciminib	NYNRIN_1	3.162857142857143	2.248217531889497	5.460489777691102	6.452419580781446e-5	0.21735016195960913	FALSE
Givinostat	EPS8L2_2	5.185714285714286	1.4435128711357532	5.344613157999631	6.657071732178286e-5	0.21977178460888305	FALSE
Lapatinib	GTF3C1_4	0.8222222222222222	1.4282180523264718	5.034076549165452	6.681432782824411e-5	0.21977178460888305	FALSE
BX-912	EXD2_1	5.123636363636364	2.552613719255651	5.714973850140777	6.717945640959592e-5	0.21977178460888305	FALSE
Floxuridine	NOM1_2	27.37	-6.487940283606293	-5.126594281615125	6.720617670519783e-5	0.21977178460888305	FALSE
Radotinib	CRKL_1	6.7	4.093711110794608	4.952277043734244	6.730775179482312e-5	0.21977178460888305	FALSE
ENMD-2076	VAMP5_0	5.666666666666666	-0.8032809863208804	-5.24439026959207	6.808619100369611e-5	0.21978330740581878	FALSE
Pemetrexed	SDC2_0	18.22	-3.807427086726757	-5.899497299902069	6.852358739006995e-5	0.21978330740581878	FALSE
Idasanutlin	PIP4K2C_1	15.195714285714287	-3.42437057287052	-5.313966591909055	6.898202087541665e-5	0.21978330740581878	FALSE
GSK-1070916	P2RX4_1	12.821538461538461	3.8118914590872777	5.5400938893613105	6.917236851829889e-5	0.21978330740581878	FALSE
BX-912	LAMP2_0	8.02875	-2.240677539998342	-5.254808994414886	6.937604400436198e-5	0.21978330740581878	FALSE
Daporinad	DSP_1	11.16909090909091	1.5279865268817059	5.761462384037113	7.004940462728584e-5	0.2206033983926188	FALSE
Dactolisib	DSP_1	8.378181818181819	1.3158384230168727	5.750490183892378	7.132432267349266e-5	0.22329715476809972	FALSE
Bafetinib	CRKL_2	2.063157894736842	2.7373780313953398	4.914976571916096	7.260997102406673e-5	0.2259928024462742	FALSE
Floxuridine	CENPJ_3	25.972941176470588	-8.97897884982719	-5.023078348310449	7.316548224619836e-5	0.22639782338953882	FALSE
Panobinostat	EPS8L2_2	6.575714285714286	1.6724242675460015	5.29292532834655	7.37231213581754e-5	0.22679479824618	FALSE
Daporinad	PI4K2B_2	12.602857142857143	-2.495480537066633	-5.385184374637675	7.469464036860229e-5	0.22679479824618	FALSE
Trametinib	ANGPTL2_0	1.0963636363636367	2.476382835923747	5.994703100343	7.521271636892856e-5	0.22679479824618	FALSE
AMG319	MSH6_2	2.285263157894737	3.0664120659434517	4.907072572394398	7.5944706945778e-5	0.22679479824618	FALSE
Vincristine	LAMP2_0	10.17625	-3.4058058163053446	-5.207505831953569	7.639790438699886e-5	0.22679479824618	FALSE
PF-03758309	NIBAN1_1	2.9447058823529413	4.6272925426350175	4.9987887960318425	7.661975580540358e-5	0.22679479824618	FALSE
Aldoxorubicin	ISYNA1_1	7.00875	1.071666442352263	5.075929822787742	7.663688714399382e-5	0.22679479824618	FALSE
Mitoxantrone	ARHGAP21_1	9.608421052631579	-1.4818476766742401	-4.896869275255403	7.67027862033888e-5	0.22679479824618	FALSE
Resminostat	SPTBN2_3	6.698823529411765	-2.251873989854769	-5.039066611206276	7.738024790448841e-5	0.2275338401144665	FALSE
THZ2	IRAK3_2	-0.855	-2.4707185021040243	-5.093901683675375	7.78427566584931e-5	0.2276361720868672	FALSE
Clofarabine	BUD13_1	2.84375	-3.5757980057868113	-5.056881814292641	7.927918604236306e-5	0.23028196452255853	FALSE
Pilocarpine	HDLBP_2	-0.7705263157894737	1.1400858971076369	4.894253183834545	7.996055297888886e-5	0.23028196452255853	FALSE
NMS-873	ISG20_1	6.428421052631579	2.4182381851794204	4.877766644492148	8.038814216057926e-5	0.23028196452255853	FALSE
PF-03758309	SPART_1	1.6492307692307693	4.437760387289422	5.324137767247658	8.047822984532055e-5	0.23028196452255853	FALSE
Nilotinib	NYNRIN_1	7.585714285714285	2.329884329294033	5.338026234237028	8.136797195121185e-5	0.23158282087573143	FALSE
NVP-CGM097	ESAM_0	7.3178947368421055	1.5130132587160905	4.863107318563637	8.28753266885589e-5	0.2331916264540182	FALSE
Eribulin	POC5_1	16.657894736842106	-2.144339250499919	-4.850310081077334	8.291090174468906e-5	0.2331916264540182	FALSE
AT9283	FIGNL1_1	8.598947368421053	-3.3272415181854567	-4.838847024999577	8.358304869490355e-5	0.2331916264540182	FALSE
Sepantronium_bromide	SERPINH1_1	15.73375	-5.830917695681252	-5.173595361345704	8.368581772471267e-5	0.2331916264540182	FALSE
Lapatinib	ABCC3_2	0.8222222222222222	1.5338677960572489	4.944363039396211	8.524545246947302e-5	0.23542612354686102	FALSE
Pilocarpine	COG2_3	-0.7705263157894737	1.7888601437784457	4.862465679991357	8.537240305687864e-5	0.23542612354686102	FALSE
Imatinib	SYNE1_2	1.3894117647058823	2.1151890980962547	4.9544441395761565	8.663976452443318e-5	0.23638295702183434	FALSE
Cladribine	BUD13_1	2.62875	-2.4768598266155855	-5.015800913960575	8.669154372526673e-5	0.23638295702183434	FALSE
Sitravatinib	ZNF772_0	7.602222222222222	3.374603721689354	6.484339455002007	8.744104716811196e-5	0.23638295702183434	FALSE
SAR405838	PIP4K2C_1	10.067142857142857	-2.227382333966451	-5.194601075233802	8.749594631828209e-5	0.23638295702183434	FALSE
CUDC-305	TENM3_2	1.7449999999999999	-1.110960632693356	-5.144391804070473	8.823550249647904e-5	0.23717703071053564	FALSE
Bafetinib	NYNRIN_1	2.5857142857142854	1.652255381153619	5.290091420875276	8.914803053586127e-5	0.23744889685952314	FALSE
Vinorelbine	POC5_1	18.085263157894737	-2.246366394998754	-4.818854736247943	8.937432369156657e-5	0.23744889685952314	FALSE
Sunitinib	TRAF5_1	2.533684210526316	1.950650063182212	4.832113943998949	8.96750771644348e-5	0.23744889685952314	FALSE
Panobinostat	FBP1_2	7.093846153846154	1.386161926004103	5.331906087420414	9.085153668599526e-5	0.23899320399816745	FALSE
Tacrolimus	DHRS1_0	10.241111111111111	5.217015238717348	4.8706766954483545	9.115813210664245e-5	0.23899320399816745	FALSE
Midostaurin	VAMP5_0	7.413333333333334	-1.0462374108162704	-5.10040413247695	9.160543984417493e-5	0.23899320399816745	FALSE
Merestinib	KDM5B_3	3.187692307692308	3.103686374761888	5.355862615535853	9.329726952794324e-5	0.24113027930586153	FALSE
Milciclib	RRAS2_2	4.76	1.3418257413714	5.817536653990671	9.333069823421619e-5	0.24113027930586153	FALSE
GSK-J4	APBB2_2	-7.827368421052632	-1.7021792111019893	-4.806896641902263	9.384669679060565e-5	0.24129209832214155	FALSE
Encorafenib	SFMBT2_2	2.0705882352941174	2.119812931379116	4.9350363362086345	9.458942022374142e-5	0.2420324980248104	FALSE
Dactinomycin	SPTBN2_1	13.387368421052631	-2.346768021372414	-4.7948434700892895	9.534851221290394e-5	0.24214409338188408	FALSE
Ibrutinib	MSH6_2	1.9631578947368422	2.277346944735178	4.806444721314111	9.632787918301862e-5	0.24214409338188408	FALSE
Everolimus	EIF4EBP2_0	4.45	2.6604328346422146	4.846630613587687	9.671708647313719e-5	0.24214409338188408	FALSE
AMG-232	AS3MT_2	7.828421052631579	-2.3700220081256895	-4.797134658261814	9.721541918411454e-5	0.24214409338188408	FALSE
Asciminib	RASGRP1_1	3.6533333333333333	4.64866218938008	5.0973488425317	9.72784732704015e-5	0.24214409338188408	FALSE
Prexasertib	UQCRC2_1	14.604285714285714	-1.8826654819884203	-5.299216830890221	9.82879314725429e-5	0.24214409338188408	FALSE
Duvelisib	MSH6_2	2.7021052631578946	3.13427475909292	4.797713464498524	9.833853304619532e-5	0.24214409338188408	FALSE
Filanesib	PPFIBP1_2	12.452631578947368	-7.136153657819308	-4.777175857720297	9.861737002767713e-5	0.24214409338188408	FALSE
NVP-BGT226	ZNF264_2	5.956842105263158	6.04682885020996	4.788198859315857	9.872773167664151e-5	0.24214409338188408	FALSE
AMG-232	ADPGK_2	7.981428571428571	-1.7816624753787418	-5.249507523040982	1.0041290326821951e-4	0.24396559444906654	FALSE
Aldoxorubicin	MTCL1_1	7.208421052631579	-2.8399091977741846	-4.773027838847203	1.0073079960703814e-4	0.24396559444906654	FALSE
Danusertib	F5_1	13.546666666666667	-2.0934454212634845	-5.013637019064745	1.0084556648853611e-4	0.24396559444906654	FALSE
Indibulin	JPT1_2	8.351764705882353	1.4977053374027558	4.8612207453064995	1.0308748926852081e-4	0.2478632649290455	FALSE
Methotrexate	SFN_2	4.546666666666667	-1.8642199724850637	-5.497109427945352	1.0341467093800755e-4	0.2478632649290455	FALSE
BX-912	TFG_2	7.181052631578948	1.8158384059217587	4.749509662056469	1.0520014006610576e-4	0.2478632649290455	FALSE
Axitinib	FIGNL1_1	6.681052631578948	-4.43171572902697	-4.742917223000679	1.0520356957884824e-4	0.2478632649290455	FALSE
A-1155463	PURB_1	4.796842105263158	2.763109060773528	4.757980312420538	1.0535422462432596e-4	0.2478632649290455	FALSE
SN-38	ELAC1_2	22.369473684210526	1.709932260958212	4.748555873342364	1.0561257794254933e-4	0.2478632649290455	FALSE
Alisertib	UQCRC1_2	17.11529411764706	-2.442427849649033	-4.963954603435109	1.0598410149227717e-4	0.2478632649290455	FALSE
GSK-1070916	RBM34_2	14.807058823529411	-2.1763284304470663	-4.855915724757968	1.0618240515989955e-4	0.2478632649290455	FALSE
Cerdulatinib	PARVB_0	-3.6054545454545455	-3.0487907001527805	-5.732427856306414	1.0787064862408314e-4	0.24830909393963663	FALSE
Vorinostat	EIF4EBP2_0	8.205555555555556	2.339390271385383	4.7994801447624	1.0788342497152364e-4	0.24830909393963663	FALSE
Vorinostat	SPTBN2_3	8.711764705882352	-2.775913033765121	-4.886835014206745	1.0832674170157913e-4	0.24830909393963663	FALSE
Daporinad	LAMP2_0	13.81625	-1.9489291797762178	-5.035720119041711	1.0866367868778532e-4	0.24830909393963663	FALSE
Radotinib	FBXO44_1	6.947058823529412	4.201413079613267	4.8551719125073225	1.0907534856087207e-4	0.24830909393963663	FALSE
GSK-J4	PLEKHG1_2	-6.846666666666667	2.2074750499416087	6.312256517299767	1.0956090413888076e-4	0.24830909393963663	FALSE
Cladribine	JPT1_2	2.6364705882352943	2.017422541671501	4.831888417940972	1.1018404103058689e-4	0.24830909393963663	FALSE
CC-115	IGF2BP3_1	4.508421052631578	1.6477084128931365	4.745645773219658	1.10870207576073e-4	0.24830909393963663	FALSE
Pracinostat	SPTBN2_1	6.685263157894737	-1.775279754415277	-4.724413248214458	1.1280322516692269e-4	0.24830909393963663	FALSE
Nintedanib	TRAF5_1	1.04	2.244057774319208	4.734640447016613	1.1300448165456444e-4	0.24830909393963663	FALSE
Flutamide	TOP1_1	2.112222222222222	1.4853560230605911	4.793167639493239	1.1398473466230824e-4	0.24830909393963663	FALSE
Prexasertib	PRX_3	17.240000000000002	-2.0033464294564283	-5.075068050902255	1.1444788766890337e-4	0.24830909393963663	FALSE
Tubacin	NAPEPLD_0	10.048333333333334	1.5160670634548439	5.3055069934282075	1.144819635433929e-4	0.24830909393963663	FALSE
TH588	PTPN12_2	3.9811111111111113	-3.460402314890987	-4.765681636784009	1.1483785411398506e-4	0.24830909393963663	FALSE
BI-2536	DHX9_3	13.06	2.1273794406150706	5.644515111946174	1.1484533169724697e-4	0.24830909393963663	FALSE
Mivebresib	NIBAN1_1	7.482352941176471	4.865573693399891	4.819341871093725	1.1490228169063137e-4	0.24830909393963663	FALSE
Docetaxel	OTUD7B_2	15.241666666666667	-3.5832999929915927	-5.3854872564283145	1.156372471658573e-4	0.24830909393963663	FALSE
Asciminib	SNX32_1	1.984705882352941	1.9346819514226496	4.8394241131987465	1.1593316864606371e-4	0.24830909393963663	FALSE
Ibrutinib	MSH6_1	1.9631578947368422	2.4982005776255782	4.723924739764361	1.1658127338606776e-4	0.24830909393963663	FALSE
Mivebresib	WDFY3_3	7.754545454545455	2.454396055817666	5.566925158014343	1.1762988708194406e-4	0.24830909393963663	FALSE
BI-2536	NOC3L_2	12.625714285714286	-3.04983682968248	-5.129969253597909	1.1790170311818608e-4	0.24830909393963663	FALSE
AMG-925	JPT1_2	6.075294117647059	1.3604777249363855	4.800596852471926	1.1830240377549033e-4	0.24830909393963663	FALSE
Trifluridine	SDC2_0	10.74	-2.490926373670729	-5.555744701087948	1.1831997322480634e-4	0.24830909393963663	FALSE
GSK269962	TBC1D7_0	9.033684210526316	-5.436393821939035	-4.705660074365129	1.1844363970818102e-4	0.24830909393963663	FALSE
Tozasertib	TBC1D8_1	15.138947368421052	-2.7236516095140493	-4.705409226832796	1.1890150573106643e-4	0.24830909393963663	FALSE
Idasanutlin	CCDC85C_1	13.354736842105263	-6.341677656177649	-4.699058253521639	1.1907118253791596e-4	0.24830909393963663	FALSE
Alisertib	POC5_1	16.94842105263158	-2.4841996615785424	-4.6981971202283805	1.1925507515432022e-4	0.24830909393963663	FALSE
Pemetrexed	BUD13_1	19.2425	-2.897871527515074	-4.869124253257582	1.1943679362175885e-4	0.24830909393963663	FALSE
Lapatinib	C11orf58_3	1.042857142857143	-0.9628203565510626	-5.126622656444342	1.2007839262494819e-4	0.24867160481097442	FALSE
Tirabrutinib	NAXD_1	2.716666666666667	-1.32568977452478	-4.743288779604666	1.2076927203800056e-4	0.24913296527578607	FALSE
Idelalisib	MSH6_2	5.8978947368421055	3.520296124791106	4.706856053865642	1.2195298776539415e-4	0.2506035017777959	FALSE
Tozasertib	POC5_1	15.138947368421052	-1.9255718866612694	-4.6774960778243235	1.2531382403015853e-4	0.25515975821253084	FALSE
Methotrexate	TTLL4_0	5.391111111111111	3.435022753159733	5.935845562175988	1.260904245523764e-4	0.25515975821253084	FALSE
Raltitrexed	ADPRHL1_3	18.978823529411766	-3.844253015426165	-4.819468394658681	1.261722030594235e-4	0.25515975821253084	FALSE
Cabozantinib	MPP1_1	2.5010526315789474	5.781908148359116	4.688720625026221	1.2625942070003905e-4	0.25515975821253084	FALSE
Sirolimus	SCML2_1	2.513684210526316	1.9958016705931365	4.690572645236781	1.2656734038319983e-4	0.25515975821253084	FALSE
Prexasertib	BUD13_1	15.89	-2.0101737408084897	-4.840329145348771	1.272205738027038e-4	0.2555088402700763	FALSE
Vistusertib	SPTBN2_3	9.208235294117648	-3.1872766790696563	-4.809143301223458	1.2871800991146387e-4	0.25662037783271047	FALSE
Raltitrexed	RCBTB2_2	18.125263157894736	-3.5196167102268694	-4.6631596494573175	1.3010762562117492e-4	0.25662037783271047	FALSE
Cabazitaxel	FIGNL1_1	14.653684210526317	-5.2300985925655334	-4.652453877950675	1.3074475156183156e-4	0.25662037783271047	FALSE
Clofarabine	AP1G1_2	2.788888888888889	-4.879443064880216	-4.741701802159307	1.3098749975169917e-4	0.25662037783271047	FALSE
Alisertib	AK5_2	19.27	-3.142266776174311	-5.935376666051183	1.310648521907091e-4	0.25662037783271047	FALSE
Pilocarpine	EXOC3_2	-0.7705263157894737	1.8639751450037405	4.68485174971943	1.3155267740718187e-4	0.25662037783271047	FALSE
Merestinib	AS3MT_1	2.9063157894736844	1.5067075538174521	4.671540683379376	1.3194824339603329e-4	0.25662037783271047	FALSE
Dasatinib	DAPP1_2	2.106666666666667	2.138521186489472	4.921065450023909	1.3200300646550248e-4	0.25662037783271047	FALSE
Nilutamide	GCN1_1	0.9884210526315789	1.1462645248406722	4.689333196364422	1.3211351522321929e-4	0.25662037783271047	FALSE
Mivebresib	PPP1R11_0	8.115789473684211	4.674602061451963	4.665104452302946	1.3340791511350303e-4	0.2580449231208495	FALSE
THZ2	ALDH1B1_3	0.36999999999999994	-1.2241575875734874	-5.539842784720941	1.341467421906487e-4	0.2580449231208495	FALSE
Nilutamide	HEATR1_1	0.9884210526315789	0.7350429118535623	4.68006448951566	1.3491426106655922e-4	0.2580449231208495	FALSE
PF-03758309	LAMP2_0	5.7299999999999995	-3.7127836190298176	-4.929562469311659	1.353151256728177e-4	0.2580449231208495	FALSE
BI-2536	ANKRD50_1	13.161052631578947	-3.8028561016451854	-4.658996605985673	1.353589997496264e-4	0.2580449231208495	FALSE
Imatinib	ABL1_1	1.7126315789473685	-2.200327712220803	-4.6505584791391215	1.3575595702906645e-4	0.2580449231208495	FALSE
Ivosidenib	PPM1G_2	1.1333333333333333	1.14951667391786	4.735185221352046	1.3677220819895315e-4	0.25853274774084845	FALSE
Lapatinib	LASP1_1	0.8222222222222222	-1.0963741115972263	-4.730416766538462	1.374608163111775e-4	0.25853274774084845	FALSE
Mivebresib	PECAM1_2	8.4125	-1.614189287766534	-4.815985590873792	1.3760730286612656e-4	0.25853274774084845	FALSE
Danusertib	PTPN12_2	13.367777777777778	-5.408302924524245	-4.686018685425594	1.3827376321609732e-4	0.25853274774084845	FALSE
Ponatinib	GTF2IRD1_0	9.01	1.5616480573659686	5.8086546009056566	1.387659182474159e-4	0.25853274774084845	FALSE
Paclitaxel	PTPN12_2	16.162222222222223	-5.708258279814935	-4.683998544177236	1.3892715445730118e-4	0.25853274774084845	FALSE
Rucaparib	ALDH1B1_2	3.155294117647059	1.1719334081122514	4.8483194655219615	1.3987289028016071e-4	0.2591723093300316	FALSE
Agerafenib (CEP-32496)	CRKL_1	8.063157894736841	3.09260108405772	4.642425078023558	1.4038318489537608e-4	0.2591723093300316	FALSE
Sapanisertib	ZNF264_2	6.632631578947368	6.2071386232381345	4.63884885522209	1.408631167715631e-4	0.2591723093300316	FALSE
Paclitaxel	JPT1_2	15.957647058823529	1.8983017000988434	4.7207332216313205	1.418836085450842e-4	0.2591723093300316	FALSE
Alisertib	FIGNL1_1	16.94842105263158	-6.283412673182432	-4.615794998139478	1.427965984732122e-4	0.2591723093300316	FALSE
Vinblastine	PTPN12_2	5.522222222222222	-5.980133226450279	-4.670892200634742	1.4324267950904758e-4	0.2591723093300316	FALSE
Prexasertib	SPRY4_0	14.23	2.536732441248697	5.693511313761628	1.4380630578706742e-4	0.2591723093300316	FALSE
Ivosidenib	GTF3C1_4	1.1333333333333333	1.3678932228810143	4.696847131338851	1.4445844060814289e-4	0.2591723093300316	FALSE
Sabutoclax	SHROOM3_2	10.770909090909091	-2.943023936530927	-5.507394040398821	1.4448115727345892e-4	0.2591723093300316	FALSE
Romidepsin	APBB2_2	2.2494736842105265	2.1217790262352003	4.623742442004972	1.451933399286737e-4	0.2591723093300316	FALSE
Mitoxantrone	ARHGAP21_3	9.608421052631579	-2.46570984333722	-4.6283374303383384	1.4542081416348208e-4	0.2591723093300316	FALSE
Entinostat	ACSL4_2	6.174736842105263	-2.487781240200964	-4.607864948013184	1.4553506938651915e-4	0.2591723093300316	FALSE
Dactolisib	WWC2_0	9.12875	-2.063081323763964	-4.818634916043974	1.4560132667763845e-4	0.2591723093300316	FALSE
NVP-LCL161	PTPN12_2	1.1077777777777778	3.686374874729604	4.660558221725596	1.46740630461345e-4	0.2598645716338863	FALSE
Tucidinostat	FTH1_2	5.912222222222222	-1.3648625725015924	-4.658178388288358	1.4712313716549455e-4	0.2598645716338863	FALSE
BX-912	CHCHD2_0	7.181052631578948	1.2488251848157375	4.613228190456741	1.4775068066490407e-4	0.2598645716338863	FALSE
Danusertib	MTX1_0	13.481176470588235	-2.00966947310805	-4.821317040001835	1.4794328178561575e-4	0.2598645716338863	FALSE
Litronesib	SEC63_2	16.667272727272728	-2.001535379223949	-5.556411950368531	1.4844704763532354e-4	0.2598917153969159	FALSE
Paclitaxel	POC5_1	15.587368421052632	-2.1481079775225327	-4.6017445723514125	1.5025262585545725e-4	0.25998781035732904	FALSE
Binimetinib	MAPK6_0	2.809411764705882	-1.3054739784103717	-4.71265165867727	1.5054199524609864e-4	0.25998781035732904	FALSE
NVP-LCL161	HNRNPLL_1	0.5199999999999999	2.1312622959826695	4.877625448164265	1.5066942542248308e-4	0.25998781035732904	FALSE
Trifluridine	ELAC1_2	10.433684210526316	2.2838345962319724	4.598278789253991	1.5136393503587794e-4	0.25998781035732904	FALSE
Entinostat	CHP1_1	6.2564705882352944	-1.0803271349799928	-4.734114781199779	1.5243482776271494e-4	0.25998781035732904	FALSE
Daporinad	FIGNL1_1	12.833684210526316	-4.4312270059051	-4.586405810749284	1.5326151998739596e-4	0.25998781035732904	FALSE
Salinomycin	EIF4G1_2	-5.057894736842105	5.269959183036202	4.611087090371056	1.5337734905194455e-4	0.25998781035732904	FALSE
PF-06463922	CEP112_1	1.0505882352941176	2.0592218581957837	4.743686586316502	1.5379285931983307e-4	0.25998781035732904	FALSE
Ivosidenib	C11orf58_3	1.3928571428571428	-0.9369404184213865	-4.997319558223669	1.543715273675139e-4	0.25998781035732904	FALSE
Quisinostat	BCAR3_1	7.213333333333334	-1.94634055448052	-5.148855803122926	1.5597155757597975e-4	0.25998781035732904	FALSE
Tacrolimus	TRIM9_2	7.463333333333333	2.713858991009795	5.159168346736685	1.5720988006956652e-4	0.25998781035732904	FALSE
GSK269962	BUD13_1	10.47875	-1.81953217164573	-4.7426223011282955	1.5769740090990992e-4	0.25998781035732904	FALSE
Cladribine	SDC2_0	2.0300000000000002	-3.0431127486062293	-5.378942653253445	1.577154046471296e-4	0.25998781035732904	FALSE
Bafetinib	MICU1_1	1.6937499999999999	1.6747183596257933	4.720995430650049	1.5889374744239022e-4	0.25998781035732904	FALSE
Varlitinib	PIAS2_2	4.042222222222223	1.582883529571529	4.643739864087798	1.5923011351569118e-4	0.25998781035732904	FALSE
Lapatinib	SPTLC1_3	0.925	0.9610943652373591	4.79714057091309	1.592735974324552e-4	0.25998781035732904	FALSE
UCN-01	TESK2_1	6.108421052631579	3.1062845545816304	4.583940630992341	1.602784582042713e-4	0.25998781035732904	FALSE
Sabutoclax	DLG5_0	5.555	-2.6361296698332195	-5.181438704419768	1.6065217161352445e-4	0.25998781035732904	FALSE
Entinostat	ACSL3_2	6.018888888888889	-1.1483024584540968	-4.659066587535594	1.6081544588141696e-4	0.25998781035732904	FALSE
Canertinib	CGN_1	3.0757894736842104	-0.9796730490769656	-4.58391415961064	1.6146447424196856e-4	0.25998781035732904	FALSE
Cladribine	BCAT1_2	3.3810526315789473	2.488329761856793	4.564025058407095	1.6146507980284566e-4	0.25998781035732904	FALSE
Omacetaxine	SMIM24_0	4.631111111111111	-2.3157414599195794	-4.638077064712971	1.615659343544689e-4	0.25998781035732904	FALSE
Lapatinib	HCK_2	0.8705882352941177	0.9444230778791568	4.708666169425522	1.6157660264144995e-4	0.25998781035732904	FALSE
Ivosidenib	ABCC3_2	1.1333333333333333	1.47546062691817	4.661999851919459	1.6197885263937806e-4	0.25998781035732904	FALSE
Bafetinib	LRRC58_1	2.063157894736842	3.052310853045301	4.5813297203213255	1.624185326902604e-4	0.25998781035732904	FALSE
Floxuridine	ERVK3_1_0	26.736666666666668	4.444074300284913	4.614772076200642	1.6326595506417616e-4	0.25998781035732904	FALSE
CUDC-305	ADPRHL1_1	1.7575	-1.2486385061950585	-4.7732368591473415	1.634303707157043e-4	0.25998781035732904	FALSE
Amsacrine	CCN2_1	14.66	2.6905339384834033	5.519969836947133	1.6396437962739344e-4	0.25998781035732904	FALSE
Quizartinib	MPP1_1	2.4642105263157896	4.104654930026583	4.576391217419321	1.649347444150329e-4	0.25998781035732904	FALSE
Sorafenib	ARHGEF9_1	1.6473684210526316	1.812339716323598	4.579510058697693	1.6536552091495104e-4	0.25998781035732904	FALSE
Ivosidenib	COTL1_1	1.0736842105263158	-1.6280964800009528	-4.591166582597256	1.655271854992987e-4	0.25998781035732904	FALSE
Raltitrexed	MARCKS_1	18.42909090909091	1.4938277064189807	5.3661339601938804	1.662441923115377e-4	0.25998781035732904	FALSE
Vistusertib	AKAP12_1	8.67263157894737	1.9293183864084795	4.553701441088996	1.6695361261514035e-4	0.25998781035732904	FALSE
Vinblastine	CHCHD2_0	5.226315789473684	1.6710227055576803	4.560280964204669	1.6770323092686932e-4	0.25998781035732904	FALSE
Cilengitide	NOC3L_2	2	1.3883932908818186	4.948706136289192	1.6789749778984883e-4	0.25998781035732904	FALSE
TAK-901	MRPS15_2	8.21625	-0.9137175797891326	-4.8326692716869815	1.6820185571694076e-4	0.25998781035732904	FALSE
Regorafenib	LEO1_1	5.567777777777778	1.4510001485114434	4.614023655539538	1.6841908089566213e-4	0.25998781035732904	FALSE
E7820	NIBAN1_1	11.167058823529413	3.3760901923122226	4.6494036211053595	1.6902946446452685e-4	0.25998781035732904	FALSE
AMG-232	KDM5B_3	7.921538461538462	-3.6502999789291515	-5.035271114249146	1.6929036010173806e-4	0.25998781035732904	FALSE
Gedatolisib	ZNF264_2	5.312631578947369	5.582794857075176	4.5613236378771	1.694703688324039e-4	0.25998781035732904	FALSE
Selinexor	DOK2_1	10.78	1.87299475113646	4.6674272099988565	1.69917767150507e-4	0.25998781035732904	FALSE
FRAX486	CRKL_1	4.823157894736842	2.1466551185366516	4.561334408353291	1.7029793399018654e-4	0.25998781035732904	FALSE
Docetaxel	DLG5_0	15.616666666666667	-1.5509111030894485	-5.146615646047367	1.709242275762844e-4	0.25998781035732904	FALSE
Cilengitide	ZNF91_0	4.481818181818182	1.1214347599925	5.374763728217676	1.7105820828748063e-4	0.25998781035732904	FALSE
Cytarabine	BUD13_1	16.26875	-3.588774560671702	-4.705621943215799	1.7109301782184335e-4	0.25998781035732904	FALSE
Bosutinib	NECTIN2_1	2.9544444444444444	1.8947049985941855	4.575937716950501	1.7130804859973747e-4	0.25998781035732904	FALSE
E7820	AHNAK_2	10.85125	-2.828753705140819	-4.781758230038744	1.7146111681439112e-4	0.25998781035732904	FALSE
Lapatinib	FLNA_2	0.7789473684210526	2.970660697846135	4.5670873871144995	1.719613723552576e-4	0.2600055950011495	FALSE
Sepantronium_bromide	AUP1_0	15.069411764705881	-4.37781743964479	-4.741544898811139	1.7363246608873296e-4	0.2602123768616938	FALSE
A-1155463	DYNC2H1_2	4.796842105263158	3.733782147087895	4.551573720707042	1.7412055521172509e-4	0.2602123768616938	FALSE
Dactinomycin	ANKRD50_1	13.387368421052631	-2.9334919340940684	-4.552121063505663	1.74573824334323e-4	0.2602123768616938	FALSE
Tipifarnib	NAV2_3	6.391666666666667	1.8168926866556852	5.175730537094808	1.7460402585130067e-4	0.2602123768616938	FALSE
Indibulin	BCAT1_2	8.192631578947369	1.8463684687131412	4.530844306052795	1.7490218195664693e-4	0.2602123768616938	FALSE
Cladribine	FAIM_1	3.3810526315789473	-3.6239453069683583	-4.537926740407566	1.7503162374580324e-4	0.2602123768616938	FALSE
Prexasertib	UQCRC1_2	15.416470588235294	-1.6636845311518105	-4.725395207173944	1.7721750734633502e-4	0.26074387683808076	FALSE
A-1331852	PAF1_2	1.4610526315789474	1.8781086210566444	4.5447113492127515	1.7731905152432544e-4	0.26074387683808076	FALSE
Pilocarpine	EIF3E_3	-0.7705263157894737	1.4187873243580502	4.5560494547684485	1.7739676039204172e-4	0.26074387683808076	FALSE
Ivosidenib	SPTLC1_3	1.2750000000000001	0.9414935499454492	4.746534677206301	1.7748476308280479e-4	0.26074387683808076	FALSE
Vincristine	PTPN12_2	9.286666666666667	-6.338995741713895	-4.578313400970814	1.7783870568073462e-4	0.26074387683808076	FALSE
VER-155008	DAPP1_1	2.2305263157894735	1.039110515796569	4.533449138314763	1.7916915332863822e-4	0.26175896547006555	FALSE
Vincristine	POC5_1	9.02	-2.286623058006715	-4.527564347801098	1.7951468253324526e-4	0.26175896547006555	FALSE
Eribulin	ELAC1_2	16.657894736842106	2.5879560193639772	4.524260538494778	1.8078028440187002e-4	0.26288416963251604	FALSE
PF-03758309	JPT1_1	4.037894736842105	3.001470115189306	4.523484445680366	1.8247192286943622e-4	0.2642364805123924	FALSE
Tazemetostat	GCN1_1	1.1726315789473685	1.092310349834325	4.551007672647457	1.830091643072008e-4	0.2642364805123924	FALSE
I-BET151	JPT2_1	5.475789473684211	1.741626537931329	4.519765115954867	1.8333456917972863e-4	0.2642364805123924	FALSE
Pilocarpine	OPA1_2	-0.9975	0.5768015026672153	4.7349899481096145	1.8392836297282574e-4	0.2642364805123924	FALSE
ARV-825	SMPD4_1	3.6854545454545455	-1.4232447039996017	-5.26701028750089	1.8507366878654677e-4	0.2642364805123924	FALSE
AMG-232	CSRP1_1	7.828421052631579	2.053207823166113	4.521862718342998	1.8526207458489837e-4	0.2642364805123924	FALSE
Vinorelbine	DLG5_0	17.363333333333333	-1.7328991666064628	-5.1014125145382705	1.8528877364385637e-4	0.2642364805123924	FALSE
Triciribine	HNRNPLL_2	8.34	-3.228089832063865	-4.990713379870985	1.858471266611662e-4	0.2642364805123924	FALSE
Tacrolimus	TPM2_1	10.241111111111111	-1.680586082102286	-4.585947990828626	1.8623276132522605e-4	0.2642364805123924	FALSE
Encorafenib	CEP112_1	2.0470588235294116	2.4828660786354178	4.656255312130846	1.86675002766992e-4	0.2642364805123924	FALSE
Mercaptopurine	BUD13_1	10.69375	-1.7211658453323704	-4.661813925223408	1.8845802225646126e-4	0.26605273856080325	FALSE
TAK-901	POC5_1	8.32842105263158	-1.1756957410575815	-4.504050495533256	1.8993790177541153e-4	0.2663509382905561	FALSE
PF-06463922	SCML2_1	0.8642105263157894	1.261455705941932	4.518626476018539	1.904529772962745e-4	0.2663509382905561	FALSE
Prexasertib	RLIM_2	15.876842105263158	-2.927021399931727	-4.502742274098819	1.9054770712014868e-4	0.2663509382905561	FALSE
Vorinostat	FUOM_1	8.305263157894737	2.068760765740154	4.497550211364581	1.908200914885831e-4	0.2663509382905561	FALSE
S-63845	DYNC2H1_2	-2.44	2.5913325497343327	4.512408716346534	1.9117149626283754e-4	0.2663509382905561	FALSE
Olaparib	PPP1R13L_2	5.8431578947368426	1.5567415702646088	4.51434664862972	1.9203860012152553e-4	0.2668604488539916	FALSE
PS-1145	HEATR1_1	1.1242105263157895	0.7424627786786892	4.528142444589626	1.9300550606664616e-4	0.2675056314083716	FALSE
Olaparib	PHLDB1_1	6.01125	1.3560610088468246	4.679430558749521	1.9400132123846705e-4	0.26796612146568594	FALSE
BI-2536	WDHD1_3	13.161052631578947	-4.636657590638226	-4.506052998007167	1.9448260345323543e-4	0.26796612146568594	FALSE
Prexasertib	ELAC1_2	15.876842105263158	2.1831605043742663	4.493049034491773	1.9484820114692395e-4	0.26796612146568594	FALSE
AZD1152-HQPA	POC5_1	11.44	-2.1624191348769073	-4.489656599587914	1.9661637819586294e-4	0.2687379526180553	FALSE
PS-1145	UBE4A_3	1.1242105263157895	1.2851599007941754	4.5155772150734	1.9693314835436148e-4	0.2687379526180553	FALSE
Axitinib	PTPN12_2	7.187777777777778	-4.415154708854305	-4.5320803021368015	1.9815860664730935e-4	0.2687379526180553	FALSE
AMG319	RBM12B_2	2.491111111111111	2.1589990511983306	4.545472396017077	1.9818200628958036e-4	0.2687379526180553	FALSE
GSK269962	IRX2_2	9.783076923076923	-1.8918431296159552	-4.9607822799087815	1.9862005370726215e-4	0.2687379526180553	FALSE
NVP-CGM097	PIP4K2C_2	7.1061538461538465	-1.7689064277271016	-4.9260137082904265	1.9965490095809408e-4	0.2687379526180553	FALSE
AZD8055	ZNF264_2	9.032631578947369	7.882156007662424	4.492634785898549	1.9967194790813835e-4	0.2687379526180553	FALSE
SAR405838	PIP4K2C_3	9.826666666666666	-1.9696662675895873	-4.708962192847954	1.9978844590277527e-4	0.2687379526180553	FALSE
Tamatinib	TESK2_1	0.058947368421052714	3.7740758714787943	4.488406919261035	2.0135366653007086e-4	0.2687379526180553	FALSE
Pemetrexed	EXD2_1	16.170909090909092	4.220277595520254	5.0802301877048786	2.0146654225046634e-4	0.2687379526180553	FALSE
Methotrexate	SPOUT1_1	5.725454545454546	2.8248720875464515	5.069749040050359	2.0217283277727585e-4	0.2687379526180553	FALSE
Fimepinostat (CUDC-907)	SPTBN2_3	7.515294117647059	-1.9392682540033603	-4.605013376384181	2.029644456984672e-4	0.2687379526180553	FALSE
Amsacrine	ALDH1B1_3	15.33	1.335280163748878	5.279674865864919	2.0351300626109028e-4	0.2687379526180553	FALSE
Eltanexor	LAT2_2	9.981052631578947	-1.4908489060575474	-4.47233085869224	2.0380031134198872e-4	0.2687379526180553	FALSE
BAY_87-2243	ISG20_1	7.203157894736842	4.412845452588287	4.486135141034755	2.0397455459267029e-4	0.2687379526180553	FALSE
GSK-461364	BRD9_1	16.486666666666668	-2.1787299211736824	-4.5236484527612895	2.042815142262609e-4	0.2687379526180553	FALSE
Pilocarpine	BZW1_2	-0.7705263157894737	3.6606584846586916	4.490448364402703	2.0444062384570588e-4	0.2687379526180553	FALSE
Quizartinib	ARHGEF9_1	2.4642105263157896	2.7726196773769223	4.489649084666239	2.0475072915770342e-4	0.2687379526180553	FALSE
Paclitaxel	PLEKHG3_2	15.798823529411765	-3.0943885572967225	-4.571077359638318	2.050031730303978e-4	0.2687379526180553	FALSE
Cladribine	CCN2_1	1.7800000000000002	4.008267238050504	5.3708348586335735	2.064161049630331e-4	0.26988328810112494	FALSE
Methotrexate	CHID1_2	3.432941176470588	2.0140086521113982	4.56471862208318	2.0787892158292382e-4	0.26988328810112494	FALSE
Methotrexate	MAN2A2_2	2.902222222222222	-1.8149181888806931	-5.852801475481948	2.0952884895527514e-4	0.26988328810112494	FALSE
AZD6738	SPRY4_0	8.84	1.8245804841813542	5.439911264598059	2.0971914096922764e-4	0.26988328810112494	FALSE
Hydroxyurea	WDR35_0	3.2	2.2791456266194214	5.603368368714299	2.1040628976143002e-4	0.26988328810112494	FALSE
Pemetrexed	ERVK3_1_0	19.213333333333335	3.3984225902636753	4.505720962810975	2.1072583200842812e-4	0.26988328810112494	FALSE
Vinblastine	EIF4G1_2	5.226315789473684	-4.478515944122104	-4.475740260527114	2.1158859201969368e-4	0.26988328810112494	FALSE
Vinorelbine	SLC5A3_0	18.48	1.602687646876858	4.505913181784148	2.1248640463641336e-4	0.26988328810112494	FALSE
GSK923295	DLG5_0	7.255	-1.6242697915050492	-5.023687002020886	2.1300226318898735e-4	0.26988328810112494	FALSE
Bryostatin_1	TTPA_0	4.126153846153846	6.045835780786874	4.999092846878435	2.1306099111635226e-4	0.26988328810112494	FALSE
Fimepinostat (CUDC-907)	WDHD1_3	7.437894736842106	-2.5647950513070286	-4.466487816820325	2.1373447823840844e-4	0.26988328810112494	FALSE
Megestrol_acetate	BANK1_3	4.62625	1.1375932831879954	4.626940668476586	2.1383320359150655e-4	0.26988328810112494	FALSE
AVN944	ARL4C_0	10.34909090909091	-2.3830454847776092	-5.343324139912433	2.1408284001171623e-4	0.26988328810112494	FALSE
Sabutoclax	DNAJB14_3	12.63	-3.4674435875996426	-5.140409982371719	2.1421303279931892e-4	0.26988328810112494	FALSE
Encorafenib	RAVER2_2	1.931578947368421	2.6431415417330704	4.4688731648279845	2.1421344193879374e-4	0.26988328810112494	FALSE
Vinorelbine	SLC16A3_0	18.446666666666665	-2.315591045555245	-5.1425105984999275	2.144205311774548e-4	0.26988328810112494	FALSE
Birinapant	ACSL4_2	1.2157894736842105	3.6940313022862457	4.44683698908664	2.1449733733686538e-4	0.26988328810112494	FALSE
Idasanutlin	HTATIP2_2	13.06	-5.809617032979614	-4.535666410167068	2.162205110683965e-4	0.27119434742610715	FALSE
Pemetrexed	SPATA20_2	19.56888888888889	3.5913537468324206	4.5014861019094665	2.165584371544604e-4	0.27119434742610715	FALSE
SAR405838	ADPGK_2	9.288571428571428	-1.7071650493216888	-4.84679518290363	2.1780160028956268e-4	0.2715480683027644	FALSE
Tacedinaline	POMK_0	3.3966666666666665	1.5790115470837494	5.17440435697011	2.180138748468486e-4	0.2715480683027644	FALSE
Gemcitabine	AHNAK_2	12.3475	-3.740698962102208	-4.6679100039202535	2.183832510634668e-4	0.2715480683027644	FALSE
Docetaxel	SLC5A3_0	16.55	1.3692126017198378	4.493229335135296	2.1888175148412312e-4	0.2715480683027644	FALSE
SAR405838	COBL_2	6.987272727272727	2.8588292342616968	5.2132821829648295	2.201410752723929e-4	0.27177966772804124	FALSE
Tucidinostat	CHP1_1	5.45764705882353	-1.1850568883437342	-4.568632132687003	2.2061743395185236e-4	0.27177966772804124	FALSE
GSK-1070916	KRT7_3	12.637777777777778	1.900959798954988	5.675923088020315	2.2143507414561852e-4	0.27177966772804124	FALSE
Nilutamide	CSDE1_2	0.9884210526315789	1.3202140323195566	4.460838524184427	2.216393493234084e-4	0.27177966772804124	FALSE
Nilotinib	SNX22_0	6.631578947368421	2.807165857158816	4.4450399980450825	2.218675952160069e-4	0.27177966772804124	FALSE
Floxuridine	BCAT1_2	26.85684210526316	3.8262721169501672	4.431692500559344	2.2213232673028263e-4	0.27177966772804124	FALSE
Docetaxel	JPT1_2	16.288235294117648	1.6663303505768081	4.520284547668871	2.243070822868832e-4	0.27381103798865625	FALSE
Floxuridine	TFG_2	26.85684210526316	3.781523715919649	4.431376331954723	2.256514043954898e-4	0.2748127536048745	FALSE
Bryostatin_1	MYO5C_3	2.585882352941176	5.3700338727189205	4.5397147575997385	2.2616038750401153e-4	0.2748127536048745	FALSE
A-1155463	MS4A1_2	8.06	1.56996746756274	5.510521746488664	2.2834558705664204e-4	0.2752804949409148	FALSE
Decitabine	DAPP1_2	2.1266666666666665	1.780762983084008	4.660131479358085	2.2858410400330179e-4	0.2752804949409148	FALSE
Bryostatin_1	NIBAN1_2	3.7688888888888887	4.07421101997836	4.4620942753603074	2.2858787610217444e-4	0.2752804949409148	FALSE
Mivebresib	MAP1B_1	10.093333333333334	1.8824566269413678	4.6736297176137995	2.294304468446967e-4	0.2752804949409148	FALSE
Imatinib	LRRC58_1	1.7126315789473685	2.5566469231200024	4.436156181738652	2.296288177273108e-4	0.2752804949409148	FALSE
Merestinib	ZNF772_0	4.757777777777778	3.1481487450045065	5.721772516588024	2.3048132719461246e-4	0.2752804949409148	FALSE
ABT-751	TBC1D8_1	9.809473684210527	-1.8180668428668167	-4.428444093462428	2.3058137744895517e-4	0.2752804949409148	FALSE
BI-2536	SIPA1L3_3	13.64625	-2.1582712608356442	-4.57387159271022	2.3168781011723895e-4	0.2752804949409148	FALSE
BIIB021	ARHGEF9_2	3.8221052631578947	2.0936334997584307	4.432168958826244	2.3186386908823287e-4	0.2752804949409148	FALSE
Pemetrexed	MARCKS_1	19.58	1.539714060349254	5.160074001471922	2.3325442097891488e-4	0.2752804949409148	FALSE
PS-1145	GCN1_1	1.1242105263157895	1.1463152604037137	4.447377026697209	2.337369360173886e-4	0.2752804949409148	FALSE
Birabresib	WDFY3_3	3.4109090909090907	1.9785436989800762	5.1466685576380256	2.3406251986813354e-4	0.2752804949409148	FALSE
SAR405838	ESAM_0	9.307368421052631	1.553550751618016	4.426553860334259	2.3434734775678733e-4	0.2752804949409148	FALSE
Asciminib	SNX22_0	3.0936842105263156	2.6643485466705847	4.421866929024226	2.3452815973341472e-4	0.2752804949409148	FALSE
BI-2536	CHMP6_1	12.573333333333334	-2.096045087143643	-4.673020431401174	2.3467280927556847e-4	0.2752804949409148	FALSE
Tazemetostat	UBE4A_3	1.1726315789473685	1.2011081625984101	4.441189692699807	2.3485012199452377e-4	0.2752804949409148	FALSE
Radotinib	CNTLN_2	5.785714285714286	1.463178696712435	4.806692537280861	2.354707804994834e-4	0.2752804949409148	FALSE
Ivosidenib	LASP1_1	1.1333333333333333	-1.0571512762803215	-4.494513871367962	2.3593297937751564e-4	0.2752804949409148	FALSE
Triciribine	BCAT1_2	9.829473684210527	2.4977754260120344	4.405425569338589	2.3666258758008542e-4	0.2752804949409148	FALSE
CPI-0610	VAMP5_0	3.08	-0.8447887433939065	-4.64637232356897	2.368898559308467e-4	0.2752804949409148	FALSE
Tozasertib	PTPN12_2	15.443333333333333	-5.1275908860357085	-4.451325916242879	2.394286279041188e-4	0.2769945478504665	FALSE
Saracatinib	FBXO44_1	1.9094117647058824	2.098949498596574	4.507219065292949	2.3958144392048088e-4	0.2769945478504665	FALSE
OSU-03012	TESK2_1	5.757894736842105	3.0434911471311574	4.413976639510227	2.405677444712996e-4	0.2769945478504665	FALSE
Tacedinaline	SLC20A2_1	3.9436363636363634	0.8343818101005691	5.278516688162332	2.4073638536216893e-4	0.2769945478504665	FALSE
Lapatinib	COTL1_1	0.7789473684210526	-1.6159090475072013	-4.432250602117987	2.4097744481031157e-4	0.2769945478504665	FALSE
Quizartinib	AS3MT_1	2.4642105263157896	1.4286274751968064	4.417636746572203	2.4148755073543558e-4	0.2769945478504665	FALSE
Cerdulatinib	PLEKHF2_2	-3.665263157894737	4.49255655164672	4.415143393902386	2.440883422004711e-4	0.2790978615417049	FALSE
Canertinib	PPP1R13L_2	3.0757894736842104	0.9169322944295397	4.4120893779697505	2.450171339548055e-4	0.2790978615417049	FALSE
Sepantronium_bromide	TRIO_1	15.54	-5.39998756080314	-4.400702331276263	2.45476650042489e-4	0.2790978615417049	FALSE
Cisplatin	SIT1_0	11.0025	0.9857753327205282	4.588645848881021	2.460031326507556e-4	0.2790978615417049	FALSE
Pracinostat	PRKD2_1	6.685263157894737	3.8472816964456307	4.4077510337109524	2.4685607526452665e-4	0.2790978615417049	FALSE
Midostaurin	EXD2_1	5.669090909090909	2.7575683133717575	4.965810732001566	2.470070180269587e-4	0.2790978615417049	FALSE
Decitabine	DAPP1_1	2.6557894736842105	1.9561784953554595	4.398731988841007	2.473955209163452e-4	0.2790978615417049	FALSE
Mubritinib	IRF8_1	7.233684210526316	2.5298283415544773	4.402774561760657	2.47516441663068e-4	0.2790978615417049	FALSE
Sitravatinib	ZFPM1_2	6.469473684210526	2.1267122653898936	4.40052298157172	2.497786907329139e-4	0.2806141116925298	FALSE
A-1155463	F5_2	4.188571428571429	1.784072104508168	4.650374315167287	2.499156162485328e-4	0.2806141116925298	FALSE
Sepantronium_bromide	KIF21A_2	15.54	-4.09441834257655	-4.38581868771416	2.5239261019227875e-4	0.2825414247552101	FALSE
Clofarabine	ARHGAP42_2	4.292307692307692	-4.207672519484218	-4.838636058725738	2.529202017251706e-4	0.2825414247552101	FALSE
Birabresib	NIBAN1_1	3.872941176470588	3.701591762004718	4.471614189301709	2.536192556870573e-4	0.2825414247552101	FALSE
Quisinostat	FBP1_2	6.526153846153846	1.2222987212936938	4.789973823486292	2.545143756498649e-4	0.2825414247552101	FALSE
GDC-0084	TESK2_1	9.305263157894737	2.805671990352105	4.388819615295291	2.5548741696021054e-4	0.2825414247552101	FALSE
Selonsertib	DGKQ_1	1.4684210526315788	3.6245307483573734	4.404390561319689	2.555114133590593e-4	0.2825414247552101	FALSE
Nilutamide	COTL1_1	0.9884210526315789	-1.5231387057819772	-4.4069333403488855	2.5585558071510424e-4	0.2825414247552101	FALSE
Cabazitaxel	BUD13_1	15.32375	-2.186386033349567	-4.523633195469625	2.558790410278591e-4	0.2825414247552101	FALSE
A-1331852	MS4A1_2	3.5844444444444443	1.150498395520935	5.428554414715021	2.5702384696073857e-4	0.28321792945099816	FALSE
Triciribine	HNRNPLL_1	9.086666666666666	-3.405750959434814	-4.61962085326797	2.583647598125082e-4	0.2839410561400248	FALSE
Prexasertib	WWC3_2	15.876842105263158	-4.461231856566565	-4.375172356096782	2.590918574173271e-4	0.2839410561400248	FALSE
Varlitinib	PRR5L_1	4.178823529411765	2.427688047110708	4.48060399590252	2.5976558644938625e-4	0.2839410561400248	FALSE
Entinostat	SPTBN2_1	6.174736842105263	-1.7147523366335329	-4.3760949116251	2.598140901954667e-4	0.2839410561400248	FALSE
Temsirolimus	FIGNL1_1	4.5073684210526315	-5.704839155035738	-4.365003883713567	2.613127203708447e-4	0.28445663612446304	FALSE
Vinorelbine	OTUD7B_2	17.138333333333332	-4.08490673508625	-4.924806040777522	2.613739696711807e-4	0.28445663612446304	FALSE
Nilutamide	EIF4G1_2	0.9884210526315789	1.763240370387072	4.386153902006059	2.618892641086965e-4	0.28445663612446304	FALSE
BI-2536	E2F5_0	13.732307692307693	-3.1788423723362476	-4.808440838854058	2.62539643725233e-4	0.2845822797189784	FALSE
GSK-1070916	DSP_1	15.76	1.7211567615687804	4.9813506478664875	2.6330304412752796e-4	0.28464780159902425	FALSE
Oxaliplatin	MTCL1_1	10.414736842105263	-2.807320428526227	-4.3708230589778	2.6373268110859495e-4	0.28464780159902425	FALSE
Cladribine	FUOM_1	3.3810526315789473	2.6852781679905653	4.362435266369677	2.642045717403161e-4	0.28464780159902425	FALSE
Tubastatin_A	ANXA4_1	5.486315789473684	2.8822541628013614	4.376590336220401	2.659434605909739e-4	0.28474254657715425	FALSE
Midostaurin	JPT1_2	7.648235294117647	1.647899504616412	4.445926631458989	2.6599526095713843e-4	0.28474254657715425	FALSE
Sepantronium_bromide	FUOM_1	15.54	3.631400470829939	4.358052809933022	2.6700916358146366e-4	0.28474254657715425	FALSE
Salinomycin	FIGNL1_1	-5.057894736842105	6.212901851937112	4.355942327157932	2.670874282968264e-4	0.28474254657715425	FALSE
Triciribine	MYO10_1	10.33	-4.784894653068461	-5.456542830705004	2.670948876121486e-4	0.28474254657715425	FALSE
Asciminib	CRKL_2	3.0936842105263156	3.4910272968644533	4.368229262875775	2.675025427049083e-4	0.28474254657715425	FALSE
Floxuridine	ELAC1_2	26.85684210526316	4.210558664096551	4.359346059603368	2.686739337487623e-4	0.28541859424251753	FALSE
GSK-1070916	PLEKHA7_1	15.91	-4.719001294676082	-5.085940997916471	2.6935599447898114e-4	0.2855731569832296	FALSE
Vincristine	ERVK3_1_0	8.636666666666667	2.829820083891099	4.396609721624705	2.7215011673239976e-4	0.2872024751712438	FALSE
Salinomycin	ADGB_0	-1.2335811384723961e-17	-1.8355970763618017	-5.610383096033423	2.721774607784649e-4	0.2872024751712438	FALSE
Paclitaxel	ERVK3_1_0	15.362222222222222	2.6688943544234434	4.39524458947387	2.7302317684143755e-4	0.2872024751712438	FALSE
Asciminib	MICU1_1	2.3137499999999998	2.185245789088788	4.478382394709726	2.7305129501234323e-4	0.2872024751712438	FALSE
Palbociclib	DSP_1	3.361818181818182	1.3550139527645466	4.958093875669261	2.7425535635114683e-4	0.28789996603280626	FALSE
Fludarabine	HSPA4L_1	4.575	-1.0596132566332535	-4.838887642385982	2.7529324553034494e-4	0.2884206147817762	FALSE
Sepantronium_bromide	SEC63_2	16.84	-2.9214157276490638	-5.160199800659395	2.764807917380305e-4	0.2888737900969373	FALSE
Cytarabine	DSP_1	14.263636363636364	2.8395505637394085	4.952805860170088	2.768113293452344e-4	0.2888737900969373	FALSE
AVN944	FIGNL1_1	9.503157894736843	-5.0549484135907266	-4.335993998877338	2.802545487825203e-4	0.29189471031551484	FALSE
Ponatinib	CRKL_2	9.572631578947368	4.439977491598489	4.347890759186764	2.8085243942697067e-4	0.291946110784336	FALSE
UCN-01	NIBAN1_1	5.675294117647059	2.1312254364493777	4.425615936604659	2.8176749343061103e-4	0.2923263595002213	FALSE
Idasanutlin	MTCL1_1	13.354736842105263	-6.024245645068668	-4.341923146553758	2.82666537083088e-4	0.2926885506469055	FALSE
Epirubicin	ANKRD50_1	6.2094736842105265	-2.759708056830764	-4.3473046653984175	2.845646679462328e-4	0.29361599274620975	FALSE
Dactolisib	AHNAK_2	8.36	-2.610982115676807	-4.543333028346761	2.8492755743830177e-4	0.29361599274620975	FALSE
Indibulin	ELAC1_2	8.192631578947369	1.9991437555630407	4.334260132091495	2.8537723210209684e-4	0.29361599274620975	FALSE
Danusertib	MRVI1_0	13.384444444444444	-0.8293030040321592	-4.3841897654640185	2.8646350949062133e-4	0.29361599274620975	FALSE
Omacetaxine	LRIG2_0	4.37	-1.3064003272772644	-4.38825956220107	2.867389352329937e-4	0.29361599274620975	FALSE
Idelalisib	LRRC41_1	5.8978947368421055	8.46765862247342	4.345435148950405	2.8721273262144616e-4	0.29361599274620975	FALSE
Methotrexate	REEP4_0	3.8273684210526313	2.162519607521471	4.337034045178778	2.8749354985552623e-4	0.29361599274620975	FALSE
Cladribine	LAT2_2	3.3810526315789473	-1.9870318197604822	-4.328634638277045	2.879756422362041e-4	0.29361599274620975	FALSE
Tubastatin_A	LAT2_2	5.486315789473684	-1.1661637972575887	-4.323038109851095	2.918812920564775e-4	0.29638978999540344	FALSE
Litronesib	POC5_1	15.07157894736842	-1.8460162541542724	-4.324720528198319	2.922348922006913e-4	0.29638978999540344	FALSE
Mocetinostat	CHMP6_1	7	-1.049695517094247	-4.566588721170727	2.9328449727495943e-4	0.29638978999540344	FALSE
Tucidinostat	AHNAK_2	5.32125	-1.9945280642075414	-4.528961723475214	2.9382975494405145e-4	0.29638978999540344	FALSE
Clofarabine	SLC4A1AP_3	2.788888888888889	4.918439449578319	4.396759671341266	2.9405814672017614e-4	0.29638978999540344	FALSE
Fimepinostat (CUDC-907)	ANKRD50_1	7.437894736842106	-2.0349129890247517	-4.332414701915722	2.9486529362292475e-4	0.29638978999540344	FALSE
Tozasertib	UQCRC1_2	15.112941176470589	-1.7621735959961142	-4.491189283232961	2.949436412885803e-4	0.29638978999540344	FALSE
Quisinostat	KIF21A_1	7.062352941176471	-1.9705124434752643	-4.4051505598902185	2.960001362827996e-4	0.29638978999540344	FALSE
Flutamide	PDCD11_3	2.3962499999999998	0.8023907145565738	4.482202255518671	2.9650774401062275e-4	0.29638978999540344	FALSE
Selumetinib	PPP1R13L_2	2.5578947368421052	1.6087124923950373	4.3320718513729455	2.9652941715475694e-4	0.29638978999540344	FALSE
A-1331852	APOE_0	1.1752941176470588	1.7778605081410455	4.421792828280365	2.973421655131691e-4	0.29638978999540344	FALSE
AVN944	AKAP12_1	9.503157894736843	1.944308274939068	4.313535038750821	2.9763171353509497e-4	0.29638978999540344	FALSE
Pilocarpine	IMP4_2	-1.06	0.8057080504605071	4.402515214367354	2.9884611964052743e-4	0.29638978999540344	FALSE
Indibulin	EXD2_1	6.8945454545454545	2.323597425165103	4.857920734427438	2.998117162669806e-4	0.29638978999540344	FALSE
Birabresib	MPPED2_1	6.092727272727273	1.3194466167467815	5.164936176299531	2.9983568385139097e-4	0.29638978999540344	FALSE
BX-912	REEP4_0	7.181052631578948	-1.9885071334993736	-4.318712336926396	3.0039755728368084e-4	0.29638978999540344	FALSE
JQ1	VAMP5_0	5.093333333333334	-0.8899110343346182	-4.5342594608174345	3.0042850454982606e-4	0.29638978999540344	FALSE
EPZ-5687	MYO1C_3	1.4610526315789474	1.2953019779349997	4.330205016736495	3.0072016030377783e-4	0.29638978999540344	FALSE
Bryostatin_1	EVI5_1	3.2589473684210524	5.339536624115059	4.321779635355888	3.0270893571283e-4	0.29779844843036085	FALSE
Selonsertib	COTL1_1	1.4684210526315788	-1.7655225677507775	-4.334595955442406	3.0365045603168576e-4	0.29804109458171907	FALSE
Alisertib	SNAPC4_4	16.938823529411764	-2.5396553219695277	-4.420478730055833	3.040755665995398e-4	0.29804109458171907	FALSE
AVN944	CTSC_2	9.23090909090909	1.3760414474626987	5.054428476451235	3.056773334231603e-4	0.2987193403442315	FALSE
Eribulin	LAMP2_0	17.3875	-2.9401900061664366	-4.538859916911789	3.06333148944694e-4	0.2987193403442315	FALSE
GSK-461364	POC5_1	16.493684210526315	-2.395220057322736	-4.3041507406173976	3.070499727590806e-4	0.2987193403442315	FALSE
Doxorubicin	MTCL1_1	6.958947368421053	-2.391179724775671	-4.307145597653837	3.072660976195227e-4	0.2987193403442315	FALSE
Litronesib	BUD13_1	15.821250000000001	-2.0054636046259073	-4.440293459378568	3.0789814621338756e-4	0.2987193403442315	FALSE
LY-2584702	NAXD_1	3.0877777777777777	-1.2977463012024557	-4.343165593937042	3.0813514206233294e-4	0.2987193403442315	FALSE
Tacrolimus	ELL3_0	10.51529411764706	-3.2731103728176	-4.395801766508732	3.0954013216135507e-4	0.2995357950899001	FALSE
GSK-461364	KRT7_3	14.742222222222223	1.8175307310812383	5.43023705933516	3.1030821954082137e-4	0.2997340868183196	FALSE
Sepantronium_bromide	MRPS15_2	15.73375	-2.3029933411846404	-4.5375407643093295	3.115768033505455e-4	0.3004142257000738	FALSE
Tucidinostat	CRACD_3	5.232857142857143	1.2583826854151432	4.579556201805159	3.129031766083503e-4	0.3011475230871657	FALSE
ZSTK474	MSH6_2	8.938947368421053	3.6508261659253884	4.309408599514215	3.1390894126698585e-4	0.3012335386794299	FALSE
Prexasertib	RCN2_1	15.416470588235294	-3.5148859717143828	-4.467222820965337	3.141245302111209e-4	0.3012335386794299	FALSE
TAK-901	LAMP2_0	8.4725	-1.5976116487168577	-4.525693433770499	3.14961708160185e-4	0.3014931297910905	FALSE
Paclitaxel	SEC63_2	16.96727272727273	-2.231510928964055	-5.077219670033941	3.1582881698380237e-4	0.301780388313083	FALSE
Daporinad	ELAC1_2	12.833684210526316	2.097195578671683	4.290632839424008	3.16941980113476e-4	0.30189339650440605	FALSE
Quisinostat	FBP1_1	6.801428571428572	0.9861391056012981	4.598403570949585	3.1778945295060217e-4	0.30189339650440605	FALSE
Raltitrexed	BUD13_1	18.66375	-2.676289427338107	-4.423259083673629	3.197843553574204e-4	0.30189339650440605	FALSE
LY3023414	ZNF264_2	5.616842105263157	5.051119876275451	4.294724589205182	3.204931444566785e-4	0.30189339650440605	FALSE
Prexasertib	HSPA4L_1	16.615	-1.1918030681788128	-4.7561194670760845	3.2110972419874896e-4	0.30189339650440605	FALSE
Mivebresib	DCLK2_1	10.430769230769231	-2.3229919082345716	-4.710759823347367	3.21295442981538e-4	0.30189339650440605	FALSE
BI-2536	TRIM25_2	12.99	-5.544583598441743	-4.363587473060484	3.213514111365534e-4	0.30189339650440605	FALSE
MK-0752	CHD1L_1	0.9842105263157894	1.5405107273913126	4.300485683563162	3.22475547307686e-4	0.30189339650440605	FALSE
Mivebresib	VAMP5_0	7.366666666666667	-1.3889342053884488	-4.500370886114322	3.228665603140219e-4	0.30189339650440605	FALSE
Lapatinib	EIF4G1_3	0.7789473684210526	2.0072994768864767	4.303568269520575	3.233370516648423e-4	0.30189339650440605	FALSE
SAR405838	CSRP1_1	9.307368421052631	1.924736247295111	4.289044512002988	3.2342691131495723e-4	0.30189339650440605	FALSE
Ivosidenib	HCK_2	1.2	0.9021271577361666	4.398399514422321	3.237117753187364e-4	0.30189339650440605	FALSE
TH588	GARS1_2	3.741052631578947	1.5592444482123915	4.288955441557158	3.241355347187648e-4	0.30189339650440605	FALSE
Gedatolisib	ISYNA1_1	5.81625	1.2574557133418827	4.417289637695383	3.258339962141807e-4	0.30189339650440605	FALSE
UCN-01	ZNF264_2	6.108421052631579	4.6080519251736645	4.287569495533603	3.2602686091254946e-4	0.30189339650440605	FALSE
AT-101	SFMBT2_2	4.3623529411764705	1.9320210925519279	4.382645591226573	3.271213889063601e-4	0.30189339650440605	FALSE
Dexamethasone	NCF2_2	20.386666666666667	4.150426266925595	4.479800070476324	3.271579248883133e-4	0.30189339650440605	FALSE
Bosutinib	SYNE1_2	2.86	2.199726659621256	4.367485183149697	3.2746082210199223e-4	0.30189339650440605	FALSE
Lifirafenib (BGB-283)	CRKL_1	7.616842105263158	2.0193145751202795	4.286926135367943	3.2790422874028464e-4	0.30189339650440605	FALSE
Birabresib	JPT2_1	4.356842105263158	2.1873676304643848	4.276948311296944	3.284719653153853e-4	0.30189339650440605	FALSE
Entospletinib	PLEKHF2_2	1.823157894736842	2.5005088228357524	4.288764595218183	3.298720612109354e-4	0.30189339650440605	FALSE
Talazoparib	CCN2_1	11.6	3.5945846348141632	5.066480125603591	3.3346964002322775e-4	0.30189339650440605	FALSE
Rocilinostat	FUOM_1	6.224210526315789	1.542013759084057	4.2652768673078185	3.339063713490181e-4	0.30189339650440605	FALSE
Litronesib	PTPN12_2	15.495555555555555	-4.94085579584096	-4.309332364471446	3.3409852108025117e-4	0.30189339650440605	FALSE
Ponatinib	TRIM14_1	10.250769230769231	4.355313048716874	4.615017136041579	3.347567537192877e-4	0.30189339650440605	FALSE
CUDC-305	AGMAT_0	1.5283333333333333	-1.3451782106417456	-4.904710325806411	3.3500786683999997e-4	0.30189339650440605	FALSE
PF-03758309	SPTBN2_1	4.037894736842105	-3.48123763800628	-4.270096959010293	3.351022796450389e-4	0.30189339650440605	FALSE
BX-912	SPATA20_2	7.171111111111111	2.135612180131316	4.314596371885248	3.3513682869998573e-4	0.30189339650440605	FALSE
LY3023414	ENPP4_1	6.256923076923077	-1.5939955204316028	-4.697023601703917	3.3595755944765954e-4	0.30189339650440605	FALSE
AZD1152-HQPA	ZNF516_1	12.82	-3.415283560332757	-4.464396861706188	3.3641990638821277e-4	0.30189339650440605	FALSE
Megestrol_acetate	PLEKHG4B_2	4.58	1.449224852880964	4.487884023272121	3.3642937606631124e-4	0.30189339650440605	FALSE
Entinostat	AHNAK_2	5.805	-1.781161943772531	-4.465794085473497	3.3643873487670674e-4	0.30189339650440605	FALSE
GSK-1070916	UQCRC1_2	14.16	-2.039877049987332	-4.430681520401485	3.366492226641289e-4	0.30189339650440605	FALSE
Sunitinib	ZSCAN18_2	1.8952941176470588	1.3684015278681514	4.379936719583363	3.378038298361595e-4	0.30189339650440605	FALSE
Omipalisib	AKAP12_1	12.210526315789474	2.1548036649095756	4.2609061248529345	3.3786774618217307e-4	0.30189339650440605	FALSE
Vinblastine	GARS1_2	5.226315789473684	2.677579570460193	4.270614382632124	3.3868550902049473e-4	0.30189339650440605	FALSE
PF-03758309	ISYNA1_2	3.7505882352941176	2.6259085734808147	4.346394176764923	3.3905094184286187e-4	0.30189339650440605	FALSE
Asciminib	SYNE1_2	1.984705882352941	3.0668009490908616	4.351645834078966	3.3951574548381956e-4	0.30189339650440605	FALSE
Midostaurin	JPT1_1	7.423157894736843	2.0694260940951645	4.264629477701591	3.3957338225404593e-4	0.30189339650440605	FALSE
Vincristine	P2RX4_1	8.489230769230769	3.821483726374117	4.681597915282786	3.404925783589109e-4	0.30189339650440605	FALSE
Paclitaxel	OTUD7B_2	14.706666666666667	-3.830717823469363	-4.776598111014245	3.4181134074975114e-4	0.30189339650440605	FALSE
Eribulin	BRD9_1	17.32777777777778	-1.6519948671676932	-4.3025504048116385	3.4268887415205175e-4	0.30189339650440605	FALSE
Gemcitabine	SPRY4_0	12.85	3.7425924260942596	5.117279640406945	3.4342012142193765e-4	0.30189339650440605	FALSE
Epirubicin	ISYNA1_2	5.261176470588235	1.446794738123795	4.340059269918471	0.00034400642602014267	0.30189339650440605	FALSE
Milciclib	VAMP5_0	5.5	-0.6803275743079343	-4.470493450678528	3.4406067298760893e-4	0.30189339650440605	FALSE
Ponatinib	CNTLN_1	8.543076923076923	1.5322193172500207	4.626206560986794	3.441907582517501e-4	0.30189339650440605	FALSE
NVP-CGM097	CSRP1_1	7.3178947368421055	1.783534085773186	4.262562670123932	3.4460689287076643e-4	0.30189339650440605	FALSE
Duvelisib	RBM12B_2	2.9044444444444446	2.1726078110713036	4.307800908283976	3.4469112943045756e-4	0.30189339650440605	FALSE
Lapatinib	SRC_2	0.8222222222222222	1.0042890939462015	4.321691304707208	3.460256091345949e-4	0.30189339650440605	FALSE
Axitinib	POC5_1	6.681052631578948	-1.6445572560707311	-4.254298942361892	3.461500194526688e-4	0.30189339650440605	FALSE
THZ2	PLEKHG1_2	-2.0799999999999996	-2.385390189973713	-5.426709599560975	3.4616745202317994e-4	0.30189339650440605	FALSE
AZD8055	SPTBN2_3	9.879999999999999	-3.6862862398372407	-4.366836631149925	3.464896642382773e-4	0.30189339650440605	FALSE
Methotrexate	SIPA1L3_3	4.43	1.7322692958501715	4.392022931138965	3.4657114524083406e-4	0.30189339650440605	FALSE
Pilocarpine	PTBP3_1	-0.7705263157894737	0.8452814429481676	4.270967234500617	3.46577503577802e-4	0.30189339650440605	FALSE
Floxuridine	SPATA20_2	27.18111111111111	4.581100166964906	4.297714906727739	3.48637879193342e-4	0.30232307900228433	FALSE
I-BET151	WDFY3_3	4.350909090909091	1.5967024859335406	4.909526769352881	3.488656677611968e-4	0.30232307900228433	FALSE
CC-115	ACSM3_2	4.508421052631578	1.3137864225306985	4.263048762064451	3.492831001173698e-4	0.30232307900228433	FALSE
Bexarotene	PPP1R13L_2	-0.7526315789473684	1.3919488250223184	4.262859153484929	3.497703382455149e-4	0.30232307900228433	FALSE
Docetaxel	LAMP2_0	16.3875	-2.7323262051405632	-4.475802850535321	3.499660618059765e-4	0.30232307900228433	FALSE
Vincristine	ZNF516_1	10.486666666666666	-3.7763422231072203	-4.445192455513899	3.5059111788015364e-4	0.30232307900228433	FALSE
Pilocarpine	PDCD11_3	-0.6225	0.679000064876653	4.404841139915924	3.5136526971593846e-4	0.30232307900228433	FALSE
UCN-01	COX6B1_0	6.404705882352941	1.383733872267645	4.3463913938304	3.516150829395405e-4	0.30232307900228433	FALSE
Clofarabine	FUOM_1	3.126315789473684	3.6763903182415856	4.243165137697785	3.521835357852408e-4	0.3023234357254258	FALSE
Decitabine	HPF1_2	2.6557894736842105	1.9638122226556418	4.248125744894868	3.5332618635432525e-4	0.3028159037137591	FALSE
Salinomycin	LASP1_1	-5.461111111111111	-2.8844584173366057	-4.3180995528063555	3.5401639728310834e-4	0.30291965116978303	FALSE
GSK-690693	RELCH_2	4.722105263157895	6.054879917243486	4.25310618285332	3.5513711688714644e-4	0.3032144123308076	FALSE
Tamatinib	PLEKHF2_2	0.058947368421052714	3.9053437024125137	4.256572827025357	3.561874307665479e-4	0.3032144123308076	FALSE
GSK923295	DSP_1	8.398181818181818	1.249918562656106	4.809822646511784	3.562264917551395e-4	0.3032144123308076	FALSE
AZD1152-HQPA	PTPN12_2	11.784444444444444	-5.768814117641559	-4.281532370584145	3.566397271056652e-4	0.3032144123308076	FALSE
Cabozantinib	SNX32_1	1.5447058823529412	1.778802599233543	4.3390066030258625	3.58385442149146e-4	0.30421265320954877	FALSE
Erastin	ALDH1B1_3	11.67	1.560556843181615	4.929761724527573	3.618664044250165e-4	0.3066783204278662	FALSE
Clofarabine	ABL1_1	3.126315789473684	4.922363126480891	4.238114946171148	3.643560776730675e-4	0.3082973753314319	FALSE
Vistusertib	ADA2_3	8.497777777777777	-2.7141540334445935	-4.277381095088811	3.653579379981457e-4	0.30865438602083345	FALSE
AT13148	CTNNB1_2	4.449230769230769	0.7280665451458079	4.698387364054902	3.672080399434593e-4	0.30972572401088383	FALSE
A-1331852	FAM207A_0	1.4610526315789474	2.450135464491536	4.237682490964487	3.678707523808469e-4	0.30979373942269595	FALSE
Tacedinaline	ZSWIM6_0	4.025454545454545	1.464274988033763	4.89015090624125	3.691127273255379e-4	0.3098616931237819	FALSE
Birinapant	EFEMP1_1	1.5454545454545456	1.8096691500415925	5.004817156858	3.691158486661213e-4	0.3098616931237819	FALSE
E7820	MARCKS_1	13.02909090909091	1.0095898487955375	4.884482063569844	3.7029601055934674e-4	0.31036287232116183	FALSE
JQ1	BAG3_2	5.83764705882353	1.9553712259846205	4.30418818036384	3.7092664624755535e-4	0.31040261536550146	FALSE
Bryostatin_1	EXOC6B_1	5.325454545454545	4.515222716228492	4.800521596980745	0.00037215923956360647	0.31094517914835307	FALSE
PS-1145	EXOC3_2	1.1242105263157895	1.8983914814355192	4.2450112957135495	3.728517265241229e-4	0.3110354816576408	FALSE
Erastin	COBL_2	11.776363636363637	2.148268392531449	4.892436327179076	3.7525188606957156e-4	0.31211096894950996	FALSE
Megestrol_acetate	PTPN6_2	4.498947368421053	4.377077163965419	4.2282015674741995	3.7531381547560117e-4	0.31211096894950996	FALSE
Everolimus	AKAP12_1	4.684210526315789	1.8034307705876567	4.215208940546777	3.7719241911198393e-4	0.3131838659429899	FALSE
AMG319	MSH6_1	2.285263157894737	3.1461018652809742	4.228564859714188	3.793188100938254e-4	0.31327036734225294	FALSE
Methotrexate	EIF4G1_2	3.8273684210526313	3.4999969285966923	4.230411019591902	3.795763874325497e-4	0.31327036734225294	FALSE
C646	SHTN1_2	2.3557894736842107	1.0452695527059805	4.229783174479356	3.8069927744158687e-4	0.31327036734225294	FALSE
Vistusertib	SPTBN2_1	8.67263157894737	-2.548603391796928	-4.215694095497955	3.818655106687337e-4	0.31327036734225294	FALSE
Epirubicin	SPTBN2_1	6.2094736842105265	-2.1164408979048015	-4.215090869656089	3.824190349758722e-4	0.31327036734225294	FALSE
ML390	WDR35_0	9.950000000000001	3.053515402963595	5.187799170249152	3.826180867869124e-4	0.31327036734225294	FALSE
Tazemetostat	EXOC3_2	1.1726315789473685	1.787682147644587	4.233935142718936	3.8278477820024307e-4	0.31327036734225294	FALSE
FRAX486	SYNE1_2	4.3364705882352945	2.161303973145395	4.298494557867803	3.833327555064365e-4	0.31327036734225294	FALSE
ARV-825	ANKRD50_1	1.9452631578947368	-2.8687743430886603	-4.222163925930244	3.837065974584222e-4	0.31327036734225294	FALSE
Palbociclib	CTSC_2	3.2981818181818183	1.1384893250138852	4.9156221676269904	3.842185493347866e-4	0.31327036734225294	FALSE
Bryostatin_1	DYNC2H1_1	2.933333333333333	7.426031110472925	4.393553196079645	3.853426338987276e-4	0.31327036734225294	FALSE
A-1210477	DENND5B_2	5.944210526315789	0.7783233409606012	4.223761421276417	3.8542410836665754e-4	0.31327036734225294	FALSE
Varlitinib	OAT_2	4.131111111111111	1.3697104259712278	4.237713012709245	3.8544591458098456e-4	0.31327036734225294	FALSE
AZD1208	OGDH_2	1.511764705882353	-2.646165546855862	-4.377645159793059	3.855370870332335e-4	0.31327036734225294	FALSE
I-BET151	NIBAN1_1	4.971764705882353	2.7598568069370897	4.2866062488568835	3.8748655905674283e-4	0.3139404686896453	FALSE
Idasanutlin	CSRP1_1	13.354736842105263	3.20234064882432	4.212531020703899	3.884838579803535e-4	0.3139404686896453	FALSE
Radotinib	DAPP1_2	6.693333333333333	2.3767510526504885	4.409470254681418	3.895759134052162e-4	0.3139404686896453	FALSE
Fostamatinib	VAMP5_0	1.6400000000000001	-0.5948479420040311	-4.411987527251167	3.8975352711817144e-4	0.3139404686896453	FALSE
Danusertib	LAMP2_0	14.15875	-2.608947202262853	-4.424585604801518	3.9003214790104526e-4	0.3139404686896453	FALSE
Duvelisib	MAP1A_1	2.86	2.1933280885596504	4.256163965524176	3.905946462803984e-4	0.3139404686896453	FALSE
Bryostatin_1	PIP4K2C_1	5.515714285714285	-4.076224666449568	-4.460495790130725	3.9102928474899883e-4	0.3139404686896453	FALSE
Methotrexate	OSBP2_2	4.849230769230769	1.09612264746013	4.569236550848653	3.910806929812163e-4	0.3139404686896453	FALSE
Daporinad	UQCRC1_2	12.74235294117647	-1.6023008556929002	-4.358789944205413	3.940526227688323e-4	0.3149285257719613	FALSE
A-1155463	DSP_1	2.141818181818182	-1.3420348825779564	-4.752989271779606	3.940847760717332e-4	0.3149285257719613	FALSE
AMG-925	ACSL4_2	6.129473684210526	-2.628964183106851	-4.194669081912027	3.941004127714506e-4	0.3149285257719613	FALSE
Olaparib	SAMSN1_2	5.551428571428572	2.11978470757929	4.475848967793105	3.946784186543602e-4	0.3149285257719613	FALSE
Disulfiram(+CuCl2)	SPOUT1_1	5.470909090909091	2.6807214638415	4.697554170634768	3.957988715158885e-4	0.3153497883138806	FALSE
PF-03758309	SPTBN2_3	4.956470588235294	-4.147124256374994	-4.307069325673477	3.964396247267633e-4	0.31538816566603417	FALSE
Dasatinib	NAXD_1	2.4555555555555557	-2.6173019217514426	-4.234194888574628	3.9804355383559696e-4	0.31545047561031697	FALSE
Gemcitabine	ADPRHL1_3	14.754117647058823	-3.346792042242012	-4.3057784471599145	3.985047845733921e-4	0.31545047561031697	FALSE
AT-406	JPT1_2	1.6458823529411764	-0.9078147792151283	-4.269585684035201	3.9887805087083806e-4	0.31545047561031697	FALSE
AMG-232	ROR1_1	9.151666666666667	-1.532192629516707	-4.684582847535986	3.992155532081916e-4	0.31545047561031697	FALSE
Foretinib	MPP1_1	3.4663157894736845	3.773385932044857	4.203670975504705	4.013701281401522e-4	0.31545047561031697	FALSE
Cobimetinib	ANGPTL2_0	0.9745454545454544	1.3880961772333147	4.921109596108283	4.0165558582061327e-4	0.31545047561031697	FALSE
Methotrexate	S100A10_0	2.14	1.3075218785321856	5.065714906143622	4.0173619046972574e-4	0.31545047561031697	FALSE
Hydroxyurea	MARCKS_1	4.6054545454545455	0.9046003156870033	4.836016081970166	4.020821156364586e-4	0.31545047561031697	FALSE
GSK-1070916	PPFIBP2_2	13.707368421052632	-5.235207153468917	-4.193009064014271	4.029231930091773e-4	0.31545047561031697	FALSE
Radotinib	MICU1_1	6.46875	2.6093873158040983	4.30451347548483	4.0335991249461215e-4	0.31545047561031697	FALSE
Daporinad	PRPF6_2	12.833684210526316	-3.404951622714821	-4.191057501992544	4.0354530710424443e-4	0.31545047561031697	FALSE
Nilutamide	TOP1_1	1.07	1.2150852938063244	4.246835156088155	4.0363037722956094e-4	0.31545047561031697	FALSE
Sabutoclax	SIPA1L3_3	6.255	-2.9459680927759835	-4.3214620600181854	4.0539495025682673e-4	0.3159906886366105	FALSE
Paclitaxel	BUD13_1	16.3025	-2.203573371835989	-4.316613346265058	4.055090344268672e-4	0.3159906886366105	FALSE
A-419259	ANKRD34A_0	5.275555555555556	2.044158143843359	5.047505072777788	4.074207261928751e-4	0.3170162113702876	FALSE
Cladribine	DIAPH2_3	3.3810526315789473	-2.3537550585866707	-4.187744962371965	4.085072860678506e-4	0.31739763769368723	FALSE
Pracinostat	PLS3_1	6.932941176470588	1.9037086479328023	4.296779039115383	4.1010894054154543e-4	0.3181775812985182	FALSE
Tubastatin_A	AHNAK_1	6.095714285714286	-1.7809076066723104	-4.57570285739676	4.1193252423627814e-4	0.31868479247954323	FALSE
Ridaforolimus	EIF4EBP2_0	4.232222222222222	2.9399787284622163	4.225225141165703	4.1196025963865916e-4	0.31868479247954323	FALSE
Asciminib	RASAL1_2	3.308235294117647	3.4648253631079666	4.292756658252823	4.1308651334987466e-4	0.31870282393929245	FALSE
Merestinib	AS3MT_2	2.9063157894736844	1.8662149324744188	4.189901059447879	4.1357582696924163e-4	0.31870282393929245	FALSE
Clofarabine	FAIM_1	3.126315789473684	-4.819195922378917	-4.178789319659101	4.1491954946220103e-4	0.31870282393929245	FALSE
Vinorelbine	F5_1	17.613333333333333	-2.2368325653053356	-4.353921999131584	4.15044727430132e-4	0.31870282393929245	FALSE
UCN-01	AHNAK_2	6.09	-2.1089414080755673	-4.367095567620796	4.159567612215607e-4	0.31870282393929245	FALSE
AT-406	BCAT1_2	1.3399999999999999	-1.1285978697106136	-4.171529970665786	4.16176275693068e-4	0.31870282393929245	FALSE
PF-03758309	ENPP4_1	6.541538461538462	-2.6921972113295003	-4.5846960458698875	4.162311105180477e-4	0.31870282393929245	FALSE
Birabresib	PECAM1_2	4.595	-1.228037482532208	-4.311476217751142	4.18210804823383e-4	0.31870282393929245	FALSE
Amsacrine	ISYNA1_1	14.235	1.2088328236318286	4.302746474814808	4.203969343990073e-4	0.31870282393929245	FALSE
Birabresib	PPP1R11_0	4.356842105263158	3.4768283596643226	4.183226613049059	4.2111559258731267e-4	0.31870282393929245	FALSE
Prexasertib	BCAT1_2	15.876842105263158	1.8920100902095944	4.166396286404056	4.2136419886315487e-4	0.31870282393929245	FALSE
Cerdulatinib	TESK2_1	-3.665263157894737	4.100071761371226	4.177521086208654	4.236356658587802e-4	0.31870282393929245	FALSE
Quizartinib	KDM5B_3	1.6415384615384616	2.8105296764525494	4.554484093631276	4.237157934307168e-4	0.31870282393929245	FALSE
ONX-0914	NPEPL1_2	-0.2916666666666668	1.9557134460611372	4.703262018304921	4.2421305352792704e-4	0.31870282393929245	FALSE
dBET1	SPART_1	-3.0646153846153847	3.5085196658884557	4.478101761311144	4.2545575922682153e-4	0.31870282393929245	FALSE
NVP-LCL161	OAT_2	0.991111111111111	-1.2855205177577593	-4.194808832402728	4.266016657105791e-4	0.31870282393929245	FALSE
Eltanexor	LIX1L_2	10.430588235294119	2.985863903887808	4.255783417643861	4.297208271906364e-4	0.31870282393929245	FALSE
JQ1	NIBAN1_1	5.343529411764706	3.136615533298573	4.241318899846026	4.299282499024617e-4	0.31870282393929245	FALSE
OSU-03012	DAPP1_1	5.757894736842105	1.3950626576555285	4.167407756550964	4.3081574402866477e-4	0.31870282393929245	FALSE
GSK-690693	TOR4A_2	4.51	2.7732223931448496	5.042869141865109	4.3114106885714667e-4	0.31870282393929245	FALSE
Trifluridine	SPATA20_2	10.471111111111112	2.398898561623368	4.206474863361948	4.31638699596464e-4	0.31870282393929245	FALSE
AVN944	DSP_1	9.203636363636363	1.4092767450832469	4.700824196717286	4.325226606981868e-4	0.31870282393929245	FALSE
Gemcitabine	RCBTB2_1	13.91263157894737	-5.276215562903358	-4.169261411923215	4.328898667686467e-4	0.31870282393929245	FALSE
Ipatasertib	PTPN7_0	3.626315789473684	1.8960593501963836	4.1714480616699285	4.329840425868875e-4	0.31870282393929245	FALSE
Afuresertib	ACSM3_2	2.9494736842105262	0.9085252557774912	4.172823676418675	4.3321816365987664e-4	0.31870282393929245	FALSE
Duvelisib	MSH6_1	2.7021052631578946	3.2265101581300293	4.172793340281124	4.333278567475018e-4	0.31870282393929245	FALSE
Temsirolimus	EIF4EBP2_0	4.615555555555556	2.997261786200569	4.202225676341808	4.3476708991348266e-4	0.31870282393929245	FALSE
NVP-CGM097	PIP4K2C_1	8.388571428571428	-1.8886555824585456	-4.409102381424218	4.350971812338915e-4	0.31870282393929245	FALSE
OTS167	CD109_3	1.2415384615384615	-0.9585173529230835	-4.5496075013937425	4.351385629179596e-4	0.31870282393929245	FALSE
Danusertib	MRPS15_2	13.50875	-1.5000925897657438	-4.376735745455968	4.3735594689876817e-4	0.31870282393929245	FALSE
Gemcitabine	SIT1_0	12.71	1.445868430954429	4.323135119917282	4.3778039530747515e-4	0.31870282393929245	FALSE
VS-4718	EPS8L2_1	1.9066666666666665	-1.0284532239009232	-4.3774811101001605	4.3780358604768435e-4	0.31870282393929245	FALSE
Paclitaxel	LAMP2_0	16.23375	-3.001250635906974	-4.370055526068472	4.3783901736983217e-4	0.31870282393929245	FALSE
Indibulin	FIGNL1_1	8.192631578947369	-3.9840076110750364	-4.15004856704027	4.3891881737184355e-4	0.31870282393929245	FALSE
BX-912	PCBD1_0	7.181052631578948	1.356222324175927	4.150416034963467	4.3897445126672084e-4	0.31870282393929245	FALSE
CUDC-305	PIK3IP1_0	1.3783333333333332	0.8113774450877289	4.595957018896432	4.3985415780298655e-4	0.31870282393929245	FALSE
Eribulin	OTUD7B_2	15.058333333333334	-3.667500326006385	-4.638099663762076	4.4031377843015596e-4	0.31870282393929245	FALSE
Eribulin	JPT1_2	16.435294117647057	1.7975352089100616	4.226352625297473	4.406037028531234e-4	0.31870282393929245	FALSE
Rocilinostat	SNCB_0	6.224210526315789	0.8438475125250989	4.153467609922307	4.410914703985402e-4	0.31870282393929245	FALSE
BMS-754807	CDYL2_0	7.6657142857142855	-1.6950714934397904	-4.431467758493231	4.41351186078018e-4	0.31870282393929245	FALSE
Darapladib	ZNF91_0	1.570909090909091	0.8182512163910415	4.801501022373734	4.414340311846399e-4	0.31870282393929245	FALSE
Sabutoclax	MTCH2_1	10.616363636363637	-2.9741132041946945	-4.889512419258538	4.415746141685265e-4	0.31870282393929245	FALSE
Sitravatinib	ARHGEF9_1	6.469473684210526	2.7895749126769536	4.16674052279074	4.418795160331713e-4	0.31870282393929245	FALSE
Eribulin	CHCHD2_0	16.657894736842106	1.537262598428595	4.155429884521085	4.426907658822572e-4	0.31870282393929245	FALSE
PS-1145	HDLBP_2	1.1242105263157895	1.1266931871685224	4.17110915085618	4.4288687636080063e-4	0.31870282393929245	FALSE
Megestrol_acetate	NF1_3	4.498947368421053	1.4185691685725308	4.163623063260814	4.4351080636463754e-4	0.31870282393929245	FALSE
Pemetrexed	HSPA4L_1	20.005	-1.3693220513216589	-4.5827928004134755	4.4444953842385875e-4	0.31870282393929245	FALSE
Docetaxel	BUD13_1	16.65625	-1.9945612443516811	-4.275307534164988	4.44646923283529e-4	0.31870282393929245	FALSE
Navitoclax	IRF8_1	19.20421052631579	-2.9579288429919757	-4.157719278524729	4.4484711671526663e-4	0.31870282393929245	FALSE
GSK-461364	UQCRC1_2	17.008235294117647	-2.212651593410591	-4.303478702462144	4.4488787146963694e-4	0.31870282393929245	FALSE
Paclitaxel	SLC5A3_0	16.162222222222223	1.464059307620688	4.190274659511712	0.00044509084341794723	0.31870282393929245	FALSE
AMG-232	ESAM_0	7.828421052631579	1.5592125945043247	4.157212220219698	4.46215615017159e-4	0.31870282393929245	FALSE
Sabutoclax	LAMP2_0	9.22375	-3.8664764170935695	-4.360873344927399	4.4645647173421795e-4	0.31870282393929245	FALSE
Fludarabine	RCBTB2_2	3.9105263157894736	-2.1891311382063328	-4.149093486495374	4.468507873876311e-4	0.31870282393929245	FALSE
Fludarabine	PIP4K2C_3	3.666666666666667	-1.68716863363557	-4.333024471522533	4.470291032661414e-4	0.31870282393929245	FALSE
TAK-901	ANKS3_0	8.048235294117648	-1.3479650554489784	-4.236026116200282	4.4842822500396225e-4	0.31870282393929245	FALSE
NVP-LCL161	SLC44A2_2	1.1415384615384614	1.5960557429882254	4.5928369315545226	4.490780000099603e-4	0.31870282393929245	FALSE
Vistusertib	ADA2_2	8.67263157894737	-1.6640342735333227	-4.153431090297323	4.4936906425418224e-4	0.31870282393929245	FALSE
Vincristine	SLC16A3_0	10.361666666666666	-2.262698207363653	-4.7143914901501285	4.497936307287375e-4	0.31870282393929245	FALSE
Danusertib	BRD9_1	14.278888888888888	-1.3566282646475616	-4.185598662619528	4.5077171831498354e-4	0.31870282393929245	FALSE
Decitabine	HSD17B8_1	2.2266666666666666	-2.0863013751416104	-4.335843355335037	4.510962753280569e-4	0.31870282393929245	FALSE
FRAX486	CRKL_2	4.823157894736842	2.348136276448743	4.1494654524030175	4.517488268327651e-4	0.31870282393929245	FALSE
AT-406	DIAPH2_3	1.3399999999999999	1.110743904523584	4.145737787446871	4.518544266305059e-4	0.31870282393929245	FALSE
Cilengitide	NEPRO_2	2.477777777777778	1.2555346761268151	4.1977386497810665	4.5251398261258503e-4	0.31870282393929245	FALSE
BI-2536	EIF3F_2	12.99	-3.2952268612667504	-4.207575956116926	4.5272690819213405e-4	0.31870282393929245	FALSE
Eribulin	CTSC_2	15.463636363636363	1.4419513155292696	4.816900265335308	4.52810844324207e-4	0.31870282393929245	FALSE
Lenalidomide	DNAH8_0	0.6552941176470588	1.1269599691915706	4.2377968435683	4.531918719237301e-4	0.31870282393929245	FALSE
Dactinomycin	ARHGAP44_1	14.265	-2.315986538515715	-4.3561205286503535	4.539748319196662e-4	0.31870282393929245	FALSE
Varlitinib	CHCHD2_0	4.1410526315789475	1.044774093364489	4.144580890778677	4.5436359394953365e-4	0.31870282393929245	FALSE
GSK-1070916	RCN2_1	14.16	-4.357284385733973	-4.297782770412174	4.5488909659198516e-4	0.31870282393929245	FALSE
ONX-0914	CERCAM_0	1.98	1.4225270299547887	4.324645713442196	4.5549134337372597e-4	0.31870282393929245	FALSE
Dovitinib	ARHGEF9_1	1.26	1.4178017980782245	4.153316502569508	4.5624764649331045e-4	0.31870282393929245	FALSE
NVP-CGM097	ADPGK_2	7.281428571428571	-1.535170852471174	-4.4703797506193474	4.568280449525267e-4	0.31870282393929245	FALSE
Bosutinib	FBXO44_1	3.307058823529412	2.112866909763215	4.2226233394797905	4.5826079164373656e-4	0.31870282393929245	FALSE
Litronesib	CTH_1	15.07157894736842	2.6119712029369153	4.13607602873996	4.583522736481764e-4	0.31870282393929245	FALSE
Amsacrine	LAT2_2	14.76	-1.6017320461766964	-4.135075477624445	4.588960715414663e-4	0.31870282393929245	FALSE
Midostaurin	SPATA20_2	7.537777777777778	2.4801577394302137	4.179948670878858	4.592975890922354e-4	0.31870282393929245	FALSE
BMS-754807	METTL4_0	7.143157894736842	-1.8851833916200427	-4.149385929908982	4.603234417421865e-4	0.31870282393929245	FALSE
AZD8055	AKAP12_1	9.032631578947369	2.2100368123761407	4.132190123045876	4.6070096448032143e-4	0.31870282393929245	FALSE
Daunorubicin	SPTBN2_1	6.4126315789473685	-1.8799227492592472	-4.136560353492214	4.6177184186129366e-4	0.31870282393929245	FALSE
Givinostat	SPTBN2_1	5.484210526315789	-1.80150500444357	-4.136494877454727	4.61844433177146e-4	0.31870282393929245	FALSE
Idasanutlin	ROR1_1	14.01	-2.7252596551237187	-4.605373237661977	4.6191109432431926e-4	0.31870282393929245	FALSE
Litronesib	OTUD7B_2	14.206666666666667	-3.3183983442328002	-4.611898336215099	4.6204312861760017e-4	0.31870282393929245	FALSE
AMG-925	NIBAN1_1	5.44	2.3468993474546984	4.209247034273247	4.627831276614524e-4	0.31870282393929245	FALSE
Flutamide	HEATR1_1	1.9873684210526315	0.8025547428404416	4.157878817655328	0.00046333494667068063	0.31870282393929245	FALSE
Fludarabine	ARHGAP42_2	4.015384615384615	-2.3138052192297365	-4.521418598724186	4.6348151479266695e-4	0.31870282393929245	FALSE
SAR405838	FRMD4B_2	9.307368421052631	-2.3857481227757793	-4.141069560022011	4.646880292001784e-4	0.3187833839687981	FALSE
Cisplatin	NDRG4_1	12.04	-2.6753613705731216	-5.03368154831773	4.652068395325387e-4	0.3187833839687981	FALSE
AT9283	P2RX4_1	7.596923076923077	2.0462494798822024	4.518760204312037	4.6539556529535703e-4	0.3187833839687981	FALSE
Mocetinostat	SPTBN2_3	6.775294117647059	-1.7959456974642392	-4.2343032377113	4.671647078489227e-4	0.3194860458502506	FALSE
Romidepsin	MTX1_0	1.9952941176470589	-1.5174032896461829	-4.289990574966697	4.6774783281344485e-4	0.3194860458502506	FALSE
PF-00562271	ANXA11_1	2.0831578947368423	1.448311297103227	4.141871873852367	4.6822224432418585e-4	0.3194860458502506	FALSE
Crenolanib	GNS_3	0.2211764705882353	-1.3107119379097458	-4.21281971059279	4.690901419816936e-4	0.31966841450200373	FALSE
PF-00562271	NQO2_1	2.0831578947368423	1.0729279775891452	4.135831334948802	4.708223640525607e-4	0.32026339354570055	FALSE
Methotrexate	RBM34_2	4.2035294117647055	1.750420474728725	4.202627525029454	4.711667214298557e-4	0.32026339354570055	FALSE
Litronesib	PLEKHG3_2	15.351764705882353	-2.5884724666509302	-4.204551457844436	4.733456497953636e-4	0.32133407540393827	FALSE
AT9283	MRVI1_0	8.575555555555555	-0.532826173041441	-4.167782383164404	4.7500077408408454e-4	0.3213723000165443	FALSE
Docetaxel	POC5_1	16.063157894736843	-1.8180656729315139	-4.122253152985321	4.7548840980368246e-4	0.3213723000165443	FALSE
Crenolanib	ZNF772_0	0.7688888888888888	2.488834238580667	5.188498727700825	4.757913070631874e-4	0.3213723000165443	FALSE
TH588	CHCHD2_0	3.741052631578947	0.922746453682966	4.125347931654	4.7581727320270586e-4	0.3213723000165443	FALSE
AR-42	SPTBN2_1	8.38	-1.495531618682558	-4.123360587741368	4.766387162869602e-4	0.3215190926959583	FALSE
AZD8055	DSP_1	8.316363636363636	1.4776344598024762	4.644889645430786	4.780964372947637e-4	0.32193442603063815	FALSE
Vinblastine	ERVK3_1_0	4.688888888888889	2.511006366563022	4.156389115654491	4.7846420114507196e-4	0.32193442603063815	FALSE
Cilengitide	KIF7_1	3.1333333333333333	-2.5348820746627436	-4.168651856984913	4.8035997954823953e-4	0.3219867951731392	FALSE
Oxaliplatin	PIP4K2C_3	10.993333333333334	-1.289682055470448	-4.299102169296927	4.80964692513382e-4	0.3219867951731392	FALSE
Cytarabine	RCBTB2_2	15.542105263157895	-4.1821417217469525	-4.118125499063705	4.8136272008226377e-4	0.3219867951731392	FALSE
Alisertib	MBOAT7_0	17.07375	-2.6252559555614954	-4.346628232272532	4.8194050668061807e-4	0.3219867951731392	FALSE
Prexasertib	AGPAT5_1	16.294545454545453	-1.6103349260633761	-4.818211737443256	4.8311139111104474e-4	0.3219867951731392	FALSE
Pevonedistat	SEC63_2	9.072727272727272	-1.4772392298021053	-4.815435566985368	4.836172308898342e-4	0.3219867951731392	FALSE
Panobinostat	FBP1_1	7.111428571428571	1.0339605469916529	4.391527988472018	4.842287790015198e-4	0.3219867951731392	FALSE
AZD1152-HQPA	PRUNE2_0	13.14	3.129374373593988	4.865969473304154	4.8428819949618214e-4	0.3219867951731392	FALSE
Tamatinib	GABPB1_2	0.3550000000000001	13.001211917646586	4.614497186097437	4.859891762200237e-4	0.3219867951731392	FALSE
BX-912	JPT1_1	7.181052631578948	1.71504487672061	4.115112378163144	4.862261123130192e-4	0.3219867951731392	FALSE
Cilengitide	GTF3C1_3	2.968421052631579	3.2860424718431176	4.12233339693698	4.8671013883098697e-4	0.3219867951731392	FALSE
NVP-LCL161	HNRNPLL_2	1.1415384615384614	1.824464349129366	4.486750483160525	4.868729708917061e-4	0.3219867951731392	FALSE
Pemetrexed	ACSL4_2	19.18	-4.804027962688726	-4.1057365323085	4.883947746235334e-4	0.3219867951731392	FALSE
Tubastatin_A	AGMAT_0	6.885	1.2352346146531257	4.68681378656985	4.887582856939495e-4	0.3219867951731392	FALSE
Vinorelbine	PTPN12_2	18.48	-5.656581463783655	-4.147011301492062	4.892211101458969e-4	0.3219867951731392	FALSE
BI-2536	TP53_1	13.74	-0.953165841061304	-4.442331707519226	4.892773716929841e-4	0.3219867951731392	FALSE
PF-00477736	FIGNL1_1	4.416842105263158	-3.7257847570871494	-4.104976669910539	4.893215609519599e-4	0.3219867951731392	FALSE
Mitoxantrone	MTCL1_1	9.608421052631579	-2.9057682527215545	-4.112711437127321	4.899528293011772e-4	0.3219867951731392	FALSE
Fludarabine	PNPLA8_1	3.764705882352941	-2.3474504721661806	-4.264504489948099	4.908751460327321e-4	0.3219867951731392	FALSE
Tipifarnib	NAV2_1	6.906666666666666	1.4829529901669376	4.324047025958951	4.913097953303359e-4	0.3219867951731392	FALSE
Ivosidenib	FLNA_2	1.0736842105263158	2.788464372722667	4.125089028696541	4.916527135810679e-4	0.3219867951731392	FALSE
BAY_87-2243	RRAS2_2	7.14	1.9327074731038205	4.7769132383194925	4.91851672370585e-4	0.3219867951731392	FALSE
Methotrexate	CSDE1_2	3.8273684210526313	2.565816044519761	4.12476598728616	4.926973729527416e-4	0.3221285943471861	FALSE
FRAX486	RASAL1_2	4.971764705882353	2.3556311539948958	4.213963348069552	4.932787780952319e-4	0.3221285943471861	FALSE
Palbociclib	PPP1R3G_0	3.233846153846154	2.718944200421856	4.434632582954063	4.943588854726766e-4	0.32243831306594345	FALSE
Merestinib	SH2D4A_2	3.4633333333333334	1.9609967547955	4.495112657568589	4.958557470632202e-4	0.32286713660969746	FALSE
GSK-J4	ARHGAP44_1	-7.6675	1.8736761380240523	4.313879094583679	4.965323378766199e-4	0.32286713660969746	FALSE
BX-912	SDC2_0	7.21	-1.8307887288393774	-4.697993635694697	4.968362660897333e-4	0.32286713660969746	FALSE
Foretinib	LRRC14B_2	3.4663157894736845	1.7354848516802084	4.1158044151272835	4.987422424175587e-4	0.32326356059735567	FALSE
Clofarabine	TRIO_1	3.126315789473684	-5.341497414857254	-4.105040713969956	4.990250413937663e-4	0.32326356059735567	FALSE
UCN-01	MAP1B_1	6.58	1.3417948259092696	4.306067418930054	4.992684411282212e-4	0.32326356059735567	FALSE
Fludarabine	FAIM_1	3.9105263157894736	-2.581704844867564	-4.100832811355188	5.004456124326965e-4	0.3236320360041063	FALSE
Cisplatin	RCBTB2_2	12.15578947368421	-2.3947303299850846	-4.100290414248966	5.024326829488302e-4	0.32452273331281334	FALSE
Pilocarpine	CHD1L_1	-0.7705263157894737	1.5869493415680316	4.112537826361693	5.045208073399906e-4	0.32547646323117474	FALSE
Vinorelbine	PLEKHG3_2	18.391764705882352	-2.973968113024957	-4.174345714199448	5.072473340710619e-4	0.3258570678897369	FALSE
Cerdulatinib	PPP1R3G_0	-4.836923076923076	2.352249731884511	4.421353088160652	5.075819953096996e-4	0.3258570678897369	FALSE
Cytarabine	CENPJ_3	14.811764705882354	-7.680732638582578	-4.170794493580438	5.083014473296956e-4	0.3258570678897369	FALSE
MK-8745	TBC1D8_1	10.042105263157895	-1.6667999043726216	-4.0984243087922945	5.086514805648087e-4	0.3258570678897369	FALSE
Cabazitaxel	JPT1_2	14.879999999999999	1.726210193974986	4.163765242064744	5.088996526149207e-4	0.3258570678897369	FALSE
Valrubicin	MTCL1_1	6.632631578947368	-2.498474283809365	-4.096699462925869	5.091399482323454e-4	0.3258570678897369	FALSE
Nilutamide	HDLBP_2	0.9884210526315789	1.089400509204099	4.112222009541131	5.093965707752019e-4	0.3258570678897369	FALSE
Tacrolimus	ADPRHL1_1	9.0675	2.5113263517292874	4.248828772623543	5.103452066097236e-4	0.3260719894869791	FALSE
Danusertib	SLC44A2_2	13.34	-2.4222481736213495	-4.522596497094429	5.122977010569126e-4	0.32638519223849893	FALSE
Erastin	IRAK3_2	11.50875	2.5381491963975162	4.229832419676349	5.12553661602043e-4	0.32638519223849893	FALSE
Triciribine	ACAD9_2	9.751111111111111	4.799552304055282	4.138040872645832	5.131872612400463e-4	0.32638519223849893	FALSE
AMG-925	LAMP2_0	7.02125	-1.8271743724637035	-4.295235991595182	5.132884009432562e-4	0.32638519223849893	FALSE
Cisplatin	PIP4K2C_3	11.98	-1.705842114473543	-4.266989082319573	5.154938799908764e-4	0.3273964376900528	FALSE
A-419259	LY9_0	5.81375	0.8084430848633506	4.218053205799964	5.166910699117538e-4	0.32751926037105394	FALSE
NVP-LCL161	SRPRA_2	0.22999999999999995	-3.0521587342435694	-4.289733506473825	5.16918024575527e-4	0.32751926037105394	FALSE
Romidepsin	USP8_3	2.2494736842105265	-6.6850900282243275	-4.094112934489439	5.188372485941509e-4	0.3277730467769979	FALSE
Sepantronium_bromide	ARHGEF12_2	15.162222222222223	-5.137089502066815	-4.130100574668958	5.205603653779641e-4	0.3277730467769979	FALSE
Selumetinib	CGN_1	2.5578947368421052	-1.633899472511004	-4.093648004639468	5.206765670329702e-4	0.3277730467769979	FALSE
Temsirolimus	NIBAN1_1	3.612941176470588	3.6271101945903945	4.1579110902507646	5.207025505408495e-4	0.3277730467769979	FALSE
JQ1	MPPED2_1	6.856363636363636	1.12984827870991	4.817758373149337	5.208582217186014e-4	0.3277730467769979	FALSE
Dabrafenib	DAB2_1	2.3976470588235292	1.7761168255989734	4.17478740430825	5.214955326699214e-4	0.3277730467769979	FALSE
Litronesib	PPFIBP1_2	15.07157894736842	-7.466443723386639	-4.08339771127427	5.21629559396264e-4	0.3277730467769979	FALSE
GSK-690693	IRF8_1	4.722105263157895	2.0792839081223997	4.088816003771232	5.24567271584929e-4	0.3290123083052103	FALSE
Darapladib	GTF2IRD1_0	1.61	0.6953412034647123	4.909899591559874	5.248381315970785e-4	0.3290123083052103	FALSE
Litronesib	DLG5_0	14.74	-1.4810726079204495	-4.53015690152076	5.255140652181783e-4	0.32904846805491733	FALSE
Hydroxyurea	NIBAN1_1	2.6776470588235295	2.8098532383329458	4.151379378146731	5.28575765129565e-4	0.32982687389583953	FALSE
Danusertib	HNRNPLL_1	13.766666666666666	-2.8122432847508847	-4.281293414155614	5.286386571144219e-4	0.32982687389583953	FALSE
A-1331852	MNS1_0	3.09	1.3348248738003512	4.4914609410689295	5.286566163326598e-4	0.32982687389583953	FALSE
Everolimus	CARD6_1	3.730769230769231	2.8461112351602247	4.4144325279429015	5.292905332469356e-4	0.32982687389583953	FALSE
Floxuridine	PTPN12_2	26.886666666666667	-9.11337510175009	-4.113062724158152	5.298558072934381e-4	0.32982687389583953	FALSE
Galiellalactone	PPP1R11_0	3.254736842105263	2.0096833053036356	4.086430271544733	5.306650563788467e-4	0.3299447184184291	FALSE
Dabrafenib	NIBAN1_1	2.215294117647059	2.1116618111983	4.149025541734539	5.314422209718101e-4	0.33004236244399143	FALSE
Sitravatinib	ROR1_2	5.052727272727273	2.008720950992741	4.624765249235001	5.338523850770114e-4	0.3309643760232509	FALSE
Dactinomycin	FIGNL1_1	13.387368421052631	-4.060502966496673	-4.0686052096323255	5.341705729241307e-4	0.3309643760232509	FALSE
Etoposide	CTSC_2	15.34909090909091	1.4397372028603166	4.716362329500827	5.3599595167973e-4	0.33149038494525157	FALSE
Decitabine	CHD2_3	3.2399999999999998	-2.118410483284651	-4.732737976410168	5.36265221857454e-4	0.33149038494525157	FALSE
PF-03758309	FIGNL1_1	4.037894736842105	-6.382380127882894	-4.065973681461578	5.37570016043101e-4	0.33191144340895984	FALSE
Clofarabine	LAT2_2	3.126315789473684	-2.6680450646209066	-4.068336969578412	5.388365287091939e-4	0.3321420641760706	FALSE
Venetoclax	LY9_0	21.3375	1.6480677723229034	4.198779423770997	5.392946289673458e-4	0.3321420641760706	FALSE
Pomalidomide	GCHFR_1	2.417777777777778	-1.3413828123408855	-4.12005615818453	5.39815727047824e-4	0.3321420641760706	FALSE
BX-912	MTX1_0	7.424705882352941	-1.5384000233733484	-4.223035460807917	5.414876574854321e-4	0.33234090867875316	FALSE
Pemetrexed	RCBTB2_2	19.18	-3.48127555718793	-4.068719898137213	5.420088869411383e-4	0.33234090867875316	FALSE
Floxuridine	FAIM_1	26.85684210526316	-5.337823418993603	-4.067632505215695	5.42012214280374e-4	0.33234090867875316	FALSE
PF-670462	ADA2_2	3.3368421052631576	-1.0369727475336248	-4.074345217320637	5.429658239236114e-4	0.33238068557978057	FALSE
Danusertib	POC5_1	13.392631578947368	-1.8053384621805535	-4.066630918619147	5.434927830784666e-4	0.33238068557978057	FALSE
Nilotinib	TRIM14_1	8.430769230769231	3.4847609817351675	4.371450526788213	5.443842284786032e-4	0.33238068557978057	FALSE
Birinapant	GOLGA2_3	1.1300000000000001	2.312312891806835	4.991394011740133	5.448628791835606e-4	0.33238068557978057	FALSE
Rocilinostat	SPTBN2_1	6.224210526315789	-1.629994845503677	-4.067065491736316	5.455937956044719e-4	0.33238068557978057	FALSE
Carfilzomib	APBB2_2	1.828421052631579	1.33225263774244	4.070446185835832	5.458241627523904e-4	0.33238068557978057	FALSE
Sepantronium_bromide	FAM20B_1	15.932857142857143	-3.2250603055170055	-4.4439857934259805	5.467034171080256e-4	0.3325356336764592	FALSE
Entospletinib	TESK2_1	1.823157894736842	2.284458998946679	4.069963574116841	5.480049385779849e-4	0.33292585087909815	FALSE
Romidepsin	BCAR3_1	1.3933333333333333	-2.4003258361349102	-4.471148915410396	5.492531286524187e-4	0.33292585087909815	FALSE
Rucaparib	CGN_1	3.2673684210526317	-1.1461504972567573	-4.070511301200581	5.502703867132933e-4	0.33292585087909815	FALSE
Resminostat	CD109_1	7.2542857142857144	-0.8492861081232259	-4.398659386012787	5.504699361629493e-4	0.33292585087909815	FALSE
BX-912	ELAC1_2	7.181052631578948	1.8792710430987813	4.060985124541578	5.505360308470067e-4	0.33292585087909815	FALSE
AMG-925	JPT2_1	6.129473684210526	1.4942631849410006	4.060934404995139	5.519677385808095e-4	0.33292585087909815	FALSE
Pracinostat	SAMSN1_2	6.201428571428571	1.689474430286148	4.312120183412316	5.530675235069008e-4	0.33292585087909815	FALSE
TAK-901	F5_1	8.333333333333334	-1.2485653774896452	-4.221863335668677	5.530743132887787e-4	0.33292585087909815	FALSE
Etoposide	BUD13_1	15.59625	-2.032289060913547	-4.177365594761596	5.533750782416154e-4	0.33292585087909815	FALSE
Tazemetostat	HEATR1_1	1.1726315789473685	0.6622799805505941	4.082556379350266	5.537882508915584e-4	0.33292585087909815	FALSE
BX-912	ARHGEF40_2	7.1776470588235295	1.308267767716461	4.1365396940196195	5.542258595607882e-4	0.33292585087909815	FALSE
Gemcitabine	ABL1_1	13.91263157894737	4.047839166928333	4.062480361680845	5.550583926655652e-4	0.33305005409023425	FALSE
Idelalisib	MSH6_1	5.8978947368421055	3.605373684034053	4.067073303162944	5.576815703653374e-4	0.33413850807877343	FALSE
Indibulin	TFG_2	8.192631578947369	1.7154824342195953	4.0539712541774175	5.592771928059253e-4	0.33413850807877343	FALSE
Ivosidenib	DGKQ_1	1.0736842105263158	3.116955148108372	4.073831827522014	5.598819326683803e-4	0.33413850807877343	FALSE
Tivozanib	CRKL_2	3.6178947368421053	2.7262399810668208	4.059828651890159	5.599161603069713e-4	0.33413850807877343	FALSE
Spebrutinib	SFN_2	2.1733333333333333	-0.8920028161004059	-4.5380553241859944	5.600114786373143e-4	0.33413850807877343	FALSE
Quizartinib	EIF4EBP1_0	2.4642105263157896	2.21762825178757	4.060889066402862	5.612425289520693e-4	0.33423942557185654	FALSE
Amsacrine	MTCL1_1	14.76	-3.1742751976529275	-4.055935601793801	5.61436625295439e-4	0.33423942557185654	FALSE
Carboplatin	PIP4K2C_3	8.706666666666667	-1.062871340866807	-4.225585719169521	5.637447107741347e-4	0.3346928856126652	FALSE
Everolimus	ENPP4_1	5.2153846153846155	-1.937090098926883	-4.4259563251511445	5.647658507677869e-4	0.3346928856126652	FALSE
Itraconazole	CEP112_1	-0.27882352941176475	2.566322733232899	4.160466151009228	5.651706709193998e-4	0.3346928856126652	FALSE
AMG-232	AS3MT_1	7.828421052631579	-1.6597338393711967	-4.060822339167762	5.658473762640743e-4	0.3346928856126652	FALSE
RGFP966	PSTK_0	11.003157894736843	4.081002171956166	4.055153457521867	5.664323667267438e-4	0.3346928856126652	FALSE
GSK-461364	SDC2_0	16.01	-2.091253235254832	-4.622038687269509	5.668720105068878e-4	0.3346928856126652	FALSE
NVP-LCL161	CHMP6_1	0.8933333333333333	1.2316807855670697	4.254202185079109	5.672950091607121e-4	0.3346928856126652	FALSE
Salinomycin	SIPA1L3_3	-5.95625	2.406976167526083	4.170208440757487	5.677608143468993e-4	0.3346928856126652	FALSE
Abemaciclib	SFMBT2_2	1.8458823529411765	3.1668285688348083	4.139436268484245	5.678580366692157e-4	0.3346928856126652	FALSE
Birinapant	CTTN_3	0.3687500000000002	-1.7635539901521977	-4.166756338534403	5.697831616359244e-4	0.3351099976423762	FALSE
Alisertib	TOMM40_1	18.06	-1.6064237445370129	-4.328244686988289	5.698250132770233e-4	0.3351099976423762	FALSE
Bafetinib	ABL1_1	2.063157894736842	-2.4008245573524984	-4.050047393239285	5.718385604946552e-4	0.33548756996418	FALSE
Bryostatin_1	PLEK_2	3.2589473684210524	4.9447738076049905	4.053629963545214	5.720488117048438e-4	0.33548756996418	FALSE
Itraconazole	SCML2_1	0.13789473684210526	1.6139491876590255	4.057070628000897	5.723580926968258e-4	0.33548756996418	FALSE
MK-0752	UBE4A_3	0.9842105263157894	1.0735723981481982	4.0647346648576965	5.734365924887706e-4	0.3355231139133002	FALSE
A-1331852	F5_2	1.19	1.2808713482868517	4.254926977031966	5.736795666131238e-4	0.3355231139133002	FALSE
Pevonedistat	MTX1_0	8.876470588235295	-1.2401308521356185	-4.195567472483899	5.75040529389285e-4	0.3357825134983979	FALSE
BX-912	PSMB6_1	6.998888888888889	1.2271617547682176	4.078844532239675	5.772161481258697e-4	0.3357825134983979	FALSE
Ridaforolimus	ISYNA1_2	3.8776470588235292	2.182455078449317	4.1140588665952595	5.77715266303893e-4	0.3357825134983979	FALSE
Agerafenib (CEP-32496)	SYNE1_2	7.105882352941176	3.024661378291398	4.119068576649529	5.778355291160911e-4	0.3357825134983979	FALSE
TH588	JPT1_1	3.741052631578947	1.3297920692737364	4.042864377891636	5.782769157425739e-4	0.3357825134983979	FALSE
Agerafenib (CEP-32496)	TRAF5_2	8.063157894736841	3.662067367325846	4.047710723094392	5.784631567627711e-4	0.3357825134983979	FALSE
Midostaurin	EIF4EBP1_0	7.423157894736843	2.471962221244258	4.047898614175995	5.789475826575365e-4	0.3357825134983979	FALSE
Temsirolimus	DSP_1	2.869090909090909	1.3265296503889275	4.538408573962983	5.791703256364412e-4	0.3357825134983979	FALSE
Panobinostat	EIF4EBP2_0	7.162222222222222	2.1448920949101757	4.0792389317379385	5.799915905302528e-4	0.3358927576478491	FALSE
AZD-5438	FUOM_1	-0.2968421052631579	1.6772567441658122	4.0342835319603525	5.825321559587324e-4	0.33674860891275415	FALSE
Nintedanib	ARHGEF9_1	1.04	2.591451372814939	4.049802113790818	5.839007569237518e-4	0.33674860891275415	FALSE
MK-8745	NECTIN2_1	10.077777777777778	1.6611271267775933	4.057845217989856	5.843271332991788e-4	0.33674860891275415	FALSE
Deferoxamine	ADPRHL1_3	2.5541176470588236	-1.5252573388217936	-4.136066984064967	5.844399204976773e-4	0.33674860891275415	FALSE
Nilotinib	GTF2IRD1_0	5.25	1.20200732286817	4.838476791031574	5.862443542306434e-4	0.33674860891275415	FALSE
PFI-1	RAVER2_2	3.8263157894736843	3.0056747909878063	4.045939310475733	5.873498040662276e-4	0.33674860891275415	FALSE
Birinapant	MYO10_1	-1.4999999999999998	3.106764258690966	4.91595013959223	5.879846531292371e-4	0.33674860891275415	FALSE
Cytarabine.Idarubicin	PIP4K2C_3	12.96	-2.0136965288777433	-4.205456016682148	5.888297744005409e-4	0.33674860891275415	FALSE
BX-912	ERVK3_1_0	6.998888888888889	1.915240983945256	4.06771712583733	5.893366348756131e-4	0.33674860891275415	FALSE
Cabazitaxel	SLC5A3_0	15.091111111111111	1.3960246084917984	4.070348546931924	5.897115409541467e-4	0.33674860891275415	FALSE
GSK-690693	GBP2_2	4.722105263157895	1.5128673228099387	4.040492504463248	5.897939085872018e-4	0.33674860891275415	FALSE
Litronesib	JPT1_2	15.32235294117647	1.5977146840893628	4.09878163951302	5.910747678197764e-4	0.33674860891275415	FALSE
BAY_87-2243	MYO1B_1	7.203157894736842	-3.2525229090946235	-4.043398496556191	5.921068541415874e-4	0.33674860891275415	FALSE
Selinexor	FUOM_1	10.39578947368421	1.93046452127033	4.02699826884336	5.928383824384152e-4	0.33674860891275415	FALSE
UCN-01	SPTBN2_3	6.445882352941177	-2.1095828077959906	-4.128820215524141	5.928616509231429e-4	0.33674860891275415	FALSE
Tirabrutinib	SLC39A14_0	2.5588235294117645	0.7356830657898513	4.1211462192457855	5.931433291338737e-4	0.33674860891275415	FALSE
Tozasertib	ELAC1_2	15.138947368421052	2.2221269269847714	4.029956368372928	5.931488045664127e-4	0.33674860891275415	FALSE
FRAX486	FBXO44_1	4.695294117647059	2.140845999361638	4.109358443549192	5.936497132763851e-4	0.33674860891275415	FALSE
Raltitrexed	SPATA20_2	18.42	3.2224948321220683	4.07020252006853	5.938978249280306e-4	0.33674860891275415	FALSE
A-1210477	OSBPL1A_1	5.91	1.4485151658060949	4.077113929875615	5.941237970649129e-4	0.33674860891275415	FALSE
Floxuridine	JPT2_1	26.85684210526316	3.5658426614117698	4.029663818539964	5.950078507943576e-4	0.336890913171464	FALSE
BI-2536	IFT74_3	12.2525	-2.515785462469856	-4.155931771916321	5.957537056258259e-4	0.3369547505026563	FALSE
Cladribine	AGPAT5_1	3.46	-1.8382423418365863	-4.687742142477579	5.993927968267176e-4	0.33865311241858065	FALSE
Rocilinostat	FBP1_1	6.14	0.7781342209110899	4.28599242298818	6.01159772166119e-4	0.33887575240824386	FALSE
Abemaciclib	SCML2_1	1.84	2.3323197109253857	4.0362636298346635	6.0146698440699e-4	0.33887575240824386	FALSE
GSK-1070916	POC5_1	13.707368421052632	-2.061677406204287	-4.023889450390741	6.022619688535553e-4	0.33887575240824386	FALSE
Nilutamide	GCN1_3	0.9884210526315789	1.3107424139449475	4.048664942691957	6.023337199716636e-4	0.33887575240824386	FALSE
FRAX486	DAPP1_2	5.126666666666667	1.2377194884103884	4.203764676928764	6.054648085816487e-4	0.33974915216029383	FALSE
SGC-CBP30	PPP1R11_0	4.185263157894737	1.8806752088759588	4.031098061136576	6.056211713623251e-4	0.33974915216029383	FALSE
Salinomycin	CHN1_1	-5.41764705882353	-2.5393598279172447	-4.09869744138523	6.058012141506562e-4	0.33974915216029383	FALSE
Disulfiram(+CuCl2)	NOC3L_2	4.122857142857143	2.0596507236315764	4.30482887859858	6.069371871905555e-4	0.34002793422663813	FALSE
Erastin	PLS3_1	12.875294117647059	2.6453637646482244	4.121809974717108	6.081831138727434e-4	0.34036766519222605	FALSE
Ridaforolimus	LAMP2_0	5.6475	-2.901909620984964	-4.214653269686016	6.094036380330869e-4	0.340692480933321	FALSE
Vorinostat	EPS8L2_2	7.25	1.494972749328415	4.254371039936106	6.101510203578255e-4	0.34075237844587963	FALSE
BI-2536	HIC1_1	9.573333333333332	-2.8506759285520307	-4.949927475553924	6.129248160315604e-4	0.34170263311944465	FALSE
Imatinib	MICU1_1	1.31	1.2980574883315947	4.118346761821465	6.133913886316573e-4	0.34170263311944465	FALSE
PF-03758309	EIF4EBP2_0	3.9522222222222223	3.422933679898893	4.055077563972639	6.137786294157894e-4	0.34170263311944465	FALSE
Belinostat	EPS8L2_2	9.064285714285715	1.275159930507359	4.250532624402433	6.150499995918636e-4	0.34202380853687264	FALSE
OSU-03012	COX6B1_0	6.152941176470589	1.3253012210524937	4.100066680065193	6.156950952562661e-4	0.34202380853687264	FALSE
Verdinexor	CGN_1	5.861052631578947	-1.4991853095217011	-4.022721352641789	6.168126283606235e-4	0.34202380853687264	FALSE
Danusertib	OTUD7B_2	12.365	-3.5635703988500724	-4.455574252103895	6.169260615744456e-4	0.34202380853687264	FALSE
Decitabine	PPP1R3G_0	1.5323076923076924	2.701970335311262	4.321966239117116	6.187753034263538e-4	0.34225423574278474	FALSE
Carboplatin	AHNAK_2	8.13125	-1.5898831390442258	-4.182570343980269	6.194932418482398e-4	0.34225423574278474	FALSE
Ribociclib	NIBAN1_1	1.7329411764705882	1.645642260056455	4.082143380543234	6.197401323539558e-4	0.34225423574278474	FALSE
Pevonedistat	NCF2_2	8.36	1.2356076628933645	4.1829409146572125	6.200939568236279e-4	0.34225423574278474	FALSE
GSK-2334470	RELCH_2	5.312631578947369	5.7203627002293	4.019204428730679	6.211998467567717e-4	0.34225423574278474	FALSE
BX-912	DLG5_0	7.368333333333333	-1.2040037582380763	-4.440468380789783	6.212000806568853e-4	0.34225423574278474	FALSE
Vinorelbine	LAMP2_0	18.6675	-3.0431157679159813	-4.204721241640941	6.224502052066948e-4	0.3425257861437803	FALSE
Valrubicin	ARHGAP21_1	6.632631578947368	-1.1529491908975011	-4.017900360242267	6.235648454394154e-4	0.3425257861437803	FALSE
Decitabine	HLA_DQB1_2	2.6557894736842105	-2.1019286925874723	-4.014626140168682	6.237240829789333e-4	0.3425257861437803	FALSE
Vinblastine	ISYNA1_2	5.088235294117648	2.0280028976354965	4.080313066439434	6.242672494278103e-4	0.3425257861437803	FALSE
Idelalisib	BMERB1_0	6.054285714285714	3.500652676564462	4.243673541931265	6.26700309907174e-4	0.34308992054789395	FALSE
Salinomycin	CSDE1_2	-5.057894736842105	3.6452201446956787	4.023455434812241	6.26884256168301e-4	0.34308992054789395	FALSE
CCT196969	NPC2_0	1.8778947368421053	-1.6454784845103934	-4.015929081262537	6.272293107659572e-4	0.34308992054789395	FALSE
TAK-901	FOXRED2_1	8.254117647058823	-1.321221160321851	-4.081630292392995	6.294659383321046e-4	0.34328841802137233	FALSE
KD025	STK32C_0	-0.09749999999999996	-1.1584489131784683	-4.135350091268444	6.297125301465099e-4	0.34328841802137233	FALSE
Doxorubicin	ISYNA1_1	6.74875	0.8071898130356292	4.120944525444633	6.307014850951429e-4	0.34328841802137233	FALSE
Methylprednisolone	NR3C1_2	17.86842105263158	-4.278627922500609	-4.007972185947827	6.312263221807724e-4	0.34328841802137233	FALSE
Birinapant	GARS1_2	1.2157894736842105	-2.358841078846413	-4.010406981903127	6.313883087894949e-4	0.34328841802137233	FALSE
Rigosertib	BCAT1_2	13.817894736842106	1.3200867542597796	3.9986555435675113	6.314622437975805e-4	0.34328841802137233	FALSE
Radotinib	SELL_0	7.072222222222223	-1.9434509594667126	-4.048065666444934	6.338688046951996e-4	0.34384162295020143	FALSE
Paclitaxel	PSMB6_1	15.362222222222222	1.6323213259718434	4.038383707275586	6.34714397152443e-4	0.34384162295020143	FALSE
Belinostat	SPTBN2_1	9.547368421052632	-1.7240021266637129	-4.003754044807189	6.350826759072549e-4	0.34384162295020143	FALSE
Duvelisib	PSD4_1	2.7021052631578946	4.331959521038603	4.012817494305371	6.352875197723301e-4	0.34384162295020143	FALSE
Dabrafenib	FER_3	2.3976470588235292	1.1065502396424598	4.078996278421954	6.357100712914077e-4	0.34384162295020143	FALSE
Tubacin	NEK2_0	8.54	-1.7284900627783077	-4.604947010053527	6.372305811569735e-4	0.34409154940485376	FALSE
Romidepsin	GSDME_2	2.6	2.172646257107536	4.153155879064996	6.374651795356575e-4	0.34409154940485376	FALSE
Birinapant	WWC3_2	1.2157894736842105	4.73614092328752	3.9983642333227665	6.407911705493114e-4	0.34553641332769675	FALSE
Tozasertib	F5_1	15.12	-1.8501805778648548	-4.153773768771223	6.415455321537853e-4	0.3455930458552796	FALSE
Salinomycin	CDC34_2	-6.2	2.085543804897298	4.184430440425957	6.453198864273432e-4	0.34727475352265547	FALSE
Sitravatinib	KDM5B_3	6.218461538461539	3.0474353874593145	4.337740571635419	6.461951191898547e-4	0.34739449607646594	FALSE
AT-406	BCAT1_1	1.3399999999999999	-1.004069091642728	-3.995645263925533	6.470908897422814e-4	0.347509246164525	FALSE
Cabazitaxel	NOM1_2	15.23	-3.621875799440581	-4.102075708859562	6.494411792990342e-4	0.347509246164525	FALSE
CCT196969	SPINT1_1	2.3317647058823527	-1.2083142537276164	-4.0820930856014925	6.500944580170942e-4	0.347509246164525	FALSE
AZD1208	NECTIN1_1	2.4785714285714286	-1.0092953460089158	-4.26930672077385	6.513370551792976e-4	0.347509246164525	FALSE
Tubastatin_A	HACE1_2	5.486315789473684	2.251303281148512	3.9940894035322714	6.51500205753746e-4	0.347509246164525	FALSE
Radotinib	NIPSNAP3A_2	7.072222222222223	3.4354496487787585	4.033086524756136	6.516473500950374e-4	0.347509246164525	FALSE
AMG-232	PIP4K2C_2	7.429230769230769	-1.9387382093689578	-4.316970567358536	6.52464663952534e-4	0.347509246164525	FALSE
AZD1775	FIGNL1_1	10.124210526315789	-3.297849877483151	-3.9855845646652304	6.524697275550858e-4	0.347509246164525	FALSE
FRAX486	GC_2	4.053333333333334	-0.9093409246693962	-4.170649702918017	6.527674134842055e-4	0.347509246164525	FALSE
Fludarabine	CENPJ_3	3.376470588235294	-3.921951236178087	-4.061680014586886	6.52937947489262e-4	0.347509246164525	FALSE
Floxuridine	EPB41L1_1	28.30181818181818	-1.907922230226199	-4.4795514140096735	6.553170212363066e-4	0.3484106237414334	FALSE
Glesatinib	ARHGEF9_1	3.1873684210526316	1.7856524135250933	4.000962259065287	6.559408162520222e-4	0.3484106237414334	FALSE
AVN944	ISYNA1_1	9.50875	1.5169672339976414	4.102437852078957	6.573312583346619e-4	0.3488010684306152	FALSE
AVN944	WWC2_0	9.84625	-2.2886990418356743	-4.12647683707243	6.589540161941932e-4	0.34931388676786684	FALSE
Galunisertib	ABCC3_2	0.8	1.1213344520838762	4.049705468745882	6.611367655137983e-4	0.3494567566307301	FALSE
Tozasertib	DSP_1	15.787272727272727	1.4965283137228975	4.4647756094360345	6.618418261169033e-4	0.3494567566307301	FALSE
LY-2874455	MYO1B_1	0.8705263157894737	-1.8188372415424578	-3.9965385023266706	6.620517367534874e-4	0.3494567566307301	FALSE
Sorafenib	AS3MT_1	1.6473684210526316	0.8777552534110511	3.994436332512153	6.62934204471643e-4	0.3494567566307301	FALSE
Aldoxorubicin	EPS8L2_2	7.147142857142858	1.2212806799715554	4.214459272819209	6.630895606097188e-4	0.3494567566307301	FALSE
NVP-LCL161	BCAT1_2	0.88	-1.4074031811960894	-3.977945598329529	6.637692016995015e-4	0.3494567566307301	FALSE
Galunisertib	GCN1_3	0.7578947368421053	1.1168137472775816	4.007554035500904	6.638197092834373e-4	0.3494567566307301	FALSE
AMG-232	COBL_2	5.487272727272727	3.051921036165574	4.553561312634849	6.692175857034916e-4	0.35154654846807337	FALSE
Gedatolisib	FIGNL1_1	5.312631578947369	-3.9464355507684576	-3.9748910781234104	6.694905286504093e-4	0.35154654846807337	FALSE
Sabutoclax	SFN_2	5.7716666666666665	3.0277268142216007	4.439846920709053	6.702072557701207e-4	0.35154654846807337	FALSE
Lapatinib	NAPA_2	0.7789473684210526	0.9468821774791932	3.991335747128661	6.710919110773301e-4	0.35154654846807337	FALSE
BI-2536	S100A10_0	14.06	-2.26067916385444	-4.735698676303658	6.71203191668467e-4	0.35154654846807337	FALSE
Lapatinib	BTF3L4_2	0.9125	-1.2571261763275834	-4.12958717622473	6.71752569955565e-4	0.35154654846807337	FALSE
Olaparib	DOK2_1	5.732941176470589	1.6409073582460871	4.060628940203168	6.730561175722514e-4	0.35181628425337974	FALSE
Erastin	UCHL5_2	11.813684210526315	-4.462681904914508	-3.9755579480076686	6.735900554168809e-4	0.35181628425337974	FALSE
Agerafenib (CEP-32496)	MICU1_1	8.33125	2.0349550784994714	4.076095731131023	6.74704517299707e-4	0.3520528794267836	FALSE
A-1155463	PAF1_2	4.796842105263158	2.549935004393849	3.9843371771237117	6.76128297863743e-4	0.3524502519120791	FALSE
Acalabrutinib	MAN2A2_2	2.1555555555555554	-0.9583496142468313	-4.9784218738068375	6.790134972443617e-4	0.3536079056334473	FALSE
Verdinexor	SMIM24_0	5.767777777777778	-2.0517415325588897	-4.0193450172605285	6.810395913777388e-4	0.35417881480388524	FALSE
NVP-BGT226	TESK2_1	5.956842105263158	3.5736868524063143	3.9788417293576988	6.814407211233963e-4	0.35417881480388524	FALSE
Volasertib	TBC1D8_1	11.33157894736842	-2.0741917833001584	-3.9748992590872314	6.838225232202251e-4	0.355070008388645	FALSE
Mitoxantrone	PLAA_2	9.608421052631579	-1.7695758525812169	-3.9810462344929065	6.856989018088579e-4	0.35569728295937386	FALSE
Oxaliplatin	NDRG4_1	11.63	-2.1587993460985535	-4.776323133812288	6.879920582763461e-4	0.35653932348984424	FALSE
E7820	HSPA4L_1	12.72	-1.2029496576023109	-4.351852618590524	6.89006185998147e-4	0.35668244905074686	FALSE
Ravoxertinib	CERCAM_0	5.3133333333333335	0.9809209271685398	4.1325908563873774	6.898773774300281e-4	0.35668244905074686	FALSE
Pemetrexed	PPP1R3G_0	17.61846153846154	4.119846129911888	4.267290243184831	6.902787595491171e-4	0.35668244905074686	FALSE
Clofarabine	RCBTB2_1	3.126315789473684	-6.102817736244314	-3.97370133922893	6.90987848621641e-4	0.35670253806479557	FALSE
Toremifene	GTF3C1_4	2.4244444444444446	1.4450571406562942	4.019068330187988	6.927353623644845e-4	0.3572079289371395	FALSE
PD0325901	CMC4_0	3.5873684210526315	-1.6740074649234105	-3.972964174841412	6.939228804660895e-4	0.3572079289371395	FALSE
AMG-925	MARCKS_1	7.0218181818181815	0.8346636785601605	4.519340381724954	6.939803513577032e-4	0.3572079289371395	FALSE
Asciminib	CNN3_2	3.0936842105263156	3.574625140126762	3.9701765611897146	6.94974092389312e-4	0.3573738080655161	FALSE
Lapatinib	GCN1_1	0.7789473684210526	1.1136141928375554	3.9856260035937052	6.969742986998497e-4	0.3576775618425972	FALSE
AZD8055	ENPP4_1	10.372307692307691	-2.4701141172649086	-4.317274399922106	6.970580109643328e-4	0.3576775618425972	FALSE
Vistusertib	ENPP4_1	9.273846153846154	-2.0424585133300037	-4.316834323875105	6.976539582544523e-4	0.3576775618425972	FALSE
Volasertib	VAMP5_0	11.133333333333333	-0.7618340590344594	-4.138509889821028	7.002333507169899e-4	0.3576775618425972	FALSE
AZD1152-HQPA	TTN_1	11.292941176470588	-1.9026436961535536	-4.035988925605292	7.022232381367826e-4	0.3576775618425972	FALSE
TAK-901	REEP4_0	8.32842105263158	-1.3991563781232432	-3.964293467468776	7.022650663151063e-4	0.3576775618425972	FALSE
TAK-901	SETD1A_3	8.32842105263158	-0.9964020858228865	-3.9655648896898352	7.023051203203321e-4	0.3576775618425972	FALSE
Merestinib	ARHGEF9_1	2.9063157894736844	2.6615419934164652	3.9716612050291618	7.033408643496137e-4	0.3576775618425972	FALSE
NVP-CGM097	COBL_2	4.932727272727273	2.498808747614691	4.52466797851685	7.035464641601459e-4	0.3576775618425972	FALSE
GSK-1070916	MRVI1_0	13.743333333333334	-0.9076370626932199	-3.999789134292218	7.036037698681639e-4	0.3576775618425972	FALSE
Floxuridine	CTSC_2	24.156363636363636	2.592772945934971	4.554669776511528	7.050094309929434e-4	0.3576775618425972	FALSE
Abemaciclib	COBL_2	2.5854545454545454	1.7915086261313098	4.523216713982641	7.053184517711259e-4	0.3576775618425972	FALSE
Quizartinib	ARPP21_2	2.4642105263157896	2.1406304509360288	3.9665106798536782	7.054006204525757e-4	0.3576775618425972	FALSE
Axitinib	SUPT16H_2	7.573333333333333	-2.3226339002020437	-4.113271955491587	7.056106281551867e-4	0.3576775618425972	FALSE
Belinostat	FUOM_1	9.547368421052632	1.5763777931731138	3.9539150181974114	7.068107628599624e-4	0.3576775618425972	FALSE
Palbociclib	IL1B_0	3.32	2.8068685004144553	4.133006157688305	7.07146218187841e-4	0.3576775618425972	FALSE
GSK923295	HDGFL3_0	7.53	1.6241071803810496	4.081220048566488	7.072425523597199e-4	0.3576775618425972	FALSE
Daunorubicin	ANKRD50_1	6.4126315789473685	-2.3547799361755946	-3.9658505657080134	7.076615722332229e-4	0.3576775618425972	FALSE
Ivosidenib	BTF3L4_2	1.21875	-1.237547569394962	-4.105283316546034	7.084120658832825e-4	0.3577171758564176	FALSE
Mocetinostat	DHX9_3	6.18	0.9833193565657329	4.536011824475145	7.101012688579576e-4	0.3581539699971178	FALSE
Docetaxel	ERVK3_1_0	15.788888888888888	2.2568748379214174	3.9877624746532403	7.111514043711692e-4	0.3581539699971178	FALSE
Sepantronium_bromide	PIR_1	13.817777777777778	-3.0401356460607536	-4.708572512040024	7.126790601475518e-4	0.3581539699971178	FALSE
Floxuridine	PIP4K2C_3	26.533333333333335	-3.0755496996296463	-4.11724886108882	7.127606134613415e-4	0.3581539699971178	FALSE
E7820	ATP5F1C_1	11.053333333333333	-2.461876877598469	-4.894324472172192	7.13062107365388e-4	0.3581539699971178	FALSE
Omacetaxine	ROR1_2	4.192727272727272	-2.743460599510168	-4.461488881788634	7.133147099660009e-4	0.3581539699971178	FALSE
AT-406	AK5_2	1.17	1.7070201895976407	4.764013184603008	7.15716407605491e-4	0.35896915372498656	FALSE
Idasanutlin	ADPGK_2	14.41	-2.5428385523414914	-4.245024291768521	0.00071664802715868585	0.35896915372498656	FALSE
Doxorubicin	FTH1_2	6.946666666666666	-1.2750915669950778	-3.983518112512011	7.169616748017014e-4	0.35896915372498656	FALSE
Cytarabine.Idarubicin	BUD13_1	13.36625	-2.2221575379205034	-4.059228271472399	7.207718457000967e-4	0.36042175346226624	FALSE
Salinomycin	POC5_1	-5.057894736842105	2.3065629410582233	3.9488061300749315	7.212173209725859e-4	0.36042175346226624	FALSE
Omacetaxine	KDM6A_1	4.2094736842105265	3.014119117329092	3.9587159578997677	7.238690940863529e-4	0.36070914928638365	FALSE
Ibrutinib	BMERB1_0	1.7428571428571429	2.3049296727548287	4.173954570881971	7.247043026045249e-4	0.36070914928638365	FALSE
RO5126766	SNX9_2	1.0783333333333334	1.1210524588179347	4.478056696205491	7.25388128144801e-4	0.36070914928638365	FALSE
Imatinib	TRAF5_2	1.7126315789473685	2.308696400117053	3.9529331656163054	7.255539058282533e-4	0.36070914928638365	FALSE
Bleomycin	HTATIP2_1	5.201538461538462	-1.707452473691082	-4.269486360200244	7.264154140072456e-4	0.36070914928638365	FALSE
Triciribine	LDHA_3	9.523333333333333	-2.5341498464976806	-3.990379251069411	7.264259574577629e-4	0.36070914928638365	FALSE
Idelalisib	RBM12B_2	6.234444444444445	2.3297897945590758	3.988416043929652	7.26536586164854e-4	0.36070914928638365	FALSE
Cisplatin	JPT1_2	12.62235294117647	1.5160767185835362	4.007388539448864	7.296248070443065e-4	0.361603927913752	FALSE
Salinomycin	RYR3_0	-3.914285714285714	-1.774183231158276	-4.172489348469019	7.30991155176667e-4	0.361603927913752	FALSE
Litronesib	SLC5A3_0	15.495555555555555	1.284360911931666	3.978766297248663	7.310320487364612e-4	0.361603927913752	FALSE
Ribociclib	SKAP2_0	2.2184615384615385	0.7505371475722441	4.305425720508777	7.320960764392805e-4	0.361603927913752	FALSE
Vistusertib	OTUD7B_2	8.403333333333332	-2.581856504706498	-4.363525999010295	7.323701849300835e-4	0.361603927913752	FALSE
Agerafenib (CEP-32496)	DAPP1_2	8.113333333333333	1.754883285771584	4.115289909328423	7.32452663116992e-4	0.361603927913752	FALSE
Vincristine	PLEKHG3_2	9.008235294117647	-3.1866700643448307	-4.013638797042736	7.330947838108361e-4	0.361603927913752	FALSE
Fludarabine	AP1G1_2	3.6833333333333336	-2.392642801968737	-3.9956443622718414	7.339046579159462e-4	0.36162305428740416	FALSE
Amuvatinib	ADA2_2	4.775789473684211	-0.7674265746417972	-3.9479533359357846	7.344924725015856e-4	0.36162305428740416	FALSE
Paclitaxel	CTH_1	15.587368421052632	2.863118305430202	3.9394348587202024	7.353582548556642e-4	0.36171470594482535	FALSE
PD0325901	CGN_1	3.5873684210526315	-1.7030186729938508	-3.9476906576293667	7.378068817591186e-4	0.36204061765118795	FALSE
Cilengitide	DNAJB14_3	1.3333333333333335	1.7725557445554956	4.433310957794489	7.386253433935436e-4	0.36204061765118795	FALSE
Vinblastine	SIPA1L3_3	5.46875	-2.007167288791716	-4.051936522555678	7.392643054520445e-4	0.36204061765118795	FALSE
Daporinad	AGPAT5_1	12.978181818181818	-1.678412352829436	-4.561560239877531	7.400348584248441e-4	0.36204061765118795	FALSE
Idasanutlin	ZNF114_1	13.083529411764706	-5.035009676480113	-4.011078730564124	7.402539988580244e-4	0.36204061765118795	FALSE
Carboplatin	SNCB_0	8.389473684210527	0.7440992854752194	3.937645447747777	7.407550372879785e-4	0.36204061765118795	FALSE
Idarubicin	ARHGAP21_1	6.929473684210526	-1.0567007977505314	-3.9454632814998076	7.412958953822864e-4	0.36204061765118795	FALSE
AMG-925	VAMP5_0	5.68	-0.6565755844465615	-4.111131502699498	7.42707075706233e-4	0.36204061765118795	FALSE
Selinexor	EPS8L2_2	9.272857142857143	1.493982604380102	4.16000137386667	7.429366575645052e-4	0.36204061765118795	FALSE
Alisertib	P2RX4_1	16.172307692307694	4.20631678229731	4.277683731752765	7.430037747036787e-4	0.36204061765118795	FALSE
CUDC-305	PRKD2_1	1.4778947368421052	-3.3014237141266003	-3.945820356895177	7.435034780332124e-4	0.36204061765118795	FALSE
Temsirolimus	SPTBN2_1	4.5073684210526315	-2.8602949342748247	-3.936972343612519	7.453388964056785e-4	0.3622484387540521	FALSE
Daporinad	MRPS31_2	12.74235294117647	-2.4398437334583307	-4.071488268483144	7.459905872007138e-4	0.3622484387540521	FALSE
Erdafitinib	COTL1_1	1.3926315789473684	-1.5215567420841865	-3.955154928306684	7.461209092565473e-4	0.3622484387540521	FALSE
Sapanisertib	ENPP4_1	7.310769230769231	-1.8724126849860223	-4.281911084754046	7.466527952764159e-4	0.3622484387540521	FALSE
PS-1145	COG2_3	1.1242105263157895	1.717717147888953	3.9481990395415605	7.478366683911892e-4	0.3623184136926798	FALSE
Midostaurin	NIBAN1_1	6.724705882352941	3.142488772367746	4.0002243264574355	7.481585510015616e-4	0.3623184136926798	FALSE
Pemetrexed	WWC3_2	19.18	-6.369591075070872	-3.9314547814361402	7.523881397908798e-4	0.36375781014080255	FALSE
Imatinib	FBXO44_1	1.9364705882352942	1.9115032030140695	4.005499290428211	7.528142947513178e-4	0.36375781014080255	FALSE
A-419259	SLC39A14_0	6.355294117647059	1.0147085827944287	4.015985827649246	7.531811920829659e-4	0.36375781014080255	FALSE
Daporinad	AP1G1_2	12.915555555555557	-2.5260332230478126	-3.9826638637163656	7.563192677167538e-4	0.3649422175351601	FALSE
TGX-221	MSH6_2	1.5231578947368423	2.116593569433853	3.9398678185816673	7.57499053516078e-4	0.36518041327766404	FALSE
Volasertib	POC5_1	11.33157894736842	-1.4610016090598743	-3.9273002470629894	7.594036539133292e-4	0.3656287261088949	FALSE
Vinblastine	P2RX4_1	5.053846153846154	3.564587111248519	4.266171143226876	7.598986597157264e-4	0.3656287261088949	FALSE
Lifirafenib (BGB-283)	TRIM14_1	7.941538461538461	2.0931060131245403	4.205233864590984	7.609861842417628e-4	0.3656287261088949	FALSE
Cabozantinib	HLA_DPB1_1	2.5010526315789474	-2.7339412088963204	-3.934049144499421	7.614812726186848e-4	0.3656287261088949	FALSE
ENMD-2076	EIF4EBP1_0	5.350526315789473	1.847988831995415	3.932076205028299	7.63529057472652e-4	0.3656287261088949	FALSE
Tacedinaline	SCMH1_0	3.403076923076923	0.8875187496773328	4.230198872727208	7.653193025855603e-4	0.3656287261088949	FALSE
Prexasertib	MAGI1_1	16.815	-3.3853803365894968	-4.4336598046976095	7.657473062187271e-4	0.3656287261088949	FALSE
Varlitinib	TMCC1_1	4.381111111111111	-1.2033925683517763	-3.958508582702801	7.658340033161483e-4	0.3656287261088949	FALSE
Valrubicin	FTH1_2	6.568888888888889	-1.3612890657343155	-3.9554293862565517	7.658901103664002e-4	0.3656287261088949	FALSE
Ponatinib	NPC2_0	9.572631578947368	-3.5763123778390087	-3.9319608761741867	7.664043957262065e-4	0.3656287261088949	FALSE
8-amino-adenosine	MAGI1_1	5.296666666666667	-1.852536265234048	-4.432944494221952	7.667221627773628e-4	0.3656287261088949	FALSE
Nilotinib	LRRC58_1	6.631578947368421	3.9960897910437017	3.931281078572464	7.671268431091625e-4	0.3656287261088949	FALSE
PF-03758309	DSP_1	2.8345454545454545	1.6397334446940048	4.383552956253533	7.673597715691806e-4	0.3656287261088949	FALSE
Decitabine	NCF2_2	1.4333333333333333	1.6501293734807196	4.0837625508894195	7.686205157016999e-4	0.36590186524939317	FALSE
AMG-232	HTATIP2_2	7.615555555555556	-3.3344474297747704	-3.9837216607620065	7.696856429829368e-4	0.3660814760062114	FALSE
Quizartinib	LRRC14B_2	2.4642105263157896	1.76061705771442	3.9326904104660474	7.714586872921658e-4	0.3662427132550366	FALSE
GSK923295	FIGNL1_1	7.690526315789474	-4.852648019572829	-3.915221529182425	7.728900091388394e-4	0.3662427132550366	FALSE
Quisinostat	EPS8L2_2	6.4157142857142855	1.3571169596396744	4.141025166356616	7.729970587611026e-4	0.3662427132550366	FALSE
AMG-925	JPT1_1	6.129473684210526	1.5019001008878723	3.9213094596869627	7.73916690427392e-4	0.3662427132550366	FALSE
Daporinad	JPT1_2	12.536470588235295	1.4828720000987075	3.9815739428343657	7.743427734632342e-4	0.3662427132550366	FALSE
Molibresib	MAP1B_1	5.173333333333334	0.9732344203777133	4.0998277482413386	7.755423176912445e-4	0.3662427132550366	FALSE
Danusertib	PCBD1_0	13.392631578947368	1.5709379351087376	3.9139149609631043	7.75998397147427e-4	0.3662427132550366	FALSE
Galiellalactone	DHRS1_0	3.687777777777778	1.9683180549458192	3.9537841503943953	7.765255196163938e-4	0.3662427132550366	FALSE
GSK-461364	MTCH2_1	17.23818181818182	-2.941017950456976	-4.545901454128105	7.777946061528117e-4	0.3662427132550366	FALSE
Mocetinostat	CD109_1	7.118571428571428	-0.7326663109242055	-4.223879425899868	7.781854753812368e-4	0.3662427132550366	FALSE
Idasanutlin	KDM5B_3	13.067692307692308	-5.238512834546614	-4.242965744772111	7.782903154849298e-4	0.3662427132550366	FALSE
Eribulin	PSMB6_1	16.25	1.537542116052777	3.951278196559696	7.786371923095522e-4	0.3662427132550366	FALSE
Eribulin	NECTIN2_1	16.88888888888889	2.6836505547844833	3.9364837882267487	7.789704173519072e-4	0.3662427132550366	FALSE
Pilocarpine	DCTN3_2	-0.6225	1.1457443675160972	4.0491383825482075	7.817386537890885e-4	0.36640554172639006	FALSE
NVP-CGM097	PIP4K2C_3	8.266666666666667	-1.66032753704565	-4.074378304340017	7.821967168510559e-4	0.36640554172639006	FALSE
Cerdulatinib	EXD2_1	-4.996363636363636	2.359704676078256	4.335262856391383	7.822404524766807e-4	0.36640554172639006	FALSE
Givinostat	BCAR3_1	5.416666666666667	-1.757940919432513	-4.285321719205803	7.829495520918682e-4	0.36640554172639006	FALSE
Niraparib	SYNE1_2	5.527058823529412	2.010924714661661	3.986243848320056	7.83242109985904e-4	0.36640554172639006	FALSE
AZD1208	DENND5B_2	1.6736842105263157	1.0193748224697883	3.926074666108866	7.834473952407856e-4	0.36640554172639006	FALSE
Mocetinostat	NOC3L_2	6.811428571428571	-1.3701749401008387	-4.178023045238795	7.853374073732758e-4	0.3666132567530198	FALSE
Lifirafenib (BGB-283)	GTF2IRD1_0	7.5	0.7689950149190228	4.651628747748588	7.857286211618697e-4	0.3666132567530198	FALSE
Nilutamide	MYO1C_3	0.9884210526315789	1.231559468367285	3.9262669874855884	7.864971772357053e-4	0.3666132567530198	FALSE
Bafetinib	TRIM14_1	2.9384615384615382	2.5168887864778733	4.188838022399816	7.866468614943118e-4	0.3666132567530198	FALSE
GSK-690693	GBP5_2	4.722105263157895	1.7664044879858625	3.9184366921073264	7.893581033814767e-4	0.3671314782257661	FALSE
Alisertib	BCAT1_2	16.94842105263158	2.532263300201353	3.9055729661376732	7.901137552050775e-4	0.3671314782257661	FALSE
Tozasertib	MRVI1_0	14.882222222222222	-0.7666392716679862	-3.9496026116531784	7.912028501588148e-4	0.3671314782257661	FALSE
Bafetinib	FBXO44_1	2.3058823529411763	2.241638527829692	3.983071964838171	7.924421637008422e-4	0.3671314782257661	FALSE
PFI-1	SCML2_1	3.8263157894736843	1.6803868164084637	3.9202199603832835	7.930212022508979e-4	0.3671314782257661	FALSE
Romidepsin	AKAP17A_2	2.2494736842105265	-4.096827181358822	-3.9169710304969265	7.935620010216666e-4	0.3671314782257661	FALSE
GSK923295	SLC5A3_0	8.635555555555555	1.2104490285628424	3.9436653906163106	7.93745526478893e-4	0.3671314782257661	FALSE
S-63845	SCML2_1	-2.44	1.9690451297290978	3.9197038133074362	7.939963084765581e-4	0.3671314782257661	FALSE
Gemcitabine	OCRL_2	13.513333333333334	9.438375488847775	4.077654844181637	7.945533902233629e-4	0.3671314782257661	FALSE
Sirolimus	CTSC_2	2.4763636363636365	1.0613299612930933	4.483358325728763	7.964661667183847e-4	0.3671314782257661	FALSE
Ponatinib	SDSL_2	10.275555555555556	2.990030308783434	3.950151702616671	7.986108439927891e-4	0.3671314782257661	FALSE
Sunitinib	ARHGEF9_1	2.533684210526316	2.1873421607325376	3.9181151454624517	7.989366679635989e-4	0.3671314782257661	FALSE
Eltanexor	SNCB_0	9.981052631578947	1.033644195544287	3.9058954248024906	7.993666567687231e-4	0.3671314782257661	FALSE
dBET1	SPN_0	-1.3966666666666667	-2.2419742497441986	-3.941110167605416	8.000961195973545e-4	0.3671314782257661	FALSE
Olaparib	ANXA4_1	5.8431578947368426	3.213549383027456	3.914971713383689	8.003099349963089e-4	0.3671314782257661	FALSE
Clofarabine	RLIM_2	3.126315789473684	-4.712079257291291	-3.904921397281127	8.01309050270549e-4	0.3671314782257661	FALSE
ML390	FIGNL1_1	8.557894736842105	-5.219833060799235	-3.898520826775052	8.04569895711415e-4	0.3671314782257661	FALSE
AVN944	ADA2_3	9.278888888888888	-2.6823999645863172	-3.9394946844660064	8.060425319519634e-4	0.3671314782257661	FALSE
Docetaxel	ISYNA1_1	16.26875	1.3752183382246237	4.010841700458524	8.067331499596679e-4	0.3671314782257661	FALSE
Epirubicin	EPS8L2_2	5.698571428571428	1.2968544317065158	4.120480786816497	8.06934474945253e-4	0.3671314782257661	FALSE
Quizartinib	AS3MT_2	2.4642105263157896	1.750789952705206	3.910022527599745	8.070060962749481e-4	0.3671314782257661	FALSE
Belinostat	PLS3_1	9.9	1.9333074439728468	3.996356973514706	8.071399527326909e-4	0.3671314782257661	FALSE
AZD1208	PPFIBP1_2	1.6736842105263157	5.562803382627778	3.9015890990757844	8.071480542834967e-4	0.3671314782257661	FALSE
Lenalidomide	CENPB_0	0.9	1.048035293196016	4.078531506086538	8.072513199826473e-4	0.3671314782257661	FALSE
Dactinomycin	CHMP6_1	13.24	-1.4880726428022117	-4.088391005658269	8.073255454527205e-4	0.3671314782257661	FALSE
Cytarabine	HSPA4L_1	18	-1.861067761861837	-4.268815424383512	8.077632960305745e-4	0.3671314782257661	FALSE
ABT-751	SLC5A3_0	10.147777777777778	0.8671486801412643	3.935874254345732	8.08377023229944e-4	0.3671314782257661	FALSE
I-BET151	DIAPH2_3	5.475789473684211	-1.6252403527478747	-3.9030457126677782	8.086616682543138e-4	0.3671314782257661	FALSE
C646	CDC34_2	2.96	-1.0897232605921083	-4.078753174157328	8.091666477336031e-4	0.3671314782257661	FALSE
Verdinexor	PHLDB1_1	6.55875	1.2008645654926597	4.028171867144756	8.103424092033762e-4	0.3671314782257661	FALSE
AZD1152-HQPA	KRT7_3	10.573333333333332	1.8962066204907781	4.762663262340438	8.106198206168236e-4	0.3671314782257661	FALSE
Sepantronium_bromide	ARHGEF12_1	15.54	-4.727810940442684	-3.906665873368818	8.116434541549879e-4	0.3671314782257661	FALSE
Tucidinostat	ALDH1A1_1	5.3978947368421055	0.8540815011123736	3.9032909856700395	8.119154465543432e-4	0.3671314782257661	FALSE
AT-101	CORO2B_1	4.443157894736842	1.8329639686322272	3.9092840436502425	8.123521463765888e-4	0.3671314782257661	FALSE
Pilocarpine	CSDE1_2	-0.7705263157894737	1.1781590247663367	3.914257340388961	8.125343962410944e-4	0.3671314782257661	FALSE
PS-1145	CHD1L_1	1.1242105263157895	1.6511146130544965	3.912239825793	8.125918435657777e-4	0.3671314782257661	FALSE
Saracatinib	DAPP1_2	1.82	1.134323690523784	4.0654358424310475	8.155404101828104e-4	0.36815112745473794	FALSE
Methotrexate	MTX1_0	2.7211764705882353	1.4065359862702196	4.035452601238295	8.168950953615844e-4	0.36834766370283467	FALSE
Tazemetostat	CHD1L_1	1.1726315789473685	1.5573365192771143	3.909452965644547	8.179924502533081e-4	0.36834766370283467	FALSE
NVP-LCL161	SUPT16H_2	1	1.8330437960679056	4.045058766766035	8.187354342232353e-4	0.36834766370283467	FALSE
BI-2536	GARS1_2	13.161052631578947	2.5625426116936527	3.9016916138546893	8.187441493815638e-4	0.36834766370283467	FALSE
Axitinib	TTN_1	6.648235294117647	-1.363974533670298	-3.967465037303835	8.213794119295916e-4	0.36918261554243414	FALSE
Vinorelbine	MTX1_0	18.132941176470588	-2.1119489771599214	-4.031677912757852	8.236930251267716e-4	0.36918261554243414	FALSE
AZD1152-HQPA	ADGB_0	8.851111111111111	1.6947386763705676	4.812708547002924	8.239825385466034e-4	0.36918261554243414	FALSE
AMG-232	ARHGAP21_1	7.828421052631579	-1.6355582414658303	-3.9006167922863404	8.250058505590381e-4	0.36918261554243414	FALSE
Cladribine	JPT1_1	3.3810526315789473	2.295984062631065	3.894508671432825	8.252172911289764e-4	0.36918261554243414	FALSE
Docetaxel	PTPN12_2	16.55	-4.6934129749041	-3.9244557312193775	8.253013973271915e-4	0.36918261554243414	FALSE
Givinostat	FBP1_2	5.4	1.0764164271531833	4.191430641478279	8.254556586991505e-4	0.36918261554243414	FALSE
Nilotinib	RASAL1_2	6.847058823529411	3.488930757569854	3.984279749910218	8.281923148841918e-4	0.36935767196753444	FALSE
Verdinexor	PIK3IP1_0	7.415	-0.862783299666308	-4.261943931348669	8.285937734322625e-4	0.36935767196753444	FALSE
Decitabine	SYNE1_2	2.692941176470588	2.8149970829365345	3.96121635550864	8.294479445967754e-4	0.36935767196753444	FALSE
Nilutamide	EIF3E_3	0.9884210526315789	1.3629279819699127	3.905857057635462	8.307096823789912e-4	0.36935767196753444	FALSE
Vistusertib	AKAP12_2	8.67263157894737	1.7686833304791898	3.89084274728685	8.307158005085401e-4	0.36935767196753444	FALSE
Indibulin	TBC1D8_1	8.192631578947369	-2.1267480613760124	-3.893559846495291	8.307480946075072e-4	0.36935767196753444	FALSE
BAY_87-2243	HLA_DQB1_2	7.203157894736842	-2.521951291029655	-3.894689965614122	8.309187661223727e-4	0.36935767196753444	FALSE
Tazemetostat	CSDE1_2	1.1726315789473685	1.1881691361193576	3.904583281445208	8.314091296205666e-4	0.36935767196753444	FALSE
A-419259	TESK2_1	6.341052631578947	3.4225473824795998	3.8952379488762117	8.320929696689247e-4	0.36935767196753444	FALSE
Palbociclib	AHNAK_2	4.6175	-2.6455206037148202	-4.045220383656918	8.342404072246702e-4	0.37000230541228574	FALSE
dBET1	PPID_1	-1.4221052631578948	-6.639582762143727	-3.897712555821122	8.370201234868569e-4	0.3704110613392723	FALSE
Birinapant	DNAJA2_2	1.2157894736842105	2.7026863844303586	3.887998258668881	8.370579298024073e-4	0.3704110613392723	FALSE
Palbociclib	SPTBN2_3	5.056470588235294	-2.641407413025816	-3.9760832406662048	8.37491515125909e-4	0.3704110613392723	FALSE
Midostaurin	CHCHD2_0	7.423157894736843	1.3469352062705493	3.889038323324663	8.38201999117763e-4	0.3704110613392723	FALSE
Docetaxel	PLEKHG3_2	16.276470588235295	-2.4925536031238007	-3.9548366304499876	8.388816026160532e-4	0.3704110613392723	FALSE
Cabazitaxel	ERVK3_1_0	14.43	2.3793165923368056	3.91686951618387	8.399942135815989e-4	0.3704110613392723	FALSE
NVP-LCL161	RPIA_1	0.88	-2.2071905638765563	-3.8858020190998137	8.405848361694271e-4	0.3704110613392723	FALSE
BX-912	BCAT1_2	7.181052631578948	1.6518867684295682	3.879641785499041	8.40968427130315e-4	0.3704110613392723	FALSE
Ivosidenib	EIF4G1_3	1.0736842105263158	1.8823536140768176	3.900848047249874	8.414257402131062e-4	0.3704110613392723	FALSE
Litronesib	SLC16A3_0	16.048333333333332	-1.8401745527185496	-4.361904988133075	8.426870679101714e-4	0.3706597372160521	FALSE
Radotinib	SNX22_0	6.7	3.1399330040596563	3.8870170321791946	8.445859697426322e-4	0.37098070513152376	FALSE
Vismodegib	NAXD_1	2.16	-0.9969640506813965	-3.9140262295140915	8.448108589981038e-4	0.37098070513152376	FALSE
Bryostatin_1	CD84_0	4.4799999999999995	2.839690920976692	3.974361583629359	8.501522168399712e-4	0.37131256630478604	FALSE
Volasertib	P2RX4_1	10.846153846153847	2.0822228576872184	4.208458939771722	8.507181615370337e-4	0.37131256630478604	FALSE
AMG-232	ARHGAP21_3	7.828421052631579	-2.791245435125493	-3.887760939223037	8.518110224346779e-4	0.37131256630478604	FALSE
Tucidinostat	CTSC_2	4.967272727272727	0.9715896098908002	4.44410236808044	8.520197012258741e-4	0.37131256630478604	FALSE
Temsirolimus	ENPP4_1	6.636923076923077	-2.3109214807824165	-4.213824795483153	8.525785660785493e-4	0.37131256630478604	FALSE
LY3023414	IGF2BP3_1	5.616842105263157	1.490389403340539	3.8891661525038104	8.529152603609784e-4	0.37131256630478604	FALSE
ONX-0914	OFD1_2	1.305263157894737	1.2541739291984195	3.8852865685097093	8.532776234883745e-4	0.37131256630478604	FALSE
SAR405838	ROR1_1	9.935	-1.4153758487682662	-4.27603269607685	8.537863680096867e-4	0.37131256630478604	FALSE
Tacedinaline	WSB1_0	2.5466666666666664	1.357188448206001	4.048078107290792	8.537898812093732e-4	0.37131256630478604	FALSE
Methylprednisolone	VPS35L_3	17.483333333333334	7.386284900213584	3.9199040493646087	8.54090891093602e-4	0.37131256630478604	FALSE
A-1331852	AKNA_2	1.4610526315789474	2.218008237613433	3.8839072151999887	8.544978415435872e-4	0.37131256630478604	FALSE
Ponatinib	SYNE1_2	7.984705882352941	3.5584143994061517	3.9481265011650506	8.546896266344054e-4	0.37131256630478604	FALSE
Rigosertib	DSP_1	13.887272727272727	0.9161047821253246	4.324219943511675	8.553404382091317e-4	0.37131256630478604	FALSE
MK-0752	NOC3L_2	1.0642857142857143	0.9520085101710181	4.135766367074054	8.559897623620471e-4	0.37131256630478604	FALSE
8-chloro-adenosine	MARCKS_1	1.6636363636363636	0.6547001676932287	4.399528868149666	8.560315184132479e-4	0.37131256630478604	FALSE
Pilocarpine	TP53_2	-1.0305882352941176	0.5558662491418237	3.976601103907293	8.571479631135664e-4	0.3713380203243463	FALSE
TAK-901	P2RX4_1	7.76	1.979708557064154	4.204414238754327	8.574856206759215e-4	0.3713380203243463	FALSE
Altiratinib	PRKACB_2	3.1978947368421053	-2.3794054112118386	-3.8811059191168984	8.592083113858861e-4	0.37178153196670066	FALSE
Erastin	SHANK3_2	12.375294117647059	1.360445474932751	3.9511691842483088	8.609001614733599e-4	0.37193090471488965	FALSE
Carboplatin	MTCL1_1	8.389473684210527	-1.9752229384610194	-3.87691946663313	8.620901092924944e-4	0.37193090471488965	FALSE
Alisertib	DSP_1	16.634545454545457	2.1676956377637047	4.319879656960536	8.621724792102787e-4	0.37193090471488965	FALSE
RGFP966	KRT7_3	9.862222222222222	0.9537267748885472	4.7211278021720995	8.623488163220257e-4	0.37193090471488965	FALSE
Quisinostat	PLS3_1	7.062352941176471	2.3038391932813527	3.965985541614785	8.644099518724268e-4	0.3725179937047372	FALSE
Eltanexor	DOK2_1	10.436470588235295	1.6831329928622694	3.9499778638211116	8.660845771378677e-4	0.3726889040406928	FALSE
GSK-461364	SEMA4A_2	16.19272727272727	3.1171131101154463	4.330400093990905	8.668469190701356e-4	0.3726889040406928	FALSE
Methotrexate	MTCH2_1	0.7254545454545455	1.0316185077911189	4.481140370997531	8.669213358130978e-4	0.3726889040406928	FALSE
Givinostat	FBP1_1	5.414285714285715	0.8518792789811648	4.107929828282293	8.676075338699841e-4	0.3726889040406928	FALSE
Ivosidenib	CFL1_2	1.2285714285714286	-1.7380233997949037	-4.120490361835283	8.68507626731357e-4	0.37277467994312075	FALSE
Vinorelbine	BRD9_1	19.013333333333332	-1.5376808427218704	-3.90546595496007	8.69347121874605e-4	0.3728343292446332	FALSE
Paclitaxel	SDC2_0	16.34	-2.0579388674764667	-4.377972478608092	8.703210680176732e-4	0.37295149766879077	FALSE
Amcasertib	ARHGAP44_1	2.20625	1.3187196802491978	4.048685295245145	8.736778807302128e-4	0.37408876620575765	FALSE
Etoposide	OTUD7B_2	13.481666666666667	-2.9505502188516632	-4.268656093454166	8.74848495843734e-4	0.37428887930219895	FALSE
Docetaxel	SLC16A3_0	16.75	-1.790075109398498	-4.3393937042451896	0.00087761066561436985	0.374477025175668	FALSE
Daporinad	SNX27_1	12.74235294117647	-3.0682674550308966	-3.9977335018112234	8.780554387564645e-4	0.374477025175668	FALSE
Varlitinib	BAG5_2	4.1410526315789475	1.686279848521198	3.8695217747798667	8.780995913180612e-4	0.374477025175668	FALSE
Rucaparib	DOK2_1	3.0494117647058823	1.1921979621918748	3.943930891125412	8.78102692511487e-4	0.374477025175668	FALSE
Fimepinostat (CUDC-907)	SMPD4_1	8.243636363636364	-1.0073215736274193	-4.362799580005321	8.79147190080631e-4	0.3746222851028613	FALSE
Mercaptopurine	ELAC1_2	10.352631578947369	1.9213543479169057	3.8649958731880774	8.812048797591007e-4	0.37519870873992606	FALSE
PFI-1	SFMBT2_2	3.6470588235294117	2.279630327043937	3.945468322550021	8.824796833605696e-4	0.37522340372721025	FALSE
UCN-01	UBLCP1_1	6.108421052631579	2.9950406216440593	3.86880225554381	8.826728998813794e-4	0.37522340372721025	FALSE
Litronesib	ERVK3_1_0	14.884444444444444	2.220099004003384	3.8942329471898067	8.858415581656416e-4	0.3752368951193058	FALSE
JQ1	PPP1R11_0	5.693684210526316	2.8945684244272134	3.8715035078809072	8.861626667292575e-4	0.3752368951193058	FALSE
Vorinostat	SNCB_0	8.305263157894737	1.056425402933971	3.8628679627357396	8.862058126920619e-4	0.3752368951193058	FALSE
Cisplatin	ZC2HC1A_1	12.26	1.5563327418976216	4.013703358388103	8.866078728715118e-4	0.3752368951193058	FALSE
Amsacrine	DOK2_1	14.895294117647058	1.9342558978179363	3.939582161551302	8.868485361408373e-4	0.3752368951193058	FALSE
LY3023414	AKAP12_1	5.616842105263157	1.3991658576405355	3.859653043145912	8.873491490521602e-4	0.3752368951193058	FALSE
Daporinad	SPRY4_0	10.690000000000001	2.2365154317481637	4.52136862144782	8.876398865049416e-4	0.3752368951193058	FALSE
AZD-6482	IGF2BP3_1	5.2094736842105265	1.2489781305676484	3.8719231352507033	8.886470251641553e-4	0.3753645034293392	FALSE
Fludarabine	RCBTB2_1	3.9105263157894736	-3.2469379498515862	-3.8654019857994295	8.948649898392793e-4	0.3767096009274619	FALSE
AVN944	SNCB_0	9.503157894736843	1.2825564378302905	3.858466771077485	8.955994857634897e-4	0.3767096009274619	FALSE
AMG-232	EPHA3_2	8.914545454545454	-2.134023497159411	-4.37839846866363	8.957448744146218e-4	0.3767096009274619	FALSE
Birinapant	AGPAT5_1	-0.12727272727272718	1.630073802866533	4.448293446458247	8.957918211361561e-4	0.3767096009274619	FALSE
AZD7762	AS3MT_1	2.4894736842105263	1.2159758299413201	3.8680335199449267	8.959160237301912e-4	0.3767096009274619	FALSE
AZD-5438	NECTIN2_1	0.017777777777777736	1.7975461792554404	3.8771041235107	8.965099492497801e-4	0.3767096009274619	FALSE
THZ2	AKAP17A_2	-1.1852631578947368	-4.3888317404358705	-3.865685453874356	8.967860607095777e-4	0.3767096009274619	FALSE
Cisplatin	NIBAN1_1	11.334117647058823	2.946630430293381	3.92009985288604	8.994656215794686e-4	0.3770512016474536	FALSE
Cladribine	HSPA4L_1	3.56	-1.2824255297600236	-4.212388254490984	9.002918562489417e-4	0.3770512016474536	FALSE
Ponatinib	CRKL_1	9.572631578947368	3.623227959837075	3.8640627458682695	9.003178501108509e-4	0.3770512016474536	FALSE
NVP-LCL161	FBLN1_1	0.5633333333333332	0.9626429078444232	3.882654230338843	9.004330456610628e-4	0.3770512016474536	FALSE
Aldoxorubicin	FTH1_2	7.151111111111111	-1.4147609332628648	-3.8846582538706533	9.04418532351336e-4	0.37827071511550703	FALSE
Idarubicin	DOK2_1	6.869411764705882	1.3997607712559543	3.9300341360752866	9.063574479182528e-4	0.37827071511550703	FALSE
TAK-901	SEC63_2	8.505454545454546	-1.3215880064919454	-4.439299660931231	9.068190388591516e-4	0.37827071511550703	FALSE
Bafetinib	RASAL1_2	2.1294117647058823	2.4622579547562626	3.9438773715043003	9.073050291665578e-4	0.37827071511550703	FALSE
Indibulin	CDV3_1	7.9399999999999995	2.071007916858576	3.89241058889878	9.086850863934725e-4	0.37827071511550703	FALSE
Radotinib	ABL1_1	6.7	-3.9920163026588433	-3.856286404558623	9.090887233525648e-4	0.37827071511550703	FALSE
Mubritinib	ISG20_1	7.233684210526316	2.865320414787267	3.8597788069131838	9.102345827916218e-4	0.37827071511550703	FALSE
Vorinostat	FBP1_1	8.47857142857143	0.988804286057381	4.084511458709681	9.106432734271034e-4	0.37827071511550703	FALSE
Cladribine	AP1G1_2	3.31	-3.1949188372114845	-3.902250323073325	9.112300907881028e-4	0.37827071511550703	FALSE
Rigosertib	FIGNL1_1	13.817894736842106	-2.9094983414518953	-3.846659168201422	9.113892316282828e-4	0.37827071511550703	FALSE
AMG-232	ZNF114_1	7.465882352941176	-3.0603949409839872	-3.919524259044637	9.12916084418706e-4	0.37827071511550703	FALSE
Vorinostat	LIX1L_2	8.5	3.1526334289354825	3.925201076974384	9.130915727488927e-4	0.37827071511550703	FALSE
Agerafenib (CEP-32496)	NPC2_0	8.063157894736841	-2.7344878793200458	-3.858290048862245	9.135479495296601e-4	0.37827071511550703	FALSE
NVP-BGT226	FAM171A2_1	5.956842105263158	1.8176431458952795	3.8524931327823713	9.143247811872865e-4	0.37827071511550703	FALSE
Bryostatin_1	UACA_3	0.7184615384615382	2.5526438005183816	4.156650982813653	9.146225420131199e-4	0.37827071511550703	FALSE
Selonsertib	BTF3L4_2	1.66875	-1.3580157836294875	-3.9885111951825496	9.147171310456829e-4	0.37827071511550703	FALSE
Imatinib	DAPP1_2	1.84	1.159102331754823	4.01143899893554	9.163036851404602e-4	0.37863261841630147	FALSE
Taselisib	ZNF264_2	4.889473684210526	6.1855812249636895	3.854943857013626	9.171557848512382e-4	0.3786907063123859	FALSE
C646	STXBP5_2	3.64	1.7586979287550404	4.473597284706833	9.186042702577464e-4	0.37873140685659734	FALSE
Merestinib	PLEKHG4B_2	2.413333333333333	1.280659089810201	4.017601327153649	9.187182508591839e-4	0.37873140685659734	FALSE
LY3023414	ADA2_2	5.616842105263157	-1.264262490633297	-3.853296488191243	9.206884244749965e-4	0.37873140685659734	FALSE
Paclitaxel	MTX1_0	15.681176470588236	-2.0415950817448025	-3.9809021406262843	9.208643907714311e-4	0.37873140685659734	FALSE
Saracatinib	SYNE1_2	1.9152941176470588	2.0845393495296207	3.915551306000841	9.208868992456612e-4	0.37873140685659734	FALSE
Sirolimus	SFMBT2_2	2.451764705882353	2.4565252289292645	3.92642643121993	9.21523967125296e-4	0.37873140685659734	FALSE
Fostamatinib	ARHGEF9_1	1.5494736842105263	1.7824574716425468	3.857169431479231	9.235378345544136e-4	0.378892134559899	FALSE
Valrubicin	GGH_2	6.515294117647059	1.1093940156826039	3.9308841981969076	9.239272484829926e-4	0.378892134559899	FALSE
Raltitrexed	CENPJ_3	18.025882352941178	-5.702730377837697	-3.910401211025262	9.240507580619231e-4	0.378892134559899	FALSE
Eribulin	DLG5_0	16.525	-1.4899345389507412	-4.228120535881684	9.263225125995897e-4	0.37953123398445265	FALSE
A-1155463	RCN2_1	5.0600000000000005	4.640346544365591	3.97303972726327	9.285311025118735e-4	0.38014349038713796	FALSE
LY3023414	ADA2_3	5.446666666666666	-2.035789785104587	-3.8785898109202215	9.295107644652568e-4	0.3802520654164157	FALSE
Cerdulatinib	SEMA4A_2	-2.169090909090909	2.6722906721153628	4.291250409499533	9.30948817455247e-4	0.38039872960267174	FALSE
Tazemetostat	BZW1_2	1.1726315789473685	3.399921296938172	3.8537586971459405	9.312987476556513e-4	0.38039872960267174	FALSE
Raltitrexed	HSPA4L_1	19.528333333333332	-1.3607162770875623	-4.193888335198461	9.32940379487833e-4	0.3807770402856844	FALSE
PF-03758309	PPP1R3G_0	1.7876923076923077	3.601520483715988	4.11624313955641	9.34945867294708e-4	0.3813031641954473	FALSE
Imatinib	RASAL1_2	1.7247058823529413	2.0828943820577335	3.929576807064051	9.370839291026283e-4	0.38173235274893064	FALSE
CC-223	SNX32_1	3.672941176470588	-0.9820562909536286	-3.916327721110398	9.374327069858788e-4	0.38173235274893064	FALSE
Midostaurin	KRT7_3	6.937777777777778	1.3608859142961713	4.664410728132941	9.387331305846626e-4	0.38193611962302143	FALSE
Flutamide	GCN1_1	1.9873684210526315	1.1993223434534055	3.858964055224047	9.402666873642206e-4	0.38193611962302143	FALSE
Tazemetostat	HDLBP_2	1.1726315789473685	1.0160914381483697	3.853967241971933	9.40281267503128e-4	0.38193611962302143	FALSE
Cytarabine	PIP4K2C_3	15.833333333333334	-2.9538730599523646	-3.9889845341339947	9.415067337024412e-4	0.38193611962302143	FALSE
KD025	PRR5L_1	-0.1952941176470588	1.7107122124951324	3.91410959729236	9.41521218406919e-4	0.38193611962302143	FALSE
Foretinib	RASAL1_1	3.351764705882353	1.967657251661501	3.9270374568231023	9.428871251220459e-4	0.382198901204079	FALSE
Paclitaxel	SLC16A3_0	16.898333333333333	-2.021393759543912	-4.29893074922149	9.442024678737651e-4	0.38221186432001536	FALSE
Sabutoclax	SLC20A2_1	6.534545454545455	-2.140512893867674	-4.436475189565047	9.443553871693501e-4	0.38221186432001536	FALSE
Panobinostat	PLS3_1	7.281176470588235	2.4784882045282	3.9263167534905357	9.453831694647559e-4	0.3823370911741719	FALSE
Binimetinib	TANC1_2	3.3175	1.4545805793779956	3.9697337717683454	9.473059138481362e-4	0.38282379855118487	FALSE
AT9283	PTPN12_2	8.497777777777777	-3.2074285672506946	-3.8647348396961734	9.494927481439325e-4	0.3831671926966153	FALSE
Mocetinostat	WDHD1_3	6.613684210526316	-2.2558385341514127	-3.8416204500808	9.503817233577998e-4	0.3831671926966153	FALSE
Volasertib	REEP4_0	11.33157894736842	-1.8413906106508373	-3.837328031556315	9.513127809687603e-4	0.3831671926966153	FALSE
PF-00477736	JPT1_1	4.416842105263158	1.5910743354927026	3.8350484105017113	9.513947975520731e-4	0.3831671926966153	FALSE
Danusertib	DSP_1	14.358181818181817	1.2628286952709362	4.2660456356255665	9.517553299831e-4	0.3831671926966153	FALSE
Vinblastine	TFG_2	5.226315789473684	2.175881893777622	3.831304652655742	9.543654089660859e-4	0.38362452746833625	FALSE
A-1331852	CTR9_2	1.4610526315789474	2.500556287912112	3.8391717545190716	9.563117493175833e-4	0.38362452746833625	FALSE
GSK-1070916	PPFIBP1_2	13.707368421052632	-8.361371846262402	-3.8307353979863694	9.565187330221858e-4	0.38362452746833625	FALSE
Floxuridine	EXD2_1	21.683636363636364	4.826964503244903	4.227462661264345	9.570591952903445e-4	0.38362452746833625	FALSE
AZD1152-HQPA	SRM_1	11.44	3.9099994382710874	3.833022452829665	9.57481129637104e-4	0.38362452746833625	FALSE
Acalabrutinib	SHTN1_2	2.142105263157895	-0.7693494332083672	-3.8423425561806526	9.575931006934694e-4	0.38362452746833625	FALSE
Mocetinostat	OAT_2	6.562222222222222	1.0613962464154767	3.8525125120279577	9.579368780915909e-4	0.38362452746833625	FALSE
I-BET151	MPPED2_1	6.841818181818182	1.0199334748469973	4.44497814323711	9.601416104056324e-4	0.3839472156866081	FALSE
Lapatinib	CFL1_2	0.9	-1.770590747069695	-4.071590653967127	9.601854558961555e-4	0.3839472156866081	FALSE
Doxorubicin	SPTBN2_1	6.958947368421053	-1.63325467390153	-3.830610894237872	9.614525542539701e-4	0.3841652584348836	FALSE
Losmapimod	CDV3_1	2.0755555555555554	1.3488295169790092	3.867154072148468	9.638357507591857e-4	0.3848285961080697	FALSE
Vinorelbine	PSMB6_1	17.746666666666666	1.6116446022494317	3.859855653236027	9.647612328258498e-4	0.38490935710607577	FALSE
Everolimus	SPTBN2_3	5.276470588235294	-2.800324547895394	-3.9112772085958794	9.697637392830602e-4	0.38637490244636935	FALSE
Pemetrexed	CENPJ_3	18.997647058823528	-6.194553057504386	-3.889071321264356	9.704143362769426e-4	0.38637490244636935	FALSE
Dactolisib	OTUD7B_2	8.843333333333334	-2.612240308170757	-4.213451228635951	9.706124574818043e-4	0.38637490244636935	FALSE
Tamatinib	ARHGEF9_1	0.058947368421052714	2.6171762604803677	3.8352872736753225	9.728314358841568e-4	0.38696878784156163	FALSE
Rocilinostat	FTH1_2	6.362222222222222	-1.1968874574243389	-3.8525188317221466	9.75301501692949e-4	0.38701073193305696	FALSE
PF-03758309	CTSC_2	2.061818181818182	1.6151627540297873	4.365151840446394	9.76335668243741e-4	0.38701073193305696	FALSE
Imatinib	CNN3_2	1.7126315789473685	2.2033625465638633	3.8275662949698246	9.769754595585476e-4	0.38701073193305696	FALSE
Lifirafenib (BGB-283)	RASAL1_1	7.821176470588235	1.6775666443778021	3.9112240008352943	9.771627537164425e-4	0.38701073193305696	FALSE
Erlotinib	LAMP2_0	3.46625	-1.2374894422504512	-3.9938107689720534	9.77203240062392e-4	0.38701073193305696	FALSE
Methotrexate	MRPL17_1	3.8273684210526313	1.5869583861192995	3.830765967122007	9.782009454141621e-4	0.38701073193305696	FALSE
Fostamatinib	EIF4EBP1_0	1.5494736842105263	1.4996589377841794	3.8273092057137035	9.80317898339522e-4	0.38701073193305696	FALSE
Prexasertib	OTUD7B_2	14.706666666666667	-3.183399128890083	-4.207708200902371	9.811756964587897e-4	0.38701073193305696	FALSE
Pilocarpine	DNAJB14_3	-0.81	1.373740385918337	4.275966442284663	9.81209073526271e-4	0.38701073193305696	FALSE
Methotrexate	SHTN1_2	3.8273684210526313	-1.3734265274832658	-3.8320244292826717	9.813519107949465e-4	0.38701073193305696	FALSE
AMG-925	EXD2_1	4.049090909090909	1.872850624582373	4.213185044745549	9.83060857043753e-4	0.38701073193305696	FALSE
AVN944	BUD13_1	10.0525	-2.0526504018441147	-3.920328815631886	9.838024524454199e-4	0.38701073193305696	FALSE
Nilutamide	LASP1_1	0.6533333333333333	-0.8220211260325506	-3.874980520636878	9.840546850071793e-4	0.38701073193305696	FALSE
Agerafenib (CEP-32496)	TRAF3IP3_2	8.063157894736841	2.0547804378195567	3.8259895181291634	9.844304621092978e-4	0.38701073193305696	FALSE
Tucidinostat	SEMA4A_2	4.994545454545454	2.1543160427374914	4.26051039292068	9.847050625179342e-4	0.38701073193305696	FALSE
Prexasertib	PI4K2B_2	15.011428571428572	-2.2627526798582873	-4.076376156099565	9.84851100884917e-4	0.38701073193305696	FALSE
Selinexor	CCN2_1	11	2.624943033794648	4.407143720877595	9.85298561826021e-4	0.38701073193305696	FALSE
Midostaurin	BCAT1_2	7.423157894736843	1.932125008811445	3.813147557246133	9.866855154354122e-4	0.3872421484556226	FALSE
BI-2536	OAT_2	12.873333333333333	1.950126945731749	3.8396958396889818	9.873429147394328e-4	0.3872421484556226	FALSE
Filanesib	WDHD1_1	12.452631578947368	-11.15082552995138	-3.8224631763493684	9.898652899760804e-4	0.3872802159472379	FALSE
Gemcitabine	NIBAN1_1	13.483529411764707	4.431765192320027	3.8777741297651787	9.913561367288913e-4	0.3872802159472379	FALSE
ARV-825	TP53_1	1.64	-0.6339488997402513	-4.088749765982643	9.92297937126757e-4	0.3872802159472379	FALSE
Floxuridine	LATS1_3	26.85684210526316	-12.480947028060658	-3.820157248077855	9.929244741019062e-4	0.3872802159472379	FALSE
Merestinib	GNS_3	3.2623529411764705	-1.5568852623597322	-3.884392989455998	9.93874947516171e-4	0.3872802159472379	FALSE
Tirabrutinib	MRPL20_0	2.6588235294117646	2.2305450422242705	3.9444360426260188	9.945574232731352e-4	0.3872802159472379	FALSE
Dasatinib	TRAF3IP3_2	2.4894736842105263	2.560951957089779	3.8214401875609805	9.951576629946975e-4	0.3872802159472379	FALSE
GSK2830371	CGN_1	0.8442105263157894	-0.82951631512298	-3.8221394094383774	9.952253118293724e-4	0.3872802159472379	FALSE
Glasdegib	STXBP5_2	1.2545454545454546	1.4540888031221053	4.424856035154368	9.962015952643417e-4	0.3872802159472379	FALSE
Bosutinib	TGFBI_0	1.8766666666666667	-0.6768948213693556	-4.21781116472327	9.96667455370853e-4	0.3872802159472379	FALSE
CPI-0610	CCDC141_0	4.015789473684211	-2.0225483867390865	-3.8181891242501753	9.971339015406057e-4	0.3872802159472379	FALSE
Omacetaxine	AL159141.1_2	4.47625	2.805205192430991	3.9284883573764002	9.97270282434345e-4	0.3872802159472379	FALSE
Bleomycin	ARHGAP21_1	4.997894736842105	-0.8417245663591786	-3.8208467565902855	9.977451983266146e-4	0.3872802159472379	FALSE
NVP-BGT226	SPTBN2_3	6.455294117647059	-2.641007227566329	-3.897960040651949	9.994313100120538e-4	0.3872802159472379	FALSE
Dactinomycin	OAT_2	13.067777777777778	1.5053504210526374	3.834325500890982	9.99929251795282e-4	0.3872802159472379	FALSE
Tozasertib	FBF1_1	14.76	-2.2585916912797788	-4.3501757323002295	9.999623417398002e-4	0.3872802159472379	FALSE
ONX-0914	NOM1_3	1.7545454545454546	2.0704448430344473	4.317676765644962	0.001000300045881939	0.3872802159472379	FALSE
Amsacrine	ARHGAP18_2	14.76	3.0266418079762145	3.8185738357914576	0.001001469560982377	0.3872802159472379	FALSE
Tazemetostat	PDCD11_3	1.4075	0.6405336533881999	3.93024408650305	0.0010018323221900269	0.3872802159472379	FALSE
Daporinad	FUOM_1	12.833684210526316	1.9520123762263935	3.8082749808044274	0.0010027858291716664	0.3872802159472379	FALSE
AMG-925	GARS1_2	6.129473684210526	1.6787934084049423	3.8164508981592697	0.0010034449564506926	0.3872802159472379	FALSE
Eribulin	GOLGA2_3	16.54	-2.31895769214865	-4.584890768333844	0.001004130761175388	0.3872802159472379	FALSE
Danusertib	PSMB6_1	13.273333333333333	1.4318052864658364	3.8425814276969	0.0010046075993751535	0.3872802159472379	FALSE
Vinblastine	POC5_1	5.226315789473684	-1.9506458474088666	-3.8103920513158944	0.0010049039092997225	0.3872802159472379	FALSE
Varlitinib	THAP3_0	4.446666666666666	1.9736201820235733	3.9601936007398613	0.0010063194423715878	0.38754512221184945	FALSE
Dactolisib	UQCRC2_1	7.9314285714285715	-1.4201985172916485	-4.0959651269844315	0.0010091648964191905	0.38835992612567405	FALSE
Ponatinib	MICU1_1	10.30125	2.4764634737470503	3.89629802347284	0.0010122984353648126	0.3892843370401749	FALSE
Daporinad	HSPA4L_1	12.843333333333334	-1.1797332345722327	-4.1508412930027925	0.001013691286402057	0.3895199896708298	FALSE
AZD7762	EIF4EBP1_0	2.4894736842105263	1.9581870973495672	3.8127376492126723	0.0010149539989193722	0.3895199896708298	FALSE
Sepantronium_bromide	MTX1_0	15.069411764705881	-2.839151414427767	-3.936550444495054	0.0010151270729981637	0.3895199896708298	FALSE
Mivebresib	PLEKHA8_0	8.6466666666666665	-3.1762916876072063	-3.9483412929227883	0.0010163352860209775	0.3895199896708298	FALSE
BI-2536	P2RX4_1	13.563076923076922	2.478324898721507	4.117715308317668	0.0010165705899260135	0.3895199896708298	FALSE
Dasatinib	CRKL_2	2.4894736842105263	3.9775738897091912	3.8089457729866054	0.0010199204841513925	0.3898956993335371	FALSE
Megestrol_acetate	CFL1_2	3.77	-2.048338586283652	-4.042156585370012	0.0010200469190923343	0.3898956993335371	FALSE
Decitabine	MARCKS_1	3.749090909090909	1.1787635701089934	4.300139349893918	0.0010201860974025365	0.3898956993335371	FALSE
Agerafenib (CEP-32496)	TRIM14_1	8.284615384615384	3.2343928446711274	4.06051661791713	0.001020481431073415	0.3898956993335371	FALSE
Epirubicin	FTH1_2	6.1755555555555555	-1.5274958216009993	-3.8326736925048785	0.0010217990522264763	0.3899261176493601	FALSE
Epirubicin	GGH_1	6.1755555555555555	1.194852817704114	3.830778276091222	0.001022128119352942	0.3899261176493601	FALSE
AVN944	AKAP12_2	9.503157894736843	1.8092674482365971	3.8038952826349197	0.0010228956689479342	0.3899261176493601	FALSE
Tacrolimus	ADAL_1	9.727368421052631	3.748918591090879	3.8106976039744223	0.0010234915869185832	0.3899261176493601	FALSE
Palbociclib	EIF4EBP2_0	4.441111111111111	2.2610580827333235	3.835109550957345	0.0010273526781645578	0.3899777589027423	FALSE
AT-406	BUD13_1	1.415	1.0153215168563305	3.9003376174600803	0.00102887051894879	0.3899777589027423	FALSE
Niraparib	NCF2_2	4.706666666666667	1.2636877723835207	3.948416444813539	0.0010309671916371409	0.3899777589027423	FALSE
CUDC-305	CGN_1	1.4778947368421052	1.1385666921119437	3.807249696027659	0.0010311361880410495	0.3899777589027423	FALSE
FRAX486	PLEKHA8_0	4.66	-1.7815954957542866	-3.941054466512608	0.0010326151039048864	0.3899777589027423	FALSE
Sepantronium_bromide	DNAJB12_1	14.99625	-5.001699890599642	-3.9699547545546654	0.0010328207362927894	0.3899777589027423	FALSE
Sitravatinib	RASAL1_1	6.6505882352941175	2.1424312442873537	3.8866836972524803	0.0010328369933979733	0.3899777589027423	FALSE
CPI-0610	INPP4B_1	5.022222222222222	3.7345576316296714	4.576186715053184	0.0010329325597336876	0.3899777589027423	FALSE
Gemcitabine	TRIO_1	13.91263157894737	-4.3014648270640885	-3.801254643685672	0.0010329724153822321	0.3899777589027423	FALSE
Eribulin	PCBD1_0	16.657894736842106	1.671775142656786	3.7948302497607713	0.0010329918962295101	0.3899777589027423	FALSE
Tucidinostat	ACSL3_2	5.1899999999999995	-1.160672703854776	-3.851947744746727	0.0010337790539480436	0.3899777589027423	FALSE
AZD6738	ARHGEF9_2	8.858947368421052	2.3791786608576095	3.8061273776465114	0.001033838983283218	0.3899777589027423	FALSE
Dactolisib	NIBAN1_1	8.042352941176471	2.512572886130009	3.8591549614956064	0.0010346887704275852	0.3899777589027423	FALSE
GSK-690693	SLC20A2_1	4.825454545454545	-0.8561961049390692	-4.381767295052479	0.0010355029120724332	0.3899777589027423	FALSE
Flutamide	DDX60_1	2.6133333333333333	1.7526598414981274	3.977295881183663	0.001036719641589269	0.3899777589027423	FALSE
Docetaxel	PPFIBP1_2	16.063157894736843	-7.236709325056964	-3.796923469139095	0.0010371552985999207	0.3899777589027423	FALSE
Raltitrexed	SDC2_0	16.75	-3.089985114147511	-4.279066325918887	0.0010376189681214078	0.3899777589027423	FALSE
Vincristine	MTX1_0	9.808235294117647	-2.084229067058606	-3.926255014535805	0.001038359495801574	0.3899777589027423	FALSE
Etoposide	PPFIBP1_2	15.245263157894737	-7.577296146261294	-3.7960706460486704	0.0010392738782155685	0.3899777589027423	FALSE
ENMD-2076	PRKACB_2	5.350526315789473	-2.755528057377006	-3.8012720535746296	0.001039518741993734	0.3899777589027423	FALSE
Bosutinib	LY9_0	3.21625	0.8692790275914568	3.9039270516526234	0.0010396517834864738	0.3899777589027423	FALSE
Decitabine	FBXO44_1	2.875294117647059	2.78999412720487	3.86394534990168	0.0010406320084919427	0.3899777589027423	FALSE
I-BET151	BAG3_2	5.412941176470588	1.6946264507937618	3.8551882817616168	0.0010415147904178374	0.3899777589027423	FALSE
Clofarabine	APP_3	2.788888888888889	-2.719523333745887	-3.8469033794293748	0.0010423096130142467	0.3899777589027423	FALSE
Clofarabine	CCN2_1	0.5200000000000001	5.329688881771345	4.373576354465257	0.0010428012664915251	0.3899777589027423	FALSE
Birinapant	DSP_1	1.8818181818181818	-1.4772741851541342	-4.2158587668182355	0.001043931929453765	0.3899777589027423	FALSE
ZSTK474	MSH6_1	8.938947368421053	3.762335547015143	3.8038377186635	0.001044066642628316	0.3899777589027423	FALSE
PS-1145	EIF3E_3	1.1242105263157895	1.378253154637097	3.808980185505655	0.0010451424377371137	0.3899777589027423	FALSE
Clofarabine	CHP1_1	2.776470588235294	-2.402255500484411	-3.8786555907407574	0.0010454048408346933	0.3899777589027423	FALSE
Flutamide	COTL1_1	1.9873684210526315	-1.6319033118100996	-3.812471621411739	0.0010456091081090166	0.3899777589027423	FALSE
Panobinostat	SNCB_0	7.108421052631579	1.0386318114145707	3.793219052734429	0.001047008874440455	0.3902263663796896	FALSE
Methotrexate	MRVI1_0	3.3355555555555556	0.6555346703910548	3.827602570213973	0.0010521362815154717	0.3904587758491156	FALSE
Vistusertib	AHNAK_2	9.0825	-2.798329018343661	-3.937573635534246	0.001053919542278818	0.3904587758491156	FALSE
E7820	NFATC4_3	12.086666666666666	-3.7999368087733716	-3.812917092290816	0.0010541113308732435	0.3904587758491156	FALSE
Rigosertib	ELAC1_2	13.817894736842106	1.4157084335066172	3.7900789955393446	0.001054341089632487	0.3904587758491156	FALSE
Vincristine	PSMB6_1	8.636666666666667	1.6772586524112543	3.821647202656055	0.0010550939890008723	0.3904587758491156	FALSE
Rucaparib	PPP1R13L_2	3.2673684210526317	1.0517323135958712	3.7996417131995752	0.0010551213255476227	0.3904587758491156	FALSE
Alisertib	DHRS1_0	16.991111111111113	4.352503812002594	3.8227334484571527	0.001055468410692911	0.3904587758491156	FALSE
Eribulin	DSP_1	16.745454545454546	1.3058015383489057	4.2096771070993535	0.0010559061703006836	0.3904587758491156	FALSE
AZD6738	PI4K2B_2	8.915714285714285	-1.6772924704991972	-4.041766842482174	0.0010567006109240733	0.3904587758491156	FALSE
Cladribine	PCBD1_0	3.3810526315789473	1.7718128198003327	3.7852463720675584	0.0010570139810225638	0.3904587758491156	FALSE
Cisplatin	AHNAK_2	12.0025	-2.634260552501295	-3.936119680364204	0.0010572546413390217	0.3904587758491156	FALSE
CPI-0610	ANXA11_1	4.015789473684211	2.7736228376074146	3.7996926150618515	0.001057485753683086	0.3904587758491156	FALSE
Auranofin	HADHA_2	5.09	2.9528605552645555	3.957808544947511	0.0010575836725602065	0.3904587758491156	FALSE
CPI-0610	LBH_0	4.015789473684211	3.1953011006512524	3.7948506719668513	0.0010582671122422748	0.3904587758491156	FALSE
Verdinexor	AL159141.1_2	5.99	2.8420246280744403	3.9015945573138073	0.0010586369903466844	0.3904587758491156	FALSE
Ivosidenib	SRC_2	1.1333333333333333	0.9308229853028464	3.8381791985885365	0.001059713948636693	0.39058531620444276	FALSE
A-419259	MSH6_2	6.341052631578947	2.904712841585192	3.7980707033289463	0.0010612856862814632	0.39058747370215807	FALSE
PF-670462	IGF2BP3_3	3.2944444444444443	1.4481571766735584	3.848162064912186	0.0010622718183369805	0.39058747370215807	FALSE
GSK-1070916	FBLN1_1	14.44888888888889	-1.4875007688419117	-3.8122896990364383	0.0010625682551753887	0.39058747370215807	FALSE
TAK-901	APBB2_2	8.32842105263158	1.4308182718108469	3.7915174054334466	0.0010631409021175315	0.39058747370215807	FALSE
Birinapant	ACSL3_2	0.8000000000000002	1.5518017707236338	3.839716819722413	0.00106338919213419	0.39058747370215807	FALSE
AZD1208	CHMP6_1	1.3733333333333333	1.2828574648457862	3.9578217192917133	0.0010669291787935937	0.39114858745196857	FALSE
Dabrafenib	GLDC_2	2.3976470588235292	0.8332073570991363	3.8524553239089605	0.0010669846049558868	0.39114858745196857	FALSE
TAK-901	CHID1_2	8.401176470588235	-1.2663791489149547	-3.8496796603184653	0.0010671216423540808	0.39114858745196857	FALSE
Epirubicin	SEC63_2	6.683636363636364	-1.3863400407389659	-4.3422192974105185	0.0010698009596152311	0.3911776441147859	FALSE
Niraparib	CCN2_1	6.93	2.582958151781415	4.358475359218476	0.0010698037408223727	0.3911776441147859	FALSE
Litronesib	LAMP2_0	15.7525	-2.5186583757858236	-3.9509634109598832	0.0010712257813706443	0.3911776441147859	FALSE
Amsacrine	ISYNA1_2	13.730588235294118	1.5326875206746153	3.844750980858655	0.0010723318808304931	0.3911776441147859	FALSE
Temsirolimus	ISYNA1_2	4.024705882352941	2.1379635372966184	3.84427618358974	0.0010735012690751972	0.3911776441147859	FALSE
LY-2874455	PLEKHF2_2	0.8705263157894737	2.791163169011468	3.7932873167914916	0.0010737105285372418	0.3911776441147859	FALSE
Tivozanib	DAPP1_2	3.32	1.4083196679417924	3.9378575886062293	0.001074126198359722	0.3911776441147859	FALSE
Gedatolisib	ZNF516_1	6.34	-2.8702586885155394	-3.9275167462030818	0.001074781470553071	0.3911776441147859	FALSE
Dactolisib	TESK2_1	8.586315789473684	3.3348296801578954	3.7879003588181726	0.0010748705348720728	0.3911776441147859	FALSE
AMG-232	BZW1_2	7.828421052631579	-8.294014433489865	-3.7932766456166376	0.0010751656874068653	0.3911776441147859	FALSE
MK-0752	HEATR1_3	1.0388888888888888	0.9584109793720289	3.8248688888986533	0.0010762700106913552	0.3911776441147859	FALSE
Eribulin	REEP4_0	16.657894736842106	-2.4003913818411604	-3.7849153857843336	0.0010780704142198932	0.3911776441147859	FALSE
AZD1208	ARHGEF11_1	1.6736842105263157	1.8165593538315388	3.788874520387221	0.0010781520982261724	0.3911776441147859	FALSE
Axitinib	RBM34_2	7.336470588235294	-1.57216949529699	-3.842006210342053	0.0010786332881874904	0.3911776441147859	FALSE
8-chloro-adenosine	NCS1_1	1.5066666666666666	-2.5706336955874187	-3.9555368844070546	0.0010790737065809449	0.3911776441147859	FALSE
BIIB021	SEMA4A_2	3.98	1.8156270337029516	4.2101679461276165	0.0010797703203553185	0.3911776441147859	FALSE
Fludarabine	LAT2_2	3.9105263157894736	-1.3834987658155447	-3.778761448297168	0.0010798732687299563	0.3911776441147859	FALSE
Gemcitabine	DNAJC3_3	15.035	8.184895368909274	3.9472588079268847	0.0010804306774003713	0.3911776441147859	FALSE
Cladribine	EFEMP1_1	3.36	-1.765169712731784	-4.352605307541434	0.0010827993647050333	0.3913132097602275	FALSE
Abemaciclib	SPART_1	0.19384615384615378	3.387295722837588	4.0186480348388525	0.0010829811457464965	0.3913132097602275	FALSE
Talazoparib	MTCL1_3	9.069473684210527	-2.617691737767547	-3.781655347380995	0.0010840132130471413	0.3913132097602275	FALSE
Amsacrine	CATSPERZ_0	15.993333333333334	2.268179256258502	3.9367229495203233	0.0010840834564823237	0.3913132097602275	FALSE
AMG-232	PIP4K2C_3	8.373333333333333	-1.7658951964400835	-3.9239293667281196	0.0010844813168822442	0.3913132097602275	FALSE
Valrubicin	GBP2_2	6.632631578947368	1.4588570437184158	3.7848576174519533	0.0010854205339543403	0.391327446570917	FALSE
Dactolisib	AKAP12_1	8.586315789473684	1.500987757547183	3.7744581524376932	0.0010884560254245585	0.391327446570917	FALSE
Selinexor	LIX1L_2	10.591764705882353	2.9458197465756975	3.848002972504842	0.0010888957847164755	0.391327446570917	FALSE
Belinostat	EIF4EBP2_0	9.444444444444445	1.6896268642677137	3.8101175152334683	0.0010891869022002097	0.391327446570917	FALSE
Rocilinostat	BCAR3_1	6.3566666666666665	-1.670718154643542	-4.113853101327753	0.001089246599658324	0.391327446570917	FALSE
Panobinostat	ISYNA1_2	6.42235294117647	1.4635575089055153	3.8374034890863173	0.00109057114762895	0.391327446570917	FALSE
Litronesib	ISYNA1_1	15.39	1.322211125577119	3.874970151389534	0.001093378245129171	0.391327446570917	FALSE
Bryostatin_1	PPP1R3G_0	0.926153846153846	4.502241363203656	4.038438687500267	0.0010938349742611216	0.391327446570917	FALSE
Birinapant	SLC44A1_2	2.5714285714285716	-1.5175374596952242	-3.9725511364273682	0.0010940269904178715	0.391327446570917	FALSE
Omacetaxine	NRIP1_2	3.6825	-1.0611643074790813	-3.901561545739146	0.0010947199158225834	0.391327446570917	FALSE
Prexasertib	TRIO_1	15.876842105263158	-2.921547032040768	-3.7767955779905296	0.0010951018219791785	0.391327446570917	FALSE
Vinorelbine	JPT1_2	18.14470588235294	1.779723792770622	3.830985767248252	0.0010954124250826727	0.391327446570917	FALSE
Pilocarpine	TP53_1	-0.9171428571428571	0.33006542696371	4.038481369974207	0.0010981305303909264	0.391327446570917	FALSE
Omacetaxine	CD109_1	4.37	-1.1515401978405646	-4.050877171941099	0.0010990547146010896	0.391327446570917	FALSE
Vinorelbine	SEC63_2	19.616363636363637	-2.2731744080991447	-4.326056543365758	0.0010997767361988998	0.391327446570917	FALSE
Sapanisertib	DSP_1	6.216363636363637	1.009579313351415	4.186948066278101	0.0011011651510066099	0.391327446570917	FALSE
Fingolimod	GEMIN4_2	2.0168421052631578	1.6958216473867298	3.7846038025542814	0.0011020244270019337	0.391327446570917	FALSE
Lenalidomide	ABCA13_0	0.8200000000000001	0.7827355814074201	3.9295782651974793	0.0011020543178970447	0.391327446570917	FALSE
Afuresertib	ARHGEF17_3	3.24	1.9276050452292879	3.9377185389139546	0.0011031079022919789	0.391327446570917	FALSE
Cladribine	PIP4K2C_3	2.546666666666667	-2.0667840169955887	-3.915775381230973	0.0011038778846803145	0.391327446570917	FALSE
I-BET151	JPT1_2	4.6247058823529414	1.1975486838376985	3.8276103122519034	0.0011039577035881472	0.391327446570917	FALSE
Prednisolone	NCF2_2	12.406666666666666	2.7801509703870724	3.916841035798239	0.0011041596717169587	0.391327446570917	FALSE
Idasanutlin	AS3MT_2	13.354736842105263	-3.376684151069086	-3.778379329605935	0.0011042513668465277	0.391327446570917	FALSE
ZSTK474	RBM12B_2	9.459999999999999	2.3956505689827443	3.808751846933244	0.0011048289492982203	0.391327446570917	FALSE
Daporinad	RLIM_2	12.833684210526316	-2.610276277863125	-3.7706767792974336	0.0011050940660037238	0.391327446570917	FALSE
Rigosertib	BRD9_1	13.782222222222222	-1.007139425648273	-3.802846108524785	0.0011054295909095498	0.391327446570917	FALSE
Avadomide (CC122)	IPP_0	2.5846153846153848	1.6865269528767075	4.091238452164664	0.0011064854058654278	0.391327446570917	FALSE
Cabazitaxel	PPFIBP1_2	14.653684210526317	-7.625782523681471	-3.7688228515659796	0.0011092643836825553	0.391327446570917	FALSE
Eribulin	PTPN12_2	16.855555555555554	-5.212258604574429	-3.7981928583819395	0.0011098510427648449	0.391327446570917	FALSE
Danusertib	L3MBTL4_0	15.64	-0.9538204982608242	-4.1356078544549435	0.0011099128087244605	0.391327446570917	FALSE
TH588	EXD2_1	2.3018181818181818	1.7244927254760078	4.148479842330639	0.0011103284603044925	0.391327446570917	FALSE
SB743921	FARP1_2	3.54125	-2.19876374510435	-3.899989865380026	0.001110574569765943	0.391327446570917	FALSE
AZD1152-HQPA	MTX1_0	11.834117647058823	-2.045041249075321	-3.895534410019343	0.0011109028988415962	0.391327446570917	FALSE
Mercaptopurine	RCBTB2_2	10.352631578947369	-2.1012408353309384	-3.769168804844532	0.0011111172358466194	0.391327446570917	FALSE
Birinapant	POLR1C_1	1.2157894736842105	3.5840292972585424	3.77312867947156	0.0011119869510983198	0.391327446570917	FALSE
AZD1775	NIBAN1_1	9.492941176470588	2.195326833294008	3.8270515562889185	0.0011138813987049212	0.391327446570917	FALSE
Tubacin	MICU1_1	8.99	1.2891547853145113	3.8539102069651285	0.0011139210418885277	0.391327446570917	FALSE
VS-4718	EPS8L2_2	2.307142857142857	-1.270542860842803	-3.96661629113819	0.0011140816936498954	0.391327446570917	FALSE
Vistusertib	ISYNA1_2	8.93764705882353	1.8089531768474598	3.827710214095687	0.0011151070842428824	0.391327446570917	FALSE
LY-2874455	SPATA20_2	1.0155555555555555	1.6432631795907204	3.8008831074374303	0.0011153102885095387	0.391327446570917	FALSE
8-chloro-adenosine	MPP1_1	1.4789473684210526	2.395860453433687	3.775106806988203	0.0011153775863200022	0.391327446570917	FALSE
FRAX486	NECTIN2_1	4.36	1.6880530060948467	3.7846873603876854	0.0011154020420876946	0.391327446570917	FALSE
Cytarabine.Idarubicin	CENPJ_3	11.948235294117648	-4.9829418623412	-3.8273141088257545	0.001118147026511067	0.3918053240673551	FALSE
Tacrolimus	MASTL_1	9.727368421052631	3.588667554543408	3.7714906603112865	0.001118548771694875	0.3918053240673551	FALSE
Pracinostat	ARHGAP18_2	6.685263157894737	2.122642178334372	3.7719822171486994	0.0011189726366762486	0.3918053240673551	FALSE
Filanesib	FBXO44_1	11.994117647058824	2.288339894273432	3.8317859903724423	0.0011200307132670096	0.3919179660340703	FALSE
Tivozanib	FBXO44_1	3.6188235294117646	2.4265407914674038	3.831408449230408	0.001120997815945092	0.3919986475647573	FALSE
Foretinib	ZNF772_0	4.140000000000001	2.8594413787102613	4.592194166781321	0.0011227775202007756	0.3923631929818369	FALSE
Bryostatin_1	MAGI1_1	7.296666666666666	-9.363343073838227	-4.217766578418546	0.001127328083360083	0.3936949224660347	FALSE
Bleomycin	NANP_1	4.997894736842105	-3.0836498850757903	-3.7686609909885256	0.001128309899133675	0.3937794149223089	FALSE
Gemcitabine	BUD13_1	14.54125	-2.6338205890243707	-3.8581786006092456	0.0011307994475845383	0.39434679584546106	FALSE
Belinostat	SNCB_0	9.547368421052632	0.8499301684027847	3.7607942391941793	0.0011314175182930853	0.39434679584546106	FALSE
AZD-8186	CASP1_1	4.34	2.360185556071932	3.7692409579421478	0.0011327851721258573	0.39450507255053135	FALSE
Idarubicin	GGH_1	6.873333333333333	0.9630497981131297	3.7867919300047466	0.0011333541064096366	0.39450507255053135	FALSE
Vinorelbine	REEP4_0	18.085263157894737	-2.514122019086805	-3.7634525042767675	0.0011346802724856889	0.3947085446689041	FALSE
Daporinad	WWC3_2	12.833684210526316	-4.030726305089967	-3.759235959258264	0.0011363779106629657	0.39500353506201014	FALSE
Dactinomycin	SPTBN2_3	13.510588235294117	-2.599092188101009	-3.8409059019443106	0.0011371467634539478	0.39500353506201014	FALSE
Omacetaxine	PLS3_1	3.7141176470588233	2.298683221061499	3.8440646694587484	0.001138258818262204	0.39500353506201014	FALSE
Panobinostat	BCAR3_1	7.24	-2.1442345960084146	-4.090367780156709	0.0011398753175174815	0.39500353506201014	FALSE
Tamatinib	EIF4EBP1_0	0.058947368421052714	2.1835638976881335	3.7639787773716393	0.0011399057286458744	0.39500353506201014	FALSE
Olaparib	PRKD2_1	5.8431578947368426	4.188700769381045	3.7662722916016755	0.0011399813421703034	0.39500353506201014	FALSE
Salinomycin	REEP4_0	-5.057894736842105	2.8661734352249364	3.7594161930820458	0.0011456502972572366	0.39621483542876224	FALSE
Entinostat	POLR3B_3	6.018888888888889	-1.026722486577873	-3.8026617392715605	0.001146244252060684	0.39621483542876224	FALSE
Cabazitaxel	TFG_2	14.653684210526317	2.027006519944062	3.7547073093872463	0.0011463676639380373	0.39621483542876224	FALSE
Sabutoclax	EIF4G1_2	7.748421052631579	-5.779890086455793	-3.766051757647644	0.0011464549636248907	0.39621483542876224	FALSE
Olaparib	LAT2_2	5.8431578947368426	-1.2734054158021804	-3.752135924322036	0.0011509179584771078	0.3974991301314213	FALSE
Sepantronium_bromide	SLC27A2_1	17.00875	-2.461258342294811	-3.8603921612922307	0.0011530976535340783	0.3979553672962478	FALSE
MK-0752	PLAA_2	0.9842105263157894	0.8140933074537772	3.762336722748761	0.0011537343895391984	0.3979553672962478	FALSE
Vincristine	ISYNA1_2	8.743529411764706	2.0692878329226754	3.812581632969293	0.001154503931741376	0.3979628889683433	FALSE
Givinostat	FUOM_1	5.484210526315789	1.5667512895315083	3.7478376954718127	0.001159046890943288	0.39927027345333366	FALSE
Indibulin	EIF4EBP1_0	8.192631578947369	2.05352219888707	3.7565225679486347	0.0011603109676037028	0.39944718267911583	FALSE
Etoposide	FUOM_1	15.245263157894737	2.240344865948088	3.7469138673014246	0.0011616133333753093	0.3996370360325408	FALSE
Clofarabine	NDUFB6_0	3.8363636363636364	-2.8018180904114165	-4.298976890370274	0.0011629017937827184	0.3996788651453518	FALSE
Clofarabine	PIP4K2C_3	2.486666666666667	-2.958049370305892	-3.8916781957536575	0.001163260940648756	0.3996788651453518	FALSE
AZD-8186	WWC2_0	4.515	-1.2943520377270448	-3.8684188381273175	0.0011639877964452847	0.3996788651453518	FALSE
SN-38	OTUD7B_2	22.055	-2.0871337351843744	-4.1156806768993794	0.0011675320657010078	0.40021484492540793	FALSE
GSK269962	NECTIN1_1	9.245714285714286	1.3283896124848913	3.983175591136384	0.0011680595814541192	0.40021484492540793	FALSE
PF-06463922	RAVER2_2	0.8642105263157894	2.004788510057862	3.757054927072413	0.0011681697963416093	0.40021484492540793	FALSE
Sepantronium_bromide	SLC27A2_3	17.00875	-2.1737263499598556	-3.8505828559216755	0.0011685566021338457	0.40021484492540793	FALSE
MK-0752	XYLB_2	0.9842105263157894	1.494579572985519	3.7582155904525703	0.0011697866186396206	0.4003784651568189	FALSE
Megestrol_acetate	PTPRF_3	4.433333333333334	2.175443255845001	3.889563884814224	0.00117300518428176	0.40084264499554206	FALSE
AVN944	MTCL1_1	9.503157894736843	-3.381016331821386	-3.7477744378297837	0.0011736824858210638	0.40084264499554206	FALSE
Birinapant	UCHL5_2	1.2157894736842105	4.361487843260249	3.7438848332819847	0.001173985022720657	0.40084264499554206	FALSE
Asciminib	SDSL_2	3.0644444444444443	2.411212783311678	3.784302725967675	0.0011751141123459408	0.40084264499554206	FALSE
Pexidartinib	PRKACB_2	1.0326315789473683	-2.182663992498743	-3.7497398014439436	0.0011753278762588444	0.40084264499554206	FALSE
Belinostat	LIX1L_2	9.252941176470587	2.4763354426078084	3.8141659023747048	0.0011762360181496348	0.40084264499554206	FALSE
Pictilisib	ANKLE1_0	8.773333333333333	-1.7792421217900074	-3.8773111546411982	0.0011773152517523227	0.40084264499554206	FALSE
I-BET151	CD109_1	5.488571428571428	-1.234209717970018	-4.016231199154005	0.001178052261855497	0.40084264499554206	FALSE
Varlitinib	OTUD7B_2	3.4283333333333332	-1.3991623231218435	-4.110715013125441	0.0011785662454736076	0.40084264499554206	FALSE
Cytarabine.Idarubicin	FAIM_1	12.649473684210527	-3.2378243850044877	-3.743280848791215	0.0011795167989448081	0.40084264499554206	FALSE
Vincristine	DLG5_0	8.045	-1.8255337859187695	-4.100594627011609	0.001180150922622876	0.40084264499554206	FALSE
AZD1208	OSBPL1A_1	1.9777777777777776	1.832067884535533	3.7824047239602123	0.0011805313592667946	0.40084264499554206	FALSE
AZD8055	NIBAN1_1	8.109411764705882	3.471308710492683	3.8014036750450715	0.0011814636329803524	0.40084264499554206	FALSE
Paclitaxel	REEP4_0	15.587368421052632	-2.4522036434131476	-3.7464209213220885	0.001181686864925305	0.40084264499554206	FALSE
GSK-1070916	SUPT16H_2	15.56	-2.621049993837141	-3.8757544143709617	0.0011849219034156908	0.4011589415788767	FALSE
Floxuridine	SETD6_1	28.861666666666668	-3.9779793503572645	-4.18618770457085	0.0011859745805327029	0.4011589415788767	FALSE
Resminostat	WDHD1_3	6.529473684210527	-2.5612092621554505	-3.747852864370751	0.0011879354841221033	0.4011589415788767	FALSE
Vinorelbine	APBB2_2	18.085263157894737	2.6290175322658076	3.744863488132963	0.0011881512437775903	0.4011589415788767	FALSE
Sapanisertib	SPTBN2_3	7.238823529411765	-2.6740578256022594	-3.820649554319778	0.0011904690445933576	0.4011589415788767	FALSE
Darapladib	KIF7_1	1.3022222222222224	-1.9201561282890185	-3.7789304456321613	0.001190916044262694	0.4011589415788767	FALSE
GSK-690693	TESK2_1	4.722105263157895	2.7859840004229635	3.7448163197419513	0.0011909959133773556	0.4011589415788767	FALSE
Tivozanib	NECTIN2_1	3.5044444444444443	2.130283085269487	3.756907234627002	0.0011910152292413047	0.4011589415788767	FALSE
Bosutinib	DAPP1_2	3.8066666666666666	1.152726870603841	3.889867736273763	0.0011915274374807848	0.4011589415788767	FALSE
Romidepsin	SEC63_2	1.3236363636363637	-1.73238234304439	-4.279210478669351	0.0011917089605617617	0.4011589415788767	FALSE
Palbociclib	LAMP2_0	5.4799999999999995	-2.2336287231895473	-3.900857495858226	0.0011928037593117418	0.4011589415788767	FALSE
AZD8055	ISYNA1_2	9.42705882352941	2.148292034134142	3.798313126905457	0.0011929296081078585	0.4011589415788767	FALSE
Pemetrexed	TFG_2	19.18	2.6569294607372607	3.7380085580621825	0.0011930499518232295	0.4011589415788767	FALSE
Vinblastine	JPT1_1	5.226315789473684	2.18505325137934	3.740130634451451	0.0011935314569349674	0.4011589415788767	FALSE
PF-00562271	JPT2_1	2.0831578947368423	0.9234703638311785	3.7388677735906706	0.0011940426986332842	0.4011589415788767	FALSE
Dactinomycin	SLC16A3_0	13.84	-1.4844534936304308	-4.169443725547501	0.0011946791621620211	0.4011589415788767	FALSE
Saracatinib	NECTIN2_1	1.9411111111111112	1.7025443602346901	3.754834560766254	0.0011968561165890245	0.4016365383325832	FALSE
Cytarabine.Idarubicin	FAIM_2	12.649473684210527	-1.9615323674748686	-3.7378219589336155	0.0011982207036427123	0.40183924619874467	FALSE
TGX-221	TESK2_1	1.5231578947368423	2.3838468981160568	3.7410841589658084	0.0012016209690253517	0.40183924619874467	FALSE
Erastin	CBX3_2	11.813684210526315	-2.7866047544839025	-3.7418417774337356	0.0012021689577586172	0.40183924619874467	FALSE
Dovitinib	AS3MT_1	1.26	0.6974228333724516	3.744242102561505	0.0012024807868933677	0.40183924619874467	FALSE
NVP-LCL161	FIGNL1_1	0.88	3.057468352156115	3.7306644737078876	0.0012038126349991011	0.40183924619874467	FALSE
Carboplatin	CCDC85C_1	8.389473684210527	-1.9616057176478228	-3.734634242538266	0.0012047925163634612	0.40183924619874467	FALSE
Agerafenib (CEP-32496)	CNTLN_1	7.923076923076923	0.886135017945909	3.996130642308119	0.0012060094225547077	0.40183924619874467	FALSE
A-1155463	FAM207A_0	4.796842105263158	3.323881350659982	3.740367316549771	0.0012061759941172376	0.40183924619874467	FALSE
Tacrolimus	PACSIN1_2	12.68	3.1312615356219937	4.102133397254087	0.0012063069458455448	0.40183924619874467	FALSE
Abexinostat	PRKD2_1	6.228421052631579	3.030458270227148	3.7424596821024285	0.0012063206687290722	0.40183924619874467	FALSE
Nilotinib	KBTBD8_2	7.22	2.184631804260156	4.299446578884768	0.00120683015727055	0.40183924619874467	FALSE
CUDC-305	PHLDB1_1	1.4637499999999999	-0.9605306077018478	-3.8478209659269886	0.0012075747928090004	0.40183924619874467	FALSE
Luminespib	SIAE_2	0.4777777777777778	-1.1664132290443545	-3.7695211562133735	0.001209409209361015	0.40183924619874467	FALSE
Clofarabine	ZBTB26_0	2.1375	-3.020822484066637	-3.8415489302511294	0.0012125659993507483	0.40183924619874467	FALSE
Agerafenib (CEP-32496)	NEK2_0	7.7272727272727275	-2.4077526921662775	-4.232848588286075	0.001212836199371799	0.40183924619874467	FALSE
Etoposide	RBM47_3	13.55	1.008196521288224	4.224851420303375	0.0012136666970682273	0.40183924619874467	FALSE
Tozasertib	RBM34_2	16.548235294117646	-1.4630118376959735	-3.7905872877665963	0.0012137462381051171	0.40183924619874467	FALSE
AT-406	WDFY3_3	2.2945454545454544	-1.1279061064287326	-4.1951033391201475	0.001214253841675169	0.40183924619874467	FALSE
Salinomycin	RTN4_2	-5.057894736842105	-1.8138723060233168	-3.736558570982981	0.0012143922300737592	0.40183924619874467	FALSE
Romidepsin	PLEKHG1_2	0.32666666666666677	-2.5301790919247886	-4.544558261941046	0.0012146510399393216	0.40183924619874467	FALSE
PF-670462	ZNF264_2	3.3368421052631576	3.704464027979238	3.7369856761437266	0.001214698550619827	0.40183924619874467	FALSE
Methylprednisolone	ARHGEF10_2	21.66	-3.2979054879535084	-4.4223509735689195	0.001215240345083958	0.40183924619874467	FALSE
AMG-232	IMP4_2	7.615555555555556	-2.109479446072365	-3.7901858671491415	0.001217270931778353	0.40183924619874467	FALSE
Selonsertib	LASP1_1	1.55	-1.0769081879992073	-3.782678400078069	0.0012174589090506922	0.40183924619874467	FALSE
Cabazitaxel	LAMP2_0	15.317499999999999	-2.6773802209652846	-3.890671973025417	0.0012191681596190357	0.40183924619874467	FALSE
Paclitaxel	TFG_2	15.587368421052632	2.1260384685133324	3.728652600522682	0.001220021234164045	0.40183924619874467	FALSE
Pilocarpine	AKAP17A_1	-0.7705263157894737	1.0705059660063068	3.7394841197587136	0.0012207450194449963	0.40183924619874467	FALSE
MK-2206	JMY_1	5.081052631578947	-1.1808390669708788	-3.73786625961423	0.0012229132759613022	0.40183924619874467	FALSE
Pilocarpine	TRIM25_2	-1.06	1.7213517908046272	3.7826315266139527	0.001224370050576317	0.40183924619874467	FALSE
PF-00477736	MTX1_0	4.462352941176471	-1.4373290955501483	-3.851117215868822	0.0012248697090036867	0.40183924619874467	FALSE
Sepantronium_bromide	LRPAP1_1	15.3525	-2.3921426280901996	-3.855294488713517	0.0012256375649384818	0.40183924619874467	FALSE
Vinorelbine	DSP_1	19.425454545454546	1.28257081867026	4.1288204886790085	0.001226234261500508	0.40183924619874467	FALSE
Birinapant	RLIM_2	1.2157894736842105	2.936591140386312	3.7270681196371687	0.0012264546432621825	0.40183924619874467	FALSE
Vistusertib	DSP_1	8.183636363636364	1.078868188671688	4.128572126868602	0.0012267989488828576	0.40183924619874467	FALSE
GSK-461364	DLG5_0	15.336666666666668	-1.6639569578096594	-4.0800253909746544	0.0012273387511376839	0.40183924619874467	FALSE
Tozasertib	TTN_1	15.383529411764705	-1.4128985437512402	-3.791738036875041	0.0012275742761869615	0.40183924619874467	FALSE
PS-1145	PDCD11_3	1.2025000000000001	0.666042503349751	3.8382793897015746	0.0012282206061025975	0.40183924619874467	FALSE
Vorinostat	ISYNA1_2	7.752941176470588	1.5115141138396009	3.785374097581415	0.001228873929318416	0.40183924619874467	FALSE
GSK-1070916	NEDD4L_3	13.830588235294117	-2.7717432247842173	-3.7934289881387127	0.001229722043333465	0.40183924619874467	FALSE
Floxuridine	NDUFB6_0	30.892727272727274	-3.09694522328045	-4.265729985358924	0.0012310045224090066	0.40183924619874467	FALSE
Dactinomycin	EPS8L2_2	12.79	1.3667976317821606	3.9189280148401076	0.0012314983744248825	0.40183924619874467	FALSE
Sunitinib	AS3MT_1	2.533684210526316	1.1054091440670795	3.7339180152182183	0.0012323130310884299	0.40183924619874467	FALSE
AVN944	SPTBN2_1	9.503157894736843	-2.4617510035730596	-3.726378059963681	0.0012332275860896876	0.40183924619874467	FALSE
Azacitidine	RCBTB2_2	5.4663157894736845	-1.4584997582645418	-3.725494989338065	0.0012332570541278847	0.40183924619874467	FALSE
AMG-925	SPATA20_2	6.478888888888889	1.7028015628586555	3.7574501018177293	0.0012343791999958633	0.40183924619874467	FALSE
A-1155463	AKNA_2	4.796842105263158	3.153671066950679	3.729568824661656	0.001234465407621976	0.40183924619874467	FALSE
AT9283	PRUNE2_0	9.35	2.3445050596268913	4.296677433698464	0.0012357274048830536	0.40183924619874467	FALSE
LY-2874455	MYO1B_2	0.8705263157894737	-1.3375919156637661	-3.732460312708289	0.0012361029252845458	0.40183924619874467	FALSE
Flutamide	COL5A1_1	1.9811764705882353	-1.1831676438380696	-3.807027110026707	0.0012361083941177335	0.40183924619874467	FALSE
GSK-1070916	PRUNE2_0	14.44	3.6690692339916153	4.296056464232678	0.0012370197878995726	0.40183924619874467	FALSE
BMS-754807	NECTIN3_0	6.913333333333334	-0.9518858047725989	-4.486524422370322	0.0012370396172952942	0.40183924619874467	FALSE
Tamatinib	JPT2_1	0.058947368421052714	1.7200383335586826	3.7235359590890647	0.0012385548014286953	0.40183924619874467	FALSE
Litronesib	PSMB6_1	14.884444444444444	1.3903131674871385	3.7527063560124945	0.0012398407900495768	0.40183924619874467	FALSE
Galunisertib	GTF3C1_4	0.8	1.0001938573836193	3.7677645913148488	0.001240426000726862	0.40183924619874467	FALSE
Indibulin	GSE1_2	8.192631578947369	-2.6005299055941395	-3.72749223278898	0.0012410406513296956	0.40183924619874467	FALSE
Tucidinostat	ACSL4_2	5.3978947368421055	-2.465852787939189	-3.717849939940055	0.001241269157160901	0.40183924619874467	FALSE
Agerafenib (CEP-32496)	NECTIN2_1	7.638888888888889	2.504067730297312	3.7392108157278043	0.0012418068655764693	0.40183924619874467	FALSE
Aldoxorubicin	GGH_1	7.151111111111111	1.0842510081839638	3.7476147395469432	0.0012424815456087246	0.40183924619874467	FALSE
Fludarabine	TRIO_1	3.9105263157894736	-2.7303355699302556	-3.7236987479961825	0.0012429840219384616	0.40183924619874467	FALSE
Methotrexate	CCDC136_0	3.6799999999999997	-1.8680883587014432	-4.001356408318093	0.0012433750836473216	0.40183924619874467	FALSE
Bafetinib	CNN3_2	2.063157894736842	2.5463926580842977	3.726306553780295	0.0012435163361466835	0.40183924619874467	FALSE
Carfilzomib	MTX1_0	1.9188235294117646	-0.9411280057236553	-3.843914821792411	0.001244423580860864	0.40188840770636675	FALSE
AZD1208	FAM49A_1	1.6736842105263157	-2.028581247015836	-3.725757964341099	0.001248395240382919	0.40292656665710047	FALSE
RGFP966	ZNF516_1	10.866666666666667	-2.5235581949515926	-3.857970543264061	0.0012503286302115962	0.4031534785465559	FALSE
Gemcitabine	ARHGAP42_2	14.575384615384616	-3.3624112053333994	-4.012974636558628	0.0012506132626119149	0.4031534785465559	FALSE
PF-03758309	FUOM_1	4.037894736842105	2.9519005134721157	3.715551317337168	0.0012521515773544734	0.40339801206205445	FALSE
Floxuridine	ACSL4_2	26.85684210526316	-5.859271786659059	-3.713940867561859	0.001252941550048046	0.40339801206205445	FALSE
PF-00477736	HNRNPLL_2	5.149230769230769	-2.0996825807991577	-4.0046158487606345	0.0012541170358713863	0.40339801206205445	FALSE
Galunisertib	PPM1G_2	0.8	0.8336299551882972	3.7711596612862506	0.0012544036157007203	0.40339801206205445	FALSE
Galiellalactone	MYO6_2	3.45375	3.2118586080475824	3.825843002757833	0.001255422917059306	0.40348200882184304	FALSE
Galiellalactone	KBTBD11_1	3.254736842105263	3.0553951149086234	3.7217292262143964	0.0012578939354691082	0.40363573239424055	FALSE
Mitoxantrone	CD109_3	8.478461538461538	-1.150126964042273	-4.006349531460701	0.0012586739222778735	0.40363573239424055	FALSE
Ganetespib	PLS1_1	1.4926315789473685	3.132054706382886	3.719942898274	0.0012587736434158453	0.40363573239424055	FALSE
Dactinomycin	OGDH_2	14.145882352941177	2.5659897074204494	3.8372249543596513	0.0012610160749267042	0.40363573239424055	FALSE
NVP-LCL161	PCBD1_0	0.88	-1.0675518960538883	-3.7115808730333373	0.0012610557786253973	0.40363573239424055	FALSE
Prexasertib	EFEMP1_1	15.049090909090909	-1.644852760460176	-4.262162503815985	0.001262693971328666	0.40363573239424055	FALSE
Triciribine	DIAPH2_3	9.829473684210527	-2.2462372350424245	-3.716381657504748	0.001263286052614671	0.40363573239424055	FALSE
Agerafenib (CEP-32496)	C1orf21_0	8.416666666666666	1.9270337792559888	4.147512906118358	0.0012656542746206263	0.40363573239424055	FALSE
Cladribine	JPT2_1	3.3810526315789473	2.1750341079292066	3.7141938745037018	0.0012664770068355046	0.40363573239424055	FALSE
Vinorelbine	ERVK3_1_0	17.746666666666666	2.4734853071470537	3.741550382092065	0.001267152861256618	0.40363573239424055	FALSE
AZD6738	TNFAIP2_1	8.107272727272727	-1.0602252138261274	-4.283188085353636	0.001267819351083238	0.40363573239424055	FALSE
Alisertib	MTCH2_1	16.834545454545456	-3.002391169189512	-4.256600966978886	0.0012681520234646578	0.40363573239424055	FALSE
Pemetrexed	JPT2_1	19.18	2.6275121353664495	3.71351026062038	0.0012685444809857483	0.40363573239424055	FALSE
Raltitrexed	ELAC1_2	18.125263157894736	2.796010831988466	3.7125652001507268	0.0012689226221822905	0.40363573239424055	FALSE
BI-2536	SPTBN2_1	13.161052631578947	-2.617596628478833	-3.7144005709341683	0.001268960205985502	0.40363573239424055	FALSE
Cytarabine	WWC3_2	15.542105263157895	-7.346757868883475	-3.713017833032475	0.0012689896216288125	0.40363573239424055	FALSE
Methotrexate	PGRMC1_1	0.82	0.6588805110205564	4.403470663724962	0.0012694599402510302	0.40363573239424055	FALSE
Ravoxertinib	ANGPTL2_0	5.890909090909091	1.275511876705987	4.236963221577497	0.0012695523238861056	0.40363573239424055	FALSE
Daporinad	JPT1_1	12.833684210526316	1.7500005885154355	3.7132454739947427	0.0012725718276593867	0.4041868725608499	FALSE
Selinexor	ANXA11_1	10.39578947368421	2.4362212530191254	3.721584430881088	0.0012728046807584483	0.4041868725608499	FALSE
Toremifene	GCN1_1	2.3273684210526318	1.218432771556552	3.7292917906282974	0.0012767352074531022	0.4049818083435915	FALSE
ENMD-2076	PPP1R3G_0	4.532307692307692	1.7729580285763762	3.9616147493618197	0.0012777124236989827	0.4049818083435915	FALSE
Cisplatin	COBL_2	13.503636363636362	1.8233957444710038	4.184423679738782	0.0012779807703591495	0.4049818083435915	FALSE
Rigosertib	RPIA_1	13.817894736842106	2.0074687486028866	3.7104562359487594	0.0012783516677512357	0.4049818083435915	FALSE
MK-8745	KRI1_2	10.40625	-1.08261614148615	-3.829719396666406	0.0012792442208933185	0.4050234837719962	FALSE
Palbociclib	FIGNL1_1	4.422105263157895	-4.119373042396853	-3.7046529627655236	0.0012811734926332938	0.40518233566271855	FALSE
JQ1	WDFY3_3	5.083636363636364	1.7682233770260747	4.164886744099978	0.0012817895351473682	0.40518233566271855	FALSE
Cisplatin	ISYNA1_1	12.665	1.247574638835216	3.803846339429369	0.0012820327859485857	0.40518233566271855	FALSE
Daporinad	POLR3B_3	12.915555555555557	-1.3828833453386098	-3.7540256482949736	0.0012827911473208289	0.40518233566271855	FALSE
Mocetinostat	PIP4K2C_3	6.573333333333333	-1.1001216986478402	-3.8456502734931886	0.001285750069450648	0.4053358073962337	FALSE
Nintedanib	EVI2B_1	1.221818181818182	-1.0416077824728611	-4.2960742031617505	0.0012866269126324173	0.4053358073962337	FALSE
Cabozantinib	ROR1_1	0.02166666666666667	1.2876824603978405	4.059357799991287	0.0012870300046440768	0.4053358073962337	FALSE
Eribulin	TBC1D8_1	16.657894736842106	-2.6172564458402237	-3.7096146816771594	0.0012886244628472461	0.4053358073962337	FALSE
Pilocarpine	EIF4G1_2	-0.7705263157894737	1.5395126361582652	3.7164839566620507	0.0012894275835723535	0.4053358073962337	FALSE
Lapatinib	DGKQ_1	0.7789473684210526	2.9884457492749497	3.7213856685167572	0.0012901855522233347	0.4053358073962337	FALSE
Bafetinib	DAPP1_2	2.5466666666666664	1.3207367077849974	3.8530569019102603	0.0012902516960788951	0.4053358073962337	FALSE
Cilengitide	TOP1_1	3.1333333333333333	1.7365526364169446	3.746603783512959	0.00129149559446538	0.4053358073962337	FALSE
AMG-232	SH2D4A_2	8.326666666666666	-1.999292369112053	-4.003079801926949	0.0012919596623268248	0.4053358073962337	FALSE
PD0325901	AGAP1_3	3.5866666666666664	1.9672558132060607	3.854609686647136	0.0012920674814826882	0.4053358073962337	FALSE
Pemetrexed	ELAC1_2	19.18	2.968187917277092	3.7049908435661734	0.0012920742448802205	0.4053358073962337	FALSE
Danusertib	SEC63_2	14.43090909090909	-1.944507026658364	-4.231804339393408	0.0012929244681747915	0.4053358073962337	FALSE
AZD8055	WWC2_0	9.355	-2.4889638459947205	-3.820574336089975	0.0012936362749603983	0.4053358073962337	FALSE
Vinblastine	OAT_2	4.972222222222222	1.9083390116956214	3.7247693467474656	0.001294409694673252	0.4053358073962337	FALSE
AZD-8186	PTPN7_0	4.34	1.7282611636404177	3.7119822785158387	0.0012947008638723495	0.4053358073962337	FALSE
C646	LIX1L_2	2.610588235294118	2.416245735673852	3.7715731451836	0.0012961617925748795	0.40535942689379595	FALSE
Tazemetostat	DCTN3_2	1.16375	1.093560110442694	3.819151019434245	0.0012983021541203138	0.40535942689379595	FALSE
Temsirolimus	SPTBN2_3	5.354117647058824	-3.321122915697214	-3.7821964247981605	0.001298646341440094	0.40535942689379595	FALSE
Tucidinostat	SPTBN2_3	5.722352941176471	-1.9588482655373174	-3.7811449704871407	0.001301738042396671	0.40535942689379595	FALSE
Ridaforolimus	SEMA4A_2	4.723636363636364	3.5487222242593632	4.108273559655609	0.0013022797569419919	0.40535942689379595	FALSE
PS-1145	PTBP3_1	1.1242105263157895	0.8355184791463812	3.7139675717045786	0.0013023262142438582	0.40535942689379595	FALSE
Ridaforolimus	FUOM_1	4.149473684210526	2.474826739382625	3.6989347165109674	0.001302910056551969	0.40535942689379595	FALSE
Pexidartinib	PFAS_1	1.0326315789473683	2.9202785239066387	3.7084769344380897	0.0013032718871296201	0.40535942689379595	FALSE
ABT-751	BRD9_1	9.703333333333333	-1.0351281166044464	-3.73215099674102	0.0013040941486581839	0.40535942689379595	FALSE
BX-912	CTSC_2	5.714545454545454	1.0482859697624065	4.198801002612211	0.0013041440344929542	0.40535942689379595	FALSE
Triciribine	NIBAN1_1	9.057647058823528	3.6859475234675636	3.7581691892434916	0.0013047441093613156	0.40535942689379595	FALSE
Cytarabine	TRIO_1	15.542105263157895	-5.218453770175348	-3.7033158602690963	0.001304854206655505	0.40535942689379595	FALSE
Mubritinib	DAPP1_1	7.233684210526316	1.5287694228762616	3.7036942823820964	0.001306243740408311	0.40535942689379595	FALSE
Alisertib	NFATC4_3	17.28	-4.73817601226084	-3.7216754663156366	0.0013066659358419049	0.40535942689379595	FALSE
Imatinib	TRAF3IP3_2	1.7126315789473685	1.2879539713637276	3.7069265810758663	0.0013067912215833754	0.40535942689379595	FALSE
Glasdegib	METTL4_0	0.768421052631579	1.0991710726807038	3.710695713961052	0.0013069624379016239	0.40535942689379595	FALSE
Floxuridine	RBM47_3	21.47	1.7641689921259396	4.182143044875512	0.0013085584146933647	0.40560083220233395	FALSE
Darapladib	MFAP4_0	0.8800000000000001	1.7696639225214748	4.116333740300859	0.0013101580008847852	0.40560083220233395	FALSE
Milciclib	EIF4EBP1_0	5.203157894736842	1.9358664133727437	3.705416487285878	0.0013102331148414047	0.40560083220233395	FALSE
BMS-911543	ARHGAP44_1	-1.95375	1.4211362680386688	3.858759753495333	0.0013121102239294724	0.40560083220233395	FALSE
Carboplatin	EFEMP1_1	9.190909090909091	-0.7732242427697461	-4.23952312354157	0.0013124316345986984	0.40560083220233395	FALSE
Mocetinostat	ACSL4_2	6.613684210526316	-1.9593673342702487	-3.6945267320127066	0.0013125365227411815	0.40560083220233395	FALSE
Ponatinib	STXBP5_2	10.292727272727273	-3.4640434426883666	-4.260239429087864	0.0013130753853351624	0.40560083220233395	FALSE
Dasatinib	BMERB1_0	2.0214285714285714	3.588540750282105	3.8896491563104942	0.001314477875530588	0.4057985341220369	FALSE
Daunorubicin	ARHGAP18_2	6.4126315789473685	2.3826943294387783	3.7035926044551797	0.0013165675455868704	0.40611298829242487	FALSE
Birabresib	SLC2A5_0	4.6575	-1.5718405349875928	-3.801468742103928	0.0013172952651941535	0.40611298829242487	FALSE
AT9283	SUPT16H_2	8.953333333333333	-1.640808390209414	-3.827064870647297	0.0013179701749332035	0.40611298829242487	FALSE
Mitoxantrone	KAZN_2	10.549090909090909	1.278527666904216	4.2241250798794034	0.0013193182275446377	0.40611298829242487	FALSE
Copanlisib	SLF1_0	3.2199999999999998	1.0710595311518254	4.269747464931404	0.0013196361073153733	0.40611298829242487	FALSE
AZD1152-HQPA	LAMP2_0	12.37125	-2.8667022984733683	-3.8536343965345243	0.0013200747612770094	0.40611298829242487	FALSE
AMG-925	CHCHD2_0	6.129473684210526	0.9948647236125412	3.6983060099840124	0.0013216131149275784	0.406205369347353	FALSE
TH588	EIF4G1_2	3.741052631578947	-2.3338067214691	-3.7059852242870925	0.0013219014920590117	0.406205369347353	FALSE
Fimepinostat (CUDC-907)	PIP4K2C_3	7.253333333333333	-1.1537033110911055	-3.8322952566559176	0.0013236548937263822	0.4065094646039412	FALSE
Uprosertib	PTPN22_2	4.163636363636364	1.3000786639888888	4.075108622436049	0.0013249604194782469	0.40655627735038624	FALSE
Tazemetostat	EIF3E_3	1.1726315789473685	1.2792522828401645	3.7082913545907856	0.0013262308377553812	0.40655627735038624	FALSE
Trifluridine	PSMB6_1	10.648888888888889	1.3242521393280389	3.723799170501337	0.0013265414531360659	0.40655627735038624	FALSE
Ibrutinib	PLEKHF2_2	1.9631578947368422	2.4443595213201696	3.7039048020943053	0.0013272852211308655	0.40655627735038624	FALSE
MK-0752	WDHD1_3	0.9842105263157894	1.5094227934934246	3.7007841414761153	0.001328457319010056	0.40655627735038624	FALSE
Erdafitinib	DDX60_1	1.6533333333333333	1.6370786535153325	3.860924280581525	0.0013285762369601591	0.40655627735038624	FALSE
Idelalisib	DDX60_1	5.406666666666666	2.3387968406973427	3.860506007957145	0.0013297622624651123	0.40655627735038624	FALSE
Pracinostat	CALD1_1	6.53625	0.945882760142938	3.8203841869882798	0.001330239221407151	0.40655627735038624	FALSE
Sitravatinib	AS3MT_2	6.469473684210526	1.7727509339699814	3.6997913615753566	0.0013310026160023088	0.40655627735038624	FALSE
AMG319	IGF2BP3_1	2.285263157894737	1.4662609429085596	3.7016097262155947	0.0013317946914921377	0.40655627735038624	FALSE
Nilutamide	UBE4A_3	0.9884210526315789	1.1231314751197214	3.7081844159834816	0.0013334721380914613	0.40655627735038624	FALSE
Alisertib	S100A11_1	15.974117647058824	2.0484240254931256	3.7510060689516416	0.0013334969123733383	0.40655627735038624	FALSE
Salinomycin	TFAP4_2	-4.805882352941176	2.0465754696332588	3.763970130669905	0.0013338904462423334	0.40655627735038624	FALSE
Daunorubicin	DOK2_1	6.86	1.3910033968674496	3.7589285085700657	0.0013383752345806834	0.40655627735038624	FALSE
Flutamide	UBE4A_3	1.9873684210526315	1.301228335911232	3.7065286821370926	0.0013386905333938664	0.40655627735038624	FALSE
Cytarabine	NFATC4_3	16.961111111111112	-5.275668655933312	-3.711215402046782	0.0013392016864960284	0.40655627735038624	FALSE
AVN944	GGH_2	10.181176470588236	1.439172278591359	3.7667515275180756	0.0013399234059999167	0.40655627735038624	FALSE
Lifirafenib (BGB-283)	SDSL_2	7.58	1.6003909129117948	3.7274680866260432	0.0013411380063039604	0.40655627735038624	FALSE
AZD1152-HQPA	TTBK2_1	12.68	1.748478428503273	4.397560071834361	0.0013414012090181156	0.40655627735038624	FALSE
Volasertib	KRI1_2	12.13125	-1.3368838444558035	-3.807887787788792	0.0013422294715817764	0.40655627735038624	FALSE
Verdinexor	LAT2_2	5.861052631578947	-1.2326620967616102	-3.687077741066359	0.0013445342021224961	0.40655627735038624	FALSE
Floxuridine	HSPA4L_1	28.47	-1.7228722296397836	-4.003974959155572	0.0013472314214642539	0.40655627735038624	FALSE
Copanlisib	SUPT16H_2	6.626666666666667	2.367531260773563	3.8165141898407695	0.0013487196232773947	0.40655627735038624	FALSE
Crenolanib	ARHGEF9_1	0.2326315789473684	2.0194167148714643	3.69737227451598	0.0013493442300358217	0.40655627735038624	FALSE
Tacrolimus	TPM1_1	9.727368421052631	-2.9558474213755437	-3.6963148092909646	0.0013498072443549132	0.40655627735038624	FALSE
Amsacrine	BUD13_1	15.35375	-1.5489924839570202	-3.7789698632908566	0.001350378760825785	0.40655627735038624	FALSE
Ponatinib	NECTIN2_1	9.047777777777778	3.2249395711666824	3.70360551367882	0.0013505846806966776	0.40655627735038624	FALSE
Pevonedistat	JPT1_2	9.217647058823529	1.0645764778084927	3.7397094217890294	0.001351408749297873	0.40655627735038624	FALSE
Fludarabine	ZC2HC1A_1	3	1.4945343945156708	3.8200738875159974	0.0013516479959335386	0.40655627735038624	FALSE
Doxorubicin	GGH_1	6.946666666666666	0.9581414475888521	3.711605242474304	0.0013519381254146774	0.40655627735038624	FALSE
Altiratinib	AGMAT_0	3.598333333333333	-1.3068230704409194	-4.115808022438797	0.0013529139070412174	0.40655627735038624	FALSE
NMS-873	TOR4A_2	6.5200000000000005	2.051735201806791	4.31575908725585	0.0013539795977195056	0.40655627735038624	FALSE
Fludarabine	BUD13_1	3.93125	-1.6696636126867694	-3.777614055075174	0.0013544861995937983	0.40655627735038624	FALSE
Mivebresib	DCLK2_2	10.430769230769231	-1.970716506457064	-3.9709326144144166	0.0013548097583623052	0.40655627735038624	FALSE
BX-912	RBM47_3	4.18	0.7071994134026811	4.162080477617943	0.0013557605032181825	0.40655627735038624	FALSE
Etoposide	NAXD_1	15.184444444444445	-1.9124513946319301	-3.712108656664032	0.0013564236180345066	0.40655627735038624	FALSE
Daporinad	PIK3C2A_3	12.665555555555557	-1.9284121889396382	-3.716445818489261	0.0013565810471781769	0.40655627735038624	FALSE
Prexasertib	JPT1_2	15.751764705882353	1.4430021094927092	3.7379693273958132	0.0013568267833306688	0.40655627735038624	FALSE
Talazoparib	MTUS2_1	9.994285714285715	3.400024642633161	3.880250710433144	0.0013578038506513281	0.40655627735038624	FALSE
Galunisertib	HCK_2	0.8470588235294118	0.6810537790674086	3.7633541102302157	0.0013579935471716917	0.40655627735038624	FALSE
Cytarabine	ARHGAP42_2	17.376923076923077	-4.020044013807454	-3.9709798629505184	0.0013588199331215282	0.40655627735038624	FALSE
AMG-232	CCDC85C_1	7.828421052631579	-3.428595421523105	-3.6841672624856483	0.001358998296624919	0.40655627735038624	FALSE
Cytarabine	SPRY4_0	12.94	4.1738790874979275	4.262887990529237	0.0013604995887927214	0.40655627735038624	FALSE
Vincristine	APBB2_2	9.02	2.7343747974245645	3.68768496019088	0.0013613283976482004	0.40655627735038624	FALSE
Panobinostat	FUOM_1	7.108421052631579	1.8364745015455426	3.6805204546017483	0.0013615343555855473	0.40655627735038624	FALSE
Lifirafenib (BGB-283)	CRKL_2	7.616842105263158	2.1303939302391397	3.68720012760355	0.0013629719608304542	0.40655627735038624	FALSE
GSK2656157	SAV1_0	2.783157894736842	0.648967374077725	3.688987748564307	0.0013630159433646457	0.40655627735038624	FALSE
Fludarabine	EFEMP1_1	4.481818181818182	-1.2901835676016005	-4.217195167947454	0.0013634885934735235	0.40655627735038624	FALSE
AT9283	KRT7_3	7.242222222222222	1.017207634138185	4.4184667501596655	0.0013635858867838684	0.40655627735038624	FALSE
Docetaxel	ELAC1_2	16.063157894736843	2.1257745325101234	3.6822827374656417	0.0013640119281903022	0.40655627735038624	FALSE
AT9283	PFAS_1	8.598947368421053	3.207817405650842	3.6892545286030742	0.0013641296123410528	0.40655627735038624	FALSE
Duvelisib	RELCH_2	2.7021052631578946	6.3786909218303816	3.688487478435947	0.0013660122272114686	0.40655627735038624	FALSE
Ivosidenib	NAPA_2	1.0736842105263158	0.8958109698486556	3.692077103545496	0.0013662702391606934	0.40655627735038624	FALSE
Salinomycin	TES_2	-6.0777777777777775	-3.2448019948557985	-4.320675761769457	0.0013667930324573986	0.40655627735038624	FALSE
AT-406	DIAPH2_1	1.3399999999999999	1.1152106898658567	3.6853414044823976	0.0013677074345210423	0.40655627735038624	FALSE
AZD7762	VAMP5_0	2.6666666666666665	-0.779103060992225	-3.828020822398196	0.0013677255034904494	0.40655627735038624	FALSE
Nilutamide	GTF3C1_4	1.07	1.152238509482042	3.725225402410504	0.0013687469040457396	0.40655627735038624	FALSE
Triciribine	JPT1_2	9.198823529411765	1.8347936140901575	3.7338887553085107	0.0013696169823825867	0.40655627735038624	FALSE
Decitabine	MYO1F_2	2.6557894736842105	3.6086178894844103	3.6845814292325625	0.0013696211335943852	0.40655627735038624	FALSE
Mocetinostat	ISYNA1_2	6.092941176470588	0.986699589749522	3.7380867270611393	0.0013696402366094775	0.40655627735038624	FALSE
OTS167	PLCD1_2	1.5642105263157895	-1.2996856932440168	-3.687727748927694	0.0013708094415068183	0.40667652407833044	FALSE
GSK-1070916	CTH_1	13.707368421052632	2.8343600783309615	3.678986062008933	0.001371993747025158	0.40679626562682836	FALSE
Sitravatinib	PRKACB_2	6.469473684210526	-3.3335219219327503	-3.684479298391267	0.00137274172729111	0.40679626562682836	FALSE
AMG-232	HECW1_3	7.4975000000000005	-2.1297111791779715	-3.795783276179478	0.001375495375931057	0.40692383569314555	FALSE
Pemetrexed	LATS1_3	19.18	-9.439248199724805	-3.6831633487967	0.0013760143520657507	0.40692383569314555	FALSE
Ibrutinib	COX6B1_0	2.1941176470588237	1.0800115367617777	3.7469281120378466	0.001376279628470753	0.40692383569314555	FALSE
Docetaxel	F5_1	15.76	-1.853639139282192	-3.804368391798638	0.0013772297569671623	0.40692383569314555	FALSE
Fludarabine	AGPAT5_1	4.263636363636364	-1.3391577152722307	-4.196605670952675	0.0013775296659101753	0.40692383569314555	FALSE
Canertinib	PHLDB1_1	3.435	0.7028820171224133	3.788242290589558	0.0013777596499200493	0.40692383569314555	FALSE
Trifluridine	PTPN12_2	10.648888888888889	-4.476915411730501	-3.705299826010223	0.001379553952885652	0.40719425149105626	FALSE
A-1155463	MNS1_0	7.051666666666667	1.815749089173042	3.9918585681828054	0.0013802053828648568	0.40719425149105626	FALSE
VER-155008	TESK2_1	2.2305263157894735	1.9496384377275062	3.6820382677303445	0.0013827364756145632	0.4073125969402321	FALSE
UCN-01	JPT1_1	6.108421052631579	1.427822382104394	3.678323992981524	0.0013830008857500513	0.4073125969402321	FALSE
Venetoclax	NHLRC3_2	20.66111111111111	3.9747109807735	3.7082135284578275	0.0013834030507391465	0.4073125969402321	FALSE
Salinomycin	CHID1_2	-5.970588235294118	2.6426171258783566	3.736168112399673	0.0013839099261241242	0.4073125969402321	FALSE
Tipifarnib	ARHGEF9_1	6.405263157894737	2.1022509241925933	3.686529953157125	0.0013844330354604074	0.4073125969402321	FALSE
Ravoxertinib	DNPH1_1	5.538888888888889	1.5194801955941548	3.7118697941837784	0.0013859892098836075	0.40754514985695756	FALSE
Prexasertib	MRPS31_2	15.416470588235294	-2.3490875559901134	-3.7896440743410964	0.0013884907458846932	0.4078536611025372	FALSE
Sunitinib	IFT172_2	2.8	1.920471694161927	3.814708370530967	0.0013891031832041806	0.4078536611025372	FALSE
Bosutinib	MICU1_1	3.31	1.339851561328446	3.755728376834685	0.0013901347491428592	0.4078536611025372	FALSE
Etoposide	FAIM_2	15.245263157894737	-1.775851982148945	-3.675114070689977	0.0013915012878338356	0.4078536611025372	FALSE
Pazopanib	OTUD7B_2	2.9483333333333333	-1.4222745405061599	-4.022994004086049	0.0013921453451113139	0.4078536611025372	FALSE
Etoposide	ALDH1B1_3	15.25	1.309252547881961	4.146653080685238	0.0013925107933434827	0.4078536611025372	FALSE
LY3023414	EIF4EBP2_0	5.657777777777778	1.8994047929415936	3.7046368895022894	0.0013935033002014441	0.4078536611025372	FALSE
TAK-901	DDHD1_1	8.32842105263158	-1.3866690192230693	-3.679004290642855	0.0013938111647490024	0.4078536611025372	FALSE
S-63845	RAVER2_2	-2.44	3.3327198751080473	3.6825191468758947	0.0013940238533694824	0.4078536611025372	FALSE
Eribulin	KIAA0556_1	18.01764705882353	-3.1799623452158956	-3.7323213197220086	0.0013947015978359068	0.4078536611025372	FALSE
AZD-5438	LBH_0	-0.2968421052631579	2.418194749422478	3.6771692636497297	0.0014000997462087419	0.4087047185645968	FALSE
Nintedanib	AS3MT_1	1.04	1.2731594137594666	3.679975127668815	0.0014004950905169703	0.4087047185645968	FALSE
Methotrexate	ANKS3_0	3.7211764705882353	1.82891634097591	3.736826678278905	0.001400523072561576	0.4087047185645968	FALSE
SGC-CBP30	CARD11_3	4.185263157894737	-1.9810643110730057	-3.6797680245009956	0.001400683559294253	0.4087047185645968	FALSE
Fimepinostat (CUDC-907)	PPID_1	7.437894736842106	-4.04881670733751	-3.680409960163252	0.0014022619577991867	0.4088052027789551	FALSE
Tozasertib	SUPT16H_2	16.053333333333335	-2.3798796400591	-3.7986066138799024	0.0014025641464390408	0.4088052027789551	FALSE
Dasatinib	CRKL_1	2.4894736842105263	3.393019518855077	3.676259198592992	0.0014072569386350624	0.4099485040547934	FALSE
AZD6738	HSPA4L_1	9.68	-0.946277986857939	-3.981180146118688	0.0014082702650346796	0.41001927436423263	FALSE
Nilutamide	BTF3L4_2	0.7575	-0.9970511797752294	-3.791021670661953	0.0014103345638639244	0.41026488516024173	FALSE
Nilutamide	EIF4G1_3	0.9884210526315789	1.7391007700649765	3.6822534839784264	0.0014114856741911947	0.41026488516024173	FALSE
MST-312	TTPA_0	3.338461538461538	1.754950540846291	3.9920876766900313	0.001412734350731527	0.41026488516024173	FALSE
Bosutinib	CRKL_2	3.2757894736842106	2.1256665562137766	3.672079688084542	0.0014128506335085455	0.41026488516024173	FALSE
PS-1145	BZW1_2	1.1242105263157895	3.502635846038124	3.678008877483682	0.0014129681008348421	0.41026488516024173	FALSE
Gemcitabine	ZC2HC1A_1	13.72	2.3696546747798446	3.7988571014351473	0.001415620217537848	0.41031494417566106	FALSE
Sapanisertib	ADA2_3	6.452222222222222	-2.3396896121047543	-3.6984895978132446	0.0014156964591847958	0.41031494417566106	FALSE
Pacritinib	TESK2_1	-2.7210526315789476	2.5848923626359914	3.6720227657218327	0.0014160260490271171	0.41031494417566106	FALSE
Daporinad	SLC4A1AP_3	12.915555555555557	2.5377959937019012	3.7154685109529053	0.001417154838022897	0.41031494417566106	FALSE
Quisinostat	TXNRD3_1	5.27	1.9467404534578647	4.234085507294838	0.0014173762221557078	0.41031494417566106	FALSE
Etoposide	GGH_1	15.70111111111111	1.384949208362268	3.69118215753534	0.0014182051650484034	0.41031494417566106	FALSE
Mocetinostat	ANKRD50_1	6.613684210526316	-1.7702312677758176	-3.6733170951994176	0.0014194382458835226	0.41031494417566106	FALSE
PS-1145	IMP4_2	0.8122222222222223	0.7909509408071463	3.7230989142755906	0.001419618830812223	0.41031494417566106	FALSE
Birinapant	OAT_2	1.288888888888889	-1.7467091003107842	-3.6853766292268957	0.001420079002772456	0.41031494417566106	FALSE
Cobimetinib	CMC4_0	0.3305263157894736	-0.9843592164490543	-3.6718930184029794	0.0014211931499364758	0.41040870393381446	FALSE
TAK-901	SLC16A3_0	8.334999999999999	-1.1607199602324478	-4.074013181546282	0.0014225449569626363	0.41040870393381446	FALSE
Encorafenib	CORO2B_1	1.931578947368421	1.8301765080159789	3.6734430574229013	0.0014227168612424238	0.41040870393381446	FALSE
Venetoclax	STAP1_1	21.576470588235292	-2.0786614127583873	-3.7321670584601683	0.0014243517846241065	0.4106390459703993	FALSE
Eltanexor	LBH_0	9.981052631578947	2.7330381430628794	3.6695470408590776	0.0014256695071681892	0.4106390459703993	FALSE
Raltitrexed	NDRG4_1	18.330000000000002	-3.7665515559679648	-4.311861777765347	0.0014274347599633572	0.4106390459703993	FALSE
Ibrutinib	RELCH_2	1.9631578947368422	4.6206530719277374	3.6693773752085006	0.0014293892736614098	0.4106390459703993	FALSE
Navitoclax	SHROOM1_0	16.1	-2.3280439586507624	-4.251599721389254	0.0014301788268340438	0.4106390459703993	FALSE
Sitravatinib	TRAF5_1	6.469473684210526	2.068357159936439	3.6699598895241423	0.001430225741648352	0.4106390459703993	FALSE
KD025	AL159141.1_1	-0.20375	-1.1812480052515286	-3.7644225256492425	0.0014305562174128444	0.4106390459703993	FALSE
Birinapant	PTPN12_2	1.5666666666666667	4.75551528299875	3.689145094915549	0.001432678534247418	0.4106390459703993	FALSE
Pilocarpine	HEATR1_3	-0.7266666666666667	0.9936409341862388	3.701537947852403	0.0014329956523178318	0.4106390459703993	FALSE
Valrubicin	TOR4A_2	6.08	2.071870014098021	4.280359732423996	0.0014342214083205137	0.4106390459703993	FALSE
Cytarabine	AGPAT5_1	17.854545454545455	-2.5666291503635916	-4.173150948485424	0.001434469148648437	0.4106390459703993	FALSE
Vincristine	AFAP1L1_1	6.55	-2.722703137224453	-4.1198316259522185	0.0014345022277705323	0.4106390459703993	FALSE
Triciribine	PLEKHA8_0	9.86	-2.757564312510724	-3.7902367851557095	0.0014350671574762336	0.4106390459703993	FALSE
Cladribine	SETD6_1	4.068333333333333	-2.2491317395222943	-4.081040856657785	0.001435543850452198	0.4106390459703993	FALSE
Bosutinib	NAPEPLD_0	4.426666666666667	1.4300519211578087	3.9635581004911855	0.0014370713818460882	0.4106390459703993	FALSE
Erastin	APP_3	12.117777777777778	-1.6608219761990737	-3.7075187739934705	0.0014380551170416088	0.4106390459703993	FALSE
Cabazitaxel	KRT7_3	14.36888888888889	1.609108188910129	4.38382269663715	0.0014382041983754233	0.4106390459703993	FALSE
PF-670462	CASP1_1	3.3368421052631576	2.38611172991831	3.668592002199694	0.0014383250632904136	0.4106390459703993	FALSE
Ralimetinib	AFG1L_2	3.6894117647058824	-1.2127383144029862	-3.7339285147697368	0.001439200630377182	0.4106390459703993	FALSE
Radotinib	SRPRA_2	7.2125	6.025824851453772	3.811554654407875	0.0014398780053395644	0.4106390459703993	FALSE
Tozasertib	ARHGEF40_2	14.930588235294119	1.5193061184143366	3.7195896277322515	0.0014400420797822402	0.4106390459703993	FALSE
Alisertib	FRS2_0	14.8	-2.990081613390871	-4.19675429642968	0.0014407854856796718	0.4106390459703993	FALSE
Lifirafenib (BGB-283)	RASAL1_2	7.821176470588235	2.1547306477018267	3.7387905317327537	0.0014415947477531364	0.4106390459703993	FALSE
SAR405838	IMP4_2	9.093333333333334	-2.006976769420954	-3.7162610827849547	0.0014420326346024912	0.4106390459703993	FALSE
Sabutoclax	LRRC41_1	7.748421052631579	-12.743114126811774	-3.6675096789002515	0.0014435825862379038	0.41083379639210665	FALSE
Navitoclax	ZNF516_1	18.34	3.528901635422891	3.7915186587823766	0.0014448911593748595	0.41083379639210665	FALSE
BI-2536	LAMP2_0	14.5525	-2.153824282680108	-3.8115260777270543	0.001445032292504704	0.41083379639210665	FALSE
AZD1208	ARHGEF11_3	1.6736842105263157	2.21793586245756	3.6661255269023934	0.0014467498207307934	0.41085432659592097	FALSE
LY-2874455	GABPB1_2	1.2683333333333333	7.492035701010887	4.024118911307223	0.0014477259922281596	0.41085432659592097	FALSE
Foretinib	PLCG1_1	3.4663157894736845	3.3122310773257753	3.666566653501444	0.0014477629568863805	0.41085432659592097	FALSE
AZD1208	FERMT1_2	1.6736842105263157	1.709060621075244	3.6641979173795085	0.0014481923338555717	0.41085432659592097	FALSE
Tubastatin_A	PLS1_1	5.486315789473684	3.646391288174472	3.660231822887773	0.0014509030321228798	0.41140405720222034	FALSE
BI-2536	SPTBN2_3	13.198823529411765	-3.2588747632039974	-3.7325436076304954	0.0014529386745441675	0.41160351717160587	FALSE
Birabresib	BAG3_2	4.102352941176471	2.1269127116163733	3.709954359985817	0.0014540066578533127	0.41160351717160587	FALSE
LY3009120	SCML2_1	7.986315789473684	1.7123897324008994	3.6648278976493347	0.0014544411521334988	0.41160351717160587	FALSE
AVN944	CATSPERZ_0	9.906666666666666	2.658917271068405	3.8004743656899223	0.0014546999304800058	0.41160351717160587	FALSE
Resminostat	SNCB_0	6.529473684210527	0.810902600632314	3.6547423891563584	0.0014572817211218002	0.412032497379007	FALSE
Vincristine	SIPA1L3_3	9.32625	-2.032260640373149	-3.748098201750999	0.0014578236937539044	0.412032497379007	FALSE
Erdafitinib	DGKQ_1	1.3926315789473684	2.9670735392129575	3.669191036114915	0.001459271447837151	0.412032497379007	FALSE
Tozasertib	RCN2_1	15.112941176470589	-3.49253736915335	-3.7677635990656095	0.0014597567015557215	0.412032497379007	FALSE
BI-2536	SEMA4A_2	12.549090909090909	3.0740358600474416	4.046355801175113	0.0014600868996076976	0.412032497379007	FALSE
VS-4718	FAIM_2	2.426315789473684	1.410527099025456	3.6542481959222655	0.001462402035379842	0.4123744112041548	FALSE
Nilutamide	PRPF40B_2	0.9317647058823529	0.8893495745995521	3.726401049206239	0.0014631777653544556	0.4123744112041548	FALSE
Nilotinib	FBXO44_1	6.852941176470588	3.0787137131757976	3.71463014443062	0.0014637749064560144	0.4123744112041548	FALSE
GSK650394	MYO18B_3	3.1236363636363635	1.2653613771447518	4.102637611661494	0.0014643977670602086	0.4123744112041548	FALSE
Marimastat	MPP7_2	0.5046153846153846	0.6659295220082356	3.950378703478934	0.001465533627571871	0.4124760282394561	FALSE
Duvelisib	RINL_1	2.7021052631578946	2.777765840085352	3.6564997369217127	0.0014695572631793026	0.41338987570736846	FALSE
Trametinib	CGN_1	-0.01368421052631552	-1.6695866558666486	-3.657130804303374	0.0014730280543413959	0.4137455524265406	FALSE
Fimepinostat (CUDC-907)	NOC3L_2	7.3585714285714285	-1.4336901488320102	-3.8707026546187375	0.001473276207963795	0.4137455524265406	FALSE
Alisertib	SDC2_0	16.62	-2.207002394885504	-4.083565812789211	0.0014737026382824522	0.4137455524265406	FALSE
Cladribine	APP_3	3.31	-1.9233553304981612	-3.6967279605110583	0.0014742924477415622	0.4137455524265406	FALSE
Vistusertib	EIF4EBP2_0	8.597777777777777	2.3858632804638993	3.68035610361704	0.0014747086056869805	0.4137455524265406	FALSE
SAR405838	HECW1_3	9.60375	-1.9955528127095388	-3.7633449074522454	0.0014773873286117976	0.4142787110553664	FALSE
TAK-901	TXNRD3_1	7.2	2.007102753932798	4.207762032954723	0.0014813794801474694	0.4148061042436766	FALSE
Mitoxantrone	GGH_1	9.406666666666666	1.1720004832861615	3.672540013004364	0.001481493731106269	0.4148061042436766	FALSE
Eribulin	UQCRC1_2	16.758823529411764	-1.8070466841763217	-3.7578464547314545	0.0014816062488110817	0.4148061042436766	FALSE
Marimastat	PLEKHG4B_2	1.0999999999999999	0.8966349065444511	3.794976620901854	0.0014834073663611265	0.41480748347117313	FALSE
Galunisertib	SPTLC1_3	0.9	0.6853497953952152	3.769535939668582	0.0014838285324400044	0.41480748347117313	FALSE
Sorafenib	KDM5B_3	1.723076923076923	1.9294196928535328	3.9170712291129854	0.0014839493305997358	0.41480748347117313	FALSE
FRAX486	TRAF3IP3_2	4.823157894736842	1.4010811034592696	3.6531327412997654	0.0014847710678531937	0.41481931591448723	FALSE
Vinorelbine	TBC1D8_1	18.085263157894737	-2.722950187654893	-3.6486791360393096	0.0014896453821827047	0.41589628247145016	FALSE
Erastin	SPRY4_0	12.47	2.108314597727454	4.208449332059435	0.001490188737586158	0.41589628247145016	FALSE
JQ1	JPT2_1	5.693684210526316	1.7357496667080452	3.645696545410816	0.001491088965346386	0.4159294200694522	FALSE
AZD1208	ARPP21_1	1.6736842105263157	-2.0587933612546894	-3.6521176646631632	0.0014936589662029281	0.4161415798191225	FALSE
Methotrexate	LASP1_1	3.3355555555555556	-1.7567730496554614	-3.6936097699684574	0.001494655555858346	0.4161415798191225	FALSE
PFI-1	PIP4K2C_1	3.9214285714285717	-1.4546867106177248	-3.8211116599164163	0.001494975706997121	0.4161415798191225	FALSE
CC-115	AHNAK_2	4.67125	-2.100937477332663	-3.7765812193363115	0.0014957019041818111	0.4161415798191225	FALSE
Methylprednisolone	NCF2_2	15.82	2.8981060302237953	3.7769591152740327	0.0014965386010164187	0.4161415798191225	FALSE
Dactinomycin	BCAR3_1	12.514999999999999	-1.9740021614709695	-3.9501384300954583	0.0014965408996471417	0.4161415798191225	FALSE
Cladribine	ABL1_1	3.3810526315789473	3.248353620887742	3.64655919881229	0.001498481961560409	0.41646374073604553	FALSE
ML390	ENPP4_1	11.138461538461538	-2.1249668905108123	-3.924865697271327	0.0015037447646406481	0.4173178100487241	FALSE
KU-60019	SAV1_0	1.4410526315789474	0.6181882540831617	3.647430082374763	0.001504289783376395	0.4173178100487241	FALSE
Tosedostat	CGN_1	3.486315789473684	-1.4985615748341647	-3.6478712216911866	0.0015057180833367898	0.4173178100487241	FALSE
Navitoclax	SAV1_0	19.20421052631579	-1.2750806804724335	-3.6468989082549594	0.0015061859394372718	0.4173178100487241	FALSE
Birabresib	DCLK2_1	5.989230769230769	-1.8576074175110495	-3.9177872542104764	0.0015061936578548638	0.4173178100487241	FALSE
Danusertib	RPIA_1	13.392631578947368	3.0319203005822475	3.641444946619231	0.0015068526746670882	0.4173178100487241	FALSE
Idasanutlin	OPHN1_0	13.354736842105263	2.3563602052322623	3.64465871632922	0.0015075252144514687	0.4173178100487241	FALSE
Ponatinib	LY9_0	10.0825	1.5652116609574978	3.7367008261632426	0.0015092198949447297	0.4173178100487241	FALSE
Tazemetostat	COG2_3	1.1726315789473685	1.5480147066378658	3.651701436983476	0.001510097159116206	0.4173178100487241	FALSE
GSK650394	GTF3C1_4	2.787777777777778	1.5354351474706474	3.6826991209764417	0.001510179665096154	0.4173178100487241	FALSE
Tazemetostat	DNAJB14_3	1.0116666666666667	1.2587674169378436	4.039820274431135	0.0015104971872776645	0.4173178100487241	FALSE
GSK-J4	SEC63_2	-7.216363636363637	1.3768484541695678	4.141615371275992	0.0015109642180057483	0.4173178100487241	FALSE
Sunitinib	TNFRSF1B_0	3.5872727272727274	1.228228165266997	4.0359752918746725	0.001512737675903994	0.4174496034413161	FALSE
Methotrexate	HECTD4_3	3.8273684210526313	3.686696498412175	3.6456291759950297	0.0015132184826925014	0.4174496034413161	FALSE
Fludarabine	CCN2_1	3.68	2.8037221920396576	4.154945735728851	0.0015141204004632805	0.4174496034413161	FALSE
Raltitrexed	ACSL4_2	18.125263157894736	-4.206800737514425	-3.6346309342016947	0.0015145787943519674	0.4174496034413161	FALSE
Pazopanib	NCKAP5_3	2.963076923076923	0.8224103315535984	3.9115998977426454	0.0015159378330762195	0.4175026530375418	FALSE
BX-912	SETD6_1	9.51	-1.3554647112882547	-4.051012164769425	0.0015163401656474874	0.4175026530375418	FALSE
Alisertib	ZNF277_2	17.055	-2.9305912646820063	-4.033553561228906	0.0015179832902915888	0.41753577290837235	FALSE
AR-42	PLS3_1	8.59764705882353	1.5653936970998503	3.7160826834405967	0.0015192926823058665	0.41753577290837235	FALSE
Etoposide	MTCL1_1	15.245263157894737	-3.2785552529384034	-3.639328785032791	0.001519574106792722	0.41753577290837235	FALSE
Rocilinostat	SHANK3_2	6.287058823529412	0.8886389063759856	3.7018994027930527	0.0015195985001118274	0.41753577290837235	FALSE
Ribociclib	DHRS1_0	2.4077777777777776	1.716693887962352	3.6664233149827363	0.0015207472379793576	0.4175928031983389	FALSE
PF-03758309	ZNF264_2	4.037894736842105	7.871970625414357	3.6421815087248843	0.0015214952978400795	0.4175928031983389	FALSE
GSK-461364	FIGNL1_1	16.493684210526315	-5.540480746581571	-3.6325401388894614	0.0015222293073773486	0.4175928031983389	FALSE
SAR405838	DHX9_3	7.56	1.6200672522075978	4.098905848008957	0.0015234018685338266	0.4175928031983389	FALSE
Sabutoclax	ATL2_1	10.346666666666668	-3.9570042776511585	-3.849128154532275	0.0015237291512806153	0.4175928031983389	FALSE
Palomid-529	SFMBT2_2	2.1541176470588237	1.8132616524015992	3.7038778925434928	0.0015279765873010445	0.41816971403902875	FALSE
VLX1570	ANXA11_1	0.4378947368421053	1.4074398934167938	3.6443774399345865	0.0015281178883249616	0.41816971403902875	FALSE
Danusertib	SLC43A1_0	13.64	-1.246223229460635	-3.6870945369575483	0.0015299324295729095	0.41816971403902875	FALSE
Flutamide	EIF3E_3	1.9873684210526315	1.5147790002062944	3.647578382350625	0.001530609815979165	0.41816971403902875	FALSE
Triciribine	L1CAM_2	9.656666666666666	-5.80676861682589	-3.6677079321867043	0.001530875116464167	0.41816971403902875	FALSE
Cytarabine	ASPH_2	17.33529411764706	5.683144364115086	3.687309192125972	0.0015314283169036865	0.41816971403902875	FALSE
Agerafenib (CEP-32496)	ZNF770_0	9.06875	1.9714917125219027	3.7481522194091488	0.00153187268987898	0.41816971403902875	FALSE
Decitabine	ACSL4_2	2.6557894736842105	-3.241998242836746	-3.6298084706111	0.0015321198261936816	0.41816971403902875	FALSE
Selinexor	LAT2_2	10.39578947368421	-1.3498831045361575	-3.631290421952202	0.0015359163985157504	0.41897369580221405	FALSE
MK-0752	SEC24A_2	0.9842105263157894	1.8099707038861874	3.642365565142314	0.001536639937706533	0.41897369580221405	FALSE
Dactinomycin	GGH_2	13.510588235294117	1.2767796467992212	3.7051061475936398	0.0015405095763029368	0.41960910060472284	FALSE
Vistusertib	IGF2BP3_1	8.67263157894737	1.8089667271059386	3.640130742710929	0.0015405471804759434	0.41960910060472284	FALSE
AT9283	FDPS_0	8.598947368421053	2.7002206207923263	3.635635084250648	0.0015426557090038554	0.41989965077542774	FALSE
Danusertib	BCAT1_2	13.392631578947368	1.8997812055815335	3.6264093582996475	0.0015431918081798954	0.41989965077542774	FALSE
Omipalisib	ARSA_2	12.210526315789474	2.699699352015144	3.6348018814886736	0.0015450416717047485	0.4201881751054614	FALSE
Axitinib	GFM2_2	6.681052631578948	-5.247974334560029	-3.6328069299269106	0.0015458645720129978	0.4201972553498702	FALSE
ML390	ZNF516_1	9.2	-3.8396220940316836	-3.760089078387303	0.0015472072934557086	0.4203475520940128	FALSE
Givinostat	PLS3_1	5.482352941176471	2.005838332760825	3.707314038238435	0.0015496296100663072	0.4203578523739177	FALSE
CPI-0610	JPT1_1	4.015789473684211	1.8568977972885585	3.6303833968710837	0.0015501413122932946	0.4203578523739177	FALSE
Duvelisib	ZNF264_2	2.7021052631578946	4.802761626588664	3.634289079560511	0.0015502429484802668	0.4203578523739177	FALSE
PF-06463922	C9orf64_1	1.2184615384615385	-2.0469826170642924	-3.8609185572470603	0.0015504044616740328	0.4203578523739177	FALSE
AZD-6482	WWC2_0	4.83875	-1.3895524116529299	-3.7370577239768035	0.0015555117571275736	0.42120430064864584	FALSE
Trifluridine	TFG_2	10.433684210526316	1.7798385282785454	3.626436704447919	0.0015568886201922812	0.42120430064864584	FALSE
SGC-CBP30	METTL4_0	4.185263157894737	-1.3665582815015545	-3.636641594826487	0.0015573274277165242	0.42120430064864584	FALSE
Dactinomycin	XRCC6_3	13.44	-2.8989433243650984	-3.6711276203179644	0.001557953491113164	0.42120430064864584	FALSE
AZD1775	LAMP2_0	10.715	-1.73975304871675	-3.7764876478105935	0.0015580165996113401	0.42120430064864584	FALSE
GSK269962	SNTB1_2	9.033684210526316	-1.7116004336686514	-3.633097518708141	0.0015582748391225942	0.42120430064864584	FALSE
Pilocarpine	PRPF40B_2	-0.6776470588235294	0.8648695599738768	3.6980655466582117	0.00156014638751661	0.4214961172333199	FALSE
Trifluridine	MARCKS_1	10.996363636363636	0.945610601611575	4.06132996594028	0.001562395911621301	0.4217823568743861	FALSE
BMS863233	ADA2_2	1.5157894736842106	-0.7624998178955219	-3.630858822758291	0.0015627908695517102	0.4217823568743861	FALSE
Amuvatinib	IGF2BP3_3	4.837777777777777	1.0448047384208854	3.6790756937219062	0.0015657342959452347	0.42236257978973984	FALSE
SCH772984	TANC1_2	2.935	1.5025555897079412	3.7402912705892892	0.0015680185680903027	0.4227644956349003	FALSE
Cabozantinib	CARD6_1	2.333846153846154	2.9706524319446665	3.87048007202467	0.0015694149484066682	0.4229267349371092	FALSE
Idasanutlin	ESAM_0	13.354736842105263	2.3321808383469866	3.6287488997597492	0.0015728381566398704	0.42350568272306965	FALSE
CUDC-305	ANXA4_1	1.4778947368421052	-2.3577330377650965	-3.6304296277262487	0.00157344889089651	0.42350568272306965	FALSE
Midostaurin	WWC3_2	7.423157894736843	-4.303703012531238	-3.622648886762905	0.0015739505178763676	0.42350568272306965	FALSE
Danusertib	UQCRC1_2	13.481176470588235	-1.6538490282080591	-3.73009965302344	0.0015752601983985129	0.4235464811919966	FALSE
MK-0752	ANKRD50_1	0.9842105263157894	1.20079487387852	3.629241301230749	0.0015756937544345111	0.4235464811919966	FALSE
A-419259	MSH6_1	6.341052631578947	3.124135139722118	3.6298521219830184	0.0015774324954130482	0.42358643958568004	FALSE
Varlitinib	NRIP1_3	4.693333333333333	1.1113496145841555	3.7601220545968945	0.0015774341691821825	0.42358643958568004	FALSE
Litronesib	F5_1	14.72	-1.8169818415061219	-3.74102553570436	0.0015821481813414985	0.4242481283854209	FALSE
A-1210477	PAF1_1	5.944210526315789	1.9020440890420314	3.6278097926159707	0.0015822413560107349	0.4242481283854209	FALSE
Bleomycin	SEMA4A_2	5.449090909090909	1.4846562279080513	4.002960586204909	0.0015823082848979713	0.4242481283854209	FALSE
Axitinib	KRT7_3	6.182222222222222	1.2416002781705782	4.321683486747724	0.0015830867885954897	0.4242481283854209	FALSE
Idarubicin	REXO4_0	7.065	-1.2836258898542803	-3.7065689535716575	0.0015867223317988265	0.42430109287303425	FALSE
Dactinomycin	CTH_1	13.387368421052631	2.1554898371378894	3.61754629944624	0.0015884115632276439	0.42430109287303425	FALSE
Entospletinib	SPATA20_2	1.96	1.338710744584564	3.6492594322615832	0.001588591361682645	0.42430109287303425	FALSE
AZD-5363	GBP5_2	5.414736842105263	1.165192054038751	3.6244051926604492	0.0015888868127277567	0.42430109287303425	FALSE
AMG-232	SRGAP3_1	7.121538461538462	-3.270222283417231	-3.8844979959698867	0.001590684597252803	0.42430109287303425	FALSE
Salinomycin	EML4_2	-5.461111111111111	2.8355441015772866	3.655095191907117	0.00159077365558811	0.42430109287303425	FALSE
GSK-690693	ARHGAP18_2	4.722105263157895	2.2893376975105664	3.623607284057824	0.0015917144661051336	0.42430109287303425	FALSE
Vinorelbine	PPFIBP1_2	18.085263157894737	-8.008514752515499	-3.617438424204679	0.0015918200945305352	0.42430109287303425	FALSE
AZD-5438	MICU1_1	0.815	1.263259287309839	3.6951072724603673	0.0015937383374273729	0.42430109287303425	FALSE
Floxuridine	FIGNL1_1	26.85684210526316	-7.722974466263652	-3.6133056662309953	0.0015937460122171846	0.42430109287303425	FALSE
Daunorubicin	GGH_1	6.2877777777777775	1.0367122249401177	3.641256372958292	0.0015940322970298894	0.42430109287303425	FALSE
Fimepinostat (CUDC-907)	ISYNA1_2	7.044705882352941	1.0692632846333159	3.6717501776250865	0.0015944876584014956	0.42430109287303425	FALSE
Cilengitide	ECT2_3	2.968421052631579	0.8750082470732747	3.626189808137386	0.001594654091953071	0.42430109287303425	FALSE
[truncated: 530,225 more rows]
