# Supplementary material for: Deep thermal profiling for detection of functional proteoform groups
Source: Nat Chem Biol. 2023 Mar 20;19(8):962–71. doi: 10.1038/s41589-023-01284-8 (PMC10374440; doi:10.1038/s41589-023-01284-8)
Supplement: Source Data Fig. 1 — Statistical source data. [file 41589_2023_1284_MOESM8_ESM.xlsx]

## Sheet: Figure 1a
sample_name	subtype	stage	sex
RCH-ACV	TCF3-PBX1	pro-B	F
LC4-1	MEF2D-HNRNPUL1	early pre-B	F
REH	ETV6-RUNX1	pre-pro-B	F
P30-OHKUBO	MEF2D-HNRNPUL1	early pre-B	F
KASUMI-9	MEF2D-HNRNPUL1	early pre-B	M
SEM	KMT2A-AFF1	pre-B	F
697	TCF3-PBX1	pro-B	M
COG-355	ETV6-RUNX1	pro-B	M
ALL-PO	KMT2A-AFF1	pre-pro-B	F
KASUMI-2	TCF3-PBX1	pro-B	M
SUP-B15	BCR-ABL1	pro-B	M
MHH-CALL-3	TCF3-PBX1	pro-B	F
TMD5	BCR-ABL1	pre-B	M
KOPN-8	KMT2A-MLLT1	late pre-B	F
NALL-1	PAX5-ETV6	pro-B	M
COG-319	TCF3-PBX1	pro-B	F
MHH-CALL-2	other	early pre-B	F
COG-394	ZMIZ1-ABL1	late pre-B	F
HAL-01	TCF3-HLF	pro-B	F
MHH-CALL-4	IGH-CRLF2	pro-B	M

## Sheet: Figure 1b
id	temperature	median_rel_value	sample
A1BG	41	1	697
A1BG	44	0.916	697
A1BG	47	0.78657	697
A1BG	50	0.68983	697
A1BG	53	0.564109	697
A1BG	56	0.369932	697
A1BG	59	0.432458	697
A1BG	63	0.353029	697
A2M	41	1	697
A2M	44	0.943543	697
A2M	47	0.854896	697
A2M	50	0.713305	697
A2M	53	0.636805	697
A2M	56	0.406681	697
A2M	59	0.44943	697
A2M	63	0.285783	697
A2M;PZP	41	1	697
A2M;PZP	44	0.884907	697
A2M;PZP	47	0.824592	697
A2M;PZP	50	0.822393	697
A2M;PZP	53	0.417645	697
A2M;PZP	56	0.438708	697
A2M;PZP	59	0.287182	697
A2M;PZP	63	0.221397	697
A2ML1	41	NA	697
A2ML1	44	NA	697
A2ML1	47	NA	697
A2ML1	50	NA	697
A2ML1	53	NA	697
A2ML1	56	NA	697
A2ML1	59	NA	697
A2ML1	63	NA	697
A4GNT	41	1	697
A4GNT	44	1.02031e+16	697
A4GNT	47	0.872953	697
A4GNT	50	0.652532	697
A4GNT	53	0.534344	697
A4GNT	56	0.308129	697
A4GNT	59	0.164068	697
A4GNT	63	0.134561	697
AAAS	41	1	697
AAAS	44	0.781584	697
AAAS	47	0.609585	697
AAAS	50	0.570693	697
AAAS	53	0.351012	697
AAAS	56	0.190853	697
AAAS	59	0.0772489	697
AAAS	63	0.0482497	697
AACS	41	1	697
AACS	44	0.789406	697
AACS	47	0.236339	697
AACS	50	0.121288	697
AACS	53	0.0682307	697
AACS	56	0.04393	697
AACS	59	0.0316511	697
AACS	63	0.0176116	697
AADAT	41	NA	697
AADAT	44	NA	697
AADAT	47	NA	697
AADAT	50	NA	697
AADAT	53	NA	697
AADAT	56	NA	697
AADAT	59	NA	697
AADAT	63	NA	697
AAGAB	41	1	697
AAGAB	44	0.961103	697
AAGAB	47	0.571406	697
AAGAB	50	0.230671	697
AAGAB	53	0.144313	697
AAGAB	56	0.0731051	697
AAGAB	59	0.0561761	697
AAGAB	63	0.0242425	697
AAK1	41	1	697
AAK1	44	0.995601	697
AAK1	47	0.825284	697
AAK1	50	0.572835	697
AAK1	53	0.351712	697
AAK1	56	0.173087	697
AAK1	59	0.164433	697
AAK1	63	0.170172	697
AAMDC	41	1	697
AAMDC	44	1.07637e+16	697
AAMDC	47	1.04471e+16	697
AAMDC	50	1.0325e+16	697
AAMDC	53	1.09229e+16	697
AAMDC	56	0.924722	697
AAMDC	59	0.88829	697
AAMDC	63	0.62153	697
AAMP	41	1	697
AAMP	44	0.957366	697
AAMP	47	0.867683	697
AAMP	50	0.716987	697
AAMP	53	0.585122	697
AAMP	56	0.501086	697
AAMP	59	0.452186	697
AAMP	63	0.10608	697
AAR2	41	1	697
AAR2	44	0.944881	697
AAR2	47	0.691974	697
AAR2	50	0.422276	697
AAR2	53	0.174755	697
AAR2	56	0.0878073	697
AAR2	59	0.0646189	697
AAR2	63	0.0428241	697
AARD	41	NA	697
AARD	44	NA	697
AARD	47	NA	697
AARD	50	NA	697
AARD	53	NA	697
AARD	56	NA	697
AARD	59	NA	697
AARD	63	NA	697
AARS1	41	1	697
AARS1	44	0.997554	697
AARS1	47	0.94763	697
AARS1	50	0.842861	697
AARS1	53	0.749874	697
AARS1	56	0.46635	697
AARS1	59	0.167394	697
AARS1	63	0.0438128	697
AARS2	41	1	697
AARS2	44	0.921628	697
AARS2	47	0.739292	697
AARS2	50	0.488052	697
AARS2	53	0.245082	697
AARS2	56	0.138543	697
AARS2	59	0.098832	697
AARS2	63	0.0677351	697
AARSD1	41	1	697
AARSD1	44	1020217192356160	697
AARSD1	47	0.720194	697
AARSD1	50	0.289233	697
AARSD1	53	0.0622636	697
AARSD1	56	0.0409028	697
AARSD1	59	0.0289175	697
AARSD1	63	0.0254025	697
AARSD1;PTGES3L-AARSD1	41	1	697
AARSD1;PTGES3L-AARSD1	44	0.96876	697
AARSD1;PTGES3L-AARSD1	47	0.742363	697
AARSD1;PTGES3L-AARSD1	50	0.357426	697
AARSD1;PTGES3L-AARSD1	53	0.0980358	697
AARSD1;PTGES3L-AARSD1	56	0.0688168	697
AARSD1;PTGES3L-AARSD1	59	0.0528556	697
AARSD1;PTGES3L-AARSD1	63	0.0331266	697
AASDH	41	1	697
AASDH	44	0.949843	697
AASDH	47	0.634013	697
AASDH	50	0.342703	697
AASDH	53	0.155683	697
AASDH	56	0.112273	697
AASDH	59	0.0514351	697
AASDH	63	0.0452357	697
AASDHPPT	41	1	697
AASDHPPT	44	0.988692	697
AASDHPPT	47	0.922156	697
AASDHPPT	50	0.708781	697
AASDHPPT	53	0.312542	697
AASDHPPT	56	0.0625255	697
AASDHPPT	59	0.0344455	697
AASDHPPT	63	0.0254056	697
AASS	41	1	697
AASS	44	0.950309	697
AASS	47	0.834863	697
AASS	50	0.788432	697
AASS	53	0.604786	697
AASS	56	0.202572	697
AASS	59	0.122787	697
AASS	63	0.0870276	697
AATF	41	1	697
AATF	44	0.92236	697
AATF	47	0.410764	697
AATF	50	0.163165	697
AATF	53	0.100547	697
AATF	56	0.074873	697
AATF	59	0.0468709	697
AATF	63	0.0409374	697
AATK	41	1	697
AATK	44	0.851963	697
AATK	47	0.654405	697
AATK	50	0.483426	697
AATK	53	0.237817	697
AATK	56	0.0919211	697
AATK	59	0.0895284	697
AATK	63	0.140331	697
ABAT	41	1	697
ABAT	44	0.96621	697
ABAT	47	0.817698	697
ABAT	50	0.720181	697
ABAT	53	0.636643	697
ABAT	56	0.508448	697
ABAT	59	0.522918	697
ABAT	63	0.287261	697
ABCA1	41	NA	697
ABCA1	44	NA	697
ABCA1	47	NA	697
ABCA1	50	NA	697
ABCA1	53	NA	697
ABCA1	56	NA	697
ABCA1	59	NA	697
ABCA1	63	NA	697
ABCA12	41	1	697
ABCA12	44	0.792732	697
ABCA12	47	0.641041	697
ABCA12	50	0.472785	697
ABCA12	53	0.260051	697
ABCA12	56	0.270175	697
ABCA12	59	0.461759	697
ABCA12	63	3024057902826420	697
ABCA13	41	NA	697
ABCA13	44	NA	697
ABCA13	47	NA	697
ABCA13	50	NA	697
ABCA13	53	NA	697
ABCA13	56	NA	697
ABCA13	59	NA	697
ABCA13	63	NA	697
ABCA2	41	NA	697
ABCA2	44	NA	697
ABCA2	47	NA	697
ABCA2	50	NA	697
ABCA2	53	NA	697
ABCA2	56	NA	697
ABCA2	59	NA	697
ABCA2	63	NA	697
ABCA3	41	1	697
ABCA3	44	0.948283	697
ABCA3	47	0.86888	697
ABCA3	50	0.806564	697
ABCA3	53	0.822136	697
ABCA3	56	0.705272	697
ABCA3	59	0.589085	697
ABCA3	63	0.0721473	697
ABCA6	41	NA	697
ABCA6	44	NA	697
ABCA6	47	NA	697
ABCA6	50	NA	697
ABCA6	53	NA	697
ABCA6	56	NA	697
ABCA6	59	NA	697
ABCA6	63	NA	697
ABCA7	41	1	697
ABCA7	44	1.05007e+16	697
ABCA7	47	0.964061	697
ABCA7	50	0.647701	697
ABCA7	53	0.470929	697
ABCA7	56	0.503012	697
ABCA7	59	0.410075	697
ABCA7	63	0.187121	697
ABCB1	41	NA	697
ABCB1	44	NA	697
ABCB1	47	NA	697
ABCB1	50	NA	697
ABCB1	53	NA	697
ABCB1	56	NA	697
ABCB1	59	NA	697
ABCB1	63	NA	697
ABCB10	41	1	697
ABCB10	44	0.908099	697
ABCB10	47	0.611978	697
ABCB10	50	0.412742	697
ABCB10	53	0.245104	697
ABCB10	56	0.156648	697
ABCB10	59	0.174165	697
ABCB10	63	0.077949	697
ABCB11	41	NA	697
ABCB11	44	NA	697
ABCB11	47	NA	697
ABCB11	50	NA	697
ABCB11	53	NA	697
ABCB11	56	NA	697
ABCB11	59	NA	697
ABCB11	63	NA	697
ABCB4	41	1	697
ABCB4	44	0.989072	697
ABCB4	47	0.871451	697
ABCB4	50	0.835629	697
ABCB4	53	0.561683	697
ABCB4	56	0.280704	697
ABCB4	59	0.123923	697
ABCB4	63	0.0831617	697
ABCB4;ABCB1	41	NA	697
ABCB4;ABCB1	44	NA	697
ABCB4;ABCB1	47	NA	697
ABCB4;ABCB1	50	NA	697
ABCB4;ABCB1	53	NA	697
ABCB4;ABCB1	56	NA	697
ABCB4;ABCB1	59	NA	697
ABCB4;ABCB1	63	NA	697
ABCB5	41	NA	697
ABCB5	44	NA	697
ABCB5	47	NA	697
ABCB5	50	NA	697
ABCB5	53	NA	697
ABCB5	56	NA	697
ABCB5	59	NA	697
ABCB5	63	NA	697
ABCB6	41	NA	697
ABCB6	44	NA	697
ABCB6	47	NA	697
ABCB6	50	NA	697
ABCB6	53	NA	697
ABCB6	56	NA	697
ABCB6	59	NA	697
ABCB6	63	NA	697
ABCB7	41	1	697
ABCB7	44	0.832742	697
ABCB7	47	0.756269	697
ABCB7	50	0.515344	697
ABCB7	53	0.620613	697
ABCB7	56	0.394152	697
ABCB7	59	0.397958	697
ABCB7	63	0.228263	697
ABCB8	41	NA	697
ABCB8	44	NA	697
ABCB8	47	NA	697
ABCB8	50	NA	697
ABCB8	53	NA	697
ABCB8	56	NA	697
ABCB8	59	NA	697
ABCB8	63	NA	697
ABCB9	41	NA	697
ABCB9	44	NA	697
ABCB9	47	NA	697
ABCB9	50	NA	697
ABCB9	53	NA	697
ABCB9	56	NA	697
ABCB9	59	NA	697
ABCB9	63	NA	697
ABCC1	41	1	697
ABCC1	44	0.77998	697
ABCC1	47	0.68129	697
ABCC1	50	0.85738	697
ABCC1	53	0.69486	697
ABCC1	56	0.627538	697
ABCC1	59	0.337001	697
ABCC1	63	0.130255	697
ABCC1;ABCC3	41	NA	697
ABCC1;ABCC3	44	NA	697
ABCC1;ABCC3	47	NA	697
ABCC1;ABCC3	50	NA	697
ABCC1;ABCC3	53	NA	697
ABCC1;ABCC3	56	NA	697
ABCC1;ABCC3	59	NA	697
ABCC1;ABCC3	63	NA	697
ABCC10	41	NA	697
ABCC10	44	NA	697
ABCC10	47	NA	697
ABCC10	50	NA	697
ABCC10	53	NA	697
ABCC10	56	NA	697
ABCC10	59	NA	697
ABCC10	63	NA	697
ABCC11	41	NA	697
ABCC11	44	NA	697
ABCC11	47	NA	697
ABCC11	50	NA	697
ABCC11	53	NA	697
ABCC11	56	NA	697
ABCC11	59	NA	697
ABCC11	63	NA	697
ABCC2	41	NA	697
ABCC2	44	NA	697
ABCC2	47	NA	697
ABCC2	50	NA	697
ABCC2	53	NA	697
ABCC2	56	NA	697
ABCC2	59	NA	697
ABCC2	63	NA	697
ABCC3	41	1	697
ABCC3	44	0.919294	697
ABCC3	47	0.196424	697
ABCC3	50	0.0792677	697
ABCC3	53	0.042918	697
ABCC3	56	0.0551333	697
ABCC3	59	0.0328016	697
ABCC3	63	0.0192367	697
ABCC4	41	1	697
ABCC4	44	0.773271	697
ABCC4	47	0.735417	697
ABCC4	50	0.80891	697
ABCC4	53	0.550972	697
ABCC4	56	0.498659	697
ABCC4	59	0.415211	697
ABCC4	63	0.189871	697
ABCC5	41	1	697
ABCC5	44	0.828851	697
ABCC5	47	0.737849	697
ABCC5	50	0.666234	697
ABCC5	53	0.559928	697
ABCC5	56	0.430005	697
ABCC5	59	0.370112	697
ABCC5	63	0.374351	697
ABCC8	41	NA	697
ABCC8	44	NA	697
ABCC8	47	NA	697
ABCC8	50	NA	697
ABCC8	53	NA	697
ABCC8	56	NA	697
ABCC8	59	NA	697
ABCC8	63	NA	697
ABCC9	41	NA	697
ABCC9	44	NA	697
ABCC9	47	NA	697
ABCC9	50	NA	697
ABCC9	53	NA	697
ABCC9	56	NA	697
ABCC9	59	NA	697
ABCC9	63	NA	697
ABCD1	41	NA	697
ABCD1	44	NA	697
ABCD1	47	NA	697
ABCD1	50	NA	697
ABCD1	53	NA	697
ABCD1	56	NA	697
ABCD1	59	NA	697
ABCD1	63	NA	697
ABCD2	41	NA	697
ABCD2	44	NA	697
ABCD2	47	NA	697
ABCD2	50	NA	697
ABCD2	53	NA	697
ABCD2	56	NA	697
ABCD2	59	NA	697
ABCD2	63	NA	697
ABCD3	41	1	697
ABCD3	44	0.882303	697
ABCD3	47	0.7541	697
ABCD3	50	0.709279	697
ABCD3	53	0.64909	697
ABCD3	56	0.546806	697
ABCD3	59	0.383439	697
ABCD3	63	0.167001	697
ABCD4	41	1	697
ABCD4	44	0.772328	697
ABCD4	47	0.611278	697
ABCD4	50	0.723619	697
ABCD4	53	0.785161	697
ABCD4	56	0.806372	697
ABCD4	59	0.590392	697
ABCD4	63	0.148801	697
ABCE1	41	1	697
ABCE1	44	0.989718	697
ABCE1	47	0.912246	697
ABCE1	50	0.884266	697
ABCE1	53	0.862484	697
ABCE1	56	0.765144	697
ABCE1	59	0.847061	697
ABCE1	63	0.550429	697
ABCF1	41	1	697
ABCF1	44	1.07636e+16	697
ABCF1	47	0.96001	697
ABCF1	50	0.87616	697
ABCF1	53	0.429051	697
ABCF1	56	0.137114	697
ABCF1	59	0.0899042	697
ABCF1	63	0.0709775	697
ABCF1;TFCP2	41	1	697
ABCF1;TFCP2	44	1.22311e+16	697
ABCF1;TFCP2	47	0.846837	697
ABCF1;TFCP2	50	0.556206	697
ABCF1;TFCP2	53	0.340656	697
ABCF1;TFCP2	56	0.0618966	697
ABCF1;TFCP2	59	0.0600706	697
ABCF1;TFCP2	63	0.0468363	697
ABCF2	41	1	697
ABCF2	44	0.923871	697
ABCF2	47	0.850845	697
ABCF2	50	0.976491	697
ABCF2	53	0.467117	697
ABCF2	56	0.206249	697
ABCF2	59	0.0637819	697
ABCF2	63	0.0443441	697
ABCF3	41	1	697
ABCF3	44	0.895129	697
ABCF3	47	0.258474	697
ABCF3	50	0.131793	697
ABCF3	53	0.0809726	697
ABCF3	56	0.056091	697
ABCF3	59	0.0392833	697
ABCF3	63	0.0259797	697
ABCG2	41	NA	697
ABCG2	44	NA	697
ABCG2	47	NA	697
ABCG2	50	NA	697
ABCG2	53	NA	697
ABCG2	56	NA	697
ABCG2	59	NA	697
ABCG2	63	NA	697
ABHD10	41	1	697
ABHD10	44	0.96952	697
ABHD10	47	0.843114	697
ABHD10	50	0.663861	697
ABHD10	53	0.504317	697
ABHD10	56	0.408419	697
ABHD10	59	0.271478	697
ABHD10	63	0.102427	697
ABHD11	41	1	697
ABHD11	44	0.934608	697
ABHD11	47	0.730157	697
ABHD11	50	0.344603	697
ABHD11	53	0.244245	697
ABHD11	56	0.174808	697
ABHD11	59	0.127616	697
ABHD11	63	0.0200998	697
ABHD12	41	1	697
ABHD12	44	0.952325	697
ABHD12	47	0.825807	697
ABHD12	50	0.961698	697
ABHD12	53	0.987604	697
ABHD12	56	0.615798	697
ABHD12	59	0.580524	697
ABHD12	63	0.287692	697
ABHD13	41	1	697
ABHD13	44	1.10407e+16	697
ABHD13	47	0.934346	697
ABHD13	50	0.635719	697
ABHD13	53	0.383483	697
ABHD13	56	0.300293	697
ABHD13	59	0.125371	697
ABHD13	63	0.0951838	697
ABHD14B	41	1	697
ABHD14B	44	1010758730552840	697
ABHD14B	47	0.96832	697
ABHD14B	50	0.812368	697
ABHD14B	53	0.622117	697
ABHD14B	56	0.297636	697
ABHD14B	59	0.133806	697
ABHD14B	63	0.0838857	697
ABHD16A	41	1	697
ABHD16A	44	0.869822	697
ABHD16A	47	0.675002	697
ABHD16A	50	0.485832	697
ABHD16A	53	0.265816	697
ABHD16A	56	0.164042	697
ABHD16A	59	0.184767	697
ABHD16A	63	0.275286	697
ABHD17B	41	1	697
ABHD17B	44	0.810583	697
ABHD17B	47	0.72341	697
ABHD17B	50	0.675288	697
ABHD17B	53	0.474896	697
ABHD17B	56	0.259621	697
ABHD17B	59	0.15117	697
ABHD17B	63	0.0785347	697
ABHD17B;ABHD17A	41	NA	697
ABHD17B;ABHD17A	44	NA	697
ABHD17B;ABHD17A	47	NA	697
ABHD17B;ABHD17A	50	NA	697
ABHD17B;ABHD17A	53	NA	697
ABHD17B;ABHD17A	56	NA	697
ABHD17B;ABHD17A	59	NA	697
ABHD17B;ABHD17A	63	NA	697
ABHD17C;ABHD17A	41	NA	697
ABHD17C;ABHD17A	44	NA	697
ABHD17C;ABHD17A	47	NA	697
ABHD17C;ABHD17A	50	NA	697
ABHD17C;ABHD17A	53	NA	697
ABHD17C;ABHD17A	56	NA	697
ABHD17C;ABHD17A	59	NA	697
ABHD17C;ABHD17A	63	NA	697
ABHD18	41	1	697
ABHD18	44	0.824043	697
ABHD18	47	0.309992	697
ABHD18	50	0.198033	697
ABHD18	53	0.1576	697
ABHD18	56	0.154559	697
ABHD18	59	0.153364	697
ABHD18	63	0.103832	697
ABHD4	41	1	697
ABHD4	44	0.948166	697
ABHD4	47	0.741093	697
ABHD4	50	0.598455	697
ABHD4	53	0.398281	697
ABHD4	56	0.298702	697
ABHD4	59	0.19866	697
ABHD4	63	0.123523	697
ABHD5	41	1	697
ABHD5	44	0.948139	697
ABHD5	47	0.769017	697
ABHD5	50	0.518144	697
ABHD5	53	0.326102	697
ABHD5	56	0.105199	697
ABHD5	59	0.0571816	697
ABHD5	63	0.0311566	697
ABHD6	41	1	697
ABHD6	44	0.912703	697
ABHD6	47	0.74132	697
ABHD6	50	0.387457	697
ABHD6	53	0.31866	697
ABHD6	56	0.291614	697
ABHD6	59	0.180395	697
ABHD6	63	0.157266	697
ABI1	41	1	697
ABI1	44	1.02047e+16	697
ABI1	47	0.878866	697
ABI1	50	0.5894	697
ABI1	53	0.290237	697
ABI1	56	0.118054	697
ABI1	59	0.0908232	697
ABI1	63	0.0669915	697
ABI2	41	1	697
ABI2	44	1.00034e+16	697
ABI2	47	0.878562	697
ABI2	50	0.661013	697
ABI2	53	0.440074	697
ABI2	56	0.141809	697
ABI2	59	0.0916803	697
ABI2	63	0.0778746	697
ABI2;ABI1	41	1	697
ABI2;ABI1	44	1.01254e+16	697
ABI2;ABI1	47	0.912381	697
ABI2;ABI1	50	0.658556	697
ABI2;ABI1	53	0.332069	697
ABI2;ABI1	56	0.112749	697
ABI2;ABI1	59	0.0742697	697
ABI2;ABI1	63	0.0618365	697
ABI3	41	1	697
ABI3	44	0.99385	697
ABI3	47	0.845237	697
ABI3	50	0.692446	697
ABI3	53	0.510559	697
ABI3	56	0.36845	697
ABI3	59	0.26901	697
ABI3	63	0.188182	697
ABITRAM	41	1	697
ABITRAM	44	0.910015	697
ABITRAM	47	0.601765	697
ABITRAM	50	0.244496	697
ABITRAM	53	0.133187	697
ABITRAM	56	0.0916358	697
ABITRAM	59	0.0791383	697
ABITRAM	63	0.0505774	697
ABL1	41	1	697
ABL1	44	1.04465e+16	697
ABL1	47	0.813481	697
ABL1	50	0.430114	697
ABL1	53	0.154958	697
ABL1	56	0.136027	697
ABL1	59	0.124202	697
ABL1	63	0.0871035	697
ABL1;ABL2	41	1	697
ABL1;ABL2	44	1.01499e+16	697
ABL1;ABL2	47	0.630191	697
ABL1;ABL2	50	0.26222	697
ABL1;ABL2	53	0.110662	697
ABL1;ABL2	56	0.0764384	697
ABL1;ABL2	59	0.0570726	697
ABL1;ABL2	63	0.0578774	697
ABL2	41	1	697
ABL2	44	0.983103	697
ABL2	47	0.534317	697
ABL2	50	0.154935	697
ABL2	53	0.136532	697
ABL2	56	0.0926084	697
ABL2	59	0.0765863	697
ABL2	63	0.0493764	697
ABLIM1	41	1	697
ABLIM1	44	0.965577	697
ABLIM1	47	0.835641	697
ABLIM1	50	0.639532	697
ABLIM1	53	0.437858	697
ABLIM1	56	0.316933	697
ABLIM1	59	0.295575	697
ABLIM1	63	0.367627	697
ABLIM2	41	1	697
ABLIM2	44	1.09834e+16	697
ABLIM2	47	0.711097	697
ABLIM2	50	0.506134	697
ABLIM2	53	0.343149	697
ABLIM2	56	0.252291	697
ABLIM2	59	0.195213	697
ABLIM2	63	0.115086	697
ABLIM3	41	NA	697
ABLIM3	44	NA	697
ABLIM3	47	NA	697
ABLIM3	50	NA	697
ABLIM3	53	NA	697
ABLIM3	56	NA	697
ABLIM3	59	NA	697
ABLIM3	63	NA	697
ABLIM3;ABLIM2	41	NA	697
ABLIM3;ABLIM2	44	NA	697
ABLIM3;ABLIM2	47	NA	697
ABLIM3;ABLIM2	50	NA	697
ABLIM3;ABLIM2	53	NA	697
ABLIM3;ABLIM2	56	NA	697
ABLIM3;ABLIM2	59	NA	697
ABLIM3;ABLIM2	63	NA	697
ABO	41	1	697
ABO	44	0.945103	697
ABO	47	0.650583	697
ABO	50	0.210756	697
ABO	53	0.0809822	697
ABO	56	0.0707379	697
ABO	59	0.0383329	697
ABO	63	0.0204295	697
ABR	41	1	697
ABR	44	0.933824	697
ABR	47	0.527487	697
ABR	50	0.226964	697
ABR	53	0.107539	697
ABR	56	0.0876499	697
ABR	59	0.0634129	697
ABR	63	0.0384842	697
ABR;BCR	41	1	697
ABR;BCR	44	1.04773e+16	697
ABR;BCR	47	0.643321	697
ABR;BCR	50	0.600908	697
ABR;BCR	53	0.271596	697
ABR;BCR	56	0.111693	697
ABR;BCR	59	0.0528507	697
ABR;BCR	63	0.0353824	697
ABRA	41	NA	697
ABRA	44	NA	697
ABRA	47	NA	697
ABRA	50	NA	697
ABRA	53	NA	697
ABRA	56	NA	697
ABRA	59	NA	697
ABRA	63	NA	697
ABRACL	41	1	697
ABRACL	44	0.885591	697
ABRACL	47	0.999344	697
ABRACL	50	0.873259	697
ABRACL	53	0.728177	697
ABRACL	56	0.703441	697
ABRACL	59	0.582841	697
ABRACL	63	0.259722	697
ABRAXAS1	41	1	697
ABRAXAS1	44	0.929297	697
ABRAXAS1	47	0.802123	697
ABRAXAS1	50	0.758982	697
ABRAXAS1	53	0.754876	697
ABRAXAS1	56	0.835035	697
ABRAXAS1	59	0.980273	697
ABRAXAS1	63	0.7017	697
ABRAXAS2	41	1	697
ABRAXAS2	44	1.00245e+16	697
ABRAXAS2	47	0.913118	697
ABRAXAS2	50	0.83941	697
ABRAXAS2	53	0.838577	697
ABRAXAS2	56	0.708401	697
ABRAXAS2	59	0.780034	697
ABRAXAS2	63	0.563024	697
ABT1	41	1	697
ABT1	44	0.746317	697
ABT1	47	0.229892	697
ABT1	50	0.115432	697
ABT1	53	0.0892331	697
ABT1	56	0.065818	697
ABT1	59	0.050906	697
ABT1	63	0.0333879	697
ABTB1	41	1	697
ABTB1	44	0.884142	697
ABTB1	47	0.404969	697
ABTB1	50	0.165512	697
ABTB1	53	0.0811365	697
ABTB1	56	0.0468657	697
ABTB1	59	0.0406435	697
ABTB1	63	0.0508984	697
ABTB2	41	NA	697
ABTB2	44	NA	697
ABTB2	47	NA	697
ABTB2	50	NA	697
ABTB2	53	NA	697
ABTB2	56	NA	697
ABTB2	59	NA	697
ABTB2	63	NA	697
AC000120.3	41	NA	697
AC000120.3	44	NA	697
AC000120.3	47	NA	697
AC000120.3	50	NA	697
AC000120.3	53	NA	697
AC000120.3	56	NA	697
AC000120.3	59	NA	697
AC000120.3	63	NA	697
AC000120.3;CYP51A1;AC000120.4	41	NA	697
AC000120.3;CYP51A1;AC000120.4	44	NA	697
AC000120.3;CYP51A1;AC000120.4	47	NA	697
AC000120.3;CYP51A1;AC000120.4	50	NA	697
AC000120.3;CYP51A1;AC000120.4	53	NA	697
AC000120.3;CYP51A1;AC000120.4	56	NA	697
AC000120.3;CYP51A1;AC000120.4	59	NA	697
AC000120.3;CYP51A1;AC000120.4	63	NA	697
AC000120.4;KRIT1	41	1	697
AC000120.4;KRIT1	44	1.03098e+16	697
AC000120.4;KRIT1	47	0.756762	697
AC000120.4;KRIT1	50	0.443727	697
AC000120.4;KRIT1	53	0.219821	697
AC000120.4;KRIT1	56	0.132598	697
AC000120.4;KRIT1	59	0.105271	697
AC000120.4;KRIT1	63	0.0680308	697
AC002316.1	41	1	697
AC002316.1	44	0.982882	697
AC002316.1	47	0.800638	697
AC002316.1	50	0.420202	697
AC002316.1	53	0.13266	697
AC002316.1	56	0.104689	697
AC002316.1	59	0.0798102	697
AC002316.1	63	0.0545312	697
AC002996.1;ACAD10	41	NA	697
AC002996.1;ACAD10	44	NA	697
AC002996.1;ACAD10	47	NA	697
AC002996.1;ACAD10	50	NA	697
AC002996.1;ACAD10	53	NA	697
AC002996.1;ACAD10	56	NA	697
AC002996.1;ACAD10	59	NA	697
AC002996.1;ACAD10	63	NA	697
AC002996.1;ALDH2	41	NA	697
AC002996.1;ALDH2	44	NA	697
AC002996.1;ALDH2	47	NA	697
AC002996.1;ALDH2	50	NA	697
AC002996.1;ALDH2	53	NA	697
AC002996.1;ALDH2	56	NA	697
AC002996.1;ALDH2	59	NA	697
AC002996.1;ALDH2	63	NA	697
AC002996.1;ALDH2;ALDH1A1	41	1	697
AC002996.1;ALDH2;ALDH1A1	44	1.04222e+16	697
AC002996.1;ALDH2;ALDH1A1	47	0.953046	697
AC002996.1;ALDH2;ALDH1A1	50	0.889298	697
AC002996.1;ALDH2;ALDH1A1	53	1.04304e+16	697
AC002996.1;ALDH2;ALDH1A1	56	1.05846e+16	697
AC002996.1;ALDH2;ALDH1A1	59	1051397297131380	697
AC002996.1;ALDH2;ALDH1A1	63	1006408670518520	697
AC002996.1;ALDH2;ALDH1A2	41	NA	697
AC002996.1;ALDH2;ALDH1A2	44	NA	697
AC002996.1;ALDH2;ALDH1A2	47	NA	697
AC002996.1;ALDH2;ALDH1A2	50	NA	697
AC002996.1;ALDH2;ALDH1A2	53	NA	697
AC002996.1;ALDH2;ALDH1A2	56	NA	697
AC002996.1;ALDH2;ALDH1A2	59	NA	697
AC002996.1;ALDH2;ALDH1A2	63	NA	697
AC004151.1	41	1	697
AC004151.1	44	0.999359	697
AC004151.1	47	0.83085	697
AC004151.1	50	0.535628	697
AC004151.1	53	0.196822	697
AC004151.1	56	0.113121	697
AC004151.1	59	0.0829327	697
AC004151.1	63	0.0453307	697
AC004556.3	41	NA	697
AC004556.3	44	NA	697
AC004556.3	47	NA	697
AC004556.3	50	NA	697
AC004556.3	53	NA	697
AC004556.3	56	NA	697
AC004556.3	59	NA	697
AC004556.3	63	NA	697
AC004556.3;MRPL23	41	1	697
AC004556.3;MRPL23	44	0.8643	697
AC004556.3;MRPL23	47	0.704314	697
AC004556.3;MRPL23	50	0.66796	697
AC004556.3;MRPL23	53	0.182044	697
AC004556.3;MRPL23	56	0.0969179	697
AC004556.3;MRPL23	59	0.0550805	697
AC004556.3;MRPL23	63	0.0204107	697
AC004593.2;CHN2	41	1	697
AC004593.2;CHN2	44	0.876137	697
AC004593.2;CHN2	47	0.209819	697
AC004593.2;CHN2	50	0.0891247	697
AC004593.2;CHN2	53	0.0561062	697
AC004593.2;CHN2	56	0.0376346	697
AC004593.2;CHN2	59	0.0244707	697
AC004593.2;CHN2	63	0.0183726	697
AC004706.3	41	1	697
AC004706.3	44	0.864007	697
AC004706.3	47	0.629881	697
AC004706.3	50	0.469937	697
AC004706.3	53	0.320856	697
AC004706.3	56	0.227565	697
AC004706.3	59	0.193601	697
AC004706.3	63	0.161035	697
AC004805.1;CEP112	41	1	697
AC004805.1;CEP112	44	0.887273	697
AC004805.1;CEP112	47	0.353319	697
AC004805.1;CEP112	50	0.152638	697
AC004805.1;CEP112	53	0.0895192	697
AC004805.1;CEP112	56	0.0648966	697
AC004805.1;CEP112	59	0.0538454	697
AC004805.1;CEP112	63	0.0340429	697
AC004832.3;SEC14L2	41	1	697
AC004832.3;SEC14L2	44	0.947481	697
AC004832.3;SEC14L2	47	0.764488	697
AC004832.3;SEC14L2	50	0.372766	697
AC004832.3;SEC14L2	53	0.278404	697
AC004832.3;SEC14L2	56	0.219444	697
AC004832.3;SEC14L2	59	0.110303	697
AC004832.3;SEC14L2	63	0.075749	697
AC004832.3;SEC14L2;SEC14L3	41	1	697
AC004832.3;SEC14L2;SEC14L3	44	0.970931	697
AC004832.3;SEC14L2;SEC14L3	47	0.872419	697
AC004832.3;SEC14L2;SEC14L3	50	0.565831	697
AC004832.3;SEC14L2;SEC14L3	53	0.379557	697
AC004832.3;SEC14L2;SEC14L3	56	0.267246	697
AC004832.3;SEC14L2;SEC14L3	59	0.208731	697
AC004832.3;SEC14L2;SEC14L3	63	0.111166	697
AC004922.1;ARPC1A	41	1	697
AC004922.1;ARPC1A	44	0.988973	697
AC004922.1;ARPC1A	47	0.938535	697
AC004922.1;ARPC1A	50	0.821646	697
AC004922.1;ARPC1A	53	0.837816	697
AC004922.1;ARPC1A	56	0.636854	697
AC004922.1;ARPC1A	59	0.785071	697
AC004922.1;ARPC1A	63	0.642511	697
AC004922.1;ARPC1B	41	1	697
AC004922.1;ARPC1B	44	1.0289e+16	697
AC004922.1;ARPC1B	47	0.907353	697
AC004922.1;ARPC1B	50	0.802091	697
AC004922.1;ARPC1B	53	0.679867	697
AC004922.1;ARPC1B	56	0.554598	697
AC004922.1;ARPC1B	59	0.545555	697
AC004922.1;ARPC1B	63	0.276923	697
AC004922.1;ARPC1B;ARPC1A	41	1	697
AC004922.1;ARPC1B;ARPC1A	44	1.01407e+16	697
AC004922.1;ARPC1B;ARPC1A	47	0.864281	697
AC004922.1;ARPC1B;ARPC1A	50	0.73661	697
AC004922.1;ARPC1B;ARPC1A	53	0.681377	697
AC004922.1;ARPC1B;ARPC1A	56	0.575035	697
AC004922.1;ARPC1B;ARPC1A	59	0.693773	697
AC004922.1;ARPC1B;ARPC1A	63	0.499836	697
AC005154.5;GGCT	41	1	697
AC005154.5;GGCT	44	1000882865150060	697
AC005154.5;GGCT	47	0.964905	697
AC005154.5;GGCT	50	0.876195	697
AC005154.5;GGCT	53	0.855503	697
AC005154.5;GGCT	56	0.589808	697
AC005154.5;GGCT	59	0.140033	697
AC005154.5;GGCT	63	0.0491801	697
AC005261.1	41	NA	697
AC005261.1	44	NA	697
AC005261.1	47	NA	697
AC005261.1	50	NA	697
AC005261.1	53	NA	697
AC005261.1	56	NA	697
AC005261.1	59	NA	697
AC005261.1	63	NA	697
AC005324.3;TRIM16	41	NA	697
AC005324.3;TRIM16	44	NA	697
AC005324.3;TRIM16	47	NA	697
AC005324.3;TRIM16	50	NA	697
AC005324.3;TRIM16	53	NA	697
AC005324.3;TRIM16	56	NA	697
AC005324.3;TRIM16	59	NA	697
AC005324.3;TRIM16	63	NA	697
AC005324.3;TRIM16;TRIM16L	41	NA	697
AC005324.3;TRIM16;TRIM16L	44	NA	697
AC005324.3;TRIM16;TRIM16L	47	NA	697
AC005324.3;TRIM16;TRIM16L	50	NA	697
AC005324.3;TRIM16;TRIM16L	53	NA	697
AC005324.3;TRIM16;TRIM16L	56	NA	697
AC005324.3;TRIM16;TRIM16L	59	NA	697
AC005324.3;TRIM16;TRIM16L	63	NA	697
AC005520.3;PTGR2	41	1	697
AC005520.3;PTGR2	44	1.01964e+16	697
AC005520.3;PTGR2	47	0.918412	697
AC005520.3;PTGR2	50	0.527866	697
AC005520.3;PTGR2	53	0.298646	697
AC005520.3;PTGR2	56	0.241138	697
AC005520.3;PTGR2	59	0.175708	697
AC005520.3;PTGR2	63	0.115775	697
AC005670.2;GOSR2	41	1	697
AC005670.2;GOSR2	44	0.820959	697
AC005670.2;GOSR2	47	0.859023	697
AC005670.2;GOSR2	50	0.912288	697
AC005670.2;GOSR2	53	0.631018	697
AC005670.2;GOSR2	56	0.466155	697
AC005670.2;GOSR2	59	0.286813	697
AC005670.2;GOSR2	63	0.186644	697
AC005697.1;LYRM9	41	1	697
AC005697.1;LYRM9	44	0.830112	697
AC005697.1;LYRM9	47	0.806978	697
AC005697.1;LYRM9	50	0.682553	697
AC005697.1;LYRM9	53	0.745384	697
AC005697.1;LYRM9	56	0.519277	697
AC005697.1;LYRM9	59	0.368649	697
AC005697.1;LYRM9	63	0.198089	697
AC005726.1;SPAG5	41	1	697
AC005726.1;SPAG5	44	0.822209	697
AC005726.1;SPAG5	47	0.34041	697
AC005726.1;SPAG5	50	0.122707	697
AC005726.1;SPAG5	53	0.0874556	697
AC005726.1;SPAG5	56	0.0750685	697
AC005726.1;SPAG5	59	0.0644507	697
AC005726.1;SPAG5	63	0.0475665	697
AC005747.1	41	1	697
AC005747.1	44	1.03959e+16	697
AC005747.1	47	0.79559	697
AC005747.1	50	0.541534	697
AC005747.1	53	0.387129	697
AC005747.1	56	0.316706	697
AC005747.1	59	0.22086	697
AC005747.1	63	0.182518	697
AC005943.1;UQCR11	41	1	697
AC005943.1;UQCR11	44	0.839257	697
AC005943.1;UQCR11	47	0.809764	697
AC005943.1;UQCR11	50	0.657052	697
AC005943.1;UQCR11	53	0.868363	697
AC005943.1;UQCR11	56	1.5982e+16	697
AC005943.1;UQCR11	59	8384901839395890	697
AC005943.1;UQCR11	63	2.05135e+16	697
AC006030.1;DCTN1	41	1	697
AC006030.1;DCTN1	44	0.957379	697
AC006030.1;DCTN1	47	0.6155	697
AC006030.1;DCTN1	50	0.253673	697
AC006030.1;DCTN1	53	0.122402	697
AC006030.1;DCTN1	56	0.0843393	697
AC006030.1;DCTN1	59	0.064267	697
AC006030.1;DCTN1	63	0.0473234	697
AC006059.2;HIGD1A	41	NA	697
AC006059.2;HIGD1A	44	NA	697
AC006059.2;HIGD1A	47	NA	697
AC006059.2;HIGD1A	50	NA	697
AC006059.2;HIGD1A	53	NA	697
AC006059.2;HIGD1A	56	NA	697
AC006059.2;HIGD1A	59	NA	697
AC006059.2;HIGD1A	63	NA	697
AC006064.6;CHD4	41	1	697
AC006064.6;CHD4	44	0.946953	697
AC006064.6;CHD4	47	0.404106	697
AC006064.6;CHD4	50	0.15473	697
AC006064.6;CHD4	53	0.0910237	697
AC006064.6;CHD4	56	0.0645536	697
AC006064.6;CHD4	59	0.042158	697
AC006064.6;CHD4	63	0.0317171	697
AC006486.1;GSK3A	41	1	697
AC006486.1;GSK3A	44	0.989674	697
AC006486.1;GSK3A	47	0.91476	697
AC006486.1;GSK3A	50	0.791207	697
AC006486.1;GSK3A	53	0.64404	697
AC006486.1;GSK3A	56	0.234785	697
AC006486.1;GSK3A	59	0.0804332	697
AC006486.1;GSK3A	63	0.0573795	697
AC006978.2;ZNRF2	41	NA	697
AC006978.2;ZNRF2	44	NA	697
AC006978.2;ZNRF2	47	NA	697
AC006978.2;ZNRF2	50	NA	697
AC006978.2;ZNRF2	53	NA	697
AC006978.2;ZNRF2	56	NA	697
AC006978.2;ZNRF2	59	NA	697
AC006978.2;ZNRF2	63	NA	697
AC007325.2;PRODH	41	NA	697
AC007325.2;PRODH	44	NA	697
AC007325.2;PRODH	47	NA	697
AC007325.2;PRODH	50	NA	697
AC007325.2;PRODH	53	NA	697
AC007325.2;PRODH	56	NA	697
AC007325.2;PRODH	59	NA	697
AC007325.2;PRODH	63	NA	697
AC007325.4;AC007326.4;DGCR6	41	NA	697
AC007325.4;AC007326.4;DGCR6	44	NA	697
AC007325.4;AC007326.4;DGCR6	47	NA	697
AC007325.4;AC007326.4;DGCR6	50	NA	697
AC007325.4;AC007326.4;DGCR6	53	NA	697
AC007325.4;AC007326.4;DGCR6	56	NA	697
AC007325.4;AC007326.4;DGCR6	59	NA	697
AC007325.4;AC007326.4;DGCR6	63	NA	697
AC007325.4;DGCR6L;AC007326.4;DGCR6	41	1	697
AC007325.4;DGCR6L;AC007326.4;DGCR6	44	0.867558	697
AC007325.4;DGCR6L;AC007326.4;DGCR6	47	0.456538	697
AC007325.4;DGCR6L;AC007326.4;DGCR6	50	0.255163	697
AC007325.4;DGCR6L;AC007326.4;DGCR6	53	0.179553	697
AC007325.4;DGCR6L;AC007326.4;DGCR6	56	0.130376	697
AC007325.4;DGCR6L;AC007326.4;DGCR6	59	0.104499	697
AC007325.4;DGCR6L;AC007326.4;DGCR6	63	0.0804372	697
AC008537.1;EGLN2	41	NA	697
AC008537.1;EGLN2	44	NA	697
AC008537.1;EGLN2	47	NA	697
AC008537.1;EGLN2	50	NA	697
AC008537.1;EGLN2	53	NA	697
AC008537.1;EGLN2	56	NA	697
AC008537.1;EGLN2	59	NA	697
AC008537.1;EGLN2	63	NA	697
AC008581.2;AGGF1	41	1	697
AC008581.2;AGGF1	44	0.919055	697
AC008581.2;AGGF1	47	0.623821	697
AC008581.2;AGGF1	50	0.275066	697
AC008581.2;AGGF1	53	0.125558	697
AC008581.2;AGGF1	56	0.0878493	697
AC008581.2;AGGF1	59	0.0796273	697
AC008581.2;AGGF1	63	0.0712439	697
AC008695.1;FNIP1	41	1	697
AC008695.1;FNIP1	44	1.03694e+16	697
AC008695.1;FNIP1	47	0.811772	697
AC008695.1;FNIP1	50	0.570462	697
AC008695.1;FNIP1	53	0.296838	697
AC008695.1;FNIP1	56	0.0980643	697
AC008695.1;FNIP1	59	0.0412801	697
AC008695.1;FNIP1	63	0.0287204	697
AC008695.1;RAPGEF6	41	1	697
AC008695.1;RAPGEF6	44	0.79831	697
AC008695.1;RAPGEF6	47	0.280666	697
AC008695.1;RAPGEF6	50	0.135871	697
AC008695.1;RAPGEF6	53	0.0765251	697
AC008695.1;RAPGEF6	56	0.067752	697
AC008695.1;RAPGEF6	59	0.0563145	697
AC008695.1;RAPGEF6	63	0.039425	697
AC008695.1;RAPGEF6;RAPGEF2	41	1	697
AC008695.1;RAPGEF6;RAPGEF2	44	0.836157	697
AC008695.1;RAPGEF6;RAPGEF2	47	0.378365	697
AC008695.1;RAPGEF6;RAPGEF2	50	0.209842	697
AC008695.1;RAPGEF6;RAPGEF2	53	0.107159	697
AC008695.1;RAPGEF6;RAPGEF2	56	0.0646041	697
AC008695.1;RAPGEF6;RAPGEF2	59	0.0531892	697
AC008695.1;RAPGEF6;RAPGEF2	63	0.0324471	697
AC008764.4;SMIM7	41	1	697
AC008764.4;SMIM7	44	0.69667	697
AC008764.4;SMIM7	47	1.02998e+16	697
AC008764.4;SMIM7	50	1.17595e+16	697
AC008764.4;SMIM7	53	0.355208	697
AC008764.4;SMIM7	56	0.298089	697
AC008764.4;SMIM7	59	0.276842	697
AC008764.4;SMIM7	63	0.328317	697
AC008770.1;ZNF878;ZNF844	41	1	697
AC008770.1;ZNF878;ZNF844	44	0.911027	697
AC008770.1;ZNF878;ZNF844	47	0.728762	697
AC008770.1;ZNF878;ZNF844	50	0.501447	697
AC008770.1;ZNF878;ZNF844	53	0.346803	697
AC008770.1;ZNF878;ZNF844	56	0.211867	697
AC008770.1;ZNF878;ZNF844	59	0.168951	697
AC008770.1;ZNF878;ZNF844	63	0.147138	697
AC008878.3;AC119396.1	41	1	697
AC008878.3;AC119396.1	44	0.959331	697
AC008878.3;AC119396.1	47	0.586333	697
AC008878.3;AC119396.1	50	0.292517	697
AC008878.3;AC119396.1	53	0.173495	697
AC008878.3;AC119396.1	56	0.126544	697
AC008878.3;AC119396.1	59	0.0967948	697
AC008878.3;AC119396.1	63	0.0771256	697
AC008982.1;ECH1;AC008982.3	41	1	697
AC008982.1;ECH1;AC008982.3	44	0.955564	697
AC008982.1;ECH1;AC008982.3	47	0.876132	697
AC008982.1;ECH1;AC008982.3	50	0.857212	697
AC008982.1;ECH1;AC008982.3	53	0.894026	697
AC008982.1;ECH1;AC008982.3	56	0.330182	697
AC008982.1;ECH1;AC008982.3	59	0.123534	697
AC008982.1;ECH1;AC008982.3	63	0.0651584	697
AC008982.1;HNRNPL;AC008982.3	41	1	697
AC008982.1;HNRNPL;AC008982.3	44	0.859826	697
AC008982.1;HNRNPL;AC008982.3	47	0.352313	697
AC008982.1;HNRNPL;AC008982.3	50	0.117263	697
AC008982.1;HNRNPL;AC008982.3	53	0.0858091	697
AC008982.1;HNRNPL;AC008982.3	56	0.0710022	697
AC008982.1;HNRNPL;AC008982.3	59	0.0565134	697
AC008982.1;HNRNPL;AC008982.3	63	0.0319562	697
AC008982.1;HNRNPL;HNRNPLL;AC008982.3	41	1	697
AC008982.1;HNRNPL;HNRNPLL;AC008982.3	44	0.898088	697
AC008982.1;HNRNPL;HNRNPLL;AC008982.3	47	0.428633	697
AC008982.1;HNRNPL;HNRNPLL;AC008982.3	50	0.190887	697
AC008982.1;HNRNPL;HNRNPLL;AC008982.3	53	0.125446	697
AC008982.1;HNRNPL;HNRNPLL;AC008982.3	56	0.0922027	697
AC008982.1;HNRNPL;HNRNPLL;AC008982.3	59	0.0640208	697
AC008982.1;HNRNPL;HNRNPLL;AC008982.3	63	0.0458865	697
AC009070.1;CMC2	41	1	697
AC009070.1;CMC2	44	0.918618	697
AC009070.1;CMC2	47	0.709669	697
AC009070.1;CMC2	50	0.677097	697
AC009070.1;CMC2	53	0.509914	697
AC009070.1;CMC2	56	0.275107	697
AC009070.1;CMC2	59	0.356686	697
AC009070.1;CMC2	63	0.35178	697
AC009163.5;CFDP1	41	1	697
AC009163.5;CFDP1	44	1.02952e+16	697
AC009163.5;CFDP1	47	0.974382	697
AC009163.5;CFDP1	50	0.894424	697
AC009163.5;CFDP1	53	0.815732	697
AC009163.5;CFDP1	56	0.74872	697
AC009163.5;CFDP1	59	0.874693	697
AC009163.5;CFDP1	63	0.838431	697
AC009879.3;ADHFE1	41	NA	697
AC009879.3;ADHFE1	44	NA	697
AC009879.3;ADHFE1	47	NA	697
AC009879.3;ADHFE1	50	NA	697
AC009879.3;ADHFE1	53	NA	697
AC009879.3;ADHFE1	56	NA	697
AC009879.3;ADHFE1	59	NA	697
AC009879.3;ADHFE1	63	NA	697
AC010326.1	41	NA	697
AC010326.1	44	NA	697
AC010326.1	47	NA	697
AC010326.1	50	NA	697
AC010326.1	53	NA	697
AC010326.1	56	NA	697
AC010326.1	59	NA	697
AC010326.1	63	NA	697
AC010422.5;MAN2B1	41	1	697
AC010422.5;MAN2B1	44	0.970504	697
AC010422.5;MAN2B1	47	0.863168	697
AC010422.5;MAN2B1	50	0.708069	697
AC010422.5;MAN2B1	53	0.61353	697
AC010422.5;MAN2B1	56	0.427864	697
AC010422.5;MAN2B1	59	0.364363	697
AC010422.5;MAN2B1	63	0.288248	697
AC010531.1;FBXO31	41	1	697
AC010531.1;FBXO31	44	0.89051	697
AC010531.1;FBXO31	47	0.651356	697
AC010531.1;FBXO31	50	0.436868	697
AC010531.1;FBXO31	53	0.454169	697
AC010531.1;FBXO31	56	0.370801	697
AC010531.1;FBXO31	59	0.531065	697
AC010531.1;FBXO31	63	0.437609	697
AC010542.3;TK2	41	1	697
AC010542.3;TK2	44	0.825991	697
AC010542.3;TK2	47	0.954409	697
AC010542.3;TK2	50	0.893039	697
AC010542.3;TK2	53	1.21103e+16	697
AC010542.3;TK2	56	0.863913	697
AC010542.3;TK2	59	0.497208	697
AC010542.3;TK2	63	0.329213	697
AC010724.2;RPS17;AC245033.1	41	1	697
AC010724.2;RPS17;AC245033.1	44	0.839638	697
AC010724.2;RPS17;AC245033.1	47	0.825647	697
AC010724.2;RPS17;AC245033.1	50	0.909329	697
AC010724.2;RPS17;AC245033.1	53	0.590849	697
AC010724.2;RPS17;AC245033.1	56	0.440445	697
AC010724.2;RPS17;AC245033.1	59	0.210234	697
AC010724.2;RPS17;AC245033.1	63	0.0634558	697
AC011005.1	41	NA	697
AC011005.1	44	NA	697
AC011005.1	47	NA	697
AC011005.1	50	NA	697
AC011005.1	53	NA	697
AC011005.1	56	NA	697
AC011005.1	59	NA	697
AC011005.1	63	NA	697
AC011005.1;MAP2K1;MAP2K2	41	1	697
AC011005.1;MAP2K1;MAP2K2	44	0.974595	697
AC011005.1;MAP2K1;MAP2K2	47	0.938956	697
AC011005.1;MAP2K1;MAP2K2	50	0.806684	697
AC011005.1;MAP2K1;MAP2K2	53	0.659148	697
AC011005.1;MAP2K1;MAP2K2	56	0.303338	697
AC011005.1;MAP2K1;MAP2K2	59	0.0842037	697
AC011005.1;MAP2K1;MAP2K2	63	0.0390442	697
AC011005.1;MAP2K2	41	1	697
AC011005.1;MAP2K2	44	0.998453	697
AC011005.1;MAP2K2	47	0.931556	697
AC011005.1;MAP2K2	50	0.799698	697
AC011005.1;MAP2K2	53	0.505305	697
AC011005.1;MAP2K2	56	0.0986632	697
AC011005.1;MAP2K2	59	0.0313057	697
AC011005.1;MAP2K2	63	0.0234438	697
AC011195.3	41	NA	697
AC011195.3	44	NA	697
AC011195.3	47	NA	697
AC011195.3	50	NA	697
AC011195.3	53	NA	697
AC011195.3	56	NA	697
AC011195.3	59	NA	697
AC011195.3	63	NA	697
AC011195.3;IGBP1	41	1	697
AC011195.3;IGBP1	44	0.92543	697
AC011195.3;IGBP1	47	0.817805	697
AC011195.3;IGBP1	50	0.52629	697
AC011195.3;IGBP1	53	0.22228	697
AC011195.3;IGBP1	56	0.105675	697
AC011195.3;IGBP1	59	0.0778825	697
AC011195.3;IGBP1	63	0.0381382	697
AC011295.2	41	NA	697
AC011295.2	44	NA	697
AC011295.2	47	NA	697
AC011295.2	50	NA	697
AC011295.2	53	NA	697
AC011295.2	56	NA	697
AC011295.2	59	NA	697
AC011295.2	63	NA	697
AC011479.2;SPINT2	41	1	697
AC011479.2;SPINT2	44	0.837821	697
AC011479.2;SPINT2	47	0.660549	697
AC011479.2;SPINT2	50	0.751475	697
AC011479.2;SPINT2	53	0.582388	697
AC011479.2;SPINT2	56	0.554939	697
AC011479.2;SPINT2	59	0.175285	697
AC011479.2;SPINT2	63	0.164761	697
AC011530.1;DMPK;CDC42BPG	41	NA	697
AC011530.1;DMPK;CDC42BPG	44	NA	697
AC011530.1;DMPK;CDC42BPG	47	NA	697
AC011530.1;DMPK;CDC42BPG	50	NA	697
AC011530.1;DMPK;CDC42BPG	53	NA	697
AC011530.1;DMPK;CDC42BPG	56	NA	697
AC011530.1;DMPK;CDC42BPG	59	NA	697
AC011530.1;DMPK;CDC42BPG	63	NA	697
AC011530.1;DMWD	41	1	697
AC011530.1;DMWD	44	1.00302e+16	697
AC011530.1;DMWD	47	0.769354	697
AC011530.1;DMWD	50	0.54894	697
AC011530.1;DMWD	53	0.386568	697
AC011530.1;DMWD	56	0.38756	697
AC011530.1;DMWD	59	1.14316e+16	697
AC011530.1;DMWD	63	1.10889e+16	697
AC012184.2;DDX19B	41	1	697
AC012184.2;DDX19B	44	0.942982	697
AC012184.2;DDX19B	47	1.02891e+16	697
AC012184.2;DDX19B	50	0.409627	697
AC012184.2;DDX19B	53	0.211934	697
AC012184.2;DDX19B	56	0.144051	697
AC012184.2;DDX19B	59	0.11838	697
AC012184.2;DDX19B	63	0.0973974	697
AC012213.5;SLC25A32	41	NA	697
AC012213.5;SLC25A32	44	NA	697
AC012213.5;SLC25A32	47	NA	697
AC012213.5;SLC25A32	50	NA	697
AC012213.5;SLC25A32	53	NA	697
AC012213.5;SLC25A32	56	NA	697
AC012213.5;SLC25A32	59	NA	697
AC012213.5;SLC25A32	63	NA	697
AC012309.1;ZNF585A;ZNF585B;ZNF573	41	1	697
AC012309.1;ZNF585A;ZNF585B;ZNF573	44	0.938864	697
AC012309.1;ZNF585A;ZNF585B;ZNF573	47	0.478127	697
AC012309.1;ZNF585A;ZNF585B;ZNF573	50	0.224943	697
AC012309.1;ZNF585A;ZNF585B;ZNF573	53	0.14122	697
AC012309.1;ZNF585A;ZNF585B;ZNF573	56	0.122624	697
AC012309.1;ZNF585A;ZNF585B;ZNF573	59	0.108527	697
AC012309.1;ZNF585A;ZNF585B;ZNF573	63	0.0279159	697
AC012309.1;ZNF585B	41	1	697
AC012309.1;ZNF585B	44	1.03318e+16	697
AC012309.1;ZNF585B	47	0.982732	697
AC012309.1;ZNF585B	50	0.973312	697
AC012309.1;ZNF585B	53	1.07472e+16	697
AC012309.1;ZNF585B	56	1.02924e+16	697
AC012309.1;ZNF585B	59	1.05501e+16	697
AC012309.1;ZNF585B	63	1120528064451600	697
AC012314.14;AC012314.18;TMC4;AC012314.10;AC012314.5;AC012314.17;AC012314.7	41	NA	697
AC012314.14;AC012314.18;TMC4;AC012314.10;AC012314.5;AC012314.17;AC012314.7	44	NA	697
AC012314.14;AC012314.18;TMC4;AC012314.10;AC012314.5;AC012314.17;AC012314.7	47	NA	697
AC012314.14;AC012314.18;TMC4;AC012314.10;AC012314.5;AC012314.17;AC012314.7	50	NA	697
AC012314.14;AC012314.18;TMC4;AC012314.10;AC012314.5;AC012314.17;AC012314.7	53	NA	697
AC012314.14;AC012314.18;TMC4;AC012314.10;AC012314.5;AC012314.17;AC012314.7	56	NA	697
AC012314.14;AC012314.18;TMC4;AC012314.10;AC012314.5;AC012314.17;AC012314.7	59	NA	697
AC012314.14;AC012314.18;TMC4;AC012314.10;AC012314.5;AC012314.17;AC012314.7	63	NA	697
AC012314.16;AC012314.12;AC012314.15;AC012314.4;AC012314.8;AC012314.3;AC012314.13;PRPF31;AC012314.6	41	1	697
AC012314.16;AC012314.12;AC012314.15;AC012314.4;AC012314.8;AC012314.3;AC012314.13;PRPF31;AC012314.6	44	0.936584	697
AC012314.16;AC012314.12;AC012314.15;AC012314.4;AC012314.8;AC012314.3;AC012314.13;PRPF31;AC012314.6	47	0.560016	697
AC012314.16;AC012314.12;AC012314.15;AC012314.4;AC012314.8;AC012314.3;AC012314.13;PRPF31;AC012314.6	50	0.140166	697
AC012314.16;AC012314.12;AC012314.15;AC012314.4;AC012314.8;AC012314.3;AC012314.13;PRPF31;AC012314.6	53	0.0713852	697
AC012314.16;AC012314.12;AC012314.15;AC012314.4;AC012314.8;AC012314.3;AC012314.13;PRPF31;AC012314.6	56	0.0604649	697
AC012314.16;AC012314.12;AC012314.15;AC012314.4;AC012314.8;AC012314.3;AC012314.13;PRPF31;AC012314.6	59	0.0382987	697
AC012314.16;AC012314.12;AC012314.15;AC012314.4;AC012314.8;AC012314.3;AC012314.13;PRPF31;AC012314.6	63	0.0280587	697
AC012488.2;ASDURF	41	1	697
AC012488.2;ASDURF	44	0.98419	697
AC012488.2;ASDURF	47	0.892581	697
AC012488.2;ASDURF	50	0.695113	697
AC012488.2;ASDURF	53	0.567838	697
AC012488.2;ASDURF	56	0.590577	697
AC012488.2;ASDURF	59	0.873932	697
AC012488.2;ASDURF	63	0.798685	697
AC013470.2	41	NA	697
AC013470.2	44	NA	697
AC013470.2	47	NA	697
AC013470.2	50	NA	697
AC013470.2	53	NA	697
AC013470.2	56	NA	697
AC013470.2	59	NA	697
AC013470.2	63	NA	697
AC017083.3;PPP3R1	41	1	697
AC017083.3;PPP3R1	44	0.989493	697
AC017083.3;PPP3R1	47	0.918205	697
AC017083.3;PPP3R1	50	0.760801	697
AC017083.3;PPP3R1	53	0.721032	697
AC017083.3;PPP3R1	56	0.515252	697
AC017083.3;PPP3R1	59	0.351862	697
AC017083.3;PPP3R1	63	0.154138	697
AC017083.3;PPP3R1;PPP3R2	41	1	697
AC017083.3;PPP3R1;PPP3R2	44	1.02166e+16	697
AC017083.3;PPP3R1;PPP3R2	47	0.922137	697
AC017083.3;PPP3R1;PPP3R2	50	0.800624	697
AC017083.3;PPP3R1;PPP3R2	53	0.735457	697
AC017083.3;PPP3R1;PPP3R2	56	0.583698	697
AC017083.3;PPP3R1;PPP3R2	59	0.339265	697
AC017083.3;PPP3R1;PPP3R2	63	0.142047	697
AC019117.4;AHR	41	NA	697
AC019117.4;AHR	44	NA	697
AC019117.4;AHR	47	NA	697
AC019117.4;AHR	50	NA	697
AC019117.4;AHR	53	NA	697
AC019117.4;AHR	56	NA	697
AC019117.4;AHR	59	NA	697
AC019117.4;AHR	63	NA	697
AC020907.6;FXYD3	41	NA	697
AC020907.6;FXYD3	44	NA	697
AC020907.6;FXYD3	47	NA	697
AC020907.6;FXYD3	50	NA	697
AC020907.6;FXYD3	53	NA	697
AC020907.6;FXYD3	56	NA	697
AC020907.6;FXYD3	59	NA	697
AC020907.6;FXYD3	63	NA	697
AC020909.1;POLD1	41	1	697
AC020909.1;POLD1	44	0.88389	697
AC020909.1;POLD1	47	0.573659	697
AC020909.1;POLD1	50	0.242353	697
AC020909.1;POLD1	53	0.141441	697
AC020909.1;POLD1	56	0.0960109	697
AC020909.1;POLD1	59	0.0616395	697
AC020909.1;POLD1	63	0.00920469	697
AC020929.1	41	1	697
AC020929.1	44	1293014533251670	697
AC020929.1	47	1365960440037060	697
AC020929.1	50	1.18495e+16	697
AC020929.1	53	196543583269369	697
AC020929.1	56	1.27038e+16	697
AC020929.1	59	1.1542e+16	697
AC020929.1	63	1.35644e+16	697
AC021066.1	41	NA	697
AC021066.1	44	NA	697
AC021066.1	47	NA	697
AC021066.1	50	NA	697
AC021066.1	53	NA	697
AC021066.1	56	NA	697
AC021066.1	59	NA	697
AC021066.1	63	NA	697
AC021066.1;KRT83;KRT85	41	NA	697
AC021066.1;KRT83;KRT85	44	NA	697
AC021066.1;KRT83;KRT85	47	NA	697
AC021066.1;KRT83;KRT85	50	NA	697
AC021066.1;KRT83;KRT85	53	NA	697
AC021066.1;KRT83;KRT85	56	NA	697
AC021066.1;KRT83;KRT85	59	NA	697
AC021066.1;KRT83;KRT85	63	NA	697
AC021066.1;KRT85	41	NA	697
AC021066.1;KRT85	44	NA	697
AC021066.1;KRT85	47	NA	697
AC021066.1;KRT85	50	NA	697
AC021066.1;KRT85	53	NA	697
AC021066.1;KRT85	56	NA	697
AC021066.1;KRT85	59	NA	697
AC021066.1;KRT85	63	NA	697
AC021092.2	41	NA	697
AC021092.2	44	NA	697
AC021092.2	47	NA	697
AC021092.2	50	NA	697
AC021092.2	53	NA	697
AC021092.2	56	NA	697
AC021092.2	59	NA	697
AC021092.2	63	NA	697
AC021092.2;ZNF514	41	NA	697
AC021092.2;ZNF514	44	NA	697
AC021092.2;ZNF514	47	NA	697
AC021092.2;ZNF514	50	NA	697
AC021092.2;ZNF514	53	NA	697
AC021092.2;ZNF514	56	NA	697
AC021092.2;ZNF514	59	NA	697
AC021092.2;ZNF514	63	NA	697
AC022400.7;NDST2	41	NA	697
AC022400.7;NDST2	44	NA	697
AC022400.7;NDST2	47	NA	697
AC022400.7;NDST2	50	NA	697
AC022400.7;NDST2	53	NA	697
AC022400.7;NDST2	56	NA	697
AC022400.7;NDST2	59	NA	697
AC022400.7;NDST2	63	NA	697
AC022826.2;UBE2W	41	1	697
AC022826.2;UBE2W	44	1.0057e+16	697
AC022826.2;UBE2W	47	0.932566	697
AC022826.2;UBE2W	50	0.499819	697
AC022826.2;UBE2W	53	0.160951	697
AC022826.2;UBE2W	56	0.0951668	697
AC022826.2;UBE2W	59	0.0629055	697
AC022826.2;UBE2W	63	0.0386351	697
AC022966.1	41	1	697
AC022966.1	44	0.919526	697
AC022966.1	47	0.670554	697
AC022966.1	50	0.578052	697
AC022966.1	53	0.33132	697
AC022966.1	56	0.30613	697
AC022966.1	59	0.1973	697
AC022966.1	63	0.176705	697
AC023055.1;SARNP	41	1	697
AC023055.1;SARNP	44	0.991834	697
AC023055.1;SARNP	47	0.964772	697
AC023055.1;SARNP	50	0.930244	697
AC023055.1;SARNP	53	1.03576e+16	697
AC023055.1;SARNP	56	1.009e+16	697
AC023055.1;SARNP	59	1.06309e+16	697
AC023055.1;SARNP	63	0.973436	697
AC024592.3;NDUFA11	41	NA	697
AC024592.3;NDUFA11	44	NA	697
AC024592.3;NDUFA11	47	NA	697
AC024592.3;NDUFA11	50	NA	697
AC024592.3;NDUFA11	53	NA	697
AC024592.3;NDUFA11	56	NA	697
AC024592.3;NDUFA11	59	NA	697
AC024592.3;NDUFA11	63	NA	697
AC025263.2;RAB3IP	41	1	697
AC025263.2;RAB3IP	44	1.16031e+16	697
AC025263.2;RAB3IP	47	0.857729	697
AC025263.2;RAB3IP	50	0.748497	697
AC025263.2;RAB3IP	53	0.378171	697
AC025263.2;RAB3IP	56	0.214444	697
AC025263.2;RAB3IP	59	0.104964	697
AC025263.2;RAB3IP	63	0.0998787	697
AC025283.2;ZNF174	41	NA	697
AC025283.2;ZNF174	44	NA	697
AC025283.2;ZNF174	47	NA	697
AC025283.2;ZNF174	50	NA	697
AC025283.2;ZNF174	53	NA	697
AC025283.2;ZNF174	56	NA	697
AC025283.2;ZNF174	59	NA	697
AC025283.2;ZNF174	63	NA	697
AC026369.8;IQSEC3	41	NA	697
AC026369.8;IQSEC3	44	NA	697
AC026369.8;IQSEC3	47	NA	697
AC026369.8;IQSEC3	50	NA	697
AC026369.8;IQSEC3	53	NA	697
AC026369.8;IQSEC3	56	NA	697
AC026369.8;IQSEC3	59	NA	697
AC026369.8;IQSEC3	63	NA	697
AC026464.4;VPS4A	41	1	697
AC026464.4;VPS4A	44	1.02408e+16	697
AC026464.4;VPS4A	47	0.882587	697
AC026464.4;VPS4A	50	0.478804	697
AC026464.4;VPS4A	53	0.0778019	697
AC026464.4;VPS4A	56	0.0558118	697
AC026464.4;VPS4A	59	0.0562917	697
AC026464.4;VPS4A	63	0.0463181	697
AC026464.4;VPS4A;VPS4B	41	1	697
AC026464.4;VPS4A;VPS4B	44	0.961979	697
AC026464.4;VPS4A;VPS4B	47	0.953762	697
AC026464.4;VPS4A;VPS4B	50	0.674835	697
AC026464.4;VPS4A;VPS4B	53	0.218825	697
AC026464.4;VPS4A;VPS4B	56	0.0735133	697
AC026464.4;VPS4A;VPS4B	59	0.0682823	697
AC026464.4;VPS4A;VPS4B	63	0.0465919	697
AC026464.4;VPS4A;VPS4B;FIGNL1	41	1	697
AC026464.4;VPS4A;VPS4B;FIGNL1	44	0.880191	697
AC026464.4;VPS4A;VPS4B;FIGNL1	47	0.850194	697
AC026464.4;VPS4A;VPS4B;FIGNL1	50	0.627574	697
AC026464.4;VPS4A;VPS4B;FIGNL1	53	0.159187	697
AC026464.4;VPS4A;VPS4B;FIGNL1	56	0.0394138	697
AC026464.4;VPS4A;VPS4B;FIGNL1	59	0.0212833	697
AC026464.4;VPS4A;VPS4B;FIGNL1	63	0.0109271	697
AC026786.1;ZNF268	41	NA	697
AC026786.1;ZNF268	44	NA	697
AC026786.1;ZNF268	47	NA	697
AC026786.1;ZNF268	50	NA	697
AC026786.1;ZNF268	53	NA	697
AC026786.1;ZNF268	56	NA	697
AC026786.1;ZNF268	59	NA	697
AC026786.1;ZNF268	63	NA	697
AC027796.3;SHPK	41	1	697
AC027796.3;SHPK	44	0.973638	697
AC027796.3;SHPK	47	0.851127	697
AC027796.3;SHPK	50	0.621522	697
AC027796.3;SHPK	53	0.34983	697
AC027796.3;SHPK	56	0.14859	697
AC027796.3;SHPK	59	0.0965931	697
AC027796.3;SHPK	63	0.0553096	697
AC036214.3;MRPS28	41	1	697
AC036214.3;MRPS28	44	0.753783	697
AC036214.3;MRPS28	47	0.772167	697
AC036214.3;MRPS28	50	0.42342	697
AC036214.3;MRPS28	53	0.269498	697
AC036214.3;MRPS28	56	0.0865478	697
AC036214.3;MRPS28	59	0.0541078	697
AC036214.3;MRPS28	63	0.0214959	697
AC040162.1;PSMB10	41	1	697
AC040162.1;PSMB10	44	0.962587	697
AC040162.1;PSMB10	47	0.937717	697
AC040162.1;PSMB10	50	0.915425	697
AC040162.1;PSMB10	53	0.973426	697
AC040162.1;PSMB10	56	0.848717	697
AC040162.1;PSMB10	59	1.04811e+16	697
AC040162.1;PSMB10	63	1.00742e+16	697
AC048338.2;DIABLO	41	1	697
AC048338.2;DIABLO	44	0.940144	697
AC048338.2;DIABLO	47	0.880119	697
AC048338.2;DIABLO	50	0.869535	697
AC048338.2;DIABLO	53	0.849738	697
AC048338.2;DIABLO	56	0.73646	697
AC048338.2;DIABLO	59	0.827977	697
AC048338.2;DIABLO	63	0.669484	697
AC058822.1;FIP1L1	41	1	697
AC058822.1;FIP1L1	44	0.930336	697
AC058822.1;FIP1L1	47	0.614416	697
AC058822.1;FIP1L1	50	0.48897	697
AC058822.1;FIP1L1	53	0.456818	697
AC058822.1;FIP1L1	56	0.508749	697
AC058822.1;FIP1L1	59	0.691807	697
AC058822.1;FIP1L1	63	1054876712651920	697
AC058822.1;PDGFRA;KIT;KDR;PDGFRB;MAPK3;NLK;FLT1;MAPK1;FLT4;FLT3	41	1	697
AC058822.1;PDGFRA;KIT;KDR;PDGFRB;MAPK3;NLK;FLT1;MAPK1;FLT4;FLT3	44	1.18095e+16	697
AC058822.1;PDGFRA;KIT;KDR;PDGFRB;MAPK3;NLK;FLT1;MAPK1;FLT4;FLT3	47	0.80688	697
AC058822.1;PDGFRA;KIT;KDR;PDGFRB;MAPK3;NLK;FLT1;MAPK1;FLT4;FLT3	50	0.81388	697
AC058822.1;PDGFRA;KIT;KDR;PDGFRB;MAPK3;NLK;FLT1;MAPK1;FLT4;FLT3	53	0.523582	697
AC058822.1;PDGFRA;KIT;KDR;PDGFRB;MAPK3;NLK;FLT1;MAPK1;FLT4;FLT3	56	0.439921	697
AC058822.1;PDGFRA;KIT;KDR;PDGFRB;MAPK3;NLK;FLT1;MAPK1;FLT4;FLT3	59	0.244826	697
AC058822.1;PDGFRA;KIT;KDR;PDGFRB;MAPK3;NLK;FLT1;MAPK1;FLT4;FLT3	63	0.00631365	697
AC068533.4	41	NA	697
AC068533.4	44	NA	697
AC068533.4	47	NA	697
AC068533.4	50	NA	697
AC068533.4	53	NA	697
AC068533.4	56	NA	697
AC068533.4	59	NA	697
AC068533.4	63	NA	697
AC068533.4;CRCP	41	1	697
AC068533.4;CRCP	44	1.01682e+16	697
AC068533.4;CRCP	47	0.642187	697
AC068533.4;CRCP	50	0.376389	697
AC068533.4;CRCP	53	0.339844	697
AC068533.4;CRCP	56	0.267005	697
AC068533.4;CRCP	59	0.189484	697
AC068533.4;CRCP	63	0.131235	697
AC068580.4	41	NA	697
AC068580.4	44	NA	697
AC068580.4	47	NA	697
AC068580.4	50	NA	697
AC068580.4	53	NA	697
AC068580.4	56	NA	697
AC068580.4	59	NA	697
AC068580.4	63	NA	697
AC068580.4;CTSD	41	1	697
AC068580.4;CTSD	44	1.00433e+16	697
AC068580.4;CTSD	47	0.903616	697
AC068580.4;CTSD	50	0.810614	697
AC068580.4;CTSD	53	0.750094	697
AC068580.4;CTSD	56	0.599336	697
AC068580.4;CTSD	59	0.604025	697
AC068580.4;CTSD	63	0.220297	697
AC068631.3;DNAJB11	41	1	697
AC068631.3;DNAJB11	44	0.916833	697
AC068631.3;DNAJB11	47	0.645879	697
AC068631.3;DNAJB11	50	0.538588	697
AC068631.3;DNAJB11	53	0.294917	697
AC068631.3;DNAJB11	56	0.215924	697
AC068631.3;DNAJB11	59	0.165981	697
AC068631.3;DNAJB11	63	0.0614972	697
AC068831.8;VPS33B	41	1	697
AC068831.8;VPS33B	44	0.979474	697
AC068831.8;VPS33B	47	0.706927	697
AC068831.8;VPS33B	50	0.311813	697
AC068831.8;VPS33B	53	0.12664	697
AC068831.8;VPS33B	56	0.082937	697
AC068831.8;VPS33B	59	0.0506211	697
AC068831.8;VPS33B	63	0.0327713	697
AC068896.3;EEF1AKMT2	41	1	697
AC068896.3;EEF1AKMT2	44	0.98997	697
AC068896.3;EEF1AKMT2	47	0.712951	697
AC068896.3;EEF1AKMT2	50	0.280243	697
AC068896.3;EEF1AKMT2	53	0.149998	697
AC068896.3;EEF1AKMT2	56	0.108006	697
AC068896.3;EEF1AKMT2	59	0.0797203	697
AC068896.3;EEF1AKMT2	63	0.0582099	697
AC068946.2;ATG9A	41	1	697
AC068946.2;ATG9A	44	0.879007	697
AC068946.2;ATG9A	47	0.751373	697
AC068946.2;ATG9A	50	0.64396	697
AC068946.2;ATG9A	53	0.405103	697
AC068946.2;ATG9A	56	0.30672	697
AC068946.2;ATG9A	59	0.2533	697
AC068946.2;ATG9A	63	0.213763	697
AC069503.2;PSMD9	41	1	697
AC069503.2;PSMD9	44	0.974999	697
AC069503.2;PSMD9	47	0.88207	697
AC069503.2;PSMD9	50	0.756054	697
AC069503.2;PSMD9	53	0.763903	697
AC069503.2;PSMD9	56	0.748335	697
AC069503.2;PSMD9	59	0.737503	697
AC069503.2;PSMD9	63	0.633427	697
AC073111.4	41	1	697
AC073111.4	44	0.835053	697
AC073111.4	47	0.785393	697
AC073111.4	50	0.636491	697
AC073111.4	53	0.490063	697
AC073111.4	56	0.351527	697
AC073111.4	59	0.273121	697
AC073111.4	63	0.125874	697
AC073896.1;CS	41	1	697
AC073896.1;CS	44	0.925066	697
AC073896.1;CS	47	0.94067	697
AC073896.1;CS	50	0.900212	697
AC073896.1;CS	53	0.697586	697
AC073896.1;CS	56	0.392638	697
AC073896.1;CS	59	0.237168	697
AC073896.1;CS	63	0.175684	697
AC078927.1;TMBIM4	41	NA	697
AC078927.1;TMBIM4	44	NA	697
AC078927.1;TMBIM4	47	NA	697
AC078927.1;TMBIM4	50	NA	697
AC078927.1;TMBIM4	53	NA	697
AC078927.1;TMBIM4	56	NA	697
AC078927.1;TMBIM4	59	NA	697
AC078927.1;TMBIM4	63	NA	697
AC079447.1;MRPL30	41	NA	697
AC079447.1;MRPL30	44	NA	697
AC079447.1;MRPL30	47	NA	697
AC079447.1;MRPL30	50	NA	697
AC079447.1;MRPL30	53	NA	697
AC079447.1;MRPL30	56	NA	697
AC079447.1;MRPL30	59	NA	697
AC079447.1;MRPL30	63	NA	697
AC079594.2;IFT80	41	1	697
AC079594.2;IFT80	44	0.840303	697
AC079594.2;IFT80	47	0.426139	697
AC079594.2;IFT80	50	0.166127	697
AC079594.2;IFT80	53	0.0775912	697
AC079594.2;IFT80	56	0.0568266	697
AC079594.2;IFT80	59	0.0480681	697
AC079594.2;IFT80	63	0.0267201	697
AC079594.2;TRIM59	41	1	697
AC079594.2;TRIM59	44	0.870283	697
AC079594.2;TRIM59	47	0.572885	697
AC079594.2;TRIM59	50	0.333365	697
AC079594.2;TRIM59	53	0.405153	697
AC079594.2;TRIM59	56	0.335407	697
AC079594.2;TRIM59	59	0.396135	697
AC079594.2;TRIM59	63	0.232523	697
AC083800.1;TEX55	41	NA	697
AC083800.1;TEX55	44	NA	697
AC083800.1;TEX55	47	NA	697
AC083800.1;TEX55	50	NA	697
AC083800.1;TEX55	53	NA	697
AC083800.1;TEX55	56	NA	697
AC083800.1;TEX55	59	NA	697
AC083800.1;TEX55	63	NA	697
AC087632.2;PCLAF	41	1	697
AC087632.2;PCLAF	44	0.930092	697
AC087632.2;PCLAF	47	0.811922	697
AC087632.2;PCLAF	50	0.765939	697
AC087632.2;PCLAF	53	0.821581	697
AC087632.2;PCLAF	56	0.759245	697
AC087632.2;PCLAF	59	0.823662	697
AC087632.2;PCLAF	63	0.788455	697
AC087721.2;NUSAP1	41	1	697
AC087721.2;NUSAP1	44	0.980608	697
AC087721.2;NUSAP1	47	0.833219	697
AC087721.2;NUSAP1	50	0.703797	697
AC087721.2;NUSAP1	53	0.43477	697
AC087721.2;NUSAP1	56	0.35768	697
AC087721.2;NUSAP1	59	0.320868	697
AC087721.2;NUSAP1	63	0.230248	697
AC090517.4;ZNF280D	41	1	697
AC090517.4;ZNF280D	44	1.0144e+16	697
AC090517.4;ZNF280D	47	0.867355	697
AC090517.4;ZNF280D	50	0.734084	697
AC090517.4;ZNF280D	53	0.671661	697
AC090517.4;ZNF280D	56	0.576137	697
AC090517.4;ZNF280D	59	0.390214	697
AC090517.4;ZNF280D	63	0.500392	697
AC090958.4;TAMM41	41	NA	697
AC090958.4;TAMM41	44	NA	697
AC090958.4;TAMM41	47	NA	697
AC090958.4;TAMM41	50	NA	697
AC090958.4;TAMM41	53	NA	697
AC090958.4;TAMM41	56	NA	697
AC090958.4;TAMM41	59	NA	697
AC090958.4;TAMM41	63	NA	697
AC091167.7;GDPGP1	41	1	697
AC091167.7;GDPGP1	44	0.953789	697
AC091167.7;GDPGP1	47	0.68669	697
AC091167.7;GDPGP1	50	0.395179	697
AC091167.7;GDPGP1	53	0.203367	697
AC091167.7;GDPGP1	56	0.114694	697
AC091167.7;GDPGP1	59	0.0504475	697
AC091167.7;GDPGP1	63	0.0407996	697
AC091230.1	41	1	697
AC091230.1	44	1.00375e+16	697
AC091230.1	47	0.800599	697
AC091230.1	50	0.342939	697
AC091230.1	53	0.0733173	697
AC091230.1	56	0.0544973	697
AC091230.1	59	0.0417392	697
AC091230.1	63	0.0279185	697
AC092073.1;GPI	41	1	697
AC092073.1;GPI	44	1.01387e+16	697
AC092073.1;GPI	47	0.940266	697
AC092073.1;GPI	50	0.87341	697
AC092073.1;GPI	53	0.730966	697
AC092073.1;GPI	56	0.402301	697
AC092073.1;GPI	59	0.219655	697
AC092073.1;GPI	63	0.0804604	697
AC092143.1;TUBB3	41	1	697
AC092143.1;TUBB3	44	1004790780045800	697
AC092143.1;TUBB3	47	0.952369	697
AC092143.1;TUBB3	50	0.88707	697
AC092143.1;TUBB3	53	0.950905	697
AC092143.1;TUBB3	56	0.805588	697
AC092143.1;TUBB3	59	0.704846	697
AC092143.1;TUBB3	63	0.255626	697
AC092143.1;TUBB3;TUBB4B;TUBB4A	41	1	697
AC092143.1;TUBB3;TUBB4B;TUBB4A	44	1027526784882000	697
AC092143.1;TUBB3;TUBB4B;TUBB4A	47	0.951807	697
AC092143.1;TUBB3;TUBB4B;TUBB4A	50	0.914986	697
AC092143.1;TUBB3;TUBB4B;TUBB4A	53	0.963152	697
AC092143.1;TUBB3;TUBB4B;TUBB4A	56	0.818185	697
AC092143.1;TUBB3;TUBB4B;TUBB4A	59	0.692208	697
AC092143.1;TUBB3;TUBB4B;TUBB4A	63	0.189837	697
AC092143.1;TUBB3;TUBB6	41	1	697
AC092143.1;TUBB3;TUBB6	44	1.00755e+16	697
AC092143.1;TUBB3;TUBB6	47	0.985769	697
AC092143.1;TUBB3;TUBB6	50	0.943028	697
AC092143.1;TUBB3;TUBB6	53	0.904046	697
AC092143.1;TUBB3;TUBB6	56	0.718787	697
AC092143.1;TUBB3;TUBB6	59	0.576849	697
AC092143.1;TUBB3;TUBB6	63	0.081339	697
AC092143.1;TUBB3;TUBB6;TUBB1	41	1	697
AC092143.1;TUBB3;TUBB6;TUBB1	44	1.03044e+16	697
AC092143.1;TUBB3;TUBB6;TUBB1	47	0.903154	697
AC092143.1;TUBB3;TUBB6;TUBB1	50	0.846067	697
AC092143.1;TUBB3;TUBB6;TUBB1	53	0.813784	697
AC092143.1;TUBB3;TUBB6;TUBB1	56	0.732295	697
AC092143.1;TUBB3;TUBB6;TUBB1	59	0.527163	697
AC092143.1;TUBB3;TUBB6;TUBB1	63	0.0955053	697
AC092587.1;AC079447.1;MRPL30	41	1	697
AC092587.1;AC079447.1;MRPL30	44	0.92768	697
AC092587.1;AC079447.1;MRPL30	47	0.719899	697
AC092587.1;AC079447.1;MRPL30	50	0.69536	697
AC092587.1;AC079447.1;MRPL30	53	0.207439	697
AC092587.1;AC079447.1;MRPL30	56	0.0850216	697
AC092587.1;AC079447.1;MRPL30	59	0.0507268	697
AC092587.1;AC079447.1;MRPL30	63	0.049418	697
AC092647.5;MRPS17	41	1	697
AC092647.5;MRPS17	44	0.812772	697
AC092647.5;MRPS17	47	0.564761	697
AC092647.5;MRPS17	50	0.397539	697
AC092647.5;MRPS17	53	0.0871735	697
AC092647.5;MRPS17	56	0.0334239	697
AC092647.5;MRPS17	59	0.0194055	697
AC092647.5;MRPS17	63	0.0144137	697
AC092647.5;ZNF713	41	NA	697
AC092647.5;ZNF713	44	NA	697
AC092647.5;ZNF713	47	NA	697
AC092647.5;ZNF713	50	NA	697
AC092647.5;ZNF713	53	NA	697
AC092647.5;ZNF713	56	NA	697
AC092647.5;ZNF713	59	NA	697
AC092647.5;ZNF713	63	NA	697
AC092718.3	41	NA	697
AC092718.3	44	NA	697
AC092718.3	47	NA	697
AC092718.3	50	NA	697
AC092718.3	53	NA	697
AC092718.3	56	NA	697
AC092718.3	59	NA	697
AC092718.3	63	NA	697
AC092718.3;AC092718.8;GCSH	41	NA	697
AC092718.3;AC092718.8;GCSH	44	NA	697
AC092718.3;AC092718.8;GCSH	47	NA	697
AC092718.3;AC092718.8;GCSH	50	NA	697
AC092718.3;AC092718.8;GCSH	53	NA	697
AC092718.3;AC092718.8;GCSH	56	NA	697
AC092718.3;AC092718.8;GCSH	59	NA	697
AC092718.3;AC092718.8;GCSH	63	NA	697
AC092835.1	41	1	697
AC092835.1	44	0.967292	697
AC092835.1	47	0.75378	697
AC092835.1	50	0.679645	697
AC092835.1	53	0.495997	697
AC092835.1	56	0.366214	697
AC092835.1	59	0.32922	697
AC092835.1	63	0.305107	697
AC093012.1	41	1	697
AC093012.1	44	0.979398	697
AC093012.1	47	0.805435	697
AC093012.1	50	0.404753	697
AC093012.1	53	0.131835	697
AC093012.1	56	0.0833116	697
AC093012.1	59	0.0531658	697
AC093012.1	63	0.041813	697
AC093155.3;HS2ST1	41	1	697
AC093155.3;HS2ST1	44	0.709309	697
AC093155.3;HS2ST1	47	0.915483	697
AC093155.3;HS2ST1	50	1.33083e+16	697
AC093155.3;HS2ST1	53	0.36766	697
AC093155.3;HS2ST1	56	0.243974	697
AC093155.3;HS2ST1	59	0.25485	697
AC093155.3;HS2ST1	63	0.205611	697
AC093323.1	41	1	697
AC093323.1	44	1.03323e+16	697
AC093323.1	47	0.940522	697
AC093323.1	50	0.7646	697
AC093323.1	53	0.574992	697
AC093323.1	56	0.373672	697
AC093323.1	59	0.256513	697
AC093323.1	63	0.197112	697
AC093512.2	41	NA	697
AC093512.2	44	NA	697
AC093512.2	47	NA	697
AC093512.2	50	NA	697
AC093512.2	53	NA	697
AC093512.2	56	NA	697
AC093512.2	59	NA	697
AC093512.2	63	NA	697
AC093512.2;ALDOA	41	1	697
AC093512.2;ALDOA	44	1.01786e+16	697
AC093512.2;ALDOA	47	0.991593	697
AC093512.2;ALDOA	50	0.928001	697
AC093512.2;ALDOA	53	0.957294	697
AC093512.2;ALDOA	56	0.885525	697
AC093512.2;ALDOA	59	0.943248	697
AC093512.2;ALDOA	63	0.627074	697
AC097634.4;EIF4E3	41	1	697
AC097634.4;EIF4E3	44	1.02838e+16	697
AC097634.4;EIF4E3	47	0.793222	697
AC097634.4;EIF4E3	50	0.725936	697
AC097634.4;EIF4E3	53	0.423491	697
AC097634.4;EIF4E3	56	0.321928	697
AC097634.4;EIF4E3	59	0.321796	697
AC097634.4;EIF4E3	63	0.186464	697
AC097637.1;TWF2	41	1	697
AC097637.1;TWF2	44	1042192812810300	697
AC097637.1;TWF2	47	0.919272	697
AC097637.1;TWF2	50	0.746757	697
AC097637.1;TWF2	53	0.560505	697
AC097637.1;TWF2	56	0.172256	697
AC097637.1;TWF2	59	0.0965744	697
AC097637.1;TWF2	63	0.0707159	697
AC099811.2;KAT2A	41	1	697
AC099811.2;KAT2A	44	0.86718	697
AC099811.2;KAT2A	47	0.356008	697
AC099811.2;KAT2A	50	0.271239	697
AC099811.2;KAT2A	53	0.24074	697
AC099811.2;KAT2A	56	0.178057	697
AC099811.2;KAT2A	59	0.182521	697
AC099811.2;KAT2A	63	0.159521	697
AC104452.1;AMT	41	NA	697
AC104452.1;AMT	44	NA	697
AC104452.1;AMT	47	NA	697
AC104452.1;AMT	50	NA	697
AC104452.1;AMT	53	NA	697
AC104452.1;AMT	56	NA	697
AC104452.1;AMT	59	NA	697
AC104452.1;AMT	63	NA	697
AC104532.1;VMAC	41	1	697
AC104532.1;VMAC	44	0.967708	697
AC104532.1;VMAC	47	0.860365	697
AC104532.1;VMAC	50	0.627744	697
AC104532.1;VMAC	53	0.580498	697
AC104532.1;VMAC	56	0.382064	697
AC104532.1;VMAC	59	0.369894	697
AC104532.1;VMAC	63	0.310856	697
AC108488.2;RNASEH1	41	1	697
AC108488.2;RNASEH1	44	0.707058	697
AC108488.2;RNASEH1	47	0.281297	697
AC108488.2;RNASEH1	50	0.145625	697
AC108488.2;RNASEH1	53	0.10817	697
AC108488.2;RNASEH1	56	0.0840409	697
AC108488.2;RNASEH1	59	0.0878955	697
AC108488.2;RNASEH1	63	0.0973479	697
AC112128.1;SPICE1	41	1	697
AC112128.1;SPICE1	44	0.919209	697
AC112128.1;SPICE1	47	0.687193	697
AC112128.1;SPICE1	50	0.377872	697
AC112128.1;SPICE1	53	0.256933	697
AC112128.1;SPICE1	56	0.221745	697
AC112128.1;SPICE1	59	0.235244	697
AC112128.1;SPICE1	63	0.280707	697
AC113348.2;ZNF354A	41	NA	697
AC113348.2;ZNF354A	44	NA	697
AC113348.2;ZNF354A	47	NA	697
AC113348.2;ZNF354A	50	NA	697
AC113348.2;ZNF354A	53	NA	697
AC113348.2;ZNF354A	56	NA	697
AC113348.2;ZNF354A	59	NA	697
AC113348.2;ZNF354A	63	NA	697
AC113348.2;ZNF354A;ZNF354B	41	NA	697
AC113348.2;ZNF354A;ZNF354B	44	NA	697
AC113348.2;ZNF354A;ZNF354B	47	NA	697
AC113348.2;ZNF354A;ZNF354B	50	NA	697
AC113348.2;ZNF354A;ZNF354B	53	NA	697
AC113348.2;ZNF354A;ZNF354B	56	NA	697
AC113348.2;ZNF354A;ZNF354B	59	NA	697
AC113348.2;ZNF354A;ZNF354B	63	NA	697
AC113554.1;ACE	41	1	697
AC113554.1;ACE	44	1.36733e+16	697
AC113554.1;ACE	47	1.04148e+16	697
AC113554.1;ACE	50	1.13843e+16	697
AC113554.1;ACE	53	0.943601	697
AC113554.1;ACE	56	0.945428	697
AC113554.1;ACE	59	0.352641	697
AC113554.1;ACE	63	0.197685	697
AC116366.3;RAD50	41	1	697
AC116366.3;RAD50	44	0.998894	697
AC116366.3;RAD50	47	0.833349	697
AC116366.3;RAD50	50	0.584433	697
AC116366.3;RAD50	53	0.167211	697
AC116366.3;RAD50	56	0.0940857	697
AC116366.3;RAD50	59	0.0615251	697
AC116366.3;RAD50	63	0.0431566	697
AC117378.1;PRIM1	41	1	697
AC117378.1;PRIM1	44	0.916239	697
AC117378.1;PRIM1	47	0.595487	697
AC117378.1;PRIM1	50	0.196301	697
AC117378.1;PRIM1	53	0.048512	697
AC117378.1;PRIM1	56	0.0381311	697
AC117378.1;PRIM1	59	0.0338604	697
AC117378.1;PRIM1	63	0.011186	697
AC118549.1	41	1	697
AC118549.1	44	0.853402	697
AC118549.1	47	0.569312	697
AC118549.1	50	0.436125	697
AC118549.1	53	0.394457	697
AC118549.1	56	0.321438	697
AC118549.1	59	0.388091	697
AC118549.1	63	0.403186	697
AC118553.2;MFSD14A	41	NA	697
AC118553.2;MFSD14A	44	NA	697
AC118553.2;MFSD14A	47	NA	697
AC118553.2;MFSD14A	50	NA	697
AC118553.2;MFSD14A	53	NA	697
AC118553.2;MFSD14A	56	NA	697
AC118553.2;MFSD14A	59	NA	697
[truncated: 384,257+ more rows]
