# Supplementary material for: Deep thermal profiling for detection of functional proteoform groups
Source: Nat Chem Biol. 2023 Mar 20;19(8):962–71. doi: 10.1038/s41589-023-01284-8 (PMC10374440; doi:10.1038/s41589-023-01284-8)
Supplement: Source Data Fig. 2 — Statistical source data, unprocessed western blots. [file 41589_2023_1284_MOESM9_ESM.xlsx]

## Sheet: Figure 2c left
gene_name	peptide	channel	temperature	sample_name	rel_value
TMPO	+304.207DDLDVTELTNEDLLDQLVK+304.207	126	41	COG-LL-355h	1
TMPO	+304.207QEDK+304.207DDLDVTELTNEDLLDQLVK+304.207	126	41	COG-LL-355h	1
TMPO	+304.207RVETSEHFR	126	41	COG-LL-355h	1
TMPO	+304.207QNGSNDSDRYSDNEEGK+304.207	126	41	COG-LL-355h	1
TMPO	+304.207SELVANNVTLPAGEQR	126	41	COG-LL-355h	1
TMPO	+304.207GPPDFSSDEER	126	41	COG-LL-355h	1
TMPO	+304.207YSDNEEDSK+304.207	126	41	COG-LL-355h	1
TMPO	+304.207HASPILPITEFSDIPR	126	41	COG-LL-355h	1
TMPO	+304.207TYDAASYIC+57.021EAAFDEVK+304.207	126	41	COG-LL-355h	1
TMPO	+304.207AMQADISQAAQILSSDPSR	126	41	COG-LL-355h	1
TMPO	+304.207AM+15.995QADISQAAQILSSDPSR	126	41	COG-LL-355h	1
TMPO	+304.207PEFLEDPSVLTK+304.207	126	41	COG-LL-355h	1
TMPO	+304.207GPPDFSSDEEREPTPVLGSGAAAAGR	126	41	COG-LL-355h	1
TMPO	+304.207VIEEEWQQVDR	126	41	COG-LL-355h	1
TMPO	+304.207YSDNEEGK+304.207	126	41	COG-LL-355h	1
TMPO	+304.207SSTPLPTISSSAENTR	126	41	COG-LL-355h	1
TMPO	+304.207DIVENIC+57.021GR	126	41	COG-LL-355h	1
TMPO	+304.207DSGSFVAFQNIPGSELMSSFAK+304.207	126	41	COG-LL-355h	1
TMPO	+304.207ALEESESSQLISPPLAQAIR	126	41	COG-LL-355h	1
TMPO	+304.207PLELSDFR	126	41	COG-LL-355h	1
TMPO	+304.207DIVPFSELGTTPSGGGFFQGISFPEISTRPPLGSTELQAAK+304.207	126	41	COG-LL-355h	1
TMPO	+304.207VEHNQSYSQAGITETEWTSGSSK+304.207	126	41	COG-LL-355h	1
TMPO	+304.207EQGTESR	126	41	COG-LL-355h	1
TMPO	+304.207EMFPYEASTPTGISASC+57.021R	126	41	COG-LL-355h	1
TMPO	+304.207MEESFSSK+304.207	126	41	COG-LL-355h	1
TMPO	+304.207M+15.995EESFSSK+304.207	126	41	COG-LL-355h	1
TMPO	+304.207EM+15.995FPYEASTPTGISASC+57.021R	126	41	COG-LL-355h	1
TMPO	+304.207FQETEFLSPPR	126	41	COG-LL-355h	1
TMPO	+304.207IDASELSFPFHESILK+304.207	126	41	COG-LL-355h	1
TMPO	+304.207VEHNQVGEK+304.207	126	41	COG-LL-355h	1
TMPO	+304.207VEHNQVETSEHFR	126	41	COG-LL-355h	1
TMPO	+304.207RVEHNQSYSQAGITETEWTSGSSK+304.207	126	41	COG-LL-355h	1
TMPO	+304.207RVEHNQVETSEHFR	126	41	COG-LL-355h	1
TMPO	+304.207VETSEHFR	126	41	COG-LL-355h	1
TMPO	+304.207EATQILSVPK+304.207	126	41	COG-LL-355h	1
TMPO	+304.207YVPLADVK+304.207	126	41	COG-LL-355h	1
TMPO	+304.207ETTTGYYK+304.207	126	41	COG-LL-355h	1
TMPO	+304.207SGIQPLC+57.021PER	126	41	COG-LL-355h	1
TMPO	+304.207EPTPVLGSGAAAAGR	126	41	COG-LL-355h	1
TMPO	+304.207GAAGRPLELSDFR	126	41	COG-LL-355h	1
TMPO	+304.207AYEAAASALQIATHTAFVAK+304.207	126	41	COG-LL-355h	1
TMPO	+304.207TVVSHSLTTLGLEVAK+304.207	126	41	COG-LL-355h	1
TMPO	+304.207SHISDQSPLSSK+304.207	126	41	COG-LL-355h	1
TMPO	+304.207RVEHNQVGEK+304.207	126	41	COG-LL-355h	1
TMPO	+304.207SSSSSSQPEHSAM+15.995LVSTAASPSLIK+304.207	126	41	COG-LL-355h	1
TMPO	+304.207SSSSSSQPEHSAMLVSTAASPSLIK+304.207	126	41	COG-LL-355h	1
TMPO	+304.207DVYVQLYLQHLTAR	126	41	COG-LL-355h	1
TMPO	+304.207YGVNPGPIVGTTR	126	41	COG-LL-355h	1
TMPO	+304.207VEHNQVVNR	126	41	COG-LL-355h	1
TMPO	+304.207THQALGILSK+304.207	126	41	COG-LL-355h	1
TMPO	+304.207LASTPFK+304.207	126	41	COG-LL-355h	1
TMPO	+304.207NLFISC+57.021K+304.207	126	41	COG-LL-355h	1
TMPO	+304.207IDGPVISESTPIAETIMASSNESLVVNR	126	41	COG-LL-355h	1
TMPO	+304.207IDGPVISESTPIAETIM+15.995ASSNESLVVNR	126	41	COG-LL-355h	1
TMPO	+304.207PRQEDK+304.207DDLDVTELTNEDLLDQLVK+304.207	126	41	COG-LL-355h	1
TMPO	+304.207DSGSFVAFQNIPGSELM+15.995SSFAK+304.207	126	41	COG-LL-355h	1
TMPO	+304.207EPLVATNLPGR	126	41	COG-LL-355h	1
TMPO	+304.207VDDEILGFISEATPLGGIQAASTESC+57.021NQQLDLALC+57.021R	126	41	COG-LL-355h	1
TMPO	+304.207DDLDVTELTNEDLLDQLVK+304.207	127N	44	COG-LL-355h	0.952714
TMPO	+304.207QEDK+304.207DDLDVTELTNEDLLDQLVK+304.207	127N	44	COG-LL-355h	0.940955
TMPO	+304.207RVETSEHFR	127N	44	COG-LL-355h	1.019
TMPO	+304.207QNGSNDSDRYSDNEEGK+304.207	127N	44	COG-LL-355h	0.976536
TMPO	+304.207SELVANNVTLPAGEQR	127N	44	COG-LL-355h	0.947711
TMPO	+304.207GPPDFSSDEER	127N	44	COG-LL-355h	1.12025
TMPO	+304.207YSDNEEDSK+304.207	127N	44	COG-LL-355h	1.17826
TMPO	+304.207HASPILPITEFSDIPR	127N	44	COG-LL-355h	0.994912
TMPO	+304.207TYDAASYIC+57.021EAAFDEVK+304.207	127N	44	COG-LL-355h	1.02977
TMPO	+304.207AMQADISQAAQILSSDPSR	127N	44	COG-LL-355h	1.02382
TMPO	+304.207AM+15.995QADISQAAQILSSDPSR	127N	44	COG-LL-355h	1.03067
TMPO	+304.207PEFLEDPSVLTK+304.207	127N	44	COG-LL-355h	0.942348
TMPO	+304.207GPPDFSSDEEREPTPVLGSGAAAAGR	127N	44	COG-LL-355h	0.968952
TMPO	+304.207VIEEEWQQVDR	127N	44	COG-LL-355h	0.969104
TMPO	+304.207YSDNEEGK+304.207	127N	44	COG-LL-355h	1.03121
TMPO	+304.207SSTPLPTISSSAENTR	127N	44	COG-LL-355h	1.07098
TMPO	+304.207DIVENIC+57.021GR	127N	44	COG-LL-355h	0.963332
TMPO	+304.207DSGSFVAFQNIPGSELMSSFAK+304.207	127N	44	COG-LL-355h	0.976249
TMPO	+304.207ALEESESSQLISPPLAQAIR	127N	44	COG-LL-355h	1.04204
TMPO	+304.207PLELSDFR	127N	44	COG-LL-355h	0.969488
TMPO	+304.207DIVPFSELGTTPSGGGFFQGISFPEISTRPPLGSTELQAAK+304.207	127N	44	COG-LL-355h	0.905485
TMPO	+304.207VEHNQSYSQAGITETEWTSGSSK+304.207	127N	44	COG-LL-355h	0.927517
TMPO	+304.207EQGTESR	127N	44	COG-LL-355h	0.911218
TMPO	+304.207EMFPYEASTPTGISASC+57.021R	127N	44	COG-LL-355h	0.883154
TMPO	+304.207MEESFSSK+304.207	127N	44	COG-LL-355h	0.947182
TMPO	+304.207M+15.995EESFSSK+304.207	127N	44	COG-LL-355h	0.918146
TMPO	+304.207EM+15.995FPYEASTPTGISASC+57.021R	127N	44	COG-LL-355h	0.887334
TMPO	+304.207FQETEFLSPPR	127N	44	COG-LL-355h	0.983522
TMPO	+304.207IDASELSFPFHESILK+304.207	127N	44	COG-LL-355h	0.987738
TMPO	+304.207VEHNQVGEK+304.207	127N	44	COG-LL-355h	0.925816
TMPO	+304.207VEHNQVETSEHFR	127N	44	COG-LL-355h	1.00379
TMPO	+304.207RVEHNQSYSQAGITETEWTSGSSK+304.207	127N	44	COG-LL-355h	0.918177
TMPO	+304.207RVEHNQVETSEHFR	127N	44	COG-LL-355h	1.06694
TMPO	+304.207VETSEHFR	127N	44	COG-LL-355h	0.904867
TMPO	+304.207EATQILSVPK+304.207	127N	44	COG-LL-355h	1.04009
TMPO	+304.207YVPLADVK+304.207	127N	44	COG-LL-355h	0.880928
TMPO	+304.207ETTTGYYK+304.207	127N	44	COG-LL-355h	1.09386
TMPO	+304.207SGIQPLC+57.021PER	127N	44	COG-LL-355h	0.9283
TMPO	+304.207EPTPVLGSGAAAAGR	127N	44	COG-LL-355h	0.947248
TMPO	+304.207GAAGRPLELSDFR	127N	44	COG-LL-355h	1.02868
TMPO	+304.207AYEAAASALQIATHTAFVAK+304.207	127N	44	COG-LL-355h	1.01177
TMPO	+304.207TVVSHSLTTLGLEVAK+304.207	127N	44	COG-LL-355h	0.941327
TMPO	+304.207SHISDQSPLSSK+304.207	127N	44	COG-LL-355h	1.01876
TMPO	+304.207RVEHNQVGEK+304.207	127N	44	COG-LL-355h	1.00142
TMPO	+304.207SSSSSSQPEHSAM+15.995LVSTAASPSLIK+304.207	127N	44	COG-LL-355h	0.97091
TMPO	+304.207SSSSSSQPEHSAMLVSTAASPSLIK+304.207	127N	44	COG-LL-355h	0.937559
TMPO	+304.207DVYVQLYLQHLTAR	127N	44	COG-LL-355h	1.00753
TMPO	+304.207YGVNPGPIVGTTR	127N	44	COG-LL-355h	0.838416
TMPO	+304.207VEHNQVVNR	127N	44	COG-LL-355h	0.870892
TMPO	+304.207THQALGILSK+304.207	127N	44	COG-LL-355h	1.07728
TMPO	+304.207LASTPFK+304.207	127N	44	COG-LL-355h	1.31838
TMPO	+304.207NLFISC+57.021K+304.207	127N	44	COG-LL-355h	1.07215
TMPO	+304.207IDGPVISESTPIAETIMASSNESLVVNR	127N	44	COG-LL-355h	0.947032
TMPO	+304.207IDGPVISESTPIAETIM+15.995ASSNESLVVNR	127N	44	COG-LL-355h	0.827486
TMPO	+304.207PRQEDK+304.207DDLDVTELTNEDLLDQLVK+304.207	127N	44	COG-LL-355h	0.871186
TMPO	+304.207DSGSFVAFQNIPGSELM+15.995SSFAK+304.207	127N	44	COG-LL-355h	0.997258
TMPO	+304.207EPLVATNLPGR	127N	44	COG-LL-355h	1.11856
TMPO	+304.207VDDEILGFISEATPLGGIQAASTESC+57.021NQQLDLALC+57.021R	127N	44	COG-LL-355h	1.07234
TMPO	+304.207DDLDVTELTNEDLLDQLVK+304.207	127C	47	COG-LL-355h	0.995296
TMPO	+304.207QEDK+304.207DDLDVTELTNEDLLDQLVK+304.207	127C	47	COG-LL-355h	0.951558
TMPO	+304.207RVETSEHFR	127C	47	COG-LL-355h	0.892747
TMPO	+304.207QNGSNDSDRYSDNEEGK+304.207	127C	47	COG-LL-355h	0.793547
TMPO	+304.207SELVANNVTLPAGEQR	127C	47	COG-LL-355h	0.939414
TMPO	+304.207GPPDFSSDEER	127C	47	COG-LL-355h	1.07233
TMPO	+304.207YSDNEEDSK+304.207	127C	47	COG-LL-355h	1.23043
TMPO	+304.207HASPILPITEFSDIPR	127C	47	COG-LL-355h	0.921163
TMPO	+304.207TYDAASYIC+57.021EAAFDEVK+304.207	127C	47	COG-LL-355h	0.657734
TMPO	+304.207AMQADISQAAQILSSDPSR	127C	47	COG-LL-355h	0.729725
TMPO	+304.207AM+15.995QADISQAAQILSSDPSR	127C	47	COG-LL-355h	0.715775
TMPO	+304.207PEFLEDPSVLTK+304.207	127C	47	COG-LL-355h	0.730764
TMPO	+304.207GPPDFSSDEEREPTPVLGSGAAAAGR	127C	47	COG-LL-355h	0.989297
TMPO	+304.207VIEEEWQQVDR	127C	47	COG-LL-355h	0.762365
TMPO	+304.207YSDNEEGK+304.207	127C	47	COG-LL-355h	0.793784
TMPO	+304.207SSTPLPTISSSAENTR	127C	47	COG-LL-355h	1.05653
TMPO	+304.207DIVENIC+57.021GR	127C	47	COG-LL-355h	0.658986
TMPO	+304.207DSGSFVAFQNIPGSELMSSFAK+304.207	127C	47	COG-LL-355h	0.67547
TMPO	+304.207ALEESESSQLISPPLAQAIR	127C	47	COG-LL-355h	0.739989
TMPO	+304.207PLELSDFR	127C	47	COG-LL-355h	0.814337
TMPO	+304.207DIVPFSELGTTPSGGGFFQGISFPEISTRPPLGSTELQAAK+304.207	127C	47	COG-LL-355h	0.685507
TMPO	+304.207VEHNQSYSQAGITETEWTSGSSK+304.207	127C	47	COG-LL-355h	0.89171
TMPO	+304.207EQGTESR	127C	47	COG-LL-355h	0.935311
TMPO	+304.207EMFPYEASTPTGISASC+57.021R	127C	47	COG-LL-355h	0.805098
TMPO	+304.207MEESFSSK+304.207	127C	47	COG-LL-355h	0.874594
TMPO	+304.207M+15.995EESFSSK+304.207	127C	47	COG-LL-355h	0.910945
TMPO	+304.207EM+15.995FPYEASTPTGISASC+57.021R	127C	47	COG-LL-355h	0.862348
TMPO	+304.207FQETEFLSPPR	127C	47	COG-LL-355h	0.861607
TMPO	+304.207IDASELSFPFHESILK+304.207	127C	47	COG-LL-355h	0.640547
TMPO	+304.207VEHNQVGEK+304.207	127C	47	COG-LL-355h	0.878014
TMPO	+304.207VEHNQVETSEHFR	127C	47	COG-LL-355h	1.05029
TMPO	+304.207RVEHNQSYSQAGITETEWTSGSSK+304.207	127C	47	COG-LL-355h	0.901374
TMPO	+304.207RVEHNQVETSEHFR	127C	47	COG-LL-355h	0.827864
TMPO	+304.207VETSEHFR	127C	47	COG-LL-355h	0.921805
TMPO	+304.207EATQILSVPK+304.207	127C	47	COG-LL-355h	0.714435
TMPO	+304.207YVPLADVK+304.207	127C	47	COG-LL-355h	1.05514
TMPO	+304.207ETTTGYYK+304.207	127C	47	COG-LL-355h	0.590797
TMPO	+304.207SGIQPLC+57.021PER	127C	47	COG-LL-355h	0.657238
TMPO	+304.207EPTPVLGSGAAAAGR	127C	47	COG-LL-355h	1.02632
TMPO	+304.207GAAGRPLELSDFR	127C	47	COG-LL-355h	0.931748
TMPO	+304.207AYEAAASALQIATHTAFVAK+304.207	127C	47	COG-LL-355h	0.645954
TMPO	+304.207TVVSHSLTTLGLEVAK+304.207	127C	47	COG-LL-355h	0.687081
TMPO	+304.207SHISDQSPLSSK+304.207	127C	47	COG-LL-355h	0.633999
TMPO	+304.207RVEHNQVGEK+304.207	127C	47	COG-LL-355h	1.14683
TMPO	+304.207SSSSSSQPEHSAM+15.995LVSTAASPSLIK+304.207	127C	47	COG-LL-355h	0.716135
TMPO	+304.207SSSSSSQPEHSAMLVSTAASPSLIK+304.207	127C	47	COG-LL-355h	0.672804
TMPO	+304.207DVYVQLYLQHLTAR	127C	47	COG-LL-355h	0.932845
TMPO	+304.207YGVNPGPIVGTTR	127C	47	COG-LL-355h	0.933732
TMPO	+304.207VEHNQVVNR	127C	47	COG-LL-355h	0.904629
TMPO	+304.207THQALGILSK+304.207	127C	47	COG-LL-355h	0.708753
TMPO	+304.207LASTPFK+304.207	127C	47	COG-LL-355h	0.650163
TMPO	+304.207NLFISC+57.021K+304.207	127C	47	COG-LL-355h	0.840861
TMPO	+304.207IDGPVISESTPIAETIMASSNESLVVNR	127C	47	COG-LL-355h	0.87224
TMPO	+304.207IDGPVISESTPIAETIM+15.995ASSNESLVVNR	127C	47	COG-LL-355h	0.835474
TMPO	+304.207PRQEDK+304.207DDLDVTELTNEDLLDQLVK+304.207	127C	47	COG-LL-355h	0.72332
TMPO	+304.207DSGSFVAFQNIPGSELM+15.995SSFAK+304.207	127C	47	COG-LL-355h	0.688694
TMPO	+304.207EPLVATNLPGR	127C	47	COG-LL-355h	0.859229
TMPO	+304.207VDDEILGFISEATPLGGIQAASTESC+57.021NQQLDLALC+57.021R	127C	47	COG-LL-355h	0.894321
TMPO	+304.207DDLDVTELTNEDLLDQLVK+304.207	128N	50	COG-LL-355h	1.01737
TMPO	+304.207QEDK+304.207DDLDVTELTNEDLLDQLVK+304.207	128N	50	COG-LL-355h	1.08411
TMPO	+304.207RVETSEHFR	128N	50	COG-LL-355h	1.1073
TMPO	+304.207QNGSNDSDRYSDNEEGK+304.207	128N	50	COG-LL-355h	0.367078
TMPO	+304.207SELVANNVTLPAGEQR	128N	50	COG-LL-355h	1.00767
TMPO	+304.207GPPDFSSDEER	128N	50	COG-LL-355h	1.06134
TMPO	+304.207YSDNEEDSK+304.207	128N	50	COG-LL-355h	1.51546
TMPO	+304.207HASPILPITEFSDIPR	128N	50	COG-LL-355h	1.09595
TMPO	+304.207TYDAASYIC+57.021EAAFDEVK+304.207	128N	50	COG-LL-355h	0.164083
TMPO	+304.207AMQADISQAAQILSSDPSR	128N	50	COG-LL-355h	0.277439
TMPO	+304.207AM+15.995QADISQAAQILSSDPSR	128N	50	COG-LL-355h	0.202208
TMPO	+304.207PEFLEDPSVLTK+304.207	128N	50	COG-LL-355h	0.9843
TMPO	+304.207GPPDFSSDEEREPTPVLGSGAAAAGR	128N	50	COG-LL-355h	1.0091
TMPO	+304.207VIEEEWQQVDR	128N	50	COG-LL-355h	0.271873
TMPO	+304.207YSDNEEGK+304.207	128N	50	COG-LL-355h	0.394824
TMPO	+304.207SSTPLPTISSSAENTR	128N	50	COG-LL-355h	1.1039
TMPO	+304.207DIVENIC+57.021GR	128N	50	COG-LL-355h	0.223732
TMPO	+304.207DSGSFVAFQNIPGSELMSSFAK+304.207	128N	50	COG-LL-355h	0.167372
TMPO	+304.207ALEESESSQLISPPLAQAIR	128N	50	COG-LL-355h	0.218919
TMPO	+304.207PLELSDFR	128N	50	COG-LL-355h	1.25626
TMPO	+304.207DIVPFSELGTTPSGGGFFQGISFPEISTRPPLGSTELQAAK+304.207	128N	50	COG-LL-355h	0.398032
TMPO	+304.207VEHNQSYSQAGITETEWTSGSSK+304.207	128N	50	COG-LL-355h	0.923204
TMPO	+304.207EQGTESR	128N	50	COG-LL-355h	1.0221
TMPO	+304.207EMFPYEASTPTGISASC+57.021R	128N	50	COG-LL-355h	0.892593
TMPO	+304.207MEESFSSK+304.207	128N	50	COG-LL-355h	1.12727
TMPO	+304.207M+15.995EESFSSK+304.207	128N	50	COG-LL-355h	1.11504
TMPO	+304.207EM+15.995FPYEASTPTGISASC+57.021R	128N	50	COG-LL-355h	0.892826
TMPO	+304.207FQETEFLSPPR	128N	50	COG-LL-355h	0.521862
TMPO	+304.207IDASELSFPFHESILK+304.207	128N	50	COG-LL-355h	0.170336
TMPO	+304.207VEHNQVGEK+304.207	128N	50	COG-LL-355h	0.901172
TMPO	+304.207VEHNQVETSEHFR	128N	50	COG-LL-355h	0.968136
TMPO	+304.207RVEHNQSYSQAGITETEWTSGSSK+304.207	128N	50	COG-LL-355h	0.873553
TMPO	+304.207RVEHNQVETSEHFR	128N	50	COG-LL-355h	0.656224
TMPO	+304.207VETSEHFR	128N	50	COG-LL-355h	1.01547
TMPO	+304.207EATQILSVPK+304.207	128N	50	COG-LL-355h	0.315177
TMPO	+304.207YVPLADVK+304.207	128N	50	COG-LL-355h	1.24164
TMPO	+304.207ETTTGYYK+304.207	128N	50	COG-LL-355h	0.192645
TMPO	+304.207SGIQPLC+57.021PER	128N	50	COG-LL-355h	0.187394
TMPO	+304.207EPTPVLGSGAAAAGR	128N	50	COG-LL-355h	1.07726
TMPO	+304.207GAAGRPLELSDFR	128N	50	COG-LL-355h	1.05987
TMPO	+304.207AYEAAASALQIATHTAFVAK+304.207	128N	50	COG-LL-355h	0.216267
TMPO	+304.207TVVSHSLTTLGLEVAK+304.207	128N	50	COG-LL-355h	0.149278
TMPO	+304.207SHISDQSPLSSK+304.207	128N	50	COG-LL-355h	0.156991
TMPO	+304.207RVEHNQVGEK+304.207	128N	50	COG-LL-355h	1.30009
TMPO	+304.207SSSSSSQPEHSAM+15.995LVSTAASPSLIK+304.207	128N	50	COG-LL-355h	0.241792
TMPO	+304.207SSSSSSQPEHSAMLVSTAASPSLIK+304.207	128N	50	COG-LL-355h	0.2374
TMPO	+304.207DVYVQLYLQHLTAR	128N	50	COG-LL-355h	0.841736
TMPO	+304.207YGVNPGPIVGTTR	128N	50	COG-LL-355h	0.92312
TMPO	+304.207VEHNQVVNR	128N	50	COG-LL-355h	0.866782
TMPO	+304.207THQALGILSK+304.207	128N	50	COG-LL-355h	0.343449
TMPO	+304.207LASTPFK+304.207	128N	50	COG-LL-355h	0.374347
TMPO	+304.207NLFISC+57.021K+304.207	128N	50	COG-LL-355h	0.569146
TMPO	+304.207IDGPVISESTPIAETIMASSNESLVVNR	128N	50	COG-LL-355h	0.790299
TMPO	+304.207IDGPVISESTPIAETIM+15.995ASSNESLVVNR	128N	50	COG-LL-355h	0.771662
TMPO	+304.207PRQEDK+304.207DDLDVTELTNEDLLDQLVK+304.207	128N	50	COG-LL-355h	0.730288
TMPO	+304.207DSGSFVAFQNIPGSELM+15.995SSFAK+304.207	128N	50	COG-LL-355h	0.163927
TMPO	+304.207EPLVATNLPGR	128N	50	COG-LL-355h	0.46787
TMPO	+304.207VDDEILGFISEATPLGGIQAASTESC+57.021NQQLDLALC+57.021R	128N	50	COG-LL-355h	0.539365
TMPO	+304.207DDLDVTELTNEDLLDQLVK+304.207	128C	53	COG-LL-355h	0.821483
TMPO	+304.207QEDK+304.207DDLDVTELTNEDLLDQLVK+304.207	128C	53	COG-LL-355h	0.830649
TMPO	+304.207RVETSEHFR	128C	53	COG-LL-355h	0.903416
TMPO	+304.207QNGSNDSDRYSDNEEGK+304.207	128C	53	COG-LL-355h	0.221793
TMPO	+304.207SELVANNVTLPAGEQR	128C	53	COG-LL-355h	0.809769
TMPO	+304.207GPPDFSSDEER	128C	53	COG-LL-355h	0.821859
TMPO	+304.207YSDNEEDSK+304.207	128C	53	COG-LL-355h	1.85296
TMPO	+304.207HASPILPITEFSDIPR	128C	53	COG-LL-355h	0.884069
TMPO	+304.207TYDAASYIC+57.021EAAFDEVK+304.207	128C	53	COG-LL-355h	0.0514658
TMPO	+304.207AMQADISQAAQILSSDPSR	128C	53	COG-LL-355h	0.163048
TMPO	+304.207AM+15.995QADISQAAQILSSDPSR	128C	53	COG-LL-355h	0.08493
TMPO	+304.207PEFLEDPSVLTK+304.207	128C	53	COG-LL-355h	0.812726
TMPO	+304.207GPPDFSSDEEREPTPVLGSGAAAAGR	128C	53	COG-LL-355h	0.720989
TMPO	+304.207VIEEEWQQVDR	128C	53	COG-LL-355h	0.190011
TMPO	+304.207YSDNEEGK+304.207	128C	53	COG-LL-355h	0.337995
TMPO	+304.207SSTPLPTISSSAENTR	128C	53	COG-LL-355h	0.938588
TMPO	+304.207DIVENIC+57.021GR	128C	53	COG-LL-355h	0.111547
TMPO	+304.207DSGSFVAFQNIPGSELMSSFAK+304.207	128C	53	COG-LL-355h	0.0392841
TMPO	+304.207ALEESESSQLISPPLAQAIR	128C	53	COG-LL-355h	0.0713247
TMPO	+304.207PLELSDFR	128C	53	COG-LL-355h	1.12709
TMPO	+304.207DIVPFSELGTTPSGGGFFQGISFPEISTRPPLGSTELQAAK+304.207	128C	53	COG-LL-355h	0.224285
TMPO	+304.207VEHNQSYSQAGITETEWTSGSSK+304.207	128C	53	COG-LL-355h	0.711769
TMPO	+304.207EQGTESR	128C	53	COG-LL-355h	0.852444
TMPO	+304.207EMFPYEASTPTGISASC+57.021R	128C	53	COG-LL-355h	0.67347
TMPO	+304.207MEESFSSK+304.207	128C	53	COG-LL-355h	1.25121
TMPO	+304.207M+15.995EESFSSK+304.207	128C	53	COG-LL-355h	1.14501
TMPO	+304.207EM+15.995FPYEASTPTGISASC+57.021R	128C	53	COG-LL-355h	0.732952
TMPO	+304.207FQETEFLSPPR	128C	53	COG-LL-355h	0.412611
TMPO	+304.207IDASELSFPFHESILK+304.207	128C	53	COG-LL-355h	0.0333334
TMPO	+304.207VEHNQVGEK+304.207	128C	53	COG-LL-355h	0.851705
TMPO	+304.207VEHNQVETSEHFR	128C	53	COG-LL-355h	0.828649
TMPO	+304.207RVEHNQSYSQAGITETEWTSGSSK+304.207	128C	53	COG-LL-355h	0.645466
TMPO	+304.207RVEHNQVETSEHFR	128C	53	COG-LL-355h	0.511345
TMPO	+304.207VETSEHFR	128C	53	COG-LL-355h	0.809057
TMPO	+304.207EATQILSVPK+304.207	128C	53	COG-LL-355h	0.158309
TMPO	+304.207YVPLADVK+304.207	128C	53	COG-LL-355h	1.2122
TMPO	+304.207ETTTGYYK+304.207	128C	53	COG-LL-355h	0.0973404
TMPO	+304.207SGIQPLC+57.021PER	128C	53	COG-LL-355h	0.0765037
TMPO	+304.207EPTPVLGSGAAAAGR	128C	53	COG-LL-355h	0.76813
TMPO	+304.207GAAGRPLELSDFR	128C	53	COG-LL-355h	0.839633
TMPO	+304.207AYEAAASALQIATHTAFVAK+304.207	128C	53	COG-LL-355h	0.0834539
TMPO	+304.207TVVSHSLTTLGLEVAK+304.207	128C	53	COG-LL-355h	0.0403907
TMPO	+304.207SHISDQSPLSSK+304.207	128C	53	COG-LL-355h	0.0470973
TMPO	+304.207RVEHNQVGEK+304.207	128C	53	COG-LL-355h	1.16889
TMPO	+304.207SSSSSSQPEHSAM+15.995LVSTAASPSLIK+304.207	128C	53	COG-LL-355h	0.0925629
TMPO	+304.207SSSSSSQPEHSAMLVSTAASPSLIK+304.207	128C	53	COG-LL-355h	0.126329
TMPO	+304.207DVYVQLYLQHLTAR	128C	53	COG-LL-355h	0.835767
TMPO	+304.207YGVNPGPIVGTTR	128C	53	COG-LL-355h	0.714843
TMPO	+304.207VEHNQVVNR	128C	53	COG-LL-355h	0.778086
TMPO	+304.207THQALGILSK+304.207	128C	53	COG-LL-355h	0.0994405
TMPO	+304.207LASTPFK+304.207	128C	53	COG-LL-355h	0.156886
TMPO	+304.207NLFISC+57.021K+304.207	128C	53	COG-LL-355h	0.34351
TMPO	+304.207IDGPVISESTPIAETIMASSNESLVVNR	128C	53	COG-LL-355h	0.63389
TMPO	+304.207IDGPVISESTPIAETIM+15.995ASSNESLVVNR	128C	53	COG-LL-355h	0.65466
TMPO	+304.207PRQEDK+304.207DDLDVTELTNEDLLDQLVK+304.207	128C	53	COG-LL-355h	0.567116
TMPO	+304.207DSGSFVAFQNIPGSELM+15.995SSFAK+304.207	128C	53	COG-LL-355h	0.0259761
TMPO	+304.207EPLVATNLPGR	128C	53	COG-LL-355h	0.311748
TMPO	+304.207VDDEILGFISEATPLGGIQAASTESC+57.021NQQLDLALC+57.021R	128C	53	COG-LL-355h	0.349474
TMPO	+304.207DDLDVTELTNEDLLDQLVK+304.207	129N	56	COG-LL-355h	0.616421
TMPO	+304.207QEDK+304.207DDLDVTELTNEDLLDQLVK+304.207	129N	56	COG-LL-355h	0.624335
TMPO	+304.207RVETSEHFR	129N	56	COG-LL-355h	0.653065
TMPO	+304.207QNGSNDSDRYSDNEEGK+304.207	129N	56	COG-LL-355h	0.235588
TMPO	+304.207SELVANNVTLPAGEQR	129N	56	COG-LL-355h	0.577258
TMPO	+304.207GPPDFSSDEER	129N	56	COG-LL-355h	0.535771
TMPO	+304.207YSDNEEDSK+304.207	129N	56	COG-LL-355h	2.87761
TMPO	+304.207HASPILPITEFSDIPR	129N	56	COG-LL-355h	0.632738
TMPO	+304.207TYDAASYIC+57.021EAAFDEVK+304.207	129N	56	COG-LL-355h	0.0464236
TMPO	+304.207AMQADISQAAQILSSDPSR	129N	56	COG-LL-355h	0.14851
TMPO	+304.207AM+15.995QADISQAAQILSSDPSR	129N	56	COG-LL-355h	0.0477037
TMPO	+304.207PEFLEDPSVLTK+304.207	129N	56	COG-LL-355h	0.567945
TMPO	+304.207GPPDFSSDEEREPTPVLGSGAAAAGR	129N	56	COG-LL-355h	0.523966
TMPO	+304.207VIEEEWQQVDR	129N	56	COG-LL-355h	0.220514
TMPO	+304.207YSDNEEGK+304.207	129N	56	COG-LL-355h	0.263052
TMPO	+304.207SSTPLPTISSSAENTR	129N	56	COG-LL-355h	0.67208
TMPO	+304.207DIVENIC+57.021GR	129N	56	COG-LL-355h	0.0899011
TMPO	+304.207DSGSFVAFQNIPGSELMSSFAK+304.207	129N	56	COG-LL-355h	0.0336794
TMPO	+304.207ALEESESSQLISPPLAQAIR	129N	56	COG-LL-355h	0.057669
TMPO	+304.207PLELSDFR	129N	56	COG-LL-355h	1.0728
TMPO	+304.207DIVPFSELGTTPSGGGFFQGISFPEISTRPPLGSTELQAAK+304.207	129N	56	COG-LL-355h	0.159997
TMPO	+304.207VEHNQSYSQAGITETEWTSGSSK+304.207	129N	56	COG-LL-355h	0.446326
TMPO	+304.207EQGTESR	129N	56	COG-LL-355h	0.630612
TMPO	+304.207EMFPYEASTPTGISASC+57.021R	129N	56	COG-LL-355h	0.413905
TMPO	+304.207MEESFSSK+304.207	129N	56	COG-LL-355h	1.10228
TMPO	+304.207M+15.995EESFSSK+304.207	129N	56	COG-LL-355h	1.00243
TMPO	+304.207EM+15.995FPYEASTPTGISASC+57.021R	129N	56	COG-LL-355h	0.495848
TMPO	+304.207FQETEFLSPPR	129N	56	COG-LL-355h	0.303584
TMPO	+304.207IDASELSFPFHESILK+304.207	129N	56	COG-LL-355h	0.0223377
TMPO	+304.207VEHNQVGEK+304.207	129N	56	COG-LL-355h	0.742899
TMPO	+304.207VEHNQVETSEHFR	129N	56	COG-LL-355h	0.59095
TMPO	+304.207RVEHNQSYSQAGITETEWTSGSSK+304.207	129N	56	COG-LL-355h	0.393252
TMPO	+304.207RVEHNQVETSEHFR	129N	56	COG-LL-355h	0.331558
TMPO	+304.207VETSEHFR	129N	56	COG-LL-355h	0.631773
TMPO	+304.207EATQILSVPK+304.207	129N	56	COG-LL-355h	0.11965
TMPO	+304.207YVPLADVK+304.207	129N	56	COG-LL-355h	0.940548
TMPO	+304.207ETTTGYYK+304.207	129N	56	COG-LL-355h	0.0838417
TMPO	+304.207SGIQPLC+57.021PER	129N	56	COG-LL-355h	0.0605773
TMPO	+304.207EPTPVLGSGAAAAGR	129N	56	COG-LL-355h	0.406799
TMPO	+304.207GAAGRPLELSDFR	129N	56	COG-LL-355h	0.832334
TMPO	+304.207AYEAAASALQIATHTAFVAK+304.207	129N	56	COG-LL-355h	0.0629409
TMPO	+304.207TVVSHSLTTLGLEVAK+304.207	129N	56	COG-LL-355h	0.0308961
TMPO	+304.207SHISDQSPLSSK+304.207	129N	56	COG-LL-355h	0.0374771
TMPO	+304.207RVEHNQVGEK+304.207	129N	56	COG-LL-355h	0.921868
TMPO	+304.207SSSSSSQPEHSAM+15.995LVSTAASPSLIK+304.207	129N	56	COG-LL-355h	0.0760794
TMPO	+304.207SSSSSSQPEHSAMLVSTAASPSLIK+304.207	129N	56	COG-LL-355h	0.0910714
TMPO	+304.207DVYVQLYLQHLTAR	129N	56	COG-LL-355h	0.588651
TMPO	+304.207YGVNPGPIVGTTR	129N	56	COG-LL-355h	0.556515
TMPO	+304.207VEHNQVVNR	129N	56	COG-LL-355h	0.471813
TMPO	+304.207THQALGILSK+304.207	129N	56	COG-LL-355h	0.0513197
TMPO	+304.207LASTPFK+304.207	129N	56	COG-LL-355h	0.169666
TMPO	+304.207NLFISC+57.021K+304.207	129N	56	COG-LL-355h	0.229036
TMPO	+304.207IDGPVISESTPIAETIMASSNESLVVNR	129N	56	COG-LL-355h	0.372894
TMPO	+304.207IDGPVISESTPIAETIM+15.995ASSNESLVVNR	129N	56	COG-LL-355h	0.386877
TMPO	+304.207PRQEDK+304.207DDLDVTELTNEDLLDQLVK+304.207	129N	56	COG-LL-355h	0.454375
TMPO	+304.207DSGSFVAFQNIPGSELM+15.995SSFAK+304.207	129N	56	COG-LL-355h	0.0236588
TMPO	+304.207EPLVATNLPGR	129N	56	COG-LL-355h	0.274619
TMPO	+304.207VDDEILGFISEATPLGGIQAASTESC+57.021NQQLDLALC+57.021R	129N	56	COG-LL-355h	0.220495
TMPO	+304.207DDLDVTELTNEDLLDQLVK+304.207	129C	59	COG-LL-355h	0.528115
TMPO	+304.207QEDK+304.207DDLDVTELTNEDLLDQLVK+304.207	129C	59	COG-LL-355h	0.517762
TMPO	+304.207RVETSEHFR	129C	59	COG-LL-355h	0.483169
TMPO	+304.207QNGSNDSDRYSDNEEGK+304.207	129C	59	COG-LL-355h	0.190919
TMPO	+304.207SELVANNVTLPAGEQR	129C	59	COG-LL-355h	0.513024
TMPO	+304.207GPPDFSSDEER	129C	59	COG-LL-355h	0.524799
TMPO	+304.207YSDNEEDSK+304.207	129C	59	COG-LL-355h	5.17167
TMPO	+304.207HASPILPITEFSDIPR	129C	59	COG-LL-355h	0.464728
TMPO	+304.207TYDAASYIC+57.021EAAFDEVK+304.207	129C	59	COG-LL-355h	0.0304699
TMPO	+304.207AMQADISQAAQILSSDPSR	129C	59	COG-LL-355h	0.1219
TMPO	+304.207AM+15.995QADISQAAQILSSDPSR	129C	59	COG-LL-355h	0.039553
TMPO	+304.207PEFLEDPSVLTK+304.207	129C	59	COG-LL-355h	0.498763
TMPO	+304.207GPPDFSSDEEREPTPVLGSGAAAAGR	129C	59	COG-LL-355h	0.463214
TMPO	+304.207VIEEEWQQVDR	129C	59	COG-LL-355h	0.186735
TMPO	+304.207YSDNEEGK+304.207	129C	59	COG-LL-355h	0.205491
TMPO	+304.207SSTPLPTISSSAENTR	129C	59	COG-LL-355h	0.538901
TMPO	+304.207DIVENIC+57.021GR	129C	59	COG-LL-355h	0.0617034
TMPO	+304.207DSGSFVAFQNIPGSELMSSFAK+304.207	129C	59	COG-LL-355h	0.0227388
TMPO	+304.207ALEESESSQLISPPLAQAIR	129C	59	COG-LL-355h	0.0408035
TMPO	+304.207PLELSDFR	129C	59	COG-LL-355h	1.14926
TMPO	+304.207DIVPFSELGTTPSGGGFFQGISFPEISTRPPLGSTELQAAK+304.207	129C	59	COG-LL-355h	0.118243
TMPO	+304.207VEHNQSYSQAGITETEWTSGSSK+304.207	129C	59	COG-LL-355h	0.326921
TMPO	+304.207EQGTESR	129C	59	COG-LL-355h	0.541208
TMPO	+304.207EMFPYEASTPTGISASC+57.021R	129C	59	COG-LL-355h	0.310927
TMPO	+304.207MEESFSSK+304.207	129C	59	COG-LL-355h	0.999132
TMPO	+304.207M+15.995EESFSSK+304.207	129C	59	COG-LL-355h	0.964912
TMPO	+304.207EM+15.995FPYEASTPTGISASC+57.021R	129C	59	COG-LL-355h	0.371297
TMPO	+304.207FQETEFLSPPR	129C	59	COG-LL-355h	0.169921
TMPO	+304.207IDASELSFPFHESILK+304.207	129C	59	COG-LL-355h	0.020655
TMPO	+304.207VEHNQVGEK+304.207	129C	59	COG-LL-355h	0.626666
TMPO	+304.207VEHNQVETSEHFR	129C	59	COG-LL-355h	0.462501
TMPO	+304.207RVEHNQSYSQAGITETEWTSGSSK+304.207	129C	59	COG-LL-355h	0.285766
TMPO	+304.207RVEHNQVETSEHFR	129C	59	COG-LL-355h	0.243877
TMPO	+304.207VETSEHFR	129C	59	COG-LL-355h	0.569183
TMPO	+304.207EATQILSVPK+304.207	129C	59	COG-LL-355h	0.106053
TMPO	+304.207YVPLADVK+304.207	129C	59	COG-LL-355h	0.953477
TMPO	+304.207ETTTGYYK+304.207	129C	59	COG-LL-355h	0.0785938
TMPO	+304.207SGIQPLC+57.021PER	129C	59	COG-LL-355h	0.0672033
TMPO	+304.207EPTPVLGSGAAAAGR	129C	59	COG-LL-355h	0.466843
TMPO	+304.207GAAGRPLELSDFR	129C	59	COG-LL-355h	0.698899
TMPO	+304.207AYEAAASALQIATHTAFVAK+304.207	129C	59	COG-LL-355h	0.0594644
TMPO	+304.207TVVSHSLTTLGLEVAK+304.207	129C	59	COG-LL-355h	0.0253479
TMPO	+304.207SHISDQSPLSSK+304.207	129C	59	COG-LL-355h	0.0297904
TMPO	+304.207RVEHNQVGEK+304.207	129C	59	COG-LL-355h	0.841333
TMPO	+304.207SSSSSSQPEHSAM+15.995LVSTAASPSLIK+304.207	129C	59	COG-LL-355h	0.0668784
TMPO	+304.207SSSSSSQPEHSAMLVSTAASPSLIK+304.207	129C	59	COG-LL-355h	0.0759733
TMPO	+304.207DVYVQLYLQHLTAR	129C	59	COG-LL-355h	0.538106
TMPO	+304.207YGVNPGPIVGTTR	129C	59	COG-LL-355h	0.454222
TMPO	+304.207VEHNQVVNR	129C	59	COG-LL-355h	0.406191
TMPO	+304.207THQALGILSK+304.207	129C	59	COG-LL-355h	0.036908
TMPO	+304.207LASTPFK+304.207	129C	59	COG-LL-355h	0.0831761
TMPO	+304.207NLFISC+57.021K+304.207	129C	59	COG-LL-355h	0.145169
TMPO	+304.207IDGPVISESTPIAETIMASSNESLVVNR	129C	59	COG-LL-355h	0.213118
TMPO	+304.207IDGPVISESTPIAETIM+15.995ASSNESLVVNR	129C	59	COG-LL-355h	0.190418
TMPO	+304.207PRQEDK+304.207DDLDVTELTNEDLLDQLVK+304.207	129C	59	COG-LL-355h	0.343746
TMPO	+304.207DSGSFVAFQNIPGSELM+15.995SSFAK+304.207	129C	59	COG-LL-355h	0.0199858
TMPO	+304.207EPLVATNLPGR	129C	59	COG-LL-355h	0.248707
TMPO	+304.207VDDEILGFISEATPLGGIQAASTESC+57.021NQQLDLALC+57.021R	129C	59	COG-LL-355h	0.148502
TMPO	+304.207DDLDVTELTNEDLLDQLVK+304.207	130N	63	COG-LL-355h	0.315274
TMPO	+304.207QEDK+304.207DDLDVTELTNEDLLDQLVK+304.207	130N	63	COG-LL-355h	0.329635
TMPO	+304.207RVETSEHFR	130N	63	COG-LL-355h	0.312234
TMPO	+304.207QNGSNDSDRYSDNEEGK+304.207	130N	63	COG-LL-355h	0.14758
TMPO	+304.207SELVANNVTLPAGEQR	130N	63	COG-LL-355h	0.309293
TMPO	+304.207GPPDFSSDEER	130N	63	COG-LL-355h	0.339921
TMPO	+304.207YSDNEEDSK+304.207	130N	63	COG-LL-355h	3.45198
TMPO	+304.207HASPILPITEFSDIPR	130N	63	COG-LL-355h	0.280454
TMPO	+304.207TYDAASYIC+57.021EAAFDEVK+304.207	130N	63	COG-LL-355h	0.0207689
TMPO	+304.207AMQADISQAAQILSSDPSR	130N	63	COG-LL-355h	0.11064
TMPO	+304.207AM+15.995QADISQAAQILSSDPSR	130N	63	COG-LL-355h	0.0293133
TMPO	+304.207PEFLEDPSVLTK+304.207	130N	63	COG-LL-355h	0.293832
TMPO	+304.207GPPDFSSDEEREPTPVLGSGAAAAGR	130N	63	COG-LL-355h	0.317343
TMPO	+304.207VIEEEWQQVDR	130N	63	COG-LL-355h	0.124091
TMPO	+304.207YSDNEEGK+304.207	130N	63	COG-LL-355h	0.161826
TMPO	+304.207SSTPLPTISSSAENTR	130N	63	COG-LL-355h	0.340067
TMPO	+304.207DIVENIC+57.021GR	130N	63	COG-LL-355h	0.0559376
TMPO	+304.207DSGSFVAFQNIPGSELMSSFAK+304.207	130N	63	COG-LL-355h	0.0119464
TMPO	+304.207ALEESESSQLISPPLAQAIR	130N	63	COG-LL-355h	0.0265252
TMPO	+304.207PLELSDFR	130N	63	COG-LL-355h	0.759351
TMPO	+304.207DIVPFSELGTTPSGGGFFQGISFPEISTRPPLGSTELQAAK+304.207	130N	63	COG-LL-355h	0.0726139
TMPO	+304.207VEHNQSYSQAGITETEWTSGSSK+304.207	130N	63	COG-LL-355h	0.210457
TMPO	+304.207EQGTESR	130N	63	COG-LL-355h	0.327374
TMPO	+304.207EMFPYEASTPTGISASC+57.021R	130N	63	COG-LL-355h	0.260568
TMPO	+304.207MEESFSSK+304.207	130N	63	COG-LL-355h	0.440343
TMPO	+304.207M+15.995EESFSSK+304.207	130N	63	COG-LL-355h	0.433249
TMPO	+304.207EM+15.995FPYEASTPTGISASC+57.021R	130N	63	COG-LL-355h	0.282395
TMPO	+304.207FQETEFLSPPR	130N	63	COG-LL-355h	0.0805863
TMPO	+304.207IDASELSFPFHESILK+304.207	130N	63	COG-LL-355h	0.0141909
TMPO	+304.207VEHNQVGEK+304.207	130N	63	COG-LL-355h	0.421194
TMPO	+304.207VEHNQVETSEHFR	130N	63	COG-LL-355h	0.383412
TMPO	+304.207RVEHNQSYSQAGITETEWTSGSSK+304.207	130N	63	COG-LL-355h	0.15129
TMPO	+304.207RVEHNQVETSEHFR	130N	63	COG-LL-355h	0.181595
TMPO	+304.207VETSEHFR	130N	63	COG-LL-355h	0.325673
TMPO	+304.207EATQILSVPK+304.207	130N	63	COG-LL-355h	0.257701
TMPO	+304.207YVPLADVK+304.207	130N	63	COG-LL-355h	0.425828
TMPO	+304.207ETTTGYYK+304.207	130N	63	COG-LL-355h	0.051835
TMPO	+304.207SGIQPLC+57.021PER	130N	63	COG-LL-355h	0.0560616
TMPO	+304.207EPTPVLGSGAAAAGR	130N	63	COG-LL-355h	0.353237
TMPO	+304.207GAAGRPLELSDFR	130N	63	COG-LL-355h	0.633082
TMPO	+304.207AYEAAASALQIATHTAFVAK+304.207	130N	63	COG-LL-355h	0.0379642
TMPO	+304.207TVVSHSLTTLGLEVAK+304.207	130N	63	COG-LL-355h	0.0168104
TMPO	+304.207SHISDQSPLSSK+304.207	130N	63	COG-LL-355h	0.0285263
TMPO	+304.207RVEHNQVGEK+304.207	130N	63	COG-LL-355h	0.560595
TMPO	+304.207SSSSSSQPEHSAM+15.995LVSTAASPSLIK+304.207	130N	63	COG-LL-355h	0.0396654
TMPO	+304.207SSSSSSQPEHSAMLVSTAASPSLIK+304.207	130N	63	COG-LL-355h	0.0477973
TMPO	+304.207DVYVQLYLQHLTAR	130N	63	COG-LL-355h	0.26899
TMPO	+304.207YGVNPGPIVGTTR	130N	63	COG-LL-355h	0.308806
TMPO	+304.207VEHNQVVNR	130N	63	COG-LL-355h	0.278092
TMPO	+304.207THQALGILSK+304.207	130N	63	COG-LL-355h	0.0242235
TMPO	+304.207LASTPFK+304.207	130N	63	COG-LL-355h	0.0695169
TMPO	+304.207NLFISC+57.021K+304.207	130N	63	COG-LL-355h	0.110448
TMPO	+304.207IDGPVISESTPIAETIMASSNESLVVNR	130N	63	COG-LL-355h	0.182791
TMPO	+304.207IDGPVISESTPIAETIM+15.995ASSNESLVVNR	130N	63	COG-LL-355h	0.188832
TMPO	+304.207PRQEDK+304.207DDLDVTELTNEDLLDQLVK+304.207	130N	63	COG-LL-355h	0.160376
TMPO	+304.207DSGSFVAFQNIPGSELM+15.995SSFAK+304.207	130N	63	COG-LL-355h	0.00961522
TMPO	+304.207EPLVATNLPGR	130N	63	COG-LL-355h	0.251007
TMPO	+304.207VDDEILGFISEATPLGGIQAASTESC+57.021NQQLDLALC+57.021R	130N	63	COG-LL-355h	0.0862879

## Sheet: Figure 2c right
gene_name	proteoform_group	channel	temperature	sample_name	rel_value
TMPO	TMPO_1	126	41	COG_355	1
TMPO	TMPO_2	126	41	COG_355	1
TMPO	TMPO_1	127N	44	COG_355	0.907109
TMPO	TMPO_2	127N	44	COG_355	0.982208
TMPO	TMPO_1	127C	47	COG_355	0.882915
TMPO	TMPO_2	127C	47	COG_355	0.681551
TMPO	TMPO_1	128N	50	COG_355	1.06157
TMPO	TMPO_2	128N	50	COG_355	0.267891
TMPO	TMPO_1	128C	53	COG_355	0.9242
TMPO	TMPO_2	128C	53	COG_355	0.130131
TMPO	TMPO_1	129N	56	COG_355	0.734385
TMPO	TMPO_2	129N	56	COG_355	0.104872
TMPO	TMPO_1	129C	59	COG_355	0.695321
TMPO	TMPO_2	129C	59	COG_355	0.0817777
TMPO	TMPO_1	130N	63	COG_355	0.464235
TMPO	TMPO_2	130N	63	COG_355	0.0811964

## Sheet: Figure 2e
gene	proteoform	proteoform_id	peptides	group
TMPO	1	TMPO_1	+304.207DDLDVTELTNEDLLDQLVK+304.207, +304.207QEDK+304.207DDLDVTELTNEDLLDQLVK+304.207, +304.207RVETSEHFR, +304.207QNGSNDSDRYSDNEEDSK+304.207, +304.207SELVANNVTLPAGEQR, +304.207GPPDFSSDEER, +304.207YSDNEEDSK+304.207, +304.207HASPILPITEFSDIPR, +304.207PEFLED	modularity > 1e-13
TMPO	2	TMPO_2	+304.207QNGSNDSDRYSDNEEGK+304.207, +304.207TYDAASYIC+57.021EAAFDEVK+304.207, +304.207AMQADISQAAQILSSDPSR, +304.207AM+15.995QADISQAAQILSSDPSR, +304.207VIEEEWQQVDR, +304.207YSDNEEGK+304.207, +304.207DIVENIC+57.021GR, +304.207DSGSFVAFQNIPGSELMSSFAK+304.207,	modularity > 1e-13
