# Supplementary material for: Deep thermal profiling for detection of functional proteoform groups
Source: Nat Chem Biol. 2023 Mar 20;19(8):962–71. doi: 10.1038/s41589-023-01284-8 (PMC10374440; doi:10.1038/s41589-023-01284-8)
Supplement: Source Data Fig. 3 — Statistical source data. [file 41589_2023_1284_MOESM10_ESM.xlsx]

## Sheet: Figure 3b
gene	proteoform	proteoform_id	peptides	group
ELAC2	1	ELAC2_1	+304.207DATLLIHEATLEDGLEEEAVEK+304.207, +304.207ELAGGLEDGEPQQK+304.207, +304.207C+57.021LQEGAEISSPAVER, +304.207ALFAGDIEEM+15.995EER, +304.207ALFAGDIEEMEER, +304.207TC+57.021DLEEFQTC+57.021LVR, +304.207DSGAALYVFSEFNR, +304.207VPLFSPNFSEK+304.207, +304.207	modularity > 1e-13
ELAC2	2	ELAC2_2	+304.207DAIITC+57.021NPEEFIVEALQLPNFQQSVQEYR, +304.207NVSATLVNISPDTSLLLDC+57.021GEGTFGQLC+57.021R, +304.207YLFNC+57.021GEGVQR, +304.207SSDSESNENEPHLPH, +304.207SSDSESNENEPHLPHGVSQR, +304.207EGPTLSVPMVQGEC+57.021LLK+304.207, +304.207GIELAVRPHSAPEYEDETM+15.	modularity > 1e-13

## Sheet: Figure 3c left
gene_name	peptide	channel	temperature	sample_name	rel_value
ELAC2	+304.207DAIITC+57.021NPEEFIVEALQLPNFQQSVQEYR	126	41	NALL_1	1
ELAC2	+304.207DATLLIHEATLEDGLEEEAVEK+304.207	126	41	NALL_1	1
ELAC2	+304.207ELAGGLEDGEPQQK+304.207	126	41	NALL_1	1
ELAC2	+304.207C+57.021LQEGAEISSPAVER	126	41	NALL_1	1
ELAC2	+304.207ALFAGDIEEM+15.995EER	126	41	NALL_1	1
ELAC2	+304.207ALFAGDIEEMEER	126	41	NALL_1	1
ELAC2	+304.207NVSATLVNISPDTSLLLDC+57.021GEGTFGQLC+57.021R	126	41	NALL_1	1
ELAC2	+304.207YLFNC+57.021GEGVQR	126	41	NALL_1	1
ELAC2	+304.207TC+57.021DLEEFQTC+57.021LVR	126	41	NALL_1	1
ELAC2	+304.207DSGAALYVFSEFNR	126	41	NALL_1	1
ELAC2	+304.207VPLFSPNFSEK+304.207	126	41	NALL_1	1
ELAC2	+304.207SSDSESNENEPHLPH	126	41	NALL_1	1
ELAC2	+304.207VVYSGDTMPC+57.021EALVR	126	41	NALL_1	1
ELAC2	+304.207VVYSGDTM+15.995PC+57.021EALVR	126	41	NALL_1	1
ELAC2	+304.207SAQDGPAPAEK+304.207	126	41	NALL_1	1
ELAC2	+304.207SSDSESNENEPHLPHGVSQR	126	41	NALL_1	1
ELAC2	+304.207EGPTLSVPM+15.995VQGEC+57.021LLK+304.207	126	41	NALL_1	1
ELAC2	+304.207EGPTLSVPMVQGEC+57.021LLK+304.207	126	41	NALL_1	1
ELAC2	+304.207GIELAVRPHSAPEYEDETM+15.995TVYQIPIHSEQR	126	41	NALL_1	1
ELAC2	+304.207GIELAVRPHSAPEYEDETMTVYQIPIHSEQR	126	41	NALL_1	1
ELAC2	+304.207ADAPVALVVHM+15.995APASVLVDSR	126	41	NALL_1	1
ELAC2	+304.207ADAPVALVVHMAPASVLVDSR	126	41	NALL_1	1
ELAC2	+304.207FGPDTQHLVLNENC+57.021ASVHNLR	126	41	NALL_1	1
ELAC2	+304.207HYGDQVDR	126	41	NALL_1	1
ELAC2	+304.207MNAEFIMLNHFSQR	126	41	NALL_1	1
ELAC2	+304.207AHTEEPQAK+304.207	126	41	NALL_1	1
ELAC2	+304.207DSSLVVAFIC+57.021K+304.207	126	41	NALL_1	1
ELAC2	+304.207VC+57.021FGDFPTM+15.995PK+304.207	126	41	NALL_1	1
ELAC2	+304.207VC+57.021FGDFPTMPK+304.207	126	41	NALL_1	1
ELAC2	+304.207LDNIFLTR	126	41	NALL_1	1
ELAC2	+304.207EMGLPVGTAAIAPIIAAVK+304.207	126	41	NALL_1	1
ELAC2	+304.207EM+15.995GLPVGTAAIAPIIAAVK+304.207	126	41	NALL_1	1
ELAC2	+304.207SQYPEIIFLGTGSAIPM+15.995K+304.207	126	41	NALL_1	1
ELAC2	+304.207SQYPEIIFLGTGSAIPMK+304.207	126	41	NALL_1	1
ELAC2	+304.207C+57.021VLSGPPQLEK+304.207	126	41	NALL_1	1
ELAC2	+304.207YQQWM+15.995ER	126	41	NALL_1	1
ELAC2	+304.207YQQWMER	126	41	NALL_1	1
ELAC2	+304.207GIELAVR	126	41	NALL_1	1
ELAC2	+304.207PLHPLLVVAPNQLK+304.207	126	41	NALL_1	1
ELAC2	+304.207HYGDQVDRVLGTLAAVFVSHLHADHHTGLPSILLQR	126	41	NALL_1	1
ELAC2	+304.207VGVAFDHM+15.995K+304.207	126	41	NALL_1	1
ELAC2	+304.207VGVAFDHMK+304.207	126	41	NALL_1	1
ELAC2	+304.207HQPWQSPER	126	41	NALL_1	1
ELAC2	+304.207RAHTEEPQAK+304.207	126	41	NALL_1	1
ELAC2	+304.207MNAEFIM+15.995LNHFSQR	126	41	NALL_1	1
ELAC2	+304.207IQTQLNLIHPDIFPLLTSFR	126	41	NALL_1	1
ELAC2	+304.207M+15.995NAEFIMLNHFSQR	126	41	NALL_1	1
ELAC2	+304.207SITHEGR	126	41	NALL_1	1
ELAC2	+304.207AWLQQYHNQC+57.021QEVLHHISMIPAK+304.207	126	41	NALL_1	1
ELAC2	+304.207AWLQQYHNQC+57.021QEVLHHISM+15.995IPAK+304.207	126	41	NALL_1	1
ELAC2	+304.207GNFLVLK+304.207	126	41	NALL_1	1
ELAC2	+304.207IFSGPLK+304.207	126	41	NALL_1	1
ELAC2	+304.207PHSAPEYEDETM+15.995TVYQIPIHSEQR	126	41	NALL_1	1
ELAC2	+304.207DAIITC+57.021NPEEFIVEALQLPNFQQSVQEYR	127N	44	NALL_1	1.15696
ELAC2	+304.207DATLLIHEATLEDGLEEEAVEK+304.207	127N	44	NALL_1	0.953618
ELAC2	+304.207ELAGGLEDGEPQQK+304.207	127N	44	NALL_1	0.984122
ELAC2	+304.207C+57.021LQEGAEISSPAVER	127N	44	NALL_1	0.98776
ELAC2	+304.207ALFAGDIEEM+15.995EER	127N	44	NALL_1	0.520534
ELAC2	+304.207ALFAGDIEEMEER	127N	44	NALL_1	1.01669
ELAC2	+304.207NVSATLVNISPDTSLLLDC+57.021GEGTFGQLC+57.021R	127N	44	NALL_1	0.942204
ELAC2	+304.207YLFNC+57.021GEGVQR	127N	44	NALL_1	0.965611
ELAC2	+304.207TC+57.021DLEEFQTC+57.021LVR	127N	44	NALL_1	1.03858
ELAC2	+304.207DSGAALYVFSEFNR	127N	44	NALL_1	1.0011
ELAC2	+304.207VPLFSPNFSEK+304.207	127N	44	NALL_1	1.02887
ELAC2	+304.207SSDSESNENEPHLPH	127N	44	NALL_1	0.945976
ELAC2	+304.207VVYSGDTMPC+57.021EALVR	127N	44	NALL_1	0.989129
ELAC2	+304.207VVYSGDTM+15.995PC+57.021EALVR	127N	44	NALL_1	0.995453
ELAC2	+304.207SAQDGPAPAEK+304.207	127N	44	NALL_1	0.968377
ELAC2	+304.207SSDSESNENEPHLPHGVSQR	127N	44	NALL_1	0.921826
ELAC2	+304.207EGPTLSVPM+15.995VQGEC+57.021LLK+304.207	127N	44	NALL_1	0.891526
ELAC2	+304.207EGPTLSVPMVQGEC+57.021LLK+304.207	127N	44	NALL_1	0.902885
ELAC2	+304.207GIELAVRPHSAPEYEDETM+15.995TVYQIPIHSEQR	127N	44	NALL_1	1.26155
ELAC2	+304.207GIELAVRPHSAPEYEDETMTVYQIPIHSEQR	127N	44	NALL_1	1.17848
ELAC2	+304.207ADAPVALVVHM+15.995APASVLVDSR	127N	44	NALL_1	1.0886
ELAC2	+304.207ADAPVALVVHMAPASVLVDSR	127N	44	NALL_1	1.21737
ELAC2	+304.207FGPDTQHLVLNENC+57.021ASVHNLR	127N	44	NALL_1	1.09123
ELAC2	+304.207HYGDQVDR	127N	44	NALL_1	0.842275
ELAC2	+304.207MNAEFIMLNHFSQR	127N	44	NALL_1	1.04684
ELAC2	+304.207AHTEEPQAK+304.207	127N	44	NALL_1	0.720694
ELAC2	+304.207DSSLVVAFIC+57.021K+304.207	127N	44	NALL_1	1.27343
ELAC2	+304.207VC+57.021FGDFPTM+15.995PK+304.207	127N	44	NALL_1	0.832152
ELAC2	+304.207VC+57.021FGDFPTMPK+304.207	127N	44	NALL_1	1.15662
ELAC2	+304.207LDNIFLTR	127N	44	NALL_1	0.983306
ELAC2	+304.207EMGLPVGTAAIAPIIAAVK+304.207	127N	44	NALL_1	1.01698
ELAC2	+304.207EM+15.995GLPVGTAAIAPIIAAVK+304.207	127N	44	NALL_1	1.01025
ELAC2	+304.207SQYPEIIFLGTGSAIPM+15.995K+304.207	127N	44	NALL_1	0.873061
ELAC2	+304.207SQYPEIIFLGTGSAIPMK+304.207	127N	44	NALL_1	0.916051
ELAC2	+304.207C+57.021VLSGPPQLEK+304.207	127N	44	NALL_1	0.852384
ELAC2	+304.207YQQWM+15.995ER	127N	44	NALL_1	0.951884
ELAC2	+304.207YQQWMER	127N	44	NALL_1	0.930258
ELAC2	+304.207GIELAVR	127N	44	NALL_1	0.903015
ELAC2	+304.207PLHPLLVVAPNQLK+304.207	127N	44	NALL_1	0.938557
ELAC2	+304.207HYGDQVDRVLGTLAAVFVSHLHADHHTGLPSILLQR	127N	44	NALL_1	0.945467
ELAC2	+304.207VGVAFDHM+15.995K+304.207	127N	44	NALL_1	0.922757
ELAC2	+304.207VGVAFDHMK+304.207	127N	44	NALL_1	0.9926
ELAC2	+304.207HQPWQSPER	127N	44	NALL_1	0.800641
ELAC2	+304.207RAHTEEPQAK+304.207	127N	44	NALL_1	1.09171
ELAC2	+304.207MNAEFIM+15.995LNHFSQR	127N	44	NALL_1	0.945699
ELAC2	+304.207IQTQLNLIHPDIFPLLTSFR	127N	44	NALL_1	1.11312
ELAC2	+304.207M+15.995NAEFIMLNHFSQR	127N	44	NALL_1	1.09317
ELAC2	+304.207SITHEGR	127N	44	NALL_1	1.09529
ELAC2	+304.207AWLQQYHNQC+57.021QEVLHHISMIPAK+304.207	127N	44	NALL_1	1.06438
ELAC2	+304.207AWLQQYHNQC+57.021QEVLHHISM+15.995IPAK+304.207	127N	44	NALL_1	1.14547
ELAC2	+304.207GNFLVLK+304.207	127N	44	NALL_1	0.716137
ELAC2	+304.207IFSGPLK+304.207	127N	44	NALL_1	1.11023
ELAC2	+304.207PHSAPEYEDETM+15.995TVYQIPIHSEQR	127N	44	NALL_1	0.780295
ELAC2	+304.207DAIITC+57.021NPEEFIVEALQLPNFQQSVQEYR	127C	47	NALL_1	1.01281
ELAC2	+304.207DATLLIHEATLEDGLEEEAVEK+304.207	127C	47	NALL_1	0.822294
ELAC2	+304.207ELAGGLEDGEPQQK+304.207	127C	47	NALL_1	0.844424
ELAC2	+304.207C+57.021LQEGAEISSPAVER	127C	47	NALL_1	0.870504
ELAC2	+304.207ALFAGDIEEM+15.995EER	127C	47	NALL_1	0.974393
ELAC2	+304.207ALFAGDIEEMEER	127C	47	NALL_1	0.81694
ELAC2	+304.207NVSATLVNISPDTSLLLDC+57.021GEGTFGQLC+57.021R	127C	47	NALL_1	0.952133
ELAC2	+304.207YLFNC+57.021GEGVQR	127C	47	NALL_1	1.00137
ELAC2	+304.207TC+57.021DLEEFQTC+57.021LVR	127C	47	NALL_1	0.897727
ELAC2	+304.207DSGAALYVFSEFNR	127C	47	NALL_1	0.869153
ELAC2	+304.207VPLFSPNFSEK+304.207	127C	47	NALL_1	1.08951
ELAC2	+304.207SSDSESNENEPHLPH	127C	47	NALL_1	0.854377
ELAC2	+304.207VVYSGDTMPC+57.021EALVR	127C	47	NALL_1	0.861584
ELAC2	+304.207VVYSGDTM+15.995PC+57.021EALVR	127C	47	NALL_1	0.862766
ELAC2	+304.207SAQDGPAPAEK+304.207	127C	47	NALL_1	0.83196
ELAC2	+304.207SSDSESNENEPHLPHGVSQR	127C	47	NALL_1	0.805051
ELAC2	+304.207EGPTLSVPM+15.995VQGEC+57.021LLK+304.207	127C	47	NALL_1	0.8415
ELAC2	+304.207EGPTLSVPMVQGEC+57.021LLK+304.207	127C	47	NALL_1	0.791033
ELAC2	+304.207GIELAVRPHSAPEYEDETM+15.995TVYQIPIHSEQR	127C	47	NALL_1	0.704086
ELAC2	+304.207GIELAVRPHSAPEYEDETMTVYQIPIHSEQR	127C	47	NALL_1	0.853095
ELAC2	+304.207ADAPVALVVHM+15.995APASVLVDSR	127C	47	NALL_1	0.823964
ELAC2	+304.207ADAPVALVVHMAPASVLVDSR	127C	47	NALL_1	1.07999
ELAC2	+304.207FGPDTQHLVLNENC+57.021ASVHNLR	127C	47	NALL_1	1.01312
ELAC2	+304.207HYGDQVDR	127C	47	NALL_1	0.906791
ELAC2	+304.207MNAEFIMLNHFSQR	127C	47	NALL_1	0.814574
ELAC2	+304.207AHTEEPQAK+304.207	127C	47	NALL_1	1.0983
ELAC2	+304.207DSSLVVAFIC+57.021K+304.207	127C	47	NALL_1	0.865766
ELAC2	+304.207VC+57.021FGDFPTM+15.995PK+304.207	127C	47	NALL_1	0.960744
ELAC2	+304.207VC+57.021FGDFPTMPK+304.207	127C	47	NALL_1	0.922156
ELAC2	+304.207LDNIFLTR	127C	47	NALL_1	1.21761
ELAC2	+304.207EMGLPVGTAAIAPIIAAVK+304.207	127C	47	NALL_1	0.846408
ELAC2	+304.207EM+15.995GLPVGTAAIAPIIAAVK+304.207	127C	47	NALL_1	1.13841
ELAC2	+304.207SQYPEIIFLGTGSAIPM+15.995K+304.207	127C	47	NALL_1	0.815669
ELAC2	+304.207SQYPEIIFLGTGSAIPMK+304.207	127C	47	NALL_1	1.15786
ELAC2	+304.207C+57.021VLSGPPQLEK+304.207	127C	47	NALL_1	0.721427
ELAC2	+304.207YQQWM+15.995ER	127C	47	NALL_1	0.894169
ELAC2	+304.207YQQWMER	127C	47	NALL_1	0.744327
ELAC2	+304.207GIELAVR	127C	47	NALL_1	0.769302
ELAC2	+304.207PLHPLLVVAPNQLK+304.207	127C	47	NALL_1	0.825023
ELAC2	+304.207HYGDQVDRVLGTLAAVFVSHLHADHHTGLPSILLQR	127C	47	NALL_1	1.26131
ELAC2	+304.207VGVAFDHM+15.995K+304.207	127C	47	NALL_1	0.912979
ELAC2	+304.207VGVAFDHMK+304.207	127C	47	NALL_1	0.809632
ELAC2	+304.207HQPWQSPER	127C	47	NALL_1	0.767542
ELAC2	+304.207RAHTEEPQAK+304.207	127C	47	NALL_1	0.75792
ELAC2	+304.207MNAEFIM+15.995LNHFSQR	127C	47	NALL_1	0.897072
ELAC2	+304.207IQTQLNLIHPDIFPLLTSFR	127C	47	NALL_1	0.852725
ELAC2	+304.207M+15.995NAEFIMLNHFSQR	127C	47	NALL_1	0.964352
ELAC2	+304.207SITHEGR	127C	47	NALL_1	0.728887
ELAC2	+304.207AWLQQYHNQC+57.021QEVLHHISMIPAK+304.207	127C	47	NALL_1	0.884998
ELAC2	+304.207AWLQQYHNQC+57.021QEVLHHISM+15.995IPAK+304.207	127C	47	NALL_1	0.911355
ELAC2	+304.207GNFLVLK+304.207	127C	47	NALL_1	0.75903
ELAC2	+304.207IFSGPLK+304.207	127C	47	NALL_1	1.2804
ELAC2	+304.207PHSAPEYEDETM+15.995TVYQIPIHSEQR	127C	47	NALL_1	0.760918
ELAC2	+304.207DAIITC+57.021NPEEFIVEALQLPNFQQSVQEYR	128N	50	NALL_1	0.80557
ELAC2	+304.207DATLLIHEATLEDGLEEEAVEK+304.207	128N	50	NALL_1	0.780047
ELAC2	+304.207ELAGGLEDGEPQQK+304.207	128N	50	NALL_1	0.742776
ELAC2	+304.207C+57.021LQEGAEISSPAVER	128N	50	NALL_1	0.889554
ELAC2	+304.207ALFAGDIEEM+15.995EER	128N	50	NALL_1	0.953112
ELAC2	+304.207ALFAGDIEEMEER	128N	50	NALL_1	0.8287
ELAC2	+304.207NVSATLVNISPDTSLLLDC+57.021GEGTFGQLC+57.021R	128N	50	NALL_1	0.8359
ELAC2	+304.207YLFNC+57.021GEGVQR	128N	50	NALL_1	0.821984
ELAC2	+304.207TC+57.021DLEEFQTC+57.021LVR	128N	50	NALL_1	0.811731
ELAC2	+304.207DSGAALYVFSEFNR	128N	50	NALL_1	0.79319
ELAC2	+304.207VPLFSPNFSEK+304.207	128N	50	NALL_1	1.01011
ELAC2	+304.207SSDSESNENEPHLPH	128N	50	NALL_1	0.747421
ELAC2	+304.207VVYSGDTMPC+57.021EALVR	128N	50	NALL_1	0.778762
ELAC2	+304.207VVYSGDTM+15.995PC+57.021EALVR	128N	50	NALL_1	0.819038
ELAC2	+304.207SAQDGPAPAEK+304.207	128N	50	NALL_1	0.713478
ELAC2	+304.207SSDSESNENEPHLPHGVSQR	128N	50	NALL_1	0.647347
ELAC2	+304.207EGPTLSVPM+15.995VQGEC+57.021LLK+304.207	128N	50	NALL_1	0.769159
ELAC2	+304.207EGPTLSVPMVQGEC+57.021LLK+304.207	128N	50	NALL_1	0.714662
ELAC2	+304.207GIELAVRPHSAPEYEDETM+15.995TVYQIPIHSEQR	128N	50	NALL_1	0.668513
ELAC2	+304.207GIELAVRPHSAPEYEDETMTVYQIPIHSEQR	128N	50	NALL_1	0.764113
ELAC2	+304.207ADAPVALVVHM+15.995APASVLVDSR	128N	50	NALL_1	0.682988
ELAC2	+304.207ADAPVALVVHMAPASVLVDSR	128N	50	NALL_1	0.936175
ELAC2	+304.207FGPDTQHLVLNENC+57.021ASVHNLR	128N	50	NALL_1	0.875986
ELAC2	+304.207HYGDQVDR	128N	50	NALL_1	0.775665
ELAC2	+304.207MNAEFIMLNHFSQR	128N	50	NALL_1	0.647773
ELAC2	+304.207AHTEEPQAK+304.207	128N	50	NALL_1	1.08881
ELAC2	+304.207DSSLVVAFIC+57.021K+304.207	128N	50	NALL_1	0.846195
ELAC2	+304.207VC+57.021FGDFPTM+15.995PK+304.207	128N	50	NALL_1	0.781084
ELAC2	+304.207VC+57.021FGDFPTMPK+304.207	128N	50	NALL_1	0.879896
ELAC2	+304.207LDNIFLTR	128N	50	NALL_1	1.09529
ELAC2	+304.207EMGLPVGTAAIAPIIAAVK+304.207	128N	50	NALL_1	0.92548
ELAC2	+304.207EM+15.995GLPVGTAAIAPIIAAVK+304.207	128N	50	NALL_1	1.1887
ELAC2	+304.207SQYPEIIFLGTGSAIPM+15.995K+304.207	128N	50	NALL_1	0.756683
ELAC2	+304.207SQYPEIIFLGTGSAIPMK+304.207	128N	50	NALL_1	1.05017
ELAC2	+304.207C+57.021VLSGPPQLEK+304.207	128N	50	NALL_1	0.698661
ELAC2	+304.207YQQWM+15.995ER	128N	50	NALL_1	0.753806
ELAC2	+304.207YQQWMER	128N	50	NALL_1	0.840311
ELAC2	+304.207GIELAVR	128N	50	NALL_1	0.737949
ELAC2	+304.207PLHPLLVVAPNQLK+304.207	128N	50	NALL_1	0.868805
ELAC2	+304.207HYGDQVDRVLGTLAAVFVSHLHADHHTGLPSILLQR	128N	50	NALL_1	0.685992
ELAC2	+304.207VGVAFDHM+15.995K+304.207	128N	50	NALL_1	0.873215
ELAC2	+304.207VGVAFDHMK+304.207	128N	50	NALL_1	0.867542
ELAC2	+304.207HQPWQSPER	128N	50	NALL_1	0.688153
ELAC2	+304.207RAHTEEPQAK+304.207	128N	50	NALL_1	0.732873
ELAC2	+304.207MNAEFIM+15.995LNHFSQR	128N	50	NALL_1	0.773437
ELAC2	+304.207IQTQLNLIHPDIFPLLTSFR	128N	50	NALL_1	0.757831
ELAC2	+304.207M+15.995NAEFIMLNHFSQR	128N	50	NALL_1	0.810938
ELAC2	+304.207SITHEGR	128N	50	NALL_1	0.699859
ELAC2	+304.207AWLQQYHNQC+57.021QEVLHHISMIPAK+304.207	128N	50	NALL_1	0.80748
ELAC2	+304.207AWLQQYHNQC+57.021QEVLHHISM+15.995IPAK+304.207	128N	50	NALL_1	0.89308
ELAC2	+304.207GNFLVLK+304.207	128N	50	NALL_1	0.713116
ELAC2	+304.207IFSGPLK+304.207	128N	50	NALL_1	1.39918
ELAC2	+304.207PHSAPEYEDETM+15.995TVYQIPIHSEQR	128N	50	NALL_1	0.779322
ELAC2	+304.207DAIITC+57.021NPEEFIVEALQLPNFQQSVQEYR	128C	53	NALL_1	0.624814
ELAC2	+304.207DATLLIHEATLEDGLEEEAVEK+304.207	128C	53	NALL_1	0.803669
ELAC2	+304.207ELAGGLEDGEPQQK+304.207	128C	53	NALL_1	0.707336
ELAC2	+304.207C+57.021LQEGAEISSPAVER	128C	53	NALL_1	0.869847
ELAC2	+304.207ALFAGDIEEM+15.995EER	128C	53	NALL_1	0.848939
ELAC2	+304.207ALFAGDIEEMEER	128C	53	NALL_1	0.919257
ELAC2	+304.207NVSATLVNISPDTSLLLDC+57.021GEGTFGQLC+57.021R	128C	53	NALL_1	0.801334
ELAC2	+304.207YLFNC+57.021GEGVQR	128C	53	NALL_1	0.596432
ELAC2	+304.207TC+57.021DLEEFQTC+57.021LVR	128C	53	NALL_1	0.744077
ELAC2	+304.207DSGAALYVFSEFNR	128C	53	NALL_1	0.679305
ELAC2	+304.207VPLFSPNFSEK+304.207	128C	53	NALL_1	1.07295
ELAC2	+304.207SSDSESNENEPHLPH	128C	53	NALL_1	0.644777
ELAC2	+304.207VVYSGDTMPC+57.021EALVR	128C	53	NALL_1	0.710339
ELAC2	+304.207VVYSGDTM+15.995PC+57.021EALVR	128C	53	NALL_1	0.756759
ELAC2	+304.207SAQDGPAPAEK+304.207	128C	53	NALL_1	0.701429
ELAC2	+304.207SSDSESNENEPHLPHGVSQR	128C	53	NALL_1	0.454895
ELAC2	+304.207EGPTLSVPM+15.995VQGEC+57.021LLK+304.207	128C	53	NALL_1	0.623973
ELAC2	+304.207EGPTLSVPMVQGEC+57.021LLK+304.207	128C	53	NALL_1	0.620417
ELAC2	+304.207GIELAVRPHSAPEYEDETM+15.995TVYQIPIHSEQR	128C	53	NALL_1	0.385867
ELAC2	+304.207GIELAVRPHSAPEYEDETMTVYQIPIHSEQR	128C	53	NALL_1	0.428124
ELAC2	+304.207ADAPVALVVHM+15.995APASVLVDSR	128C	53	NALL_1	0.624882
ELAC2	+304.207ADAPVALVVHMAPASVLVDSR	128C	53	NALL_1	0.670183
ELAC2	+304.207FGPDTQHLVLNENC+57.021ASVHNLR	128C	53	NALL_1	0.7094
ELAC2	+304.207HYGDQVDR	128C	53	NALL_1	0.774428
ELAC2	+304.207MNAEFIMLNHFSQR	128C	53	NALL_1	0.350686
ELAC2	+304.207AHTEEPQAK+304.207	128C	53	NALL_1	1.03416
ELAC2	+304.207DSSLVVAFIC+57.021K+304.207	128C	53	NALL_1	0.773092
ELAC2	+304.207VC+57.021FGDFPTM+15.995PK+304.207	128C	53	NALL_1	0.819239
ELAC2	+304.207VC+57.021FGDFPTMPK+304.207	128C	53	NALL_1	0.717553
ELAC2	+304.207LDNIFLTR	128C	53	NALL_1	1.12336
ELAC2	+304.207EMGLPVGTAAIAPIIAAVK+304.207	128C	53	NALL_1	0.737629
ELAC2	+304.207EM+15.995GLPVGTAAIAPIIAAVK+304.207	128C	53	NALL_1	1.14759
ELAC2	+304.207SQYPEIIFLGTGSAIPM+15.995K+304.207	128C	53	NALL_1	0.71005
ELAC2	+304.207SQYPEIIFLGTGSAIPMK+304.207	128C	53	NALL_1	1.15318
ELAC2	+304.207C+57.021VLSGPPQLEK+304.207	128C	53	NALL_1	0.699942
ELAC2	+304.207YQQWM+15.995ER	128C	53	NALL_1	0.638618
ELAC2	+304.207YQQWMER	128C	53	NALL_1	0.718815
ELAC2	+304.207GIELAVR	128C	53	NALL_1	0.729257
ELAC2	+304.207PLHPLLVVAPNQLK+304.207	128C	53	NALL_1	0.764941
ELAC2	+304.207HYGDQVDRVLGTLAAVFVSHLHADHHTGLPSILLQR	128C	53	NALL_1	1.7126
ELAC2	+304.207VGVAFDHM+15.995K+304.207	128C	53	NALL_1	0.879262
ELAC2	+304.207VGVAFDHMK+304.207	128C	53	NALL_1	0.677439
ELAC2	+304.207HQPWQSPER	128C	53	NALL_1	0.482518
ELAC2	+304.207RAHTEEPQAK+304.207	128C	53	NALL_1	0.753229
ELAC2	+304.207MNAEFIM+15.995LNHFSQR	128C	53	NALL_1	0.676809
ELAC2	+304.207IQTQLNLIHPDIFPLLTSFR	128C	53	NALL_1	0.667771
ELAC2	+304.207M+15.995NAEFIMLNHFSQR	128C	53	NALL_1	0.568811
ELAC2	+304.207SITHEGR	128C	53	NALL_1	0.644481
ELAC2	+304.207AWLQQYHNQC+57.021QEVLHHISMIPAK+304.207	128C	53	NALL_1	0.744793
ELAC2	+304.207AWLQQYHNQC+57.021QEVLHHISM+15.995IPAK+304.207	128C	53	NALL_1	0.707588
ELAC2	+304.207GNFLVLK+304.207	128C	53	NALL_1	0.611238
ELAC2	+304.207IFSGPLK+304.207	128C	53	NALL_1	1.33463
ELAC2	+304.207PHSAPEYEDETM+15.995TVYQIPIHSEQR	128C	53	NALL_1	0.712635
ELAC2	+304.207DAIITC+57.021NPEEFIVEALQLPNFQQSVQEYR	129N	56	NALL_1	0.772107
ELAC2	+304.207DATLLIHEATLEDGLEEEAVEK+304.207	129N	56	NALL_1	0.763777
ELAC2	+304.207ELAGGLEDGEPQQK+304.207	129N	56	NALL_1	0.624604
ELAC2	+304.207C+57.021LQEGAEISSPAVER	129N	56	NALL_1	0.913269
ELAC2	+304.207ALFAGDIEEM+15.995EER	129N	56	NALL_1	0.773054
ELAC2	+304.207ALFAGDIEEMEER	129N	56	NALL_1	0.836977
ELAC2	+304.207NVSATLVNISPDTSLLLDC+57.021GEGTFGQLC+57.021R	129N	56	NALL_1	0.647823
ELAC2	+304.207YLFNC+57.021GEGVQR	129N	56	NALL_1	0.511115
ELAC2	+304.207TC+57.021DLEEFQTC+57.021LVR	129N	56	NALL_1	0.643284
ELAC2	+304.207DSGAALYVFSEFNR	129N	56	NALL_1	0.591965
ELAC2	+304.207VPLFSPNFSEK+304.207	129N	56	NALL_1	0.977173
ELAC2	+304.207SSDSESNENEPHLPH	129N	56	NALL_1	0.591504
ELAC2	+304.207VVYSGDTMPC+57.021EALVR	129N	56	NALL_1	0.593363
ELAC2	+304.207VVYSGDTM+15.995PC+57.021EALVR	129N	56	NALL_1	0.697162
ELAC2	+304.207SAQDGPAPAEK+304.207	129N	56	NALL_1	0.6322
ELAC2	+304.207SSDSESNENEPHLPHGVSQR	129N	56	NALL_1	0.349008
ELAC2	+304.207EGPTLSVPM+15.995VQGEC+57.021LLK+304.207	129N	56	NALL_1	0.484439
ELAC2	+304.207EGPTLSVPMVQGEC+57.021LLK+304.207	129N	56	NALL_1	0.497981
ELAC2	+304.207GIELAVRPHSAPEYEDETM+15.995TVYQIPIHSEQR	129N	56	NALL_1	0.423198
ELAC2	+304.207GIELAVRPHSAPEYEDETMTVYQIPIHSEQR	129N	56	NALL_1	0.481775
ELAC2	+304.207ADAPVALVVHM+15.995APASVLVDSR	129N	56	NALL_1	0.563838
ELAC2	+304.207ADAPVALVVHMAPASVLVDSR	129N	56	NALL_1	0.621592
ELAC2	+304.207FGPDTQHLVLNENC+57.021ASVHNLR	129N	56	NALL_1	0.51088
ELAC2	+304.207HYGDQVDR	129N	56	NALL_1	0.568505
ELAC2	+304.207MNAEFIMLNHFSQR	129N	56	NALL_1	0.27743
ELAC2	+304.207AHTEEPQAK+304.207	129N	56	NALL_1	1.09546
ELAC2	+304.207DSSLVVAFIC+57.021K+304.207	129N	56	NALL_1	0.848329
ELAC2	+304.207VC+57.021FGDFPTM+15.995PK+304.207	129N	56	NALL_1	0.731644
ELAC2	+304.207VC+57.021FGDFPTMPK+304.207	129N	56	NALL_1	0.624396
ELAC2	+304.207LDNIFLTR	129N	56	NALL_1	1.07471
ELAC2	+304.207EMGLPVGTAAIAPIIAAVK+304.207	129N	56	NALL_1	0.809215
ELAC2	+304.207EM+15.995GLPVGTAAIAPIIAAVK+304.207	129N	56	NALL_1	1.14235
ELAC2	+304.207SQYPEIIFLGTGSAIPM+15.995K+304.207	129N	56	NALL_1	0.654823
ELAC2	+304.207SQYPEIIFLGTGSAIPMK+304.207	129N	56	NALL_1	1.08998
ELAC2	+304.207C+57.021VLSGPPQLEK+304.207	129N	56	NALL_1	0.650183
ELAC2	+304.207YQQWM+15.995ER	129N	56	NALL_1	0.51515
ELAC2	+304.207YQQWMER	129N	56	NALL_1	0.629682
ELAC2	+304.207GIELAVR	129N	56	NALL_1	0.521868
ELAC2	+304.207PLHPLLVVAPNQLK+304.207	129N	56	NALL_1	0.734402
ELAC2	+304.207HYGDQVDRVLGTLAAVFVSHLHADHHTGLPSILLQR	129N	56	NALL_1	0.635075
ELAC2	+304.207VGVAFDHM+15.995K+304.207	129N	56	NALL_1	0.853319
ELAC2	+304.207VGVAFDHMK+304.207	129N	56	NALL_1	0.720159
ELAC2	+304.207HQPWQSPER	129N	56	NALL_1	0.364
ELAC2	+304.207RAHTEEPQAK+304.207	129N	56	NALL_1	0.721911
ELAC2	+304.207MNAEFIM+15.995LNHFSQR	129N	56	NALL_1	0.592701
ELAC2	+304.207IQTQLNLIHPDIFPLLTSFR	129N	56	NALL_1	0.513113
ELAC2	+304.207M+15.995NAEFIMLNHFSQR	129N	56	NALL_1	0.38369
ELAC2	+304.207SITHEGR	129N	56	NALL_1	0.603773
ELAC2	+304.207AWLQQYHNQC+57.021QEVLHHISMIPAK+304.207	129N	56	NALL_1	0.7205
ELAC2	+304.207AWLQQYHNQC+57.021QEVLHHISM+15.995IPAK+304.207	129N	56	NALL_1	0.640137
ELAC2	+304.207GNFLVLK+304.207	129N	56	NALL_1	0.526419
ELAC2	+304.207IFSGPLK+304.207	129N	56	NALL_1	1.55138
ELAC2	+304.207PHSAPEYEDETM+15.995TVYQIPIHSEQR	129N	56	NALL_1	0.523531
ELAC2	+304.207DAIITC+57.021NPEEFIVEALQLPNFQQSVQEYR	129C	59	NALL_1	0.495368
ELAC2	+304.207DATLLIHEATLEDGLEEEAVEK+304.207	129C	59	NALL_1	0.632141
ELAC2	+304.207ELAGGLEDGEPQQK+304.207	129C	59	NALL_1	0.506528
ELAC2	+304.207C+57.021LQEGAEISSPAVER	129C	59	NALL_1	0.781027
ELAC2	+304.207ALFAGDIEEM+15.995EER	129C	59	NALL_1	0.734289
ELAC2	+304.207ALFAGDIEEMEER	129C	59	NALL_1	0.756242
ELAC2	+304.207NVSATLVNISPDTSLLLDC+57.021GEGTFGQLC+57.021R	129C	59	NALL_1	0.529515
ELAC2	+304.207YLFNC+57.021GEGVQR	129C	59	NALL_1	0.388788
ELAC2	+304.207TC+57.021DLEEFQTC+57.021LVR	129C	59	NALL_1	0.510709
ELAC2	+304.207DSGAALYVFSEFNR	129C	59	NALL_1	0.540858
ELAC2	+304.207VPLFSPNFSEK+304.207	129C	59	NALL_1	0.747599
ELAC2	+304.207SSDSESNENEPHLPH	129C	59	NALL_1	0.456401
ELAC2	+304.207VVYSGDTMPC+57.021EALVR	129C	59	NALL_1	0.506577
ELAC2	+304.207VVYSGDTM+15.995PC+57.021EALVR	129C	59	NALL_1	0.574188
ELAC2	+304.207SAQDGPAPAEK+304.207	129C	59	NALL_1	0.522608
ELAC2	+304.207SSDSESNENEPHLPHGVSQR	129C	59	NALL_1	0.327322
ELAC2	+304.207EGPTLSVPM+15.995VQGEC+57.021LLK+304.207	129C	59	NALL_1	0.400658
ELAC2	+304.207EGPTLSVPMVQGEC+57.021LLK+304.207	129C	59	NALL_1	0.375603
ELAC2	+304.207GIELAVRPHSAPEYEDETM+15.995TVYQIPIHSEQR	129C	59	NALL_1	0.242673
ELAC2	+304.207GIELAVRPHSAPEYEDETMTVYQIPIHSEQR	129C	59	NALL_1	0.258674
ELAC2	+304.207ADAPVALVVHM+15.995APASVLVDSR	129C	59	NALL_1	0.389198
ELAC2	+304.207ADAPVALVVHMAPASVLVDSR	129C	59	NALL_1	0.477324
ELAC2	+304.207FGPDTQHLVLNENC+57.021ASVHNLR	129C	59	NALL_1	0.379938
ELAC2	+304.207HYGDQVDR	129C	59	NALL_1	0.755645
ELAC2	+304.207MNAEFIMLNHFSQR	129C	59	NALL_1	0.222994
ELAC2	+304.207AHTEEPQAK+304.207	129C	59	NALL_1	0.801842
ELAC2	+304.207DSSLVVAFIC+57.021K+304.207	129C	59	NALL_1	0.59828
ELAC2	+304.207VC+57.021FGDFPTM+15.995PK+304.207	129C	59	NALL_1	0.73151
ELAC2	+304.207VC+57.021FGDFPTMPK+304.207	129C	59	NALL_1	0.41828
ELAC2	+304.207LDNIFLTR	129C	59	NALL_1	0.884451
ELAC2	+304.207EMGLPVGTAAIAPIIAAVK+304.207	129C	59	NALL_1	0.576714
ELAC2	+304.207EM+15.995GLPVGTAAIAPIIAAVK+304.207	129C	59	NALL_1	0.888643
ELAC2	+304.207SQYPEIIFLGTGSAIPM+15.995K+304.207	129C	59	NALL_1	0.5292
ELAC2	+304.207SQYPEIIFLGTGSAIPMK+304.207	129C	59	NALL_1	0.822458
ELAC2	+304.207C+57.021VLSGPPQLEK+304.207	129C	59	NALL_1	0.524499
ELAC2	+304.207YQQWM+15.995ER	129C	59	NALL_1	0.444223
ELAC2	+304.207YQQWMER	129C	59	NALL_1	0.458255
ELAC2	+304.207GIELAVR	129C	59	NALL_1	0.373163
ELAC2	+304.207PLHPLLVVAPNQLK+304.207	129C	59	NALL_1	0.557007
ELAC2	+304.207HYGDQVDRVLGTLAAVFVSHLHADHHTGLPSILLQR	129C	59	NALL_1	0.666011
ELAC2	+304.207VGVAFDHM+15.995K+304.207	129C	59	NALL_1	0.621685
ELAC2	+304.207VGVAFDHMK+304.207	129C	59	NALL_1	0.469676
ELAC2	+304.207HQPWQSPER	129C	59	NALL_1	0.381515
ELAC2	+304.207RAHTEEPQAK+304.207	129C	59	NALL_1	0.579991
ELAC2	+304.207MNAEFIM+15.995LNHFSQR	129C	59	NALL_1	0.493818
ELAC2	+304.207IQTQLNLIHPDIFPLLTSFR	129C	59	NALL_1	0.400502
ELAC2	+304.207M+15.995NAEFIMLNHFSQR	129C	59	NALL_1	0.301073
ELAC2	+304.207SITHEGR	129C	59	NALL_1	0.51787
ELAC2	+304.207AWLQQYHNQC+57.021QEVLHHISMIPAK+304.207	129C	59	NALL_1	0.558749
ELAC2	+304.207AWLQQYHNQC+57.021QEVLHHISM+15.995IPAK+304.207	129C	59	NALL_1	0.439991
ELAC2	+304.207GNFLVLK+304.207	129C	59	NALL_1	0.521857
ELAC2	+304.207IFSGPLK+304.207	129C	59	NALL_1	0.861394
ELAC2	+304.207PHSAPEYEDETM+15.995TVYQIPIHSEQR	129C	59	NALL_1	0.156224
ELAC2	+304.207DAIITC+57.021NPEEFIVEALQLPNFQQSVQEYR	130N	63	NALL_1	0.346432
ELAC2	+304.207DATLLIHEATLEDGLEEEAVEK+304.207	130N	63	NALL_1	0.399317
ELAC2	+304.207ELAGGLEDGEPQQK+304.207	130N	63	NALL_1	0.371273
ELAC2	+304.207C+57.021LQEGAEISSPAVER	130N	63	NALL_1	0.415313
ELAC2	+304.207ALFAGDIEEM+15.995EER	130N	63	NALL_1	0.318938
ELAC2	+304.207ALFAGDIEEMEER	130N	63	NALL_1	0.527288
ELAC2	+304.207NVSATLVNISPDTSLLLDC+57.021GEGTFGQLC+57.021R	130N	63	NALL_1	0.22301
ELAC2	+304.207YLFNC+57.021GEGVQR	130N	63	NALL_1	0.264997
ELAC2	+304.207TC+57.021DLEEFQTC+57.021LVR	130N	63	NALL_1	0.436455
ELAC2	+304.207DSGAALYVFSEFNR	130N	63	NALL_1	0.377051
ELAC2	+304.207VPLFSPNFSEK+304.207	130N	63	NALL_1	0.664701
ELAC2	+304.207SSDSESNENEPHLPH	130N	63	NALL_1	0.316369
ELAC2	+304.207VVYSGDTMPC+57.021EALVR	130N	63	NALL_1	0.37307
ELAC2	+304.207VVYSGDTM+15.995PC+57.021EALVR	130N	63	NALL_1	0.420018
ELAC2	+304.207SAQDGPAPAEK+304.207	130N	63	NALL_1	0.350823
ELAC2	+304.207SSDSESNENEPHLPHGVSQR	130N	63	NALL_1	0.310285
ELAC2	+304.207EGPTLSVPM+15.995VQGEC+57.021LLK+304.207	130N	63	NALL_1	0.359918
ELAC2	+304.207EGPTLSVPMVQGEC+57.021LLK+304.207	130N	63	NALL_1	0.289122
ELAC2	+304.207GIELAVRPHSAPEYEDETM+15.995TVYQIPIHSEQR	130N	63	NALL_1	0.298601
ELAC2	+304.207GIELAVRPHSAPEYEDETMTVYQIPIHSEQR	130N	63	NALL_1	0.171268
ELAC2	+304.207ADAPVALVVHM+15.995APASVLVDSR	130N	63	NALL_1	0.326058
ELAC2	+304.207ADAPVALVVHMAPASVLVDSR	130N	63	NALL_1	0.458587
ELAC2	+304.207FGPDTQHLVLNENC+57.021ASVHNLR	130N	63	NALL_1	0.29494
ELAC2	+304.207HYGDQVDR	130N	63	NALL_1	0.441094
ELAC2	+304.207MNAEFIMLNHFSQR	130N	63	NALL_1	0.162503
ELAC2	+304.207AHTEEPQAK+304.207	130N	63	NALL_1	0.576831
ELAC2	+304.207DSSLVVAFIC+57.021K+304.207	130N	63	NALL_1	0.604019
ELAC2	+304.207VC+57.021FGDFPTM+15.995PK+304.207	130N	63	NALL_1	0.355281
ELAC2	+304.207VC+57.021FGDFPTMPK+304.207	130N	63	NALL_1	0.263614
ELAC2	+304.207LDNIFLTR	130N	63	NALL_1	0.672217
ELAC2	+304.207EMGLPVGTAAIAPIIAAVK+304.207	130N	63	NALL_1	0.454307
ELAC2	+304.207EM+15.995GLPVGTAAIAPIIAAVK+304.207	130N	63	NALL_1	0.737385
ELAC2	+304.207SQYPEIIFLGTGSAIPM+15.995K+304.207	130N	63	NALL_1	0.357903
ELAC2	+304.207SQYPEIIFLGTGSAIPMK+304.207	130N	63	NALL_1	0.733434
ELAC2	+304.207C+57.021VLSGPPQLEK+304.207	130N	63	NALL_1	0.325038
ELAC2	+304.207YQQWM+15.995ER	130N	63	NALL_1	0.275362
ELAC2	+304.207YQQWMER	130N	63	NALL_1	0.237869
ELAC2	+304.207GIELAVR	130N	63	NALL_1	0.1484
ELAC2	+304.207PLHPLLVVAPNQLK+304.207	130N	63	NALL_1	0.451883
ELAC2	+304.207HYGDQVDRVLGTLAAVFVSHLHADHHTGLPSILLQR	130N	63	NALL_1	0.621337
ELAC2	+304.207VGVAFDHM+15.995K+304.207	130N	63	NALL_1	0.464584
ELAC2	+304.207VGVAFDHMK+304.207	130N	63	NALL_1	0.425422
ELAC2	+304.207HQPWQSPER	130N	63	NALL_1	0.209972
ELAC2	+304.207RAHTEEPQAK+304.207	130N	63	NALL_1	0.278271
ELAC2	+304.207MNAEFIM+15.995LNHFSQR	130N	63	NALL_1	0.334791
ELAC2	+304.207IQTQLNLIHPDIFPLLTSFR	130N	63	NALL_1	0.289812
ELAC2	+304.207M+15.995NAEFIMLNHFSQR	130N	63	NALL_1	0.222883
ELAC2	+304.207SITHEGR	130N	63	NALL_1	0.319531
ELAC2	+304.207AWLQQYHNQC+57.021QEVLHHISMIPAK+304.207	130N	63	NALL_1	0.358678
ELAC2	+304.207AWLQQYHNQC+57.021QEVLHHISM+15.995IPAK+304.207	130N	63	NALL_1	0.324564
ELAC2	+304.207GNFLVLK+304.207	130N	63	NALL_1	0.253431
ELAC2	+304.207IFSGPLK+304.207	130N	63	NALL_1	1.10056
ELAC2	+304.207PHSAPEYEDETM+15.995TVYQIPIHSEQR	130N	63	NALL_1	0.0967331

## Sheet: Figure 3c right
gene_name	proteoform_group	channel	temperature	sample_name	rel_value
ELAC2	ELAC2_1	126	41	NALL_1	1
ELAC2	ELAC2_2	126	41	NALL_1	1
ELAC2	ELAC2_1	127N	44	NALL_1	0.877659
ELAC2	ELAC2_2	127N	44	NALL_1	0.856276
ELAC2	ELAC2_1	127C	47	NALL_1	0.888186
ELAC2	ELAC2_2	127C	47	NALL_1	0.820184
ELAC2	ELAC2_1	128N	50	NALL_1	0.872498
ELAC2	ELAC2_2	128N	50	NALL_1	0.738495
ELAC2	ELAC2_1	128C	53	NALL_1	0.860921
ELAC2	ELAC2_2	128C	53	NALL_1	0.614392
ELAC2	ELAC2_1	129N	56	NALL_1	0.845757
ELAC2	ELAC2_2	129N	56	NALL_1	0.520668
ELAC2	ELAC2_1	129C	59	NALL_1	0.723566
ELAC2	ELAC2_2	129C	59	NALL_1	0.463151
ELAC2	ELAC2_1	130N	63	NALL_1	0.451964
ELAC2	ELAC2_2	130N	63	NALL_1	0.257994

## Sheet: Figure 3d
gene_name	sequence	mod_sequence	replicate	temperature	rel_value
ELAC2	HQPWQSPERPLSR	_HQPWQpSPERPLSR_	1	37	0.998628
ELAC2	HQPWQSPERPLSR	_HQPWQpSPERPLSR_	1	44	1.07786
ELAC2	HQPWQSPERPLSR	_HQPWQpSPERPLSR_	1	40.4	1.0561
ELAC2	HQPWQSPERPLSR	_HQPWQpSPERPLSR_	1	49.8	1.10908
ELAC2	HQPWQSPERPLSR	_HQPWQpSPERPLSR_	1	46.9	1.10053
ELAC2	HQPWQSPERPLSR	_HQPWQpSPERPLSR_	1	55.5	1.02679
ELAC2	HQPWQSPERPLSR	_HQPWQpSPERPLSR_	1	52.9	1.07384
ELAC2	HQPWQSPERPLSR	_HQPWQpSPERPLSR_	1	62	0.557061
ELAC2	HQPWQSPERPLSR	_HQPWQpSPERPLSR_	1	58.6	0.993115
ELAC2	HQPWQSPERPLSR	_HQPWQpSPERPLSR_	1	66.3	0.15164
ELAC2	HQPWQSPERPLSR	_HQPWQpSPERPLSR_	2	37	0.998628
ELAC2	HQPWQSPERPLSR	_HQPWQpSPERPLSR_	2	44	1.10642
ELAC2	HQPWQSPERPLSR	_HQPWQpSPERPLSR_	2	40.4	0.853802
ELAC2	HQPWQSPERPLSR	_HQPWQpSPERPLSR_	2	49.8	1.23652
ELAC2	HQPWQSPERPLSR	_HQPWQpSPERPLSR_	2	46.9	1.04598
ELAC2	HQPWQSPERPLSR	_HQPWQpSPERPLSR_	2	55.5	0.895184
ELAC2	HQPWQSPERPLSR	_HQPWQpSPERPLSR_	2	52.9	1.25179
ELAC2	HQPWQSPERPLSR	_HQPWQpSPERPLSR_	2	62	0.462781
ELAC2	HQPWQSPERPLSR	_HQPWQpSPERPLSR_	2	58.6	0.780715
ELAC2	HQPWQSPERPLSR	_HQPWQpSPERPLSR_	2	66.3	0.0980991
ELAC2	HQPWQSPERPLSR	_HQPWQpSPERPLSR_	3	37	0.998628
ELAC2	HQPWQSPERPLSR	_HQPWQpSPERPLSR_	3	44	0.949454
ELAC2	HQPWQSPERPLSR	_HQPWQpSPERPLSR_	3	40.4	0.89873
ELAC2	HQPWQSPERPLSR	_HQPWQpSPERPLSR_	3	49.8	1.142
ELAC2	HQPWQSPERPLSR	_HQPWQpSPERPLSR_	3	46.9	0.859151
ELAC2	HQPWQSPERPLSR	_HQPWQpSPERPLSR_	3	55.5	0.972205
ELAC2	HQPWQSPERPLSR	_HQPWQpSPERPLSR_	3	52.9	0.960893
ELAC2	HQPWQSPERPLSR	_HQPWQpSPERPLSR_	3	62	0.588341
ELAC2	HQPWQSPERPLSR	_HQPWQpSPERPLSR_	3	58.6	0.857119
ELAC2	HQPWQSPERPLSR	_HQPWQpSPERPLSR_	3	66.3	0.091491
ELAC2	HQPWQSPERPLSR	_HQPWQpSPERPLSR_	4	37	0.998628
ELAC2	HQPWQSPERPLSR	_HQPWQpSPERPLSR_	4	44	1.00761
ELAC2	HQPWQSPERPLSR	_HQPWQpSPERPLSR_	4	40.4	0.817621
ELAC2	HQPWQSPERPLSR	_HQPWQpSPERPLSR_	4	49.8	1.01631
ELAC2	HQPWQSPERPLSR	_HQPWQpSPERPLSR_	4	46.9	0.967354
ELAC2	HQPWQSPERPLSR	_HQPWQpSPERPLSR_	4	55.5	0.812839
ELAC2	HQPWQSPERPLSR	_HQPWQpSPERPLSR_	4	52.9	0.988888
ELAC2	HQPWQSPERPLSR	_HQPWQpSPERPLSR_	4	62	0.792054
ELAC2	HQPWQSPERPLSR	_HQPWQpSPERPLSR_	4	58.6	0.821904
ELAC2	HQPWQSPERPLSR	_HQPWQpSPERPLSR_	4	66.3	0.0941631
ELAC2	HQPWQSPERPLSR	_HQPWQpSPERPLSR_	5	37	0.998628
ELAC2	HQPWQSPERPLSR	_HQPWQpSPERPLSR_	5	44	0.993419
ELAC2	HQPWQSPERPLSR	_HQPWQpSPERPLSR_	5	40.4	0.981009
ELAC2	HQPWQSPERPLSR	_HQPWQpSPERPLSR_	5	49.8	0.994111
ELAC2	HQPWQSPERPLSR	_HQPWQpSPERPLSR_	5	46.9	0.965146
ELAC2	HQPWQSPERPLSR	_HQPWQpSPERPLSR_	5	55.5	0.894715
ELAC2	HQPWQSPERPLSR	_HQPWQpSPERPLSR_	5	52.9	1.0531
ELAC2	HQPWQSPERPLSR	_HQPWQpSPERPLSR_	5	62	0.647746
ELAC2	HQPWQSPERPLSR	_HQPWQpSPERPLSR_	5	58.6	0.9334
ELAC2	HQPWQSPERPLSR	_HQPWQpSPERPLSR_	5	66.3	0.127962
ELAC2	TISQAPAR	unmodified	1	37	0.998628
ELAC2	YLFNCGEGVQR	unmodified	1	37	0.998628
ELAC2	YLFNCGEGVQR	unmodified	1	37	0.998628
ELAC2	LDNIFLTR	unmodified	1	37	0.998628
ELAC2	CVLSGPPQLEK	unmodified	1	37	0.998628
ELAC2	CVLSGPPQLEK	unmodified	1	37	0.998628
ELAC2	YLEAIK	unmodified	1	37	0.998628
ELAC2	DSSLVVAFICK	unmodified	1	37	0.998628
ELAC2	FGPDTQHLVLNENCASVHNLR	unmodified	1	37	0.998628
ELAC2	EGPTLSVPMVQGECLLK	unmodified	1	37	0.998628
ELAC2	RSAQDGPAPAEK	unmodified	1	37	0.998628
ELAC2	SAQDGPAPAEKR	unmodified	1	37	0.998628
ELAC2	SAQDGPAPAEK	unmodified	1	37	0.998628
ELAC2	SAQDGPAPAEK	unmodified	1	37	0.998628
ELAC2	HYGDQVDR	unmodified	1	37	0.998628
ELAC2	ALASLGK	unmodified	1	37	0.998628
ELAC2	CLQEGAEISSPAVER	unmodified	1	37	0.998628
ELAC2	TCDLEEFQTCLVR	unmodified	1	37	0.998628
ELAC2	VVYSGDTMPCEALVR	unmodified	1	37	0.998628
ELAC2	DATLLIHEATLEDGLEEEAVEK	unmodified	1	37	0.998628
ELAC2	VGVAFDHMK	unmodified	1	37	0.998628
ELAC2	VGVAFDHMK	unmodified	1	37	0.998628
ELAC2	VGVAFDHMK	unmodified	1	37	0.998628
ELAC2	VCFGDFPTMPK	unmodified	1	37	0.998628
ELAC2	VCFGDFPTMPK	unmodified	1	37	0.998628
ELAC2	ALFAGDIEEMEER	unmodified	1	37	0.998628
ELAC2	ALFAGDIEEMEERR	unmodified	1	37	0.998628
ELAC2	ALFAGDIEEMEER	unmodified	1	37	0.998628
ELAC2	ELAGGLEDGEPQQK	unmodified	1	37	0.998628
ELAC2	ELAGGLEDGEPQQK	unmodified	1	37	0.998628
ELAC2	AHTEEPQAK	unmodified	1	37	0.998628
ELAC2	TISQAPAR	unmodified	1	40.4	1.06377
ELAC2	YLFNCGEGVQR	unmodified	1	40.4	0.93242
ELAC2	YLFNCGEGVQR	unmodified	1	40.4	1.02659
ELAC2	LDNIFLTR	unmodified	1	40.4	1.08989
ELAC2	CVLSGPPQLEK	unmodified	1	40.4	0.904511
ELAC2	CVLSGPPQLEK	unmodified	1	40.4	0.901809
ELAC2	YLEAIK	unmodified	1	40.4	0.922818
ELAC2	DSSLVVAFICK	unmodified	1	40.4	1.0564
ELAC2	FGPDTQHLVLNENCASVHNLR	unmodified	1	40.4	1.04404
ELAC2	EGPTLSVPMVQGECLLK	unmodified	1	40.4	1.04097
ELAC2	RSAQDGPAPAEK	unmodified	1	40.4	1.1013
ELAC2	SAQDGPAPAEKR	unmodified	1	40.4	0.833093
ELAC2	SAQDGPAPAEK	unmodified	1	40.4	1.18194
ELAC2	SAQDGPAPAEK	unmodified	1	40.4	0.83545
ELAC2	HYGDQVDR	unmodified	1	40.4	0.909736
ELAC2	ALASLGK	unmodified	1	40.4	0.875334
ELAC2	CLQEGAEISSPAVER	unmodified	1	40.4	1.04258
ELAC2	TCDLEEFQTCLVR	unmodified	1	40.4	1.01731
ELAC2	VVYSGDTMPCEALVR	unmodified	1	40.4	0.97045
ELAC2	DATLLIHEATLEDGLEEEAVEK	unmodified	1	40.4	1.00691
ELAC2	VGVAFDHMK	unmodified	1	40.4	0.903994
ELAC2	VGVAFDHMK	unmodified	1	40.4	0.988292
ELAC2	VGVAFDHMK	unmodified	1	40.4	1.03422
ELAC2	VCFGDFPTMPK	unmodified	1	40.4	1.0608
ELAC2	VCFGDFPTMPK	unmodified	1	40.4	1.22092
ELAC2	ALFAGDIEEMEER	unmodified	1	40.4	1.00323
ELAC2	ALFAGDIEEMEERR	unmodified	1	40.4	0.700967
ELAC2	ALFAGDIEEMEER	unmodified	1	40.4	1.09151
ELAC2	ELAGGLEDGEPQQK	unmodified	1	40.4	1.02033
ELAC2	ELAGGLEDGEPQQK	unmodified	1	40.4	1.12717
ELAC2	AHTEEPQAK	unmodified	1	40.4	0.975363
ELAC2	TISQAPAR	unmodified	1	44	0.996053
ELAC2	YLFNCGEGVQR	unmodified	1	44	0.896376
ELAC2	YLFNCGEGVQR	unmodified	1	44	1.04753
ELAC2	LDNIFLTR	unmodified	1	44	0.955923
ELAC2	CVLSGPPQLEK	unmodified	1	44	0.88354
ELAC2	CVLSGPPQLEK	unmodified	1	44	0.82357
ELAC2	YLEAIK	unmodified	1	44	1.00945
ELAC2	DSSLVVAFICK	unmodified	1	44	1.06191
ELAC2	FGPDTQHLVLNENCASVHNLR	unmodified	1	44	0.97532
ELAC2	EGPTLSVPMVQGECLLK	unmodified	1	44	0.990953
ELAC2	RSAQDGPAPAEK	unmodified	1	44	1.15959
ELAC2	SAQDGPAPAEKR	unmodified	1	44	0.800697
ELAC2	SAQDGPAPAEK	unmodified	1	44	1.21719
ELAC2	SAQDGPAPAEK	unmodified	1	44	0.762539
ELAC2	HYGDQVDR	unmodified	1	44	0.806809
ELAC2	ALASLGK	unmodified	1	44	0.82903
ELAC2	CLQEGAEISSPAVER	unmodified	1	44	1.08101
ELAC2	TCDLEEFQTCLVR	unmodified	1	44	0.974555
ELAC2	VVYSGDTMPCEALVR	unmodified	1	44	0.9906
ELAC2	DATLLIHEATLEDGLEEEAVEK	unmodified	1	44	1.00169
ELAC2	VGVAFDHMK	unmodified	1	44	0.943721
ELAC2	VGVAFDHMK	unmodified	1	44	0.902758
ELAC2	VGVAFDHMK	unmodified	1	44	0.968481
ELAC2	VCFGDFPTMPK	unmodified	1	44	0.973806
ELAC2	VCFGDFPTMPK	unmodified	1	44	1.18628
ELAC2	ALFAGDIEEMEER	unmodified	1	44	0.898877
ELAC2	ALFAGDIEEMEERR	unmodified	1	44	0.659011
ELAC2	ALFAGDIEEMEER	unmodified	1	44	0.938793
ELAC2	ELAGGLEDGEPQQK	unmodified	1	44	0.837734
ELAC2	ELAGGLEDGEPQQK	unmodified	1	44	0.999966
ELAC2	AHTEEPQAK	unmodified	1	44	0.974479
ELAC2	TISQAPAR	unmodified	1	46.9	0.945443
ELAC2	YLFNCGEGVQR	unmodified	1	46.9	0.787697
ELAC2	YLFNCGEGVQR	unmodified	1	46.9	0.997805
ELAC2	LDNIFLTR	unmodified	1	46.9	0.919118
ELAC2	CVLSGPPQLEK	unmodified	1	46.9	0.873122
ELAC2	CVLSGPPQLEK	unmodified	1	46.9	0.77479
ELAC2	YLEAIK	unmodified	1	46.9	0.902773
ELAC2	DSSLVVAFICK	unmodified	1	46.9	1.02174
ELAC2	FGPDTQHLVLNENCASVHNLR	unmodified	1	46.9	0.973228
ELAC2	EGPTLSVPMVQGECLLK	unmodified	1	46.9	0.916329
ELAC2	RSAQDGPAPAEK	unmodified	1	46.9	0.982954
ELAC2	SAQDGPAPAEKR	unmodified	1	46.9	0.665946
ELAC2	SAQDGPAPAEK	unmodified	1	46.9	1.13114
ELAC2	SAQDGPAPAEK	unmodified	1	46.9	0.624384
ELAC2	HYGDQVDR	unmodified	1	46.9	0.855924
ELAC2	ALASLGK	unmodified	1	46.9	0.790848
ELAC2	CLQEGAEISSPAVER	unmodified	1	46.9	0.86397
ELAC2	TCDLEEFQTCLVR	unmodified	1	46.9	0.937781
ELAC2	VVYSGDTMPCEALVR	unmodified	1	46.9	0.918038
ELAC2	DATLLIHEATLEDGLEEEAVEK	unmodified	1	46.9	1.17916
ELAC2	VGVAFDHMK	unmodified	1	46.9	0.919708
ELAC2	VGVAFDHMK	unmodified	1	46.9	0.986254
ELAC2	VGVAFDHMK	unmodified	1	46.9	0.96204
ELAC2	VCFGDFPTMPK	unmodified	1	46.9	0.943548
ELAC2	VCFGDFPTMPK	unmodified	1	46.9	1.02948
ELAC2	ALFAGDIEEMEER	unmodified	1	46.9	0.963142
ELAC2	ALFAGDIEEMEERR	unmodified	1	46.9	0.627293
ELAC2	ALFAGDIEEMEER	unmodified	1	46.9	0.971974
ELAC2	ELAGGLEDGEPQQK	unmodified	1	46.9	0.817597
ELAC2	ELAGGLEDGEPQQK	unmodified	1	46.9	0.858844
ELAC2	AHTEEPQAK	unmodified	1	46.9	0.861832
ELAC2	TISQAPAR	unmodified	1	49.8	0.708825
ELAC2	YLFNCGEGVQR	unmodified	1	49.8	0.805331
ELAC2	YLFNCGEGVQR	unmodified	1	49.8	0.854901
ELAC2	LDNIFLTR	unmodified	1	49.8	0.980477
ELAC2	CVLSGPPQLEK	unmodified	1	49.8	0.758263
ELAC2	CVLSGPPQLEK	unmodified	1	49.8	0.679395
ELAC2	YLEAIK	unmodified	1	49.8	0.763454
ELAC2	DSSLVVAFICK	unmodified	1	49.8	0.705176
ELAC2	FGPDTQHLVLNENCASVHNLR	unmodified	1	49.8	0.634098
ELAC2	EGPTLSVPMVQGECLLK	unmodified	1	49.8	0.862046
ELAC2	RSAQDGPAPAEK	unmodified	1	49.8	0.860397
ELAC2	SAQDGPAPAEKR	unmodified	1	49.8	0.659353
ELAC2	SAQDGPAPAEK	unmodified	1	49.8	0.879313
ELAC2	SAQDGPAPAEK	unmodified	1	49.8	0.604494
ELAC2	HYGDQVDR	unmodified	1	49.8	0.74964
ELAC2	ALASLGK	unmodified	1	49.8	0.632081
ELAC2	CLQEGAEISSPAVER	unmodified	1	49.8	0.769688
ELAC2	TCDLEEFQTCLVR	unmodified	1	49.8	0.867377
ELAC2	VVYSGDTMPCEALVR	unmodified	1	49.8	0.700665
ELAC2	DATLLIHEATLEDGLEEEAVEK	unmodified	1	49.8	1.12973
ELAC2	VGVAFDHMK	unmodified	1	49.8	0.800077
ELAC2	VGVAFDHMK	unmodified	1	49.8	0.981483
ELAC2	VGVAFDHMK	unmodified	1	49.8	0.781606
ELAC2	VCFGDFPTMPK	unmodified	1	49.8	0.878429
ELAC2	VCFGDFPTMPK	unmodified	1	49.8	1.20314
ELAC2	ALFAGDIEEMEER	unmodified	1	49.8	0.87258
ELAC2	ALFAGDIEEMEERR	unmodified	1	49.8	0.511735
ELAC2	ALFAGDIEEMEER	unmodified	1	49.8	0.944506
ELAC2	ELAGGLEDGEPQQK	unmodified	1	49.8	0.657096
ELAC2	ELAGGLEDGEPQQK	unmodified	1	49.8	0.762826
ELAC2	AHTEEPQAK	unmodified	1	49.8	0.753779
ELAC2	TISQAPAR	unmodified	1	52.9	0.573368
ELAC2	YLFNCGEGVQR	unmodified	1	52.9	0.633809
ELAC2	YLFNCGEGVQR	unmodified	1	52.9	0.64138
ELAC2	LDNIFLTR	unmodified	1	52.9	0.703576
ELAC2	CVLSGPPQLEK	unmodified	1	52.9	0.616707
ELAC2	CVLSGPPQLEK	unmodified	1	52.9	0.472088
ELAC2	YLEAIK	unmodified	1	52.9	0.576045
ELAC2	DSSLVVAFICK	unmodified	1	52.9	0.527575
ELAC2	FGPDTQHLVLNENCASVHNLR	unmodified	1	52.9	0.398838
ELAC2	EGPTLSVPMVQGECLLK	unmodified	1	52.9	0.600486
ELAC2	RSAQDGPAPAEK	unmodified	1	52.9	0.68819
ELAC2	SAQDGPAPAEKR	unmodified	1	52.9	0.550097
ELAC2	SAQDGPAPAEK	unmodified	1	52.9	0.752464
ELAC2	SAQDGPAPAEK	unmodified	1	52.9	0.517176
ELAC2	HYGDQVDR	unmodified	1	52.9	0.594297
ELAC2	ALASLGK	unmodified	1	52.9	0.495794
ELAC2	CLQEGAEISSPAVER	unmodified	1	52.9	0.75739
ELAC2	TCDLEEFQTCLVR	unmodified	1	52.9	0.713232
ELAC2	VVYSGDTMPCEALVR	unmodified	1	52.9	0.500173
ELAC2	DATLLIHEATLEDGLEEEAVEK	unmodified	1	52.9	0.969864
ELAC2	VGVAFDHMK	unmodified	1	52.9	0.61893
ELAC2	VGVAFDHMK	unmodified	1	52.9	0.778873
ELAC2	VGVAFDHMK	unmodified	1	52.9	0.674336
ELAC2	VCFGDFPTMPK	unmodified	1	52.9	0.643106
ELAC2	VCFGDFPTMPK	unmodified	1	52.9	0.904115
ELAC2	ALFAGDIEEMEER	unmodified	1	52.9	0.675909
ELAC2	ALFAGDIEEMEERR	unmodified	1	52.9	0.421244
ELAC2	ALFAGDIEEMEER	unmodified	1	52.9	0.924185
ELAC2	ELAGGLEDGEPQQK	unmodified	1	52.9	0.590167
ELAC2	ELAGGLEDGEPQQK	unmodified	1	52.9	0.663944
ELAC2	AHTEEPQAK	unmodified	1	52.9	0.730023
ELAC2	TISQAPAR	unmodified	1	55.5	0.698702
ELAC2	YLFNCGEGVQR	unmodified	1	55.5	0.641845
ELAC2	YLFNCGEGVQR	unmodified	1	55.5	0.721091
ELAC2	LDNIFLTR	unmodified	1	55.5	0.670404
ELAC2	CVLSGPPQLEK	unmodified	1	55.5	0.638247
ELAC2	CVLSGPPQLEK	unmodified	1	55.5	0.449022
ELAC2	YLEAIK	unmodified	1	55.5	0.647465
ELAC2	DSSLVVAFICK	unmodified	1	55.5	0.418189
ELAC2	FGPDTQHLVLNENCASVHNLR	unmodified	1	55.5	0.294382
ELAC2	EGPTLSVPMVQGECLLK	unmodified	1	55.5	0.514299
ELAC2	RSAQDGPAPAEK	unmodified	1	55.5	0.529595
ELAC2	SAQDGPAPAEKR	unmodified	1	55.5	0.681413
ELAC2	SAQDGPAPAEK	unmodified	1	55.5	0.710199
ELAC2	SAQDGPAPAEK	unmodified	1	55.5	0.385588
ELAC2	HYGDQVDR	unmodified	1	55.5	0.521761
ELAC2	ALASLGK	unmodified	1	55.5	0.509726
ELAC2	CLQEGAEISSPAVER	unmodified	1	55.5	0.726009
ELAC2	TCDLEEFQTCLVR	unmodified	1	55.5	0.703428
ELAC2	VVYSGDTMPCEALVR	unmodified	1	55.5	0.464786
ELAC2	DATLLIHEATLEDGLEEEAVEK	unmodified	1	55.5	0.804208
ELAC2	VGVAFDHMK	unmodified	1	55.5	0.61821
ELAC2	VGVAFDHMK	unmodified	1	55.5	0.82866
ELAC2	VGVAFDHMK	unmodified	1	55.5	0.628711
ELAC2	VCFGDFPTMPK	unmodified	1	55.5	0.512806
ELAC2	VCFGDFPTMPK	unmodified	1	55.5	0.842451
ELAC2	ALFAGDIEEMEER	unmodified	1	55.5	0.684236
ELAC2	ALFAGDIEEMEERR	unmodified	1	55.5	0.633581
ELAC2	ALFAGDIEEMEER	unmodified	1	55.5	0.846939
ELAC2	ELAGGLEDGEPQQK	unmodified	1	55.5	0.512678
ELAC2	ELAGGLEDGEPQQK	unmodified	1	55.5	0.632471
ELAC2	AHTEEPQAK	unmodified	1	55.5	0.653251
ELAC2	TISQAPAR	unmodified	1	58.6	0.523628
ELAC2	YLFNCGEGVQR	unmodified	1	58.6	0.613101
ELAC2	YLFNCGEGVQR	unmodified	1	58.6	0.59481
ELAC2	LDNIFLTR	unmodified	1	58.6	0.790017
ELAC2	CVLSGPPQLEK	unmodified	1	58.6	0.579283
ELAC2	CVLSGPPQLEK	unmodified	1	58.6	0.403042
ELAC2	YLEAIK	unmodified	1	58.6	0.581441
ELAC2	DSSLVVAFICK	unmodified	1	58.6	0.358019
ELAC2	FGPDTQHLVLNENCASVHNLR	unmodified	1	58.6	0.22529
ELAC2	EGPTLSVPMVQGECLLK	unmodified	1	58.6	0.388658
ELAC2	RSAQDGPAPAEK	unmodified	1	58.6	0.615594
ELAC2	SAQDGPAPAEKR	unmodified	1	58.6	0.614864
ELAC2	SAQDGPAPAEK	unmodified	1	58.6	0.678429
ELAC2	SAQDGPAPAEK	unmodified	1	58.6	0.390293
ELAC2	HYGDQVDR	unmodified	1	58.6	0.433052
ELAC2	ALASLGK	unmodified	1	58.6	0.453503
ELAC2	CLQEGAEISSPAVER	unmodified	1	58.6	0.64826
ELAC2	TCDLEEFQTCLVR	unmodified	1	58.6	0.658661
ELAC2	VVYSGDTMPCEALVR	unmodified	1	58.6	0.410184
ELAC2	DATLLIHEATLEDGLEEEAVEK	unmodified	1	58.6	0.774722
ELAC2	VGVAFDHMK	unmodified	1	58.6	0.514713
ELAC2	VGVAFDHMK	unmodified	1	58.6	0.794522
ELAC2	VGVAFDHMK	unmodified	1	58.6	0.645862
ELAC2	VCFGDFPTMPK	unmodified	1	58.6	0.496122
ELAC2	VCFGDFPTMPK	unmodified	1	58.6	0.899093
ELAC2	ALFAGDIEEMEER	unmodified	1	58.6	0.615097
ELAC2	ALFAGDIEEMEERR	unmodified	1	58.6	0.574436
ELAC2	ALFAGDIEEMEER	unmodified	1	58.6	0.916322
ELAC2	ELAGGLEDGEPQQK	unmodified	1	58.6	0.534509
ELAC2	ELAGGLEDGEPQQK	unmodified	1	58.6	0.636986
ELAC2	AHTEEPQAK	unmodified	1	58.6	0.565763
ELAC2	TISQAPAR	unmodified	1	62	0.335787
ELAC2	YLFNCGEGVQR	unmodified	1	62	0.432988
ELAC2	YLFNCGEGVQR	unmodified	1	62	0.370475
ELAC2	LDNIFLTR	unmodified	1	62	0.567277
ELAC2	CVLSGPPQLEK	unmodified	1	62	0.35753
ELAC2	CVLSGPPQLEK	unmodified	1	62	0.281236
ELAC2	YLEAIK	unmodified	1	62	0.379022
ELAC2	DSSLVVAFICK	unmodified	1	62	0.260155
ELAC2	FGPDTQHLVLNENCASVHNLR	unmodified	1	62	0.182667
ELAC2	EGPTLSVPMVQGECLLK	unmodified	1	62	0.274451
ELAC2	RSAQDGPAPAEK	unmodified	1	62	0.383616
ELAC2	SAQDGPAPAEKR	unmodified	1	62	0.496778
ELAC2	SAQDGPAPAEK	unmodified	1	62	0.403534
ELAC2	SAQDGPAPAEK	unmodified	1	62	0.31324
ELAC2	HYGDQVDR	unmodified	1	62	0.292993
ELAC2	ALASLGK	unmodified	1	62	0.288459
ELAC2	CLQEGAEISSPAVER	unmodified	1	62	0.48845
ELAC2	TCDLEEFQTCLVR	unmodified	1	62	0.496093
ELAC2	VVYSGDTMPCEALVR	unmodified	1	62	0.297238
ELAC2	DATLLIHEATLEDGLEEEAVEK	unmodified	1	62	0.542443
ELAC2	VGVAFDHMK	unmodified	1	62	0.364566
ELAC2	VGVAFDHMK	unmodified	1	62	0.666692
ELAC2	VGVAFDHMK	unmodified	1	62	0.426489
ELAC2	VCFGDFPTMPK	unmodified	1	62	0.357328
ELAC2	VCFGDFPTMPK	unmodified	1	62	0.513692
ELAC2	ALFAGDIEEMEER	unmodified	1	62	0.395053
ELAC2	ALFAGDIEEMEERR	unmodified	1	62	0.702304
ELAC2	ALFAGDIEEMEER	unmodified	1	62	0.622247
ELAC2	ELAGGLEDGEPQQK	unmodified	1	62	0.475742
ELAC2	ELAGGLEDGEPQQK	unmodified	1	62	0.387189
ELAC2	AHTEEPQAK	unmodified	1	62	0.407179
ELAC2	TISQAPAR	unmodified	1	66.3	0.535456
ELAC2	YLFNCGEGVQR	unmodified	1	66.3	0.16891
ELAC2	YLFNCGEGVQR	unmodified	1	66.3	0.154922
ELAC2	LDNIFLTR	unmodified	1	66.3	0.148559
ELAC2	CVLSGPPQLEK	unmodified	1	66.3	0.140286
ELAC2	CVLSGPPQLEK	unmodified	1	66.3	0.161484
ELAC2	YLEAIK	unmodified	1	66.3	0.108132
ELAC2	DSSLVVAFICK	unmodified	1	66.3	0.124294
ELAC2	FGPDTQHLVLNENCASVHNLR	unmodified	1	66.3	0.111402
ELAC2	EGPTLSVPMVQGECLLK	unmodified	1	66.3	0.104699
ELAC2	RSAQDGPAPAEK	unmodified	1	66.3	0.179024
ELAC2	SAQDGPAPAEKR	unmodified	1	66.3	0.185474
ELAC2	SAQDGPAPAEK	unmodified	1	66.3	0.176271
ELAC2	SAQDGPAPAEK	unmodified	1	66.3	0.0956942
ELAC2	HYGDQVDR	unmodified	1	66.3	0.156965
ELAC2	ALASLGK	unmodified	1	66.3	0.106326
ELAC2	CLQEGAEISSPAVER	unmodified	1	66.3	0.181527
ELAC2	TCDLEEFQTCLVR	unmodified	1	66.3	0.13749
ELAC2	VVYSGDTMPCEALVR	unmodified	1	66.3	0.150429
ELAC2	DATLLIHEATLEDGLEEEAVEK	unmodified	1	66.3	0.177772
ELAC2	VGVAFDHMK	unmodified	1	66.3	0.140663
ELAC2	VGVAFDHMK	unmodified	1	66.3	0.317469
ELAC2	VGVAFDHMK	unmodified	1	66.3	0.172627
ELAC2	VCFGDFPTMPK	unmodified	1	66.3	0.1793
ELAC2	VCFGDFPTMPK	unmodified	1	66.3	0.226882
ELAC2	ALFAGDIEEMEER	unmodified	1	66.3	0.119459
ELAC2	ALFAGDIEEMEERR	unmodified	1	66.3	0.283771
ELAC2	ALFAGDIEEMEER	unmodified	1	66.3	0.197433
ELAC2	ELAGGLEDGEPQQK	unmodified	1	66.3	0.183623
ELAC2	ELAGGLEDGEPQQK	unmodified	1	66.3	0.130109
ELAC2	AHTEEPQAK	unmodified	1	66.3	0.160336
ELAC2	TISQAPAR	unmodified	2	37	0.998628
ELAC2	YLFNCGEGVQR	unmodified	2	37	0.998628
ELAC2	LDNIFLTR	unmodified	2	37	0.998628
ELAC2	CVLSGPPQLEK	unmodified	2	37	0.998628
ELAC2	ADAPVALVVHMAPASVLVDSR	unmodified	2	37	0.998628
ELAC2	EGPTLSVPMVQGECLLK	unmodified	2	37	0.998628
ELAC2	SAQDGPAPAEK	unmodified	2	37	0.998628
ELAC2	SAQDGPAPAEKR	unmodified	2	37	0.998628
ELAC2	HYGDQVDR	unmodified	2	37	0.998628
ELAC2	ALASLGK	unmodified	2	37	0.998628
ELAC2	CLQEGAEISSPAVER	unmodified	2	37	0.998628
ELAC2	TCDLEEFQTCLVR	unmodified	2	37	0.998628
ELAC2	DATLLIHEATLEDGLEEEAVEK	unmodified	2	37	0.998628
ELAC2	VPLFSPNFSEK	unmodified	2	37	0.998628
ELAC2	VGVAFDHMK	unmodified	2	37	0.998628
ELAC2	ALFAGDIEEMEER	unmodified	2	37	0.998628
ELAC2	ELAGGLEDGEPQQK	unmodified	2	37	0.998628
ELAC2	AHTEEPQAK	unmodified	2	37	0.998628
ELAC2	TISQAPAR	unmodified	2	40.4	0.848351
ELAC2	YLFNCGEGVQR	unmodified	2	40.4	1.02861
ELAC2	LDNIFLTR	unmodified	2	40.4	1.07072
ELAC2	CVLSGPPQLEK	unmodified	2	40.4	1.01755
ELAC2	ADAPVALVVHMAPASVLVDSR	unmodified	2	40.4	0.887689
ELAC2	EGPTLSVPMVQGECLLK	unmodified	2	40.4	0.911097
ELAC2	SAQDGPAPAEK	unmodified	2	40.4	0.859055
ELAC2	SAQDGPAPAEKR	unmodified	2	40.4	1.23253
ELAC2	HYGDQVDR	unmodified	2	40.4	1.10524
ELAC2	ALASLGK	unmodified	2	40.4	0.822707
ELAC2	CLQEGAEISSPAVER	unmodified	2	40.4	1.29242
ELAC2	TCDLEEFQTCLVR	unmodified	2	40.4	0.929612
ELAC2	DATLLIHEATLEDGLEEEAVEK	unmodified	2	40.4	1.04821
ELAC2	VPLFSPNFSEK	unmodified	2	40.4	0.888983
ELAC2	VGVAFDHMK	unmodified	2	40.4	0.986497
ELAC2	ALFAGDIEEMEER	unmodified	2	40.4	1.09088
ELAC2	ELAGGLEDGEPQQK	unmodified	2	40.4	0.85296
ELAC2	AHTEEPQAK	unmodified	2	40.4	1.05613
ELAC2	TISQAPAR	unmodified	2	44	0.973267
ELAC2	YLFNCGEGVQR	unmodified	2	44	0.899765
ELAC2	LDNIFLTR	unmodified	2	44	0.869037
ELAC2	CVLSGPPQLEK	unmodified	2	44	1.00985
ELAC2	ADAPVALVVHMAPASVLVDSR	unmodified	2	44	0.917358
ELAC2	EGPTLSVPMVQGECLLK	unmodified	2	44	0.920051
ELAC2	SAQDGPAPAEK	unmodified	2	44	0.886582
ELAC2	SAQDGPAPAEKR	unmodified	2	44	0.85015
ELAC2	HYGDQVDR	unmodified	2	44	0.856718
ELAC2	ALASLGK	unmodified	2	44	0.921164
ELAC2	CLQEGAEISSPAVER	unmodified	2	44	0.87937
ELAC2	TCDLEEFQTCLVR	unmodified	2	44	0.885766
ELAC2	DATLLIHEATLEDGLEEEAVEK	unmodified	2	44	0.840064
ELAC2	VPLFSPNFSEK	unmodified	2	44	0.777878
ELAC2	VGVAFDHMK	unmodified	2	44	1.01636
ELAC2	ALFAGDIEEMEER	unmodified	2	44	0.934247
ELAC2	ELAGGLEDGEPQQK	unmodified	2	44	0.949027
ELAC2	AHTEEPQAK	unmodified	2	44	1.01558
ELAC2	TISQAPAR	unmodified	2	46.9	0.7526
ELAC2	YLFNCGEGVQR	unmodified	2	46.9	0.885459
ELAC2	LDNIFLTR	unmodified	2	46.9	0.830359
ELAC2	CVLSGPPQLEK	unmodified	2	46.9	0.968307
ELAC2	ADAPVALVVHMAPASVLVDSR	unmodified	2	46.9	0.958099
ELAC2	EGPTLSVPMVQGECLLK	unmodified	2	46.9	0.869967
ELAC2	SAQDGPAPAEK	unmodified	2	46.9	0.988029
ELAC2	SAQDGPAPAEKR	unmodified	2	46.9	0.793965
ELAC2	HYGDQVDR	unmodified	2	46.9	0.95984
ELAC2	ALASLGK	unmodified	2	46.9	0.928093
ELAC2	CLQEGAEISSPAVER	unmodified	2	46.9	0.91149
ELAC2	TCDLEEFQTCLVR	unmodified	2	46.9	0.88513
ELAC2	DATLLIHEATLEDGLEEEAVEK	unmodified	2	46.9	0.642448
ELAC2	VPLFSPNFSEK	unmodified	2	46.9	0.960891
ELAC2	VGVAFDHMK	unmodified	2	46.9	0.915518
ELAC2	ALFAGDIEEMEER	unmodified	2	46.9	0.883937
ELAC2	ELAGGLEDGEPQQK	unmodified	2	46.9	0.843649
ELAC2	AHTEEPQAK	unmodified	2	46.9	0.861971
ELAC2	TISQAPAR	unmodified	2	49.8	0.685346
ELAC2	YLFNCGEGVQR	unmodified	2	49.8	0.817608
ELAC2	LDNIFLTR	unmodified	2	49.8	0.6576
ELAC2	CVLSGPPQLEK	unmodified	2	49.8	0.876774
ELAC2	ADAPVALVVHMAPASVLVDSR	unmodified	2	49.8	0.769138
ELAC2	EGPTLSVPMVQGECLLK	unmodified	2	49.8	0.82777
ELAC2	SAQDGPAPAEK	unmodified	2	49.8	0.850183
ELAC2	SAQDGPAPAEKR	unmodified	2	49.8	0.724859
ELAC2	HYGDQVDR	unmodified	2	49.8	0.804315
ELAC2	ALASLGK	unmodified	2	49.8	0.772878
ELAC2	CLQEGAEISSPAVER	unmodified	2	49.8	0.803794
ELAC2	TCDLEEFQTCLVR	unmodified	2	49.8	0.792464
ELAC2	DATLLIHEATLEDGLEEEAVEK	unmodified	2	49.8	0.483459
ELAC2	VPLFSPNFSEK	unmodified	2	49.8	1.1487
ELAC2	VGVAFDHMK	unmodified	2	49.8	0.816253
ELAC2	ALFAGDIEEMEER	unmodified	2	49.8	0.769798
ELAC2	ELAGGLEDGEPQQK	unmodified	2	49.8	0.73987
ELAC2	AHTEEPQAK	unmodified	2	49.8	0.752785
ELAC2	TISQAPAR	unmodified	2	52.9	0.477803
ELAC2	YLFNCGEGVQR	unmodified	2	52.9	0.6197
ELAC2	LDNIFLTR	unmodified	2	52.9	0.514174
ELAC2	CVLSGPPQLEK	unmodified	2	52.9	0.697701
ELAC2	ADAPVALVVHMAPASVLVDSR	unmodified	2	52.9	0.435943
ELAC2	EGPTLSVPMVQGECLLK	unmodified	2	52.9	0.610696
ELAC2	SAQDGPAPAEK	unmodified	2	52.9	0.574988
ELAC2	SAQDGPAPAEKR	unmodified	2	52.9	0.72106
ELAC2	HYGDQVDR	unmodified	2	52.9	0.734458
ELAC2	ALASLGK	unmodified	2	52.9	0.548939
ELAC2	CLQEGAEISSPAVER	unmodified	2	52.9	0.479631
ELAC2	TCDLEEFQTCLVR	unmodified	2	52.9	0.599357
ELAC2	DATLLIHEATLEDGLEEEAVEK	unmodified	2	52.9	0.509061
ELAC2	VPLFSPNFSEK	unmodified	2	52.9	1.04321
ELAC2	VGVAFDHMK	unmodified	2	52.9	0.630567
ELAC2	ALFAGDIEEMEER	unmodified	2	52.9	0.59569
ELAC2	ELAGGLEDGEPQQK	unmodified	2	52.9	0.557267
ELAC2	AHTEEPQAK	unmodified	2	52.9	0.623561
ELAC2	TISQAPAR	unmodified	2	55.5	0.508718
ELAC2	YLFNCGEGVQR	unmodified	2	55.5	0.574571
ELAC2	LDNIFLTR	unmodified	2	55.5	0.426293
ELAC2	CVLSGPPQLEK	unmodified	2	55.5	0.568228
ELAC2	ADAPVALVVHMAPASVLVDSR	unmodified	2	55.5	0.328554
ELAC2	EGPTLSVPMVQGECLLK	unmodified	2	55.5	0.429953
ELAC2	SAQDGPAPAEK	unmodified	2	55.5	0.611947
ELAC2	SAQDGPAPAEKR	unmodified	2	55.5	0.644816
ELAC2	HYGDQVDR	unmodified	2	55.5	0.572164
ELAC2	ALASLGK	unmodified	2	55.5	0.569045
ELAC2	CLQEGAEISSPAVER	unmodified	2	55.5	0.334062
ELAC2	TCDLEEFQTCLVR	unmodified	2	55.5	0.507611
ELAC2	DATLLIHEATLEDGLEEEAVEK	unmodified	2	55.5	0.246234
ELAC2	VPLFSPNFSEK	unmodified	2	55.5	0.921329
ELAC2	VGVAFDHMK	unmodified	2	55.5	0.541907
ELAC2	ALFAGDIEEMEER	unmodified	2	55.5	0.53928
ELAC2	ELAGGLEDGEPQQK	unmodified	2	55.5	0.571284
ELAC2	AHTEEPQAK	unmodified	2	55.5	0.579937
ELAC2	TISQAPAR	unmodified	2	58.6	0.436309
ELAC2	YLFNCGEGVQR	unmodified	2	58.6	0.466408
ELAC2	LDNIFLTR	unmodified	2	58.6	0.497993
ELAC2	CVLSGPPQLEK	unmodified	2	58.6	0.498337
ELAC2	ADAPVALVVHMAPASVLVDSR	unmodified	2	58.6	0.19473
ELAC2	EGPTLSVPMVQGECLLK	unmodified	2	58.6	0.489836
ELAC2	SAQDGPAPAEK	unmodified	2	58.6	0.486702
ELAC2	SAQDGPAPAEKR	unmodified	2	58.6	0.530188
ELAC2	HYGDQVDR	unmodified	2	58.6	0.594655
ELAC2	ALASLGK	unmodified	2	58.6	0.552085
ELAC2	CLQEGAEISSPAVER	unmodified	2	58.6	0.271055
ELAC2	TCDLEEFQTCLVR	unmodified	2	58.6	0.645111
ELAC2	DATLLIHEATLEDGLEEEAVEK	unmodified	2	58.6	0.211762
ELAC2	VPLFSPNFSEK	unmodified	2	58.6	0.847819
ELAC2	VGVAFDHMK	unmodified	2	58.6	0.43172
ELAC2	ALFAGDIEEMEER	unmodified	2	58.6	0.517124
ELAC2	ELAGGLEDGEPQQK	unmodified	2	58.6	0.426996
ELAC2	AHTEEPQAK	unmodified	2	58.6	0.515657
ELAC2	TISQAPAR	unmodified	2	62	0.327714
ELAC2	YLFNCGEGVQR	unmodified	2	62	0.348378
ELAC2	LDNIFLTR	unmodified	2	62	0.327191
ELAC2	CVLSGPPQLEK	unmodified	2	62	0.340251
ELAC2	ADAPVALVVHMAPASVLVDSR	unmodified	2	62	0.150377
ELAC2	EGPTLSVPMVQGECLLK	unmodified	2	62	0.442979
ELAC2	SAQDGPAPAEK	unmodified	2	62	0.312359
ELAC2	SAQDGPAPAEKR	unmodified	2	62	0.380229
ELAC2	HYGDQVDR	unmodified	2	62	0.394804
ELAC2	ALASLGK	unmodified	2	62	0.366334
ELAC2	CLQEGAEISSPAVER	unmodified	2	62	0.244828
ELAC2	TCDLEEFQTCLVR	unmodified	2	62	0.429838
ELAC2	DATLLIHEATLEDGLEEEAVEK	unmodified	2	62	0.12911
ELAC2	VPLFSPNFSEK	unmodified	2	62	0.648831
ELAC2	VGVAFDHMK	unmodified	2	62	0.310777
ELAC2	ALFAGDIEEMEER	unmodified	2	62	0.409483
ELAC2	ELAGGLEDGEPQQK	unmodified	2	62	0.350686
ELAC2	AHTEEPQAK	unmodified	2	62	0.379296
ELAC2	TISQAPAR	unmodified	2	66.3	0.0646469
ELAC2	YLFNCGEGVQR	unmodified	2	66.3	0.116381
ELAC2	LDNIFLTR	unmodified	2	66.3	0.116272
ELAC2	CVLSGPPQLEK	unmodified	2	66.3	0.107649
ELAC2	ADAPVALVVHMAPASVLVDSR	unmodified	2	66.3	0.0803982
ELAC2	EGPTLSVPMVQGECLLK	unmodified	2	66.3	0.171417
ELAC2	SAQDGPAPAEK	unmodified	2	66.3	0.129095
ELAC2	SAQDGPAPAEKR	unmodified	2	66.3	0.116124
ELAC2	HYGDQVDR	unmodified	2	66.3	0.128673
ELAC2	ALASLGK	unmodified	2	66.3	0.103775
ELAC2	CLQEGAEISSPAVER	unmodified	2	66.3	0.173233
ELAC2	TCDLEEFQTCLVR	unmodified	2	66.3	0.157152
ELAC2	DATLLIHEATLEDGLEEEAVEK	unmodified	2	66.3	0.135922
ELAC2	VPLFSPNFSEK	unmodified	2	66.3	0.179519
ELAC2	VGVAFDHMK	unmodified	2	66.3	0.122741
ELAC2	ALFAGDIEEMEER	unmodified	2	66.3	0.120596
ELAC2	ELAGGLEDGEPQQK	unmodified	2	66.3	0.0822741
ELAC2	AHTEEPQAK	unmodified	2	66.3	0.126232
ELAC2	TISQAPAR	unmodified	3	37	0.998628
ELAC2	YLFNCGEGVQR	unmodified	3	37	0.998628
ELAC2	LDNIFLTR	unmodified	3	37	0.998628
ELAC2	CVLSGPPQLEK	unmodified	3	37	0.998628
ELAC2	YLEAIK	unmodified	3	37	0.998628
ELAC2	ADAPVALVVHMAPASVLVDSR	unmodified	3	37	0.998628
ELAC2	EGPTLSVPMVQGECLLK	unmodified	3	37	0.998628
ELAC2	SAQDGPAPAEKR	unmodified	3	37	0.998628
ELAC2	SAQDGPAPAEK	unmodified	3	37	0.998628
ELAC2	HYGDQVDR	unmodified	3	37	0.998628
ELAC2	ALASLGK	unmodified	3	37	0.998628
ELAC2	CLQEGAEISSPAVER	unmodified	3	37	0.998628
ELAC2	TCDLEEFQTCLVR	unmodified	3	37	0.998628
ELAC2	VVYSGDTMPCEALVR	unmodified	3	37	0.998628
ELAC2	VPLFSPNFSEK	unmodified	3	37	0.998628
ELAC2	VGVAFDHMK	unmodified	3	37	0.998628
ELAC2	VCFGDFPTMPK	unmodified	3	37	0.998628
ELAC2	ALFAGDIEEMEER	unmodified	3	37	0.998628
ELAC2	ELAGGLEDGEPQQK	unmodified	3	37	0.998628
ELAC2	AHTEEPQAK	unmodified	3	37	0.998628
ELAC2	TISQAPAR	unmodified	3	40.4	0.939538
ELAC2	YLFNCGEGVQR	unmodified	3	40.4	0.950702
ELAC2	LDNIFLTR	unmodified	3	40.4	1.2
ELAC2	CVLSGPPQLEK	unmodified	3	40.4	1.0962
ELAC2	YLEAIK	unmodified	3	40.4	0.995103
ELAC2	ADAPVALVVHMAPASVLVDSR	unmodified	3	40.4	0.982411
ELAC2	EGPTLSVPMVQGECLLK	unmodified	3	40.4	1.12773
ELAC2	SAQDGPAPAEKR	unmodified	3	40.4	0.991868
ELAC2	SAQDGPAPAEK	unmodified	3	40.4	0.946006
ELAC2	HYGDQVDR	unmodified	3	40.4	1.09219
ELAC2	ALASLGK	unmodified	3	40.4	1.09658
ELAC2	CLQEGAEISSPAVER	unmodified	3	40.4	0.979277
ELAC2	TCDLEEFQTCLVR	unmodified	3	40.4	1.06123
ELAC2	VVYSGDTMPCEALVR	unmodified	3	40.4	1.20479
ELAC2	VPLFSPNFSEK	unmodified	3	40.4	1.31395
ELAC2	VGVAFDHMK	unmodified	3	40.4	0.938112
ELAC2	VCFGDFPTMPK	unmodified	3	40.4	1.14964
ELAC2	ALFAGDIEEMEER	unmodified	3	40.4	1.02872
ELAC2	ELAGGLEDGEPQQK	unmodified	3	40.4	1.2732
ELAC2	AHTEEPQAK	unmodified	3	40.4	0.91963
ELAC2	TISQAPAR	unmodified	3	44	0.958774
ELAC2	YLFNCGEGVQR	unmodified	3	44	0.910072
ELAC2	LDNIFLTR	unmodified	3	44	0.986546
ELAC2	CVLSGPPQLEK	unmodified	3	44	1.05768
ELAC2	YLEAIK	unmodified	3	44	1.02424
ELAC2	ADAPVALVVHMAPASVLVDSR	unmodified	3	44	0.93341
ELAC2	EGPTLSVPMVQGECLLK	unmodified	3	44	0.968793
ELAC2	SAQDGPAPAEKR	unmodified	3	44	0.94883
ELAC2	SAQDGPAPAEK	unmodified	3	44	0.924358
ELAC2	HYGDQVDR	unmodified	3	44	0.98159
ELAC2	ALASLGK	unmodified	3	44	0.950915
ELAC2	CLQEGAEISSPAVER	unmodified	3	44	0.901741
ELAC2	TCDLEEFQTCLVR	unmodified	3	44	1.09239
ELAC2	VVYSGDTMPCEALVR	unmodified	3	44	1.07382
ELAC2	VPLFSPNFSEK	unmodified	3	44	1.22558
ELAC2	VGVAFDHMK	unmodified	3	44	0.943258
ELAC2	VCFGDFPTMPK	unmodified	3	44	1.18848
ELAC2	ALFAGDIEEMEER	unmodified	3	44	0.961108
ELAC2	ELAGGLEDGEPQQK	unmodified	3	44	1.22789
ELAC2	AHTEEPQAK	unmodified	3	44	0.971161
ELAC2	TISQAPAR	unmodified	3	46.9	0.833423
ELAC2	YLFNCGEGVQR	unmodified	3	46.9	0.820368
ELAC2	LDNIFLTR	unmodified	3	46.9	0.96144
ELAC2	CVLSGPPQLEK	unmodified	3	46.9	0.846413
ELAC2	YLEAIK	unmodified	3	46.9	0.892766
ELAC2	ADAPVALVVHMAPASVLVDSR	unmodified	3	46.9	1.04317
ELAC2	EGPTLSVPMVQGECLLK	unmodified	3	46.9	1.02344
ELAC2	SAQDGPAPAEKR	unmodified	3	46.9	0.839239
ELAC2	SAQDGPAPAEK	unmodified	3	46.9	0.75017
ELAC2	HYGDQVDR	unmodified	3	46.9	0.93595
ELAC2	ALASLGK	unmodified	3	46.9	0.943424
ELAC2	CLQEGAEISSPAVER	unmodified	3	46.9	0.903983
ELAC2	TCDLEEFQTCLVR	unmodified	3	46.9	0.998965
ELAC2	VVYSGDTMPCEALVR	unmodified	3	46.9	1.03958
ELAC2	VPLFSPNFSEK	unmodified	3	46.9	1.08607
ELAC2	VGVAFDHMK	unmodified	3	46.9	0.810573
ELAC2	VCFGDFPTMPK	unmodified	3	46.9	0.983587
ELAC2	ALFAGDIEEMEER	unmodified	3	46.9	0.818273
ELAC2	ELAGGLEDGEPQQK	unmodified	3	46.9	1.05493
ELAC2	AHTEEPQAK	unmodified	3	46.9	0.880951
ELAC2	TISQAPAR	unmodified	3	49.8	0.718036
ELAC2	YLFNCGEGVQR	unmodified	3	49.8	0.729884
ELAC2	LDNIFLTR	unmodified	3	49.8	0.8467
ELAC2	CVLSGPPQLEK	unmodified	3	49.8	0.822439
ELAC2	YLEAIK	unmodified	3	49.8	0.675609
ELAC2	ADAPVALVVHMAPASVLVDSR	unmodified	3	49.8	0.678089
ELAC2	EGPTLSVPMVQGECLLK	unmodified	3	49.8	1.01359
ELAC2	SAQDGPAPAEKR	unmodified	3	49.8	0.712805
ELAC2	SAQDGPAPAEK	unmodified	3	49.8	0.746929
ELAC2	HYGDQVDR	unmodified	3	49.8	0.854069
ELAC2	ALASLGK	unmodified	3	49.8	0.872989
ELAC2	CLQEGAEISSPAVER	unmodified	3	49.8	0.813188
ELAC2	TCDLEEFQTCLVR	unmodified	3	49.8	0.995402
ELAC2	VVYSGDTMPCEALVR	unmodified	3	49.8	0.93895
ELAC2	VPLFSPNFSEK	unmodified	3	49.8	1.25247
ELAC2	VGVAFDHMK	unmodified	3	49.8	0.773223
ELAC2	VCFGDFPTMPK	unmodified	3	49.8	0.784168
ELAC2	ALFAGDIEEMEER	unmodified	3	49.8	0.799199
ELAC2	ELAGGLEDGEPQQK	unmodified	3	49.8	0.931878
ELAC2	AHTEEPQAK	unmodified	3	49.8	0.839143
ELAC2	TISQAPAR	unmodified	3	52.9	0.544008
ELAC2	YLFNCGEGVQR	unmodified	3	52.9	0.620394
ELAC2	LDNIFLTR	unmodified	3	52.9	0.720136
ELAC2	CVLSGPPQLEK	unmodified	3	52.9	0.528801
ELAC2	YLEAIK	unmodified	3	52.9	0.53141
ELAC2	ADAPVALVVHMAPASVLVDSR	unmodified	3	52.9	0.461721
ELAC2	EGPTLSVPMVQGECLLK	unmodified	3	52.9	0.758506
ELAC2	SAQDGPAPAEKR	unmodified	3	52.9	0.640477
ELAC2	SAQDGPAPAEK	unmodified	3	52.9	0.530454
ELAC2	HYGDQVDR	unmodified	3	52.9	0.698796
ELAC2	ALASLGK	unmodified	3	52.9	0.653328
ELAC2	CLQEGAEISSPAVER	unmodified	3	52.9	0.536906
ELAC2	TCDLEEFQTCLVR	unmodified	3	52.9	0.643842
ELAC2	VVYSGDTMPCEALVR	unmodified	3	52.9	0.830694
ELAC2	VPLFSPNFSEK	unmodified	3	52.9	1.24993
ELAC2	VGVAFDHMK	unmodified	3	52.9	0.559196
ELAC2	VCFGDFPTMPK	unmodified	3	52.9	0.720033
ELAC2	ALFAGDIEEMEER	unmodified	3	52.9	0.622403
ELAC2	ELAGGLEDGEPQQK	unmodified	3	52.9	0.526383
ELAC2	AHTEEPQAK	unmodified	3	52.9	0.678051
ELAC2	TISQAPAR	unmodified	3	55.5	0.592065
ELAC2	YLFNCGEGVQR	unmodified	3	55.5	0.553659
ELAC2	LDNIFLTR	unmodified	3	55.5	0.611344
ELAC2	CVLSGPPQLEK	unmodified	3	55.5	0.470436
ELAC2	YLEAIK	unmodified	3	55.5	0.52316
ELAC2	ADAPVALVVHMAPASVLVDSR	unmodified	3	55.5	0.264115
ELAC2	EGPTLSVPMVQGECLLK	unmodified	3	55.5	0.63716
ELAC2	SAQDGPAPAEKR	unmodified	3	55.5	0.510801
ELAC2	SAQDGPAPAEK	unmodified	3	55.5	0.582779
ELAC2	HYGDQVDR	unmodified	3	55.5	0.592603
ELAC2	ALASLGK	unmodified	3	55.5	0.654042
ELAC2	CLQEGAEISSPAVER	unmodified	3	55.5	0.417057
ELAC2	TCDLEEFQTCLVR	unmodified	3	55.5	0.457937
ELAC2	VVYSGDTMPCEALVR	unmodified	3	55.5	0.653409
ELAC2	VPLFSPNFSEK	unmodified	3	55.5	1.00932
ELAC2	VGVAFDHMK	unmodified	3	55.5	0.493981
ELAC2	VCFGDFPTMPK	unmodified	3	55.5	0.618442
ELAC2	ALFAGDIEEMEER	unmodified	3	55.5	0.597228
ELAC2	ELAGGLEDGEPQQK	unmodified	3	55.5	0.363793
ELAC2	AHTEEPQAK	unmodified	3	55.5	0.681751
ELAC2	TISQAPAR	unmodified	3	58.6	0.484969
ELAC2	YLFNCGEGVQR	unmodified	3	58.6	0.531945
ELAC2	LDNIFLTR	unmodified	3	58.6	0.57398
ELAC2	CVLSGPPQLEK	unmodified	3	58.6	0.430643
ELAC2	YLEAIK	unmodified	3	58.6	0.477124
ELAC2	ADAPVALVVHMAPASVLVDSR	unmodified	3	58.6	0.168535
ELAC2	EGPTLSVPMVQGECLLK	unmodified	3	58.6	0.682553
ELAC2	SAQDGPAPAEKR	unmodified	3	58.6	0.570046
ELAC2	SAQDGPAPAEK	unmodified	3	58.6	0.485211
ELAC2	HYGDQVDR	unmodified	3	58.6	0.582793
ELAC2	ALASLGK	unmodified	3	58.6	0.625864
ELAC2	CLQEGAEISSPAVER	unmodified	3	58.6	0.290848
ELAC2	TCDLEEFQTCLVR	unmodified	3	58.6	0.451611
ELAC2	VVYSGDTMPCEALVR	unmodified	3	58.6	0.433329
ELAC2	VPLFSPNFSEK	unmodified	3	58.6	1.1771
ELAC2	VGVAFDHMK	unmodified	3	58.6	0.465456
ELAC2	VCFGDFPTMPK	unmodified	3	58.6	0.57336
ELAC2	ALFAGDIEEMEER	unmodified	3	58.6	0.563117
ELAC2	ELAGGLEDGEPQQK	unmodified	3	58.6	0.37823
ELAC2	AHTEEPQAK	unmodified	3	58.6	0.573946
ELAC2	TISQAPAR	unmodified	3	62	0.367621
ELAC2	YLFNCGEGVQR	unmodified	3	62	0.351067
ELAC2	LDNIFLTR	unmodified	3	62	0.352169
ELAC2	CVLSGPPQLEK	unmodified	3	62	0.32559
ELAC2	YLEAIK	unmodified	3	62	0.334529
ELAC2	ADAPVALVVHMAPASVLVDSR	unmodified	3	62	0.184425
ELAC2	EGPTLSVPMVQGECLLK	unmodified	3	62	0.444556
ELAC2	SAQDGPAPAEKR	unmodified	3	62	0.44622
ELAC2	SAQDGPAPAEK	unmodified	3	62	0.321432
ELAC2	HYGDQVDR	unmodified	3	62	0.399976
ELAC2	ALASLGK	unmodified	3	62	0.403737
ELAC2	CLQEGAEISSPAVER	unmodified	3	62	0.186927
ELAC2	TCDLEEFQTCLVR	unmodified	3	62	0.342982
ELAC2	VVYSGDTMPCEALVR	unmodified	3	62	0.279698
ELAC2	VPLFSPNFSEK	unmodified	3	62	0.854357
ELAC2	VGVAFDHMK	unmodified	3	62	0.322325
ELAC2	VCFGDFPTMPK	unmodified	3	62	0.469393
ELAC2	ALFAGDIEEMEER	unmodified	3	62	0.39314
ELAC2	ELAGGLEDGEPQQK	unmodified	3	62	0.251992
ELAC2	AHTEEPQAK	unmodified	3	62	0.420592
ELAC2	TISQAPAR	unmodified	3	66.3	0.226342
ELAC2	YLFNCGEGVQR	unmodified	3	66.3	0.0983866
ELAC2	LDNIFLTR	unmodified	3	66.3	0.0862361
ELAC2	CVLSGPPQLEK	unmodified	3	66.3	0.0778301
ELAC2	YLEAIK	unmodified	3	66.3	0.0967321
ELAC2	ADAPVALVVHMAPASVLVDSR	unmodified	3	66.3	0.105267
ELAC2	EGPTLSVPMVQGECLLK	unmodified	3	66.3	0.150009
ELAC2	SAQDGPAPAEKR	unmodified	3	66.3	0.0942306
ELAC2	SAQDGPAPAEK	unmodified	3	66.3	0.0934072
ELAC2	HYGDQVDR	unmodified	3	66.3	0.133557
ELAC2	ALASLGK	unmodified	3	66.3	0.114783
ELAC2	CLQEGAEISSPAVER	unmodified	3	66.3	0.155553
ELAC2	TCDLEEFQTCLVR	unmodified	3	66.3	0.12429
ELAC2	VVYSGDTMPCEALVR	unmodified	3	66.3	0.0752423
ELAC2	VPLFSPNFSEK	unmodified	3	66.3	0.240108
ELAC2	VGVAFDHMK	unmodified	3	66.3	0.111394
ELAC2	VCFGDFPTMPK	unmodified	3	66.3	0.203806
ELAC2	ALFAGDIEEMEER	unmodified	3	66.3	0.156595
ELAC2	ELAGGLEDGEPQQK	unmodified	3	66.3	0.0729027
ELAC2	AHTEEPQAK	unmodified	3	66.3	0.133728
ELAC2	TISQAPAR	unmodified	4	37	0.998628
ELAC2	YLFNCGEGVQR	unmodified	4	37	0.998628
ELAC2	LDNIFLTR	unmodified	4	37	0.998628
ELAC2	CVLSGPPQLEK	unmodified	4	37	0.998628
ELAC2	HQPWQSPERPLSR	unmodified	4	37	0.998628
ELAC2	YQQWMER	unmodified	4	37	0.998628
ELAC2	EGPTLSVPMVQGECLLK	unmodified	4	37	0.998628
ELAC2	SAQDGPAPAEK	unmodified	4	37	0.998628
ELAC2	SAQDGPAPAEK	unmodified	4	37	0.998628
ELAC2	SAQDGPAPAEKR	unmodified	4	37	0.998628
ELAC2	HYGDQVDR	unmodified	4	37	0.998628
ELAC2	CLQEGAEISSPAVER	unmodified	4	37	0.998628
ELAC2	TCDLEEFQTCLVR	unmodified	4	37	0.998628
ELAC2	VVYSGDTMPCEALVR	unmodified	4	37	0.998628
ELAC2	VGVAFDHMK	unmodified	4	37	0.998628
ELAC2	VGVAFDHMK	unmodified	4	37	0.998628
ELAC2	VCFGDFPTMPK	unmodified	4	37	0.998628
ELAC2	ALFAGDIEEMEER	unmodified	4	37	0.998628
ELAC2	ALFAGDIEEMEER	unmodified	4	37	0.998628
ELAC2	ELAGGLEDGEPQQK	unmodified	4	37	0.998628
ELAC2	AHTEEPQAK	unmodified	4	37	0.998628
ELAC2	TISQAPAR	unmodified	4	40.4	0.869848
ELAC2	YLFNCGEGVQR	unmodified	4	40.4	0.846434
ELAC2	LDNIFLTR	unmodified	4	40.4	0.99863
ELAC2	CVLSGPPQLEK	unmodified	4	40.4	0.889959
ELAC2	HQPWQSPERPLSR	unmodified	4	40.4	0.936155
ELAC2	YQQWMER	unmodified	4	40.4	1.04189
ELAC2	EGPTLSVPMVQGECLLK	unmodified	4	40.4	0.78899
ELAC2	SAQDGPAPAEK	unmodified	4	40.4	0.958777
ELAC2	SAQDGPAPAEK	unmodified	4	40.4	1.28772
ELAC2	SAQDGPAPAEKR	unmodified	4	40.4	2.29112
ELAC2	HYGDQVDR	unmodified	4	40.4	1.20978
ELAC2	CLQEGAEISSPAVER	unmodified	4	40.4	1.16057
ELAC2	TCDLEEFQTCLVR	unmodified	4	40.4	0.867089
ELAC2	VVYSGDTMPCEALVR	unmodified	4	40.4	0.868679
ELAC2	VGVAFDHMK	unmodified	4	40.4	1.08438
ELAC2	VGVAFDHMK	unmodified	4	40.4	0.925675
ELAC2	VCFGDFPTMPK	unmodified	4	40.4	1.07794
ELAC2	ALFAGDIEEMEER	unmodified	4	40.4	1.03252
ELAC2	ALFAGDIEEMEER	unmodified	4	40.4	1.01079
ELAC2	ELAGGLEDGEPQQK	unmodified	4	40.4	0.928636
ELAC2	AHTEEPQAK	unmodified	4	40.4	0.945352
ELAC2	TISQAPAR	unmodified	4	44	0.92016
ELAC2	YLFNCGEGVQR	unmodified	4	44	0.992864
ELAC2	LDNIFLTR	unmodified	4	44	0.967849
ELAC2	CVLSGPPQLEK	unmodified	4	44	0.963635
ELAC2	HQPWQSPERPLSR	unmodified	4	44	0.987368
ELAC2	YQQWMER	unmodified	4	44	0.96154
ELAC2	EGPTLSVPMVQGECLLK	unmodified	4	44	0.845095
ELAC2	SAQDGPAPAEK	unmodified	4	44	0.863773
ELAC2	SAQDGPAPAEK	unmodified	4	44	1.39117
ELAC2	SAQDGPAPAEKR	unmodified	4	44	0.871347
ELAC2	HYGDQVDR	unmodified	4	44	0.990587
ELAC2	CLQEGAEISSPAVER	unmodified	4	44	0.95037
ELAC2	TCDLEEFQTCLVR	unmodified	4	44	1.08204
ELAC2	VVYSGDTMPCEALVR	unmodified	4	44	0.689575
ELAC2	VGVAFDHMK	unmodified	4	44	0.906871
ELAC2	VGVAFDHMK	unmodified	4	44	0.952549
ELAC2	VCFGDFPTMPK	unmodified	4	44	0.881961
ELAC2	ALFAGDIEEMEER	unmodified	4	44	1.03445
ELAC2	ALFAGDIEEMEER	unmodified	4	44	0.924662
ELAC2	ELAGGLEDGEPQQK	unmodified	4	44	0.833443
ELAC2	AHTEEPQAK	unmodified	4	44	0.878835
ELAC2	TISQAPAR	unmodified	4	46.9	0.828048
ELAC2	YLFNCGEGVQR	unmodified	4	46.9	0.893922
ELAC2	LDNIFLTR	unmodified	4	46.9	0.916737
ELAC2	CVLSGPPQLEK	unmodified	4	46.9	0.729288
ELAC2	HQPWQSPERPLSR	unmodified	4	46.9	1.10403
ELAC2	YQQWMER	unmodified	4	46.9	0.923125
ELAC2	EGPTLSVPMVQGECLLK	unmodified	4	46.9	0.784587
ELAC2	SAQDGPAPAEK	unmodified	4	46.9	0.831584
ELAC2	SAQDGPAPAEK	unmodified	4	46.9	1.12775
ELAC2	SAQDGPAPAEKR	unmodified	4	46.9	0.821868
ELAC2	HYGDQVDR	unmodified	4	46.9	0.880023
ELAC2	CLQEGAEISSPAVER	unmodified	4	46.9	0.918842
ELAC2	TCDLEEFQTCLVR	unmodified	4	46.9	0.709888
ELAC2	VVYSGDTMPCEALVR	unmodified	4	46.9	0.835616
ELAC2	VGVAFDHMK	unmodified	4	46.9	0.892274
ELAC2	VGVAFDHMK	unmodified	4	46.9	0.812544
ELAC2	VCFGDFPTMPK	unmodified	4	46.9	0.848154
ELAC2	ALFAGDIEEMEER	unmodified	4	46.9	0.910694
ELAC2	ALFAGDIEEMEER	unmodified	4	46.9	0.929617
ELAC2	ELAGGLEDGEPQQK	unmodified	4	46.9	0.93973
ELAC2	AHTEEPQAK	unmodified	4	46.9	0.742491
ELAC2	TISQAPAR	unmodified	4	49.8	0.68342
ELAC2	YLFNCGEGVQR	unmodified	4	49.8	0.682775
ELAC2	LDNIFLTR	unmodified	4	49.8	0.647106
ELAC2	CVLSGPPQLEK	unmodified	4	49.8	0.614837
ELAC2	HQPWQSPERPLSR	unmodified	4	49.8	0.876407
ELAC2	YQQWMER	unmodified	4	49.8	0.833384
ELAC2	EGPTLSVPMVQGECLLK	unmodified	4	49.8	0.747938
ELAC2	SAQDGPAPAEK	unmodified	4	49.8	0.687106
ELAC2	SAQDGPAPAEK	unmodified	4	49.8	0.824825
ELAC2	SAQDGPAPAEKR	unmodified	4	49.8	0.74737
ELAC2	HYGDQVDR	unmodified	4	49.8	0.818437
ELAC2	CLQEGAEISSPAVER	unmodified	4	49.8	0.78521
ELAC2	TCDLEEFQTCLVR	unmodified	4	49.8	0.752851
ELAC2	VVYSGDTMPCEALVR	unmodified	4	49.8	0.633986
ELAC2	VGVAFDHMK	unmodified	4	49.8	0.617752
ELAC2	VGVAFDHMK	unmodified	4	49.8	0.738576
ELAC2	VCFGDFPTMPK	unmodified	4	49.8	0.665434
ELAC2	ALFAGDIEEMEER	unmodified	4	49.8	0.839767
ELAC2	ALFAGDIEEMEER	unmodified	4	49.8	0.729491
ELAC2	ELAGGLEDGEPQQK	unmodified	4	49.8	0.637632
ELAC2	AHTEEPQAK	unmodified	4	49.8	0.595409
ELAC2	TISQAPAR	unmodified	4	52.9	0.549324
ELAC2	YLFNCGEGVQR	unmodified	4	52.9	0.557592
ELAC2	LDNIFLTR	unmodified	4	52.9	0.457994
ELAC2	CVLSGPPQLEK	unmodified	4	52.9	0.544127
ELAC2	HQPWQSPERPLSR	unmodified	4	52.9	0.668013
ELAC2	YQQWMER	unmodified	4	52.9	0.591372
ELAC2	EGPTLSVPMVQGECLLK	unmodified	4	52.9	0.575251
ELAC2	SAQDGPAPAEK	unmodified	4	52.9	0.54855
ELAC2	SAQDGPAPAEK	unmodified	4	52.9	0.519521
ELAC2	SAQDGPAPAEKR	unmodified	4	52.9	0.583975
ELAC2	HYGDQVDR	unmodified	4	52.9	0.69379
ELAC2	CLQEGAEISSPAVER	unmodified	4	52.9	0.732177
ELAC2	TCDLEEFQTCLVR	unmodified	4	52.9	0.595064
ELAC2	VVYSGDTMPCEALVR	unmodified	4	52.9	0.557983
ELAC2	VGVAFDHMK	unmodified	4	52.9	0.446474
ELAC2	VGVAFDHMK	unmodified	4	52.9	0.632166
ELAC2	VCFGDFPTMPK	unmodified	4	52.9	0.627081
ELAC2	ALFAGDIEEMEER	unmodified	4	52.9	0.590301
ELAC2	ALFAGDIEEMEER	unmodified	4	52.9	0.485264
ELAC2	ELAGGLEDGEPQQK	unmodified	4	52.9	0.472666
ELAC2	AHTEEPQAK	unmodified	4	52.9	0.468484
ELAC2	TISQAPAR	unmodified	4	55.5	0.5588
ELAC2	YLFNCGEGVQR	unmodified	4	55.5	0.572118
ELAC2	LDNIFLTR	unmodified	4	55.5	0.36036
ELAC2	CVLSGPPQLEK	unmodified	4	55.5	0.391152
ELAC2	HQPWQSPERPLSR	unmodified	4	55.5	0.496424
ELAC2	YQQWMER	unmodified	4	55.5	0.559245
ELAC2	EGPTLSVPMVQGECLLK	unmodified	4	55.5	0.346084
ELAC2	SAQDGPAPAEK	unmodified	4	55.5	0.62804
ELAC2	SAQDGPAPAEK	unmodified	4	55.5	0.385939
ELAC2	SAQDGPAPAEKR	unmodified	4	55.5	0.730659
ELAC2	HYGDQVDR	unmodified	4	55.5	0.697201
ELAC2	CLQEGAEISSPAVER	unmodified	4	55.5	0.711176
ELAC2	TCDLEEFQTCLVR	unmodified	4	55.5	0.519342
ELAC2	VVYSGDTMPCEALVR	unmodified	4	55.5	0.517401
ELAC2	VGVAFDHMK	unmodified	4	55.5	0.438101
ELAC2	VGVAFDHMK	unmodified	4	55.5	0.606868
ELAC2	VCFGDFPTMPK	unmodified	4	55.5	0.424748
ELAC2	ALFAGDIEEMEER	unmodified	4	55.5	0.637639
ELAC2	ALFAGDIEEMEER	unmodified	4	55.5	0.415426
ELAC2	ELAGGLEDGEPQQK	unmodified	4	55.5	0.457113
ELAC2	AHTEEPQAK	unmodified	4	55.5	0.419555
ELAC2	TISQAPAR	unmodified	4	58.6	0.56698
ELAC2	YLFNCGEGVQR	unmodified	4	58.6	0.504727
ELAC2	LDNIFLTR	unmodified	4	58.6	0.332842
ELAC2	CVLSGPPQLEK	unmodified	4	58.6	0.370292
ELAC2	HQPWQSPERPLSR	unmodified	4	58.6	0.464181
ELAC2	YQQWMER	unmodified	4	58.6	0.595173
ELAC2	EGPTLSVPMVQGECLLK	unmodified	4	58.6	0.47014
ELAC2	SAQDGPAPAEK	unmodified	4	58.6	0.557198
ELAC2	SAQDGPAPAEK	unmodified	4	58.6	0.348238
ELAC2	SAQDGPAPAEKR	unmodified	4	58.6	0.856679
ELAC2	HYGDQVDR	unmodified	4	58.6	0.766694
ELAC2	CLQEGAEISSPAVER	unmodified	4	58.6	0.534514
ELAC2	TCDLEEFQTCLVR	unmodified	4	58.6	0.514733
ELAC2	VVYSGDTMPCEALVR	unmodified	4	58.6	0.379348
ELAC2	VGVAFDHMK	unmodified	4	58.6	0.422216
ELAC2	VGVAFDHMK	unmodified	4	58.6	0.518267
ELAC2	VCFGDFPTMPK	unmodified	4	58.6	0.335089
ELAC2	ALFAGDIEEMEER	unmodified	4	58.6	0.569016
ELAC2	ALFAGDIEEMEER	unmodified	4	58.6	0.228366
ELAC2	ELAGGLEDGEPQQK	unmodified	4	58.6	0.233706
ELAC2	AHTEEPQAK	unmodified	4	58.6	0.418121
ELAC2	TISQAPAR	unmodified	4	62	0.405841
ELAC2	YLFNCGEGVQR	unmodified	4	62	0.341123
ELAC2	LDNIFLTR	unmodified	4	62	0.328521
ELAC2	CVLSGPPQLEK	unmodified	4	62	0.247929
ELAC2	HQPWQSPERPLSR	unmodified	4	62	0.257345
ELAC2	YQQWMER	unmodified	4	62	0.466583
ELAC2	EGPTLSVPMVQGECLLK	unmodified	4	62	0.305
ELAC2	SAQDGPAPAEK	unmodified	4	62	0.328456
ELAC2	SAQDGPAPAEK	unmodified	4	62	0.321792
ELAC2	SAQDGPAPAEKR	unmodified	4	62	0.72624
ELAC2	HYGDQVDR	unmodified	4	62	0.590766
ELAC2	CLQEGAEISSPAVER	unmodified	4	62	0.572991
ELAC2	TCDLEEFQTCLVR	unmodified	4	62	0.468232
ELAC2	VVYSGDTMPCEALVR	unmodified	4	62	0.387933
ELAC2	VGVAFDHMK	unmodified	4	62	0.313683
ELAC2	VGVAFDHMK	unmodified	4	62	0.449015
ELAC2	VCFGDFPTMPK	unmodified	4	62	0.238394
ELAC2	ALFAGDIEEMEER	unmodified	4	62	0.416725
ELAC2	ALFAGDIEEMEER	unmodified	4	62	0.146442
ELAC2	ELAGGLEDGEPQQK	unmodified	4	62	0.158008
ELAC2	AHTEEPQAK	unmodified	4	62	0.353581
ELAC2	TISQAPAR	unmodified	4	66.3	0.152163
ELAC2	YLFNCGEGVQR	unmodified	4	66.3	0.0733381
ELAC2	LDNIFLTR	unmodified	4	66.3	0.0713443
ELAC2	CVLSGPPQLEK	unmodified	4	66.3	0.0676689
ELAC2	HQPWQSPERPLSR	unmodified	4	66.3	0.122052
ELAC2	YQQWMER	unmodified	4	66.3	0.166803
ELAC2	EGPTLSVPMVQGECLLK	unmodified	4	66.3	0.117294
ELAC2	SAQDGPAPAEK	unmodified	4	66.3	0.072083
ELAC2	SAQDGPAPAEK	unmodified	4	66.3	0.13227
ELAC2	SAQDGPAPAEKR	unmodified	4	66.3	0.200784
ELAC2	HYGDQVDR	unmodified	4	66.3	0.166886
ELAC2	CLQEGAEISSPAVER	unmodified	4	66.3	0.0805368
ELAC2	TCDLEEFQTCLVR	unmodified	4	66.3	0.125096
ELAC2	VVYSGDTMPCEALVR	unmodified	4	66.3	0.0982526
ELAC2	VGVAFDHMK	unmodified	4	66.3	0.140525
ELAC2	VGVAFDHMK	unmodified	4	66.3	0.134085
ELAC2	VCFGDFPTMPK	unmodified	4	66.3	0.099341
ELAC2	ALFAGDIEEMEER	unmodified	4	66.3	0.137603
ELAC2	ALFAGDIEEMEER	unmodified	4	66.3	0.0736307
ELAC2	ELAGGLEDGEPQQK	unmodified	4	66.3	0.0975825
ELAC2	AHTEEPQAK	unmodified	4	66.3	0.12391
ELAC2	TISQAPAR	unmodified	5	37	0.998628
ELAC2	YLFNCGEGVQR	unmodified	5	37	0.998628
ELAC2	CVLSGPPQLEK	unmodified	5	37	0.998628
ELAC2	YLEAIK	unmodified	5	37	0.998628
ELAC2	YLEAIK	unmodified	5	37	0.998628
ELAC2	SITHEGR	unmodified	5	37	0.998628
ELAC2	ADAPVALVVHMAPASVLVDSR	unmodified	5	37	0.998628
ELAC2	FGPDTQHLVLNENCASVHNLR	unmodified	5	37	0.998628
ELAC2	EGPTLSVPMVQGECLLK	unmodified	5	37	0.998628
ELAC2	SAQDGPAPAEK	unmodified	5	37	0.998628
ELAC2	SAQDGPAPAEKR	unmodified	5	37	0.998628
ELAC2	SAQDGPAPAEK	unmodified	5	37	0.998628
ELAC2	HYGDQVDR	unmodified	5	37	0.998628
ELAC2	CLQEGAEISSPAVER	unmodified	5	37	0.998628
ELAC2	TCDLEEFQTCLVR	unmodified	5	37	0.998628
ELAC2	VVYSGDTMPCEALVR	unmodified	5	37	0.998628
ELAC2	VVYSGDTMPCEALVR	unmodified	5	37	0.998628
ELAC2	VCFGDFPTMPK	unmodified	5	37	0.998628
ELAC2	ALFAGDIEEMEER	unmodified	5	37	0.998628
ELAC2	ALFAGDIEEMEER	unmodified	5	37	0.998628
ELAC2	ELAGGLEDGEPQQK	unmodified	5	37	0.998628
ELAC2	AHTEEPQAK	unmodified	5	37	0.998628
ELAC2	TISQAPAR	unmodified	5	40.4	0.997639
ELAC2	YLFNCGEGVQR	unmodified	5	40.4	0.981416
ELAC2	CVLSGPPQLEK	unmodified	5	40.4	1.00976
ELAC2	YLEAIK	unmodified	5	40.4	0.889956
ELAC2	YLEAIK	unmodified	5	40.4	0.996577
ELAC2	SITHEGR	unmodified	5	40.4	0.951364
ELAC2	ADAPVALVVHMAPASVLVDSR	unmodified	5	40.4	1.01791
ELAC2	FGPDTQHLVLNENCASVHNLR	unmodified	5	40.4	0.964971
ELAC2	EGPTLSVPMVQGECLLK	unmodified	5	40.4	0.947619
ELAC2	SAQDGPAPAEK	unmodified	5	40.4	1.11652
ELAC2	SAQDGPAPAEKR	unmodified	5	40.4	0.618579
ELAC2	SAQDGPAPAEK	unmodified	5	40.4	0.896162
ELAC2	HYGDQVDR	unmodified	5	40.4	1.13254
ELAC2	CLQEGAEISSPAVER	unmodified	5	40.4	0.848623
ELAC2	TCDLEEFQTCLVR	unmodified	5	40.4	0.838948
ELAC2	VVYSGDTMPCEALVR	unmodified	5	40.4	0.871908
ELAC2	VVYSGDTMPCEALVR	unmodified	5	40.4	0.888613
ELAC2	VCFGDFPTMPK	unmodified	5	40.4	0.974608
ELAC2	ALFAGDIEEMEER	unmodified	5	40.4	0.905466
ELAC2	ALFAGDIEEMEER	unmodified	5	40.4	0.910884
ELAC2	ELAGGLEDGEPQQK	unmodified	5	40.4	0.967184
ELAC2	AHTEEPQAK	unmodified	5	40.4	1.01392
ELAC2	TISQAPAR	unmodified	5	44	0.942208
ELAC2	YLFNCGEGVQR	unmodified	5	44	0.940805
ELAC2	CVLSGPPQLEK	unmodified	5	44	0.909216
ELAC2	YLEAIK	unmodified	5	44	0.940677
ELAC2	YLEAIK	unmodified	5	44	0.990545
ELAC2	SITHEGR	unmodified	5	44	0.844994
ELAC2	ADAPVALVVHMAPASVLVDSR	unmodified	5	44	0.895609
ELAC2	FGPDTQHLVLNENCASVHNLR	unmodified	5	44	0.931452
ELAC2	EGPTLSVPMVQGECLLK	unmodified	5	44	0.936916
ELAC2	SAQDGPAPAEK	unmodified	5	44	1.06037
ELAC2	SAQDGPAPAEKR	unmodified	5	44	0.516851
ELAC2	SAQDGPAPAEK	unmodified	5	44	1.20716
ELAC2	HYGDQVDR	unmodified	5	44	1.04102
ELAC2	CLQEGAEISSPAVER	unmodified	5	44	0.916906
ELAC2	TCDLEEFQTCLVR	unmodified	5	44	0.851548
ELAC2	VVYSGDTMPCEALVR	unmodified	5	44	0.854044
ELAC2	VVYSGDTMPCEALVR	unmodified	5	44	0.836737
ELAC2	VCFGDFPTMPK	unmodified	5	44	0.949595
ELAC2	ALFAGDIEEMEER	unmodified	5	44	0.873393
ELAC2	ALFAGDIEEMEER	unmodified	5	44	0.888237
ELAC2	ELAGGLEDGEPQQK	unmodified	5	44	0.99077
ELAC2	AHTEEPQAK	unmodified	5	44	0.938696
ELAC2	TISQAPAR	unmodified	5	46.9	0.863781
ELAC2	YLFNCGEGVQR	unmodified	5	46.9	0.896597
ELAC2	CVLSGPPQLEK	unmodified	5	46.9	0.795624
ELAC2	YLEAIK	unmodified	5	46.9	0.932775
ELAC2	YLEAIK	unmodified	5	46.9	0.871315
ELAC2	SITHEGR	unmodified	5	46.9	0.770998
ELAC2	ADAPVALVVHMAPASVLVDSR	unmodified	5	46.9	0.715705
ELAC2	FGPDTQHLVLNENCASVHNLR	unmodified	5	46.9	0.881205
ELAC2	EGPTLSVPMVQGECLLK	unmodified	5	46.9	0.868693
ELAC2	SAQDGPAPAEK	unmodified	5	46.9	0.917195
ELAC2	SAQDGPAPAEKR	unmodified	5	46.9	0.381242
ELAC2	SAQDGPAPAEK	unmodified	5	46.9	0.711424
ELAC2	HYGDQVDR	unmodified	5	46.9	0.944167
ELAC2	CLQEGAEISSPAVER	unmodified	5	46.9	0.799566
ELAC2	TCDLEEFQTCLVR	unmodified	5	46.9	0.786977
ELAC2	VVYSGDTMPCEALVR	unmodified	5	46.9	0.704822
ELAC2	VVYSGDTMPCEALVR	unmodified	5	46.9	0.737041
ELAC2	VCFGDFPTMPK	unmodified	5	46.9	0.82925
ELAC2	ALFAGDIEEMEER	unmodified	5	46.9	0.825116
ELAC2	ALFAGDIEEMEER	unmodified	5	46.9	0.749184
ELAC2	ELAGGLEDGEPQQK	unmodified	5	46.9	0.919491
ELAC2	AHTEEPQAK	unmodified	5	46.9	0.821258
ELAC2	TISQAPAR	unmodified	5	49.8	0.786776
ELAC2	YLFNCGEGVQR	unmodified	5	49.8	0.707154
ELAC2	CVLSGPPQLEK	unmodified	5	49.8	0.603633
ELAC2	YLEAIK	unmodified	5	49.8	0.821434
ELAC2	YLEAIK	unmodified	5	49.8	0.778697
ELAC2	SITHEGR	unmodified	5	49.8	0.520036
ELAC2	ADAPVALVVHMAPASVLVDSR	unmodified	5	49.8	0.586729
ELAC2	FGPDTQHLVLNENCASVHNLR	unmodified	5	49.8	0.580006
ELAC2	EGPTLSVPMVQGECLLK	unmodified	5	49.8	0.762231
ELAC2	SAQDGPAPAEK	unmodified	5	49.8	0.790757
ELAC2	SAQDGPAPAEKR	unmodified	5	49.8	0.407117
ELAC2	SAQDGPAPAEK	unmodified	5	49.8	0.701341
ELAC2	HYGDQVDR	unmodified	5	49.8	0.828519
ELAC2	CLQEGAEISSPAVER	unmodified	5	49.8	0.666811
ELAC2	TCDLEEFQTCLVR	unmodified	5	49.8	0.750574
ELAC2	VVYSGDTMPCEALVR	unmodified	5	49.8	0.725016
ELAC2	VVYSGDTMPCEALVR	unmodified	5	49.8	0.581521
ELAC2	VCFGDFPTMPK	unmodified	5	49.8	0.752018
ELAC2	ALFAGDIEEMEER	unmodified	5	49.8	0.747415
ELAC2	ALFAGDIEEMEER	unmodified	5	49.8	0.736435
ELAC2	ELAGGLEDGEPQQK	unmodified	5	49.8	0.819733
ELAC2	AHTEEPQAK	unmodified	5	49.8	0.641105
ELAC2	TISQAPAR	unmodified	5	52.9	0.653988
ELAC2	YLFNCGEGVQR	unmodified	5	52.9	0.547795
ELAC2	CVLSGPPQLEK	unmodified	5	52.9	0.520942
ELAC2	YLEAIK	unmodified	5	52.9	0.743627
ELAC2	YLEAIK	unmodified	5	52.9	0.802127
ELAC2	SITHEGR	unmodified	5	52.9	0.406939
ELAC2	ADAPVALVVHMAPASVLVDSR	unmodified	5	52.9	0.374464
ELAC2	FGPDTQHLVLNENCASVHNLR	unmodified	5	52.9	0.245296
ELAC2	EGPTLSVPMVQGECLLK	unmodified	5	52.9	0.728431
ELAC2	SAQDGPAPAEK	unmodified	5	52.9	0.777256
ELAC2	SAQDGPAPAEKR	unmodified	5	52.9	0.355817
ELAC2	SAQDGPAPAEK	unmodified	5	52.9	0.493761
ELAC2	HYGDQVDR	unmodified	5	52.9	0.706039
ELAC2	CLQEGAEISSPAVER	unmodified	5	52.9	0.601879
ELAC2	TCDLEEFQTCLVR	unmodified	5	52.9	0.505807
ELAC2	VVYSGDTMPCEALVR	unmodified	5	52.9	0.365649
ELAC2	VVYSGDTMPCEALVR	unmodified	5	52.9	0.424758
ELAC2	VCFGDFPTMPK	unmodified	5	52.9	0.632378
ELAC2	ALFAGDIEEMEER	unmodified	5	52.9	0.704333
ELAC2	ALFAGDIEEMEER	unmodified	5	52.9	0.641097
ELAC2	ELAGGLEDGEPQQK	unmodified	5	52.9	0.797124
ELAC2	AHTEEPQAK	unmodified	5	52.9	0.513543
ELAC2	TISQAPAR	unmodified	5	55.5	0.633323
ELAC2	YLFNCGEGVQR	unmodified	5	55.5	0.441519
ELAC2	CVLSGPPQLEK	unmodified	5	55.5	0.489957
ELAC2	YLEAIK	unmodified	5	55.5	0.748668
ELAC2	YLEAIK	unmodified	5	55.5	0.721212
ELAC2	SITHEGR	unmodified	5	55.5	0.429543
ELAC2	ADAPVALVVHMAPASVLVDSR	unmodified	5	55.5	0.237179
ELAC2	FGPDTQHLVLNENCASVHNLR	unmodified	5	55.5	0.119218
ELAC2	EGPTLSVPMVQGECLLK	unmodified	5	55.5	0.59814
ELAC2	SAQDGPAPAEK	unmodified	5	55.5	0.702979
ELAC2	SAQDGPAPAEKR	unmodified	5	55.5	0.444591
ELAC2	SAQDGPAPAEK	unmodified	5	55.5	0.424384
ELAC2	HYGDQVDR	unmodified	5	55.5	0.599176
ELAC2	CLQEGAEISSPAVER	unmodified	5	55.5	0.581688
ELAC2	TCDLEEFQTCLVR	unmodified	5	55.5	0.492814
ELAC2	VVYSGDTMPCEALVR	unmodified	5	55.5	0.434572
ELAC2	VVYSGDTMPCEALVR	unmodified	5	55.5	0.434011
ELAC2	VCFGDFPTMPK	unmodified	5	55.5	0.557615
ELAC2	ALFAGDIEEMEER	unmodified	5	55.5	0.668833
ELAC2	ALFAGDIEEMEER	unmodified	5	55.5	0.578149
ELAC2	ELAGGLEDGEPQQK	unmodified	5	55.5	0.782652
ELAC2	AHTEEPQAK	unmodified	5	55.5	0.489527
ELAC2	TISQAPAR	unmodified	5	58.6	0.651627
ELAC2	YLFNCGEGVQR	unmodified	5	58.6	0.490937
ELAC2	CVLSGPPQLEK	unmodified	5	58.6	0.515448
ELAC2	YLEAIK	unmodified	5	58.6	0.734176
ELAC2	YLEAIK	unmodified	5	58.6	0.861554
ELAC2	SITHEGR	unmodified	5	58.6	0.432569
ELAC2	ADAPVALVVHMAPASVLVDSR	unmodified	5	58.6	0.208098
ELAC2	FGPDTQHLVLNENCASVHNLR	unmodified	5	58.6	0.0989552
ELAC2	EGPTLSVPMVQGECLLK	unmodified	5	58.6	0.712054
ELAC2	SAQDGPAPAEK	unmodified	5	58.6	0.720431
ELAC2	SAQDGPAPAEKR	unmodified	5	58.6	0.497244
ELAC2	SAQDGPAPAEK	unmodified	5	58.6	0.300509
ELAC2	HYGDQVDR	unmodified	5	58.6	0.681215
ELAC2	CLQEGAEISSPAVER	unmodified	5	58.6	0.488175
ELAC2	TCDLEEFQTCLVR	unmodified	5	58.6	0.533942
ELAC2	VVYSGDTMPCEALVR	unmodified	5	58.6	0.275175
ELAC2	VVYSGDTMPCEALVR	unmodified	5	58.6	0.389272
ELAC2	VCFGDFPTMPK	unmodified	5	58.6	0.574727
ELAC2	ALFAGDIEEMEER	unmodified	5	58.6	0.540369
ELAC2	ALFAGDIEEMEER	unmodified	5	58.6	0.547111
ELAC2	ELAGGLEDGEPQQK	unmodified	5	58.6	0.78455
ELAC2	AHTEEPQAK	unmodified	5	58.6	0.527076
ELAC2	TISQAPAR	unmodified	5	62	0.475045
ELAC2	YLFNCGEGVQR	unmodified	5	62	0.342159
ELAC2	CVLSGPPQLEK	unmodified	5	62	0.378393
ELAC2	YLEAIK	unmodified	5	62	0.584232
ELAC2	YLEAIK	unmodified	5	62	0.586802
ELAC2	SITHEGR	unmodified	5	62	0.353572
ELAC2	ADAPVALVVHMAPASVLVDSR	unmodified	5	62	0.175724
ELAC2	FGPDTQHLVLNENCASVHNLR	unmodified	5	62	0.0638753
ELAC2	EGPTLSVPMVQGECLLK	unmodified	5	62	0.497429
ELAC2	SAQDGPAPAEK	unmodified	5	62	0.523889
ELAC2	SAQDGPAPAEKR	unmodified	5	62	0.470062
ELAC2	SAQDGPAPAEK	unmodified	5	62	0.271945
ELAC2	HYGDQVDR	unmodified	5	62	0.578085
ELAC2	CLQEGAEISSPAVER	unmodified	5	62	0.45898
ELAC2	TCDLEEFQTCLVR	unmodified	5	62	0.417417
ELAC2	VVYSGDTMPCEALVR	unmodified	5	62	0.247106
ELAC2	VVYSGDTMPCEALVR	unmodified	5	62	0.24582
ELAC2	VCFGDFPTMPK	unmodified	5	62	0.415146
ELAC2	ALFAGDIEEMEER	unmodified	5	62	0.408615
ELAC2	ALFAGDIEEMEER	unmodified	5	62	0.410757
ELAC2	ELAGGLEDGEPQQK	unmodified	5	62	0.569981
ELAC2	AHTEEPQAK	unmodified	5	62	0.379513
ELAC2	TISQAPAR	unmodified	5	66.3	0.0792064
ELAC2	YLFNCGEGVQR	unmodified	5	66.3	0.0952201
ELAC2	CVLSGPPQLEK	unmodified	5	66.3	0.0959961
ELAC2	YLEAIK	unmodified	5	66.3	0.153813
ELAC2	YLEAIK	unmodified	5	66.3	0.147122
ELAC2	SITHEGR	unmodified	5	66.3	0.0866734
ELAC2	ADAPVALVVHMAPASVLVDSR	unmodified	5	66.3	0.0734769
ELAC2	FGPDTQHLVLNENCASVHNLR	unmodified	5	66.3	0.0382632
ELAC2	EGPTLSVPMVQGECLLK	unmodified	5	66.3	0.152579
ELAC2	SAQDGPAPAEK	unmodified	5	66.3	0.104089
ELAC2	SAQDGPAPAEKR	unmodified	5	66.3	0.143981
ELAC2	SAQDGPAPAEK	unmodified	5	66.3	0.0966105
ELAC2	HYGDQVDR	unmodified	5	66.3	0.195236
ELAC2	CLQEGAEISSPAVER	unmodified	5	66.3	0.122836
ELAC2	TCDLEEFQTCLVR	unmodified	5	66.3	0.122496
ELAC2	VVYSGDTMPCEALVR	unmodified	5	66.3	0.0841313
ELAC2	VVYSGDTMPCEALVR	unmodified	5	66.3	0.0705407
ELAC2	VCFGDFPTMPK	unmodified	5	66.3	0.117979
ELAC2	ALFAGDIEEMEER	unmodified	5	66.3	0.116263
ELAC2	ALFAGDIEEMEER	unmodified	5	66.3	0.0854782
ELAC2	ELAGGLEDGEPQQK	unmodified	5	66.3	0.196481
ELAC2	AHTEEPQAK	unmodified	5	66.3	0.150535
