# Supplementary material for: Deep thermal profiling for detection of functional proteoform groups
Source: Nat Chem Biol. 2023 Mar 20;19(8):962–71. doi: 10.1038/s41589-023-01284-8 (PMC10374440; doi:10.1038/s41589-023-01284-8)
Supplement: Source Data Fig. 4 — Statistical source data. [file 41589_2023_1284_MOESM11_ESM.xlsx]

## Sheet: Figure 4a
Data						Null model parameters
proteoform	channel	temperature	sample_name	rel_value		id	tm	a	b	pl	aumc	resid_sd	rss	loglik	tm_sd	nCoeffs	nFitted	conv
NEK2_0	126	41	HAL_01	1		NEK2_0	47.0205	10.2415	22.0625	0.122727	7.79728	0.113153	1.22914	72.9677	0.250642	3	96	TRUE
NEK2_0	127N	44	HAL_01	0.955428
NEK2_0	127C	47	HAL_01	0.924801
NEK2_0	128N	50	HAL_01	0.637689		Alternative model parameters
NEK2_0	128C	53	HAL_01	0.361606		id	group	tm	a	b	pl	aumc	resid_sd	rss	loglik	tm_sd	nCoeffs	nFitted	conv
NEK2_0	129N	56	HAL_01	0.235518		NEK2_0	697	45.9062	1265.43	27.8279	0.115385	6.72025	0.033162	0.00879772	15.8993	0.272627	3	8	TRUE
NEK2_0	129C	59	HAL_01	0.208333		NEK2_0	COG_319	46.2595	2561.77	55.6002	0.0994775	6.80352	0.0281449	0.00633707	17.2116	0.182529	3	8	TRUE
NEK2_0	130N	63	HAL_01	0.141194		NEK2_0	COG_355	46.8399	1268.73	27.6422	0.213145	8.73583	0.0296632	0.00703923	16.7913	0.301307	3	8	TRUE
NEK2_0	130C	63	MHH_CALL_4	0.103348		NEK2_0	HAL_01	51.4138	1308.5	25.8455	0.163221	11.845	0.0191102	0.00292159	20.3088	0.194388	3	8	TRUE
NEK2_0	131N	59	MHH_CALL_4	0.125734		NEK2_0	KASUMI_9	47.0606	968.414	20.8572	0.121815	7.83675	0.0368951	0.01089	15.0459	0.363924	3	8	TRUE
NEK2_0	131C	56	MHH_CALL_4	0.223847		NEK2_0	KOPN_8	45.0339	1589.03	35.36	0.0360341	4.73662	0.0151157	0.00182788	22.1846	0.0980001	3	8	TRUE
NEK2_0	132N	53	MHH_CALL_4	0.311409		NEK2_0	MHH_CALL_4	50.6405	991.512	19.7871	0.0937859	10.6588	0.0140991	0.00159027	22.7417	0.146237	3	8	TRUE
NEK2_0	132C	50	MHH_CALL_4	0.557119		NEK2_0	NALL_1	46.506	1039.54	22.7268	0.156031	7.76753	0.0397614	0.0126478	14.4474	0.39545	3	8	TRUE
NEK2_0	133N	47	MHH_CALL_4	0.800893		NEK2_0	P30_OHKUBO	47.4243	959.259	20.5925	0.153015	8.47337	0.0314039	0.00788963	16.3351	0.333455	3	8	TRUE
NEK2_0	133C	44	MHH_CALL_4	0.960576		NEK2_0	REH	47.4897	807.892	17.3109	0.129208	8.33495	0.0452691	0.0163943	13.4095	0.511408	3	8	TRUE
NEK2_0	134N	41	MHH_CALL_4	1		NEK2_0	SEM	45.6077	1087.69	24.1065	0.113589	6.48763	0.0506006	0.0204833	12.5188	0.444237	3	8	TRUE
NEK2_0	126	41	REH	1		NEK2_0	TMD5	45.6599	1924.65	42.2581	0.0503686	5.512	0.0183435	0.00269188	20.6363	0.118338	3	8	TRUE
NEK2_0	127N	44	REH	0.704867
NEK2_0	127C	47	REH	0.585968
NEK2_0	128N	50	REH	0.304736
NEK2_0	128C	53	REH	0.231132
NEK2_0	129N	56	REH	0.203263
NEK2_0	129C	59	REH	0.173736
NEK2_0	130N	63	REH	0.0990232
NEK2_0	130C	63	P30_OHKUBO	0.131487
NEK2_0	131N	59	P30_OHKUBO	0.165119
NEK2_0	131C	56	P30_OHKUBO	0.18359
NEK2_0	132N	53	P30_OHKUBO	0.219367
NEK2_0	132C	50	P30_OHKUBO	0.369123
NEK2_0	133N	47	P30_OHKUBO	0.489406
NEK2_0	133C	44	P30_OHKUBO	0.813391
NEK2_0	134N	41	P30_OHKUBO	1
NEK2_0	126	41	KASUMI_9	1
NEK2_0	127N	44	KASUMI_9	0.800417
NEK2_0	127C	47	KASUMI_9	0.45694
NEK2_0	128N	50	KASUMI_9	0.311227
NEK2_0	128C	53	KASUMI_9	0.221762
NEK2_0	129N	56	KASUMI_9	0.172624
NEK2_0	129C	59	KASUMI_9	0.119656
NEK2_0	130N	63	KASUMI_9	0.0748637
NEK2_0	130C	63	SEM	0.0339534
NEK2_0	131N	59	SEM	0.0870159
NEK2_0	131C	56	SEM	0.155793
NEK2_0	132N	53	SEM	0.191194
NEK2_0	132C	50	SEM	0.240984
NEK2_0	133N	47	SEM	0.331743
NEK2_0	133C	44	SEM	0.663959
NEK2_0	134N	41	SEM	1
NEK2_0	126	41	COG_355	1
NEK2_0	127N	44	COG_355	0.825467
NEK2_0	127C	47	COG_355	0.452126
NEK2_0	128N	50	COG_355	0.344349
NEK2_0	128C	53	COG_355	0.226282
NEK2_0	129N	56	COG_355	0.198492
NEK2_0	129C	59	COG_355	0.183475
NEK2_0	130N	63	COG_355	0.235933
NEK2_0	130C	63	697	0.0958274
NEK2_0	131N	59	697	0.0844302
NEK2_0	131C	56	697	0.104558
NEK2_0	132N	53	697	0.169284
NEK2_0	132C	50	697	0.236824
NEK2_0	133N	47	697	0.338873
NEK2_0	133C	44	697	0.751634
NEK2_0	134N	41	697	1
NEK2_0	126	41	TMD5	1
NEK2_0	127N	44	TMD5	0.823946
NEK2_0	127C	47	TMD5	0.252407
NEK2_0	128N	50	TMD5	0.0682922
NEK2_0	128C	53	TMD5	0.0865527
NEK2_0	129N	56	TMD5	0.0680995
NEK2_0	129C	59	TMD5	0.0312784
NEK2_0	130N	63	TMD5	0.0221132
NEK2_0	130C	63	KOPN_8	0.0184046
NEK2_0	131N	59	KOPN_8	0.0306825
NEK2_0	131C	56	KOPN_8	0.0352606
NEK2_0	132N	53	KOPN_8	0.0465939
NEK2_0	132C	50	KOPN_8	0.0825838
NEK2_0	133N	47	KOPN_8	0.205034
NEK2_0	133C	44	KOPN_8	0.684342
NEK2_0	134N	41	KOPN_8	1
NEK2_0	126	41	NALL_1	1
NEK2_0	127N	44	NALL_1	0.754296
NEK2_0	127C	47	NALL_1	0.408319
NEK2_0	128N	50	NALL_1	0.309726
NEK2_0	128C	53	NALL_1	0.239049
NEK2_0	129N	56	NALL_1	0.175255
NEK2_0	129C	59	NALL_1	0.145592
NEK2_0	130N	63	NALL_1	0.10621
NEK2_0	130C	63	COG_319	0.0515567
NEK2_0	131N	59	COG_319	0.0761751
NEK2_0	131C	56	COG_319	0.0980095
NEK2_0	132N	53	COG_319	0.126027
NEK2_0	132C	50	COG_319	0.162647
NEK2_0	133N	47	COG_319	0.318645
NEK2_0	133C	44	COG_319	0.948395
NEK2_0	134N	41	COG_319	1

## Sheet: Figure 4b
id	tm	a	b	pl	aumc	resid_sd	rss	loglik	tm_sd	nCoeffs	nFitted	conv	rssAlternative	nCoeffsAlternative	d1	d2	F_statistic
A2M_1	54.599	608.744	11.3416	0.0874519	13.6217	0.144466	2.83836	70.1454	0.491766	3	136	TRUE	0.201663	51	48	133	36.228
A2M_2	NA	779.741	15.3833	0.547471	16.6557	0.136392	2.97647	91.7248	NA	3	160	TRUE	0.358314	60	57	157	20.126
A2M_3	56.1166	532.959	9.49736	0	14.4302	0.124412	2.10505	90.4699	0.458795	3	136	TRUE	0.288584	51	48	133	17.4407
AAAS_1	46.6626	913.782	19.6909	0.0512342	6.73294	0.0722832	0.835977	193.316	0.116985	3	160	TRUE	0.284688	60	57	157	5.33378
AACS_1	45.3801	1611.7	35.6483	0.0621868	5.45178	0.069988	0.78373	198.479	0.0849908	3	160	TRUE	0.0807813	60	57	157	23.9683
AACS_2	46.1971	1296.07	28.345	0.125822	7.1036	0.104009	1.73086	135.094	0.154099	3	160	TRUE	0.268774	60	57	157	14.9834
AADAT_2	55.8153	922.271	16.5236	0	14.8104	0.147601	1.91718	43.4986	0.437351	3	88	TRUE	0.242667	33	30	85	19.5513
AAGAB_1	47.2381	1527.65	32.4303	0.043446	6.94631	0.0387062	0.239707	293.251	0.0468729	3	160	TRUE	0.0402247	60	57	157	13.6595
AAGAB_2	47.8321	1325.66	27.9391	0.100402	8.2032	0.0756381	0.915379	186.057	0.109929	3	160	TRUE	0.122383	60	57	157	17.8474
AAK1_1	51.3	978.976	19.5357	0.18193	11.7707	0.0539286	0.442061	228.176	0.124733	3	152	TRUE	0.0659372	57	54	149	15.7396
AAK1_2	50.9377	1054.86	20.7344	0.0125982	10.3573	0.040162	0.258078	287.343	0.0644901	3	160	TRUE	0.0846557	60	57	157	5.64254
AAMDC_0	60.2298	544.243	9.03611	0	16.8005	0.100056	1.6018	141.293	0.390238	3	160	TRUE	0.35061	60	57	157	9.82933
AAMP_0	55.3096	652.251	11.7927	0	14.1284	0.0784845	0.936293	171.139	0.225323	3	152	TRUE	0.534702	57	54	149	2.07236
AAR2_1	49.256	1060.78	21.5692	0.016325	8.74123	0.0496059	0.39372	253.553	0.075896	3	160	TRUE	0.10222	60	57	157	7.85463
AAR2_2	50.3369	987.934	19.8678	0.107233	10.4904	0.0724669	0.798222	183.264	0.139652	3	152	TRUE	0.266203	57	54	149	5.5145
AARS1_1	55.0534	1189.76	21.611	0	14.2152	0.0641175	0.657768	212.496	0.109226	3	160	TRUE	0.395233	60	57	157	1.82961
AARS1_2	54.6923	990.902	18.1177	0	13.8605	0.0638922	0.653153	213.059	0.122641	3	160	TRUE	0.350506	60	57	157	2.3783
AARS1_3	55.0067	1076.83	19.5764	0	14.1604	0.0629292	0.601932	204.715	0.118282	3	152	TRUE	0.337885	57	54	149	2.15628
AARS2_1	49.1941	1226.89	25.0217	0.0392816	8.83071	0.0394489	0.248994	290.21	0.0570695	3	160	TRUE	0.0931802	60	57	157	4.60583
AARS2_2	50.4019	1036.56	20.6772	0.0527267	10.1405	0.0510617	0.417167	248.925	0.08579	3	160	TRUE	0.116706	60	57	157	7.09123
AASDH_1	48.7634	1032.84	21.3024	0.0572946	8.65685	0.0629215	0.570112	193.958	0.107149	3	144	TRUE	0.170853	54	51	141	6.46071
AASDH_2	49.6943	952.648	19.3519	0.0830663	9.75023	0.0678347	0.662622	183.131	0.129516	3	144	TRUE	0.0699471	54	51	141	23.4259
AASDH_3	48.8955	1046.75	21.5417	0.062601	8.82327	0.0778874	0.970632	181.368	0.126118	3	160	TRUE	0.079944	60	57	157	30.6877
AASDHPPT_0	51.446	1316.91	25.6166	0.00918606	10.7483	0.0421995	0.284927	279.425	0.0601132	3	160	TRUE	0.117667	60	57	157	3.91528
AASS_1	51.7964	1315.59	25.4345	0.0173158	11.151	0.090536	1.31148	157.291	0.131564	3	160	TRUE	0.361147	60	57	157	7.24801
AASS_2	52.4012	1313.53	25.1926	0.0591008	12.0018	0.0892975	1.27585	159.495	0.139442	3	160	TRUE	0.30735	60	57	157	8.67939
AASS_3	52.5782	1081.24	20.6682	0.0493306	12.124	0.100387	1.61241	140.765	0.175941	3	160	TRUE	0.4007	60	57	157	8.3292
AATF_1	46.4615	1351.01	29.3497	0.118963	7.23427	0.0617238	0.609572	218.584	0.0885703	3	160	TRUE	0.136029	60	57	157	9.58858
AATF_2	45.6991	1550.76	34.0455	0.0526776	5.61472	0.0686561	0.754186	201.553	0.0839205	3	160	TRUE	0.116259	60	57	157	15.1136
ABAT_1	61.7368	1289.13	20.8811	0	19.4552	0.111143	1.7788	112.032	0.350014	3	144	TRUE	0.444989	54	51	141	8.28698
ABAT_2	58.8695	537.076	9.12317	0	16.0722	0.121907	2.25893	104.205	0.466158	3	152	TRUE	0.324579	57	54	149	16.444
ABAT_3	56.7475	517.181	9.11371	0	14.7752	0.110464	0.976189	62.7299	0.560651	3	80	TRUE	0.298918	30	27	77	6.46156
ABCA13_0	49.2995	1115.75	22.9432	0.133686	9.82086	0.18385	4.32651	35.1611	0.36441	3	128	TRUE	0.304308	48	45	125	36.7153
ABCB1_0	49.0488	861.32	17.7557	0.0886639	9.2564	0.116107	1.07846	58.7445	0.31569	3	80	TRUE	0.123791	30	27	77	21.9935
ABCB10_0	50.2816	914.286	18.4876	0.131169	10.6124	0.0783916	0.737429	135.252	0.186573	3	120	TRUE	0.140332	45	42	117	11.8529
ABCB7_0	55.1321	518.132	9.54955	0.0703066	13.7625	0.0908	0.791486	94.0951	0.418105	3	96	TRUE	0.177271	36	33	93	9.76453
ABCC1_1	57.6188	959.612	16.6545	0	16.2902	0.0994068	1.18581	106.752	0.280598	3	120	TRUE	0.543669	45	42	117	3.29026
ABCC1_2	56.0196	574.466	10.2547	0	14.4787	0.11414	1.87602	108.2	0.385924	3	144	TRUE	0.527348	54	51	141	7.07063
ABCC1_3	56.1583	890.848	15.8632	0	15.0699	0.128031	1.70476	66.2007	0.366985	3	104	TRUE	0.259931	39	36	101	15.5947
ABCC3_2	45.8227	2038.66	44.7028	0.095763	6.34368	0.0870927	1.15294	155.32	0.107958	3	152	TRUE	0.0880033	57	54	149	33.3901
ABCC4_1	50.5544	1191.41	24.1575	0.223024	11.5834	0.144446	2.8376	70.1637	0.33565	3	136	TRUE	0.320988	51	48	133	21.7239
ABCE1_1	62.7457	680.107	10.8391	0	18.5493	0.0725483	0.842122	192.73	0.346402	3	160	TRUE	0.433393	60	57	157	2.59763
ABCE1_2	61.1208	543.322	8.88932	0	17.212	0.0781373	0.879184	162.77	0.347831	3	144	TRUE	0.297186	54	51	141	5.41431
ABCF1_1	51.5815	1275.51	24.805	0.0370708	11.0889	0.0675891	0.69438	193.856	0.104543	3	152	TRUE	0.248491	57	54	149	4.95117
ABCF1_2	51.9507	1263.7	24.5045	0.0821581	11.7393	0.0573245	0.44691	195.852	0.101659	3	136	TRUE	0.189842	51	48	133	3.75202
ABCF2_1	52.2016	1026.8	19.689	0.00949966	11.5699	0.0762682	0.69802	138.547	0.150022	3	120	TRUE	0.328174	45	42	117	3.13945
ABCF2_2	52.4367	1123	21.5275	0.052617	12.0089	0.0734669	0.734044	162.11	0.13641	3	136	TRUE	0.369497	51	48	133	2.73372
ABCF3_1	45.5368	2010.46	44.2673	0.0552596	5.46693	0.0398522	0.254112	288.582	0.0460524	3	160	TRUE	0.0689684	60	57	157	7.39406
ABCF3_2	46.0101	1754.03	38.3789	0.112983	6.75858	0.0574022	0.527203	230.197	0.0729006	3	160	TRUE	0.190044	60	57	157	4.88658
ABHD10_1	64.2546	912.408	14.1999	0	19.8769	0.126528	1.5369	62.2417	1.42445	3	96	TRUE	0.20993	36	33	93	17.8138
ABHD10_2	56.3778	529.271	9.94189	0.212667	14.4519	0.103254	1.62054	129.447	0.460754	3	152	TRUE	0.404603	57	54	149	8.29229
ABHD11_1	49.3464	1474.43	30.2394	0.1512	10.0636	0.139939	2.81993	78.8562	0.230999	3	144	TRUE	0.159874	54	51	141	46.0003
ABHD11_2	48.4803	1532.59	31.7656	0.0708494	8.44249	0.0700555	0.588933	148.743	0.107663	3	120	TRUE	0.217183	45	42	117	4.76827
ABHD12_2	56.7874	847.787	15.5961	0.243365	15.5885	0.120862	1.75292	83.2999	0.490538	3	120	TRUE	0.397863	45	42	117	9.48768
ABHD14B_0	53.3989	1086.29	20.3541	0.00553558	12.6816	0.0389829	0.243147	292.111	0.0663405	3	160	TRUE	0.111976	60	57	157	3.22654
ABHD17B_1	51.673	805.47	15.5878	0	11.0987	0.0773905	0.958285	182.393	0.15047	3	160	TRUE	0.224591	60	57	157	8.99803
ABHD17B_2	51.1949	766.237	15.1203	0.0710175	11.0284	0.0711458	0.809877	195.854	0.154791	3	160	TRUE	0.26232	60	57	157	5.74939
ABHD18_0	46.6925	1357.3	29.5628	0.194893	8.41006	0.101941	1.16391	96.815	0.20374	3	112	TRUE	0.214865	42	39	109	12.3448
ABHD4_1	47.3564	1105.2	23.5735	0.104956	7.86321	0.105924	1.79519	132.175	0.169296	3	160	TRUE	0.151631	60	57	157	29.8552
ABI1_1	50.6561	1184.8	23.4751	0.0411652	10.2548	0.0507583	0.412225	249.879	0.0780505	3	160	TRUE	0.120544	60	57	157	6.6648
ABI1_2	52.22	1327.71	25.6496	0.100453	12.1007	0.0665173	0.707929	206.617	0.10935	3	160	TRUE	0.14173	60	57	157	11.0036
ABI2_1	50.9402	1155.51	22.7512	0.0326806	10.4693	0.0604863	0.585375	221.824	0.0942051	3	160	TRUE	0.196784	60	57	157	5.43909
ABI3_1	51.4714	998.202	19.5177	0.0584672	11.1718	0.0535074	0.458087	241.439	0.0962222	3	160	TRUE	0.0929161	60	57	157	10.825
ABI3_2	50.8189	881.149	17.51	0.0786059	10.7282	0.0714213	0.816161	195.235	0.1404	3	160	TRUE	0.120543	60	57	157	15.8947
ABITRAM_1	48.2204	1195.14	24.9242	0.064997	8.18092	0.0382952	0.222911	280.211	0.0581451	3	152	TRUE	0.0708291	57	54	149	5.92459
ABITRAM_2	48.1089	1212.52	25.3589	0.0719284	8.14883	0.0429037	0.294517	276.777	0.063355	3	160	TRUE	0.0640715	60	57	157	9.90666
ABL1_1	49.1769	1093.97	22.4566	0.0950954	9.36519	0.0798741	1.02078	177.338	0.133349	3	160	TRUE	0.0666371	60	57	157	39.4386
ABL1_2	48.4094	1231.39	25.5618	0.0586802	8.28188	0.0704579	0.79429	197.408	0.102247	3	160	TRUE	0.103557	60	57	157	18.3719
ABL2_1	48.568	1137.26	23.7626	0.146501	9.33234	0.0806912	1.04177	175.71	0.141554	3	160	TRUE	0.206148	60	57	157	11.1649
ABL2_2	47.2769	1467.66	31.1669	0.0579094	7.17288	0.0519798	0.432305	246.074	0.065746	3	160	TRUE	0.10293	60	57	157	8.81403
ABLIM1_1	NA	1028.95	21.064	0.502136	15.1349	0.130275	2.44389	89.1607	NA	3	144	TRUE	0.266088	54	51	141	22.6278
ABLIM1_2	52.9367	1225.57	24.6426	0.387434	14.0342	0.126899	1.93239	77.4515	0.592494	3	120	TRUE	0.315508	45	42	117	14.2759
ABR_1	47.7318	1335.63	28.3	0.13624	8.53075	0.101768	1.57422	131.651	0.159843	3	152	TRUE	0.160961	57	54	149	24.2266
ABR_2	47.6172	1286.19	27.2698	0.114025	8.17398	0.087154	1.15457	155.213	0.134059	3	152	TRUE	0.309877	57	54	149	7.52141
ABR_3	47.2477	1429.24	30.3482	0.0468505	7.0128	0.0550241	0.435982	213.27	0.073526	3	144	TRUE	0.0438679	54	51	141	24.7124
ABRACL_0	59.7023	735.929	12.3266	0	17.2513	0.0725754	0.800612	183.037	0.244022	3	152	TRUE	0.335424	57	54	149	3.82673
ABRAXAS1_1	61.9246	328.69	5.33733	0.0144964	15.9187	0.0991374	1.41526	128.493	0.842474	3	144	TRUE	0.642069	54	51	141	3.32932
ABRAXAS1_2	72.542	239.828	3.30606	0	17.2249	0.112236	1.2093	73.7485	11.0597	3	96	TRUE	0.671536	36	33	93	2.2568
ABRAXAS2_1	64.4768	439.932	6.82311	0	17.8022	0.0560642	0.477765	222.273	0.700486	3	152	TRUE	0.259347	57	54	149	2.32382
ABRAXAS2_2	58.9204	469.882	8.23477	0.114439	15.6027	0.0652786	0.647716	199.143	0.298778	3	152	TRUE	0.21072	57	54	149	5.72222
ABT1_1	45.7832	1623.58	35.6299	0.0771754	6.04023	0.0570312	0.520409	231.235	0.0708912	3	160	TRUE	0.094581	60	57	157	12.4009
ABT1_2	46.3289	1401.73	30.4493	0.0878431	6.70004	0.0627732	0.567429	194.297	0.0887568	3	144	TRUE	0.143105	54	51	141	8.1977
ABTB1_1	46.9888	1360.4	29.2061	0.112352	7.60427	0.0749528	0.719094	150.011	0.119331	3	128	TRUE	0.100316	48	45	125	17.1342
AC002316.1_1	49.4202	1334.81	27.1104	0.0479914	9.10716	0.0422144	0.285129	279.369	0.0592245	3	160	TRUE	0.0400606	60	57	157	16.8498
AC002316.1_2	50.0233	1288.9	25.9976	0.103346	10.1787	0.0691489	0.765052	200.409	0.108632	3	160	TRUE	0.174592	60	57	157	9.31518
AC004151.1_1	49.7214	1305.53	26.3187	0.0300202	9.23236	0.0583955	0.545606	227.452	0.0816175	3	160	TRUE	0.0962637	60	57	157	12.857
AC004151.1_2	50.5949	1089.3	21.7589	0.102378	10.6766	0.0775981	0.963435	181.964	0.137048	3	160	TRUE	0.161805	60	57	157	13.6461
AC004706.3_0	49.1783	967.279	20.0874	0.171007	10.0347	0.118857	2.26031	113.744	0.245605	3	160	TRUE	0.258491	60	57	157	21.3306
AC005747.1_1	49.5252	936.78	19.3024	0.160524	10.2188	0.094445	1.35582	143.001	0.202257	3	152	TRUE	0.243965	57	54	149	12.5752
AC005747.1_2	46.7713	1626.41	34.9475	0.0797935	6.97664	0.0769488	0.90001	174.143	0.0957326	3	152	TRUE	0.180962	57	54	149	10.9638
AC005747.1_3	47.2036	1452.69	30.9526	0.0813846	7.40094	0.096146	1.18324	118.137	0.141155	3	128	TRUE	0.219912	48	45	125	12.1681
AC022966.1_1	52.139	741.635	15.0021	0.270326	12.5464	0.0975002	1.29285	123.619	0.366961	3	136	TRUE	0.329751	51	48	133	8.09279
AC022966.1_2	48.8331	1079.98	22.4216	0.131745	9.40906	0.0992956	1.49866	135.389	0.180614	3	152	TRUE	0.192608	57	54	149	18.7103
AC073111.4_0	54.1242	656.452	12.713	0.221276	13.5357	0.13853	2.76344	80.313	0.524937	3	144	TRUE	0.355794	54	51	141	18.7087
AC091230.1_1	48.3616	1649.81	34.1931	0.0379988	7.94386	0.0429026	0.294502	276.781	0.0526378	3	160	TRUE	0.0560548	60	57	157	11.7167
AC091230.1_2	48.5675	1609.21	33.3364	0.0918407	8.75735	0.062507	0.625139	216.566	0.0839402	3	160	TRUE	0.0996611	60	57	157	14.5229
AC092835.1_0	53.6959	756.474	14.6846	0.22463	13.4516	0.0905357	1.11475	133.698	0.317918	3	136	TRUE	0.175972	51	48	133	14.7819
AC093012.1_1	49.0034	1338.94	27.3926	0.033439	8.56194	0.0335195	0.179769	316.27	0.0457442	3	160	TRUE	0.0326804	60	57	157	12.397
AC093012.1_2	50.7153	1163.45	23.299	0.150504	11.1472	0.105303	1.68547	126.461	0.200511	3	152	TRUE	0.198256	57	54	149	20.6986
AC093323.1_0	55.311	772.258	14.2697	0.132395	14.4417	0.0632228	0.607562	204.007	0.187782	3	152	TRUE	0.110962	57	54	149	12.3488
AC118549.1_1	50.7555	1010.44	21.9915	0.437752	12.6454	0.0690074	0.723826	190.7	0.423433	3	152	TRUE	0.161698	57	54	149	9.59233
AC118549.1_2	45.8192	1215.48	26.7592	0.103322	6.49108	0.0635592	0.646363	213.895	0.0930875	3	160	TRUE	0.196519	60	57	157	6.30496
AC118549.1_3	47.7967	1157.75	25.2463	0.320421	10.5577	0.0809749	0.9442	157.633	0.233212	3	144	TRUE	0.127028	54	51	141	17.7854
AC119396.1_1	49.6789	989.442	20.3785	0.184928	10.544	0.0752849	0.861508	177.466	0.164912	3	152	TRUE	0.219329	57	54	149	8.07892
AC119396.1_2	47.9806	1244.67	26.0898	0.0691343	7.994	0.0466827	0.348684	263.271	0.0674232	3	160	TRUE	0.101351	60	57	157	6.72171
AC207582.2_0	51.1428	1159.63	23.7866	0.335601	12.7245	0.0790264	0.949265	170.093	0.25665	3	152	TRUE	0.0795276	57	54	149	30.1761
ACAA1_1	59.4307	1040.94	17.5153	0	17.7004	0.114871	1.58344	89.4009	0.365021	3	120	TRUE	0.355249	45	42	117	9.63097
ACAA1_2	60.9389	2518.56	41.3292	0	19.6738	0.114943	1.26834	71.4605	0.832169	3	96	TRUE	0.451966	36	33	93	5.09042
ACAA2_1	NA	713.451	14.9037	0.644892	16.8891	0.120772	1.98369	94.5079	NA	3	136	TRUE	0.244183	51	48	133	19.7388
ACAA2_2	68.4375	1545.77	22.5866	0	21.684	0.0869392	0.90701	122.833	99.3003	3	120	TRUE	0.302042	45	42	117	5.57958
ACACA_1	46.8174	1934.49	41.4336	0.0537087	6.6529	0.0339198	0.184088	314.371	0.0354023	3	160	TRUE	0.0432153	60	57	157	8.97874
ACACA_2	47.5224	1460.18	30.9965	0.118463	8.14316	0.0581751	0.541494	228.058	0.0813615	3	160	TRUE	0.171187	60	57	157	5.95823
ACAD10_1	48.3521	1217.58	25.2653	0.0402401	8.03668	0.0459617	0.337997	265.761	0.0654211	3	160	TRUE	0.0994906	60	57	157	6.60302
ACAD10_2	50.6747	924.796	18.3925	0.0665494	10.5152	0.0914012	1.33667	155.769	0.169962	3	160	TRUE	0.29329	60	57	157	9.79873
ACAD8_1	57.991	1817.29	31.9529	0.229787	17.3455	0.103535	1.62938	129.033	0.236212	3	152	TRUE	0.448781	57	54	149	7.25872
ACAD8_2	57.0434	785.803	13.7755	0	15.6267	0.119668	2.06216	101.389	0.342278	3	144	TRUE	0.493836	54	51	141	8.78013
ACAD9_1	50.5362	1233.53	24.6258	0.0975242	10.585	0.0775632	0.962567	182.036	0.125764	3	160	TRUE	0.211736	60	57	157	9.76727
ACAD9_2	50.914	1125.27	22.5044	0.165817	11.4127	0.106868	1.73596	124.218	0.215623	3	152	TRUE	0.160054	57	54	149	27.1679
ACADM_1	57.2547	2270.43	39.7344	0.0382455	16.4359	0.0599427	0.45992	178.615	0.0877134	3	128	TRUE	0.254232	48	45	125	2.24737
ACADM_2	56.5955	1116	19.7189	0	15.5799	0.116515	1.95492	105.234	0.24235	3	144	TRUE	0.643035	54	51	141	5.64039
ACADS_1	56.2536	892.525	15.8661	0	15.1487	0.120315	1.96868	95.0242	0.302167	3	136	TRUE	0.301179	51	48	133	15.3409
ACADS_2	55.1072	936.087	17.0994	0.0532941	14.3253	0.113028	2.04406	121.789	0.248884	3	160	TRUE	0.32226	60	57	157	14.7164
ACADSB_1	54.9997	1462.23	26.7854	0.0903809	14.5078	0.0797849	1.0185	177.517	0.133511	3	160	TRUE	0.397618	60	57	157	4.30099
ACADSB_2	55.1632	1562.31	28.5911	0.118122	14.7732	0.0973934	1.29002	123.768	0.178778	3	136	TRUE	0.303185	51	48	133	9.01881
ACADVL_1	55.5801	1075.35	19.3477	0	14.6764	0.0834809	1.11505	170.272	0.15813	3	160	TRUE	0.336887	60	57	157	6.36223
ACADVL_2	55.3249	941.446	17.0167	0	14.4034	0.097722	1.29875	123.31	0.220324	3	136	TRUE	0.30212	51	48	133	9.14036
ACADVL_3	55.4426	1325.04	23.8993	0	14.5859	0.0881752	1.18178	153.443	0.145287	3	152	TRUE	0.439101	57	54	149	4.6669
ACAP1_1	48.1748	1333.77	27.7494	0.0307164	7.73145	0.0383546	0.235372	294.711	0.051171	3	160	TRUE	0.0489465	60	57	157	10.4908
ACAP1_2	48.6693	1231.37	25.4666	0.0764069	8.7065	0.0480763	0.369813	258.564	0.0720279	3	160	TRUE	0.0702953	60	57	157	11.736
ACAP2_1	49.2053	1502.56	30.5881	0.0251534	8.64138	0.0326412	0.170471	320.519	0.0416826	3	160	TRUE	0.0523952	60	57	157	6.20719
ACAP2_2	49.6214	1368.09	27.7333	0.0750386	9.55161	0.0461464	0.340719	265.119	0.0664794	3	160	TRUE	0.083324	60	57	157	8.50854
ACAP3_1	46.0798	1334.98	29.0824	0.0526703	6.00896	0.0485817	0.37763	256.891	0.0635142	3	160	TRUE	0.0824623	60	57	157	9.85911
ACAP3_2	48.9749	1268.98	25.9845	0.0354925	8.57182	0.0413258	0.273251	282.773	0.0581316	3	160	TRUE	0.0485565	60	57	157	12.7459
ACAT1_1	59.4248	2177.98	36.651	0	18.3433	0.0926795	1.37432	153.547	0.154271	3	160	TRUE	0.600444	60	57	157	3.54996
ACAT1_2	57.8718	1194.95	20.6483	0	16.6915	0.0989081	0.860888	78.727	0.281532	3	88	TRUE	0.450433	33	30	85	2.58186
ACAT2_1	65.3245	605.265	11.123	0.421968	17.0219	0.0783764	0.933714	171.349	2.40908	3	152	TRUE	0.14413	57	54	149	15.116
ACAT2_2	77.6252	350.668	4.51746	0	19.5433	0.07055	0.796369	197.199	14.8316	3	160	TRUE	0.227538	60	57	157	6.88581
ACAT2_3	52.8955	842.658	16.5654	0.23497	13.0634	0.116708	2.17932	116.663	0.348342	3	160	TRUE	0.158532	60	57	157	35.1098
ACBD3_1	50.5197	1573.02	31.2261	0.0427731	10.0758	0.0538613	0.464166	240.385	0.0701137	3	160	TRUE	0.125086	60	57	157	7.46653
ACBD3_2	50.9214	1298.01	25.7406	0.110624	11.0304	0.0662863	0.70302	207.173	0.107848	3	160	TRUE	0.127177	60	57	157	12.4716
ACBD5_1	46.679	1724.14	37.5476	0.228719	8.91695	0.100642	1.45855	126.323	0.165913	3	144	TRUE	0.240663	54	51	141	13.991
ACBD6_1	46.6639	1459.13	31.4166	0.0686021	6.74155	0.0593649	0.563871	224.818	0.0757015	3	160	TRUE	0.07892	60	57	157	16.9253
ACBD7_0	59.2102	857.287	15.7477	0.359436	16.6189	0.0793758	1.00808	178.34	0.414408	3	160	TRUE	0.22684	60	57	157	9.48618
ACCS_1	56.5986	648.551	11.4588	0	15.0495	0.11529	1.16968	65.2403	0.47485	3	88	TRUE	0.26573	33	30	85	9.63826
ACCS_2	54.9015	578.936	10.545	0	13.707	0.111159	0.988501	62.2286	0.476491	3	80	TRUE	0.230021	30	27	77	9.40379
ACD_0	47.1188	1161.24	24.9103	0.11652	7.78292	0.0602934	0.581648	222.335	0.0948542	3	160	TRUE	0.130306	60	57	157	9.54036
ACIN1_1	NA	1079.02	20.4687	0.634074	18.3416	0.0973175	1.43955	138.447	NA	3	152	TRUE	0.276479	57	54	149	11.6074
ACIN1_2	53.1606	1243.72	24.4507	0.325945	13.9953	0.0928092	1.30926	145.657	0.295434	3	152	TRUE	0.239805	57	54	149	12.3054
ACLY_1	53.0805	1975.18	37.2314	0.0100662	12.2716	0.0473006	0.357976	261.167	0.05494	3	160	TRUE	0.208828	60	57	157	1.96721
ACLY_2	53.4012	1865.49	35.196	0.115428	13.2753	0.0835586	1.11713	170.123	0.117724	3	160	TRUE	0.310043	60	57	157	7.17004
ACO1_1	53.7056	1125.54	20.9576	0	12.9454	0.0557001	0.4964	235.014	0.0930204	3	160	TRUE	0.313365	60	57	157	1.60883
ACO1_2	54.1668	1032.35	19.0587	0	13.3845	0.0871206	1.2144	163.444	0.157851	3	160	TRUE	0.39248	60	57	157	5.76816
ACO1_3	52.4902	936.741	17.846	0	11.8224	0.0855893	1.17209	166.281	0.154594	3	160	TRUE	0.435944	60	57	157	4.6511
ACO2_1	50.3741	1879.13	37.3828	0.0381864	9.86731	0.0661423	0.699968	207.521	0.0764969	3	160	TRUE	0.195973	60	57	157	7.0836
ACO2_2	50.4997	1723.73	34.3323	0.0901649	10.488	0.0929604	1.31353	145.41	0.125463	3	152	TRUE	0.229736	57	54	149	13.017
ACOT13_0	65.2316	548.504	8.40857	0	18.7882	0.0781127	0.683379	126.634	1.36173	3	112	TRUE	0.28691	42	39	109	3.86211
ACOT7_1	NA	918.655	18.5089	0.62083	17.0957	0.0788992	0.946214	170.338	NA	3	152	TRUE	0.25169	57	54	149	7.614
ACOT7_2	NA	350.152	5.57234	0.500268	19.2345	0.0893368	1.27697	159.425	NA	3	160	TRUE	0.220317	60	57	157	13.2102
ACOT7_3	NA	620.485	12.2201	0.513025	16.3511	0.126607	1.66704	67.3641	NA	3	104	TRUE	0.443602	39	36	101	7.73761
ACOT8_1	56.3104	488.579	8.67653	0	14.4085	0.125263	1.63185	68.4735	0.566874	3	104	TRUE	0.492024	39	36	101	6.49938
ACOT8_2	62.6735	766.633	12.2322	0	18.8351	0.154901	1.91954	35.6825	0.9158	3	80	TRUE	0.3546	30	27	77	12.586
ACOT9_1	54.3799	1714.41	31.6189	0.0440955	13.7522	0.124596	1.98709	84.9589	0.194517	3	128	TRUE	0.488667	48	45	125	8.51763
ACOT9_2	53.8507	1239.99	23.0648	0.0188134	13.1534	0.113438	1.95595	115.15	0.187552	3	152	TRUE	0.501723	57	54	149	7.99761
ACOX1_2	NA	1564.9	33.5621	0.597941	15.4764	0.17813	4.06146	39.2072	NA	3	128	TRUE	0.450521	48	45	125	22.264
ACOX3_1	58.777	884.785	15.0533	0	17.0147	0.114662	1.47252	83.6443	0.391373	3	112	TRUE	0.47859	42	39	109	5.80433
ACP1_1	48.4142	1521.39	31.5519	0.0598345	8.25722	0.0357164	0.204105	306.113	0.0467357	3	160	TRUE	0.0649035	60	57	157	5.90747
ACP2_0	58.5383	643.316	10.9897	0	16.2863	0.106759	1.73241	124.373	0.367125	3	152	TRUE	0.553628	57	54	149	5.87498
ACP6_1	52.995	1309.49	24.7477	0.0186144	12.3255	0.0802648	0.979252	167.73	0.124369	3	152	TRUE	0.278067	57	54	149	6.95784
ACP6_2	54.2644	2173.87	40.3595	0.12916	14.1335	0.094039	1.20269	128.535	0.145733	3	136	TRUE	0.179461	51	48	133	15.7985
ACSF2_1	50.6537	1389.73	27.5137	0.0374111	10.182	0.0480824	0.369907	258.544	0.0670603	3	160	TRUE	0.18939	60	57	157	2.62533
ACSF3_1	48.7528	1184.36	24.5592	0.116799	9.19322	0.0648887	0.673688	210.583	0.106049	3	160	TRUE	0.134912	60	57	157	10.9997
ACSF3_2	47.9728	1338.34	27.9691	0.0343959	7.57634	0.0541509	0.46917	239.527	0.0719389	3	160	TRUE	0.0573275	60	57	157	19.7876
ACSL1_1	51.4799	1181.8	23.1445	0.0856835	11.3405	0.119609	2.06011	101.461	0.212511	3	144	TRUE	0.19814	54	51	141	25.9806
ACSL1_2	51.2018	1374.25	26.9873	0.0685372	10.9531	0.0712415	0.730852	176.075	0.111976	3	144	TRUE	0.156953	54	51	141	10.1092
ACSL1_3	50.6254	1266.38	25.1386	0.0582764	10.3465	0.0627961	0.630936	215.828	0.0948818	3	160	TRUE	0.164749	60	57	157	7.79403
ACSL3_1	48.9041	1066.29	21.975	0.0787445	8.97531	0.0748759	0.897025	187.677	0.122789	3	160	TRUE	0.140037	60	57	157	14.8892
ACSL3_2	49.2366	1150.2	23.7167	0.149765	9.91794	0.183792	4.86427	39.6014	0.346812	3	144	TRUE	0.261146	54	51	141	48.7325
ACSL3_3	49.803	1193.1	24.0025	0.0224876	9.27576	0.0562004	0.404286	186.866	0.0920319	3	128	TRUE	0.215289	48	45	125	2.43855
ACSL4_1	47.3049	1559.24	33.1339	0.0791752	7.45887	0.0814649	1.06184	174.183	0.102245	3	160	TRUE	0.105986	60	57	157	24.8411
ACSL4_2	47.9767	1322.95	27.8722	0.128632	8.65125	0.107407	1.84579	129.951	0.164617	3	160	TRUE	0.160467	60	57	157	28.9283
ACSL5_1	50.8052	812.242	16.1182	0.0613283	10.6285	0.126091	1.78069	73.0027	0.3064	3	112	TRUE	0.253353	42	39	109	16.8489
ACSL5_2	50.0815	1142.68	23.0972	0.12239	10.3895	0.09389	0.846271	90.8825	0.213045	3	96	TRUE	0.0809384	36	33	93	26.648
ACSM3_1	48.4039	1207.47	25.1779	0.103596	8.75217	0.108554	1.41408	96.1881	0.196946	3	120	TRUE	0.0581237	45	42	117	64.9873
ACSM3_2	48.8898	1177.18	24.5298	0.181634	9.9439	0.177957	5.067	49.1638	0.332349	3	160	TRUE	0.136899	60	57	157	99.1928
ACSS1_1	52.0978	1028.61	19.7438	0	11.4179	0.0589759	0.556504	225.87	0.0985257	3	160	TRUE	0.180328	60	57	157	5.74582
ACSS1_2	52.4695	912.531	17.4002	0.00426433	11.8284	0.059892	0.573928	223.404	0.110677	3	160	TRUE	0.107511	60	57	157	11.9494
ACSS1_3	52.7987	939.267	17.7896	0	12.1133	0.0701347	0.590265	148.608	0.14834	3	120	TRUE	0.257736	45	42	117	3.5941
ACSS2_1	50.8632	1748.1	34.4416	0.0351471	10.3206	0.0491124	0.385924	255.153	0.0608285	3	160	TRUE	0.171017	60	57	157	3.4613
ACSS2_2	51.2902	1699.17	33.3341	0.0928775	11.2259	0.0439926	0.309656	272.767	0.0610608	3	160	TRUE	0.112111	60	57	157	4.85338
ACTBL2_1	54.3352	583.454	10.9544	0.0972739	13.4026	0.0873703	1.09923	146.687	0.298264	3	144	TRUE	0.210467	54	51	141	11.6749
ACTL6A_1	50.6877	832.696	16.532	0.0493803	10.447	0.0463258	0.343373	264.499	0.0902202	3	160	TRUE	0.171552	60	57	157	2.75869
ACTL6A_2	51.7	834.735	16.3695	0.100231	11.6011	0.0627058	0.629123	216.058	0.137157	3	160	TRUE	0.231444	60	57	157	4.73273
ACTN1_1	57.9471	1205.7	20.8068	0	16.7596	0.0985947	1.55535	143.648	0.20667	3	160	TRUE	0.58381	60	57	157	4.58366
ACTN1_3	57.5858	1040.61	18.0707	0	16.3456	0.141551	2.08383	55.76	0.402054	3	104	TRUE	0.410995	39	36	101	11.4192
ACTN4_1	59.4274	2343.89	39.4412	0	18.372	0.0902242	1.1071	134.167	0.155279	3	136	TRUE	0.40316	51	48	133	4.83799
ACTN4_2	57.0261	877.316	15.3845	0	15.7415	0.113742	1.55248	90.5858	0.327707	3	120	TRUE	0.639148	45	42	117	3.98072
ACTN4_3	58.6434	1520.02	25.9197	0	17.4946	0.098327	1.39222	129.675	0.195516	3	144	TRUE	0.554982	54	51	141	4.1708
ACTR10_1	57.557	743.838	12.9445	0.0103791	15.9144	0.0709356	0.805097	196.327	0.208827	3	160	TRUE	0.231282	60	57	157	6.83367
ACTR10_2	55.3491	684.259	12.4192	0.0275209	14.2308	0.0688481	0.758409	201.106	0.191291	3	160	TRUE	0.338639	60	57	157	3.41428
ACTR1A_1	56.7021	673.934	11.8855	0	15.1764	0.0641566	0.625642	201.779	0.195354	3	152	TRUE	0.329321	57	54	149	2.48276
ACTR2_1	59.5272	663.304	11.1429	0	16.9249	0.0739809	0.875708	189.602	0.25267	3	160	TRUE	0.373356	60	57	157	3.70604
ACTR2_2	57.3471	524.871	9.15252	0	15.1634	0.0842427	1.02194	151.937	0.319946	3	144	TRUE	0.309838	54	51	141	6.35416
ACTR3_1	60.9198	1020.25	16.7474	0	18.5961	0.0768786	0.945651	183.454	0.233264	3	160	TRUE	0.390022	60	57	157	3.92393
ACTR3_2	59.0458	666.415	11.2864	0	16.6601	0.0868706	1.20744	163.903	0.291307	3	160	TRUE	0.385381	60	57	157	5.8754
ACTR3B_1	58.5969	648.747	11.0714	0	16.3386	0.099391	1.50154	135.243	0.34105	3	152	TRUE	0.406179	57	54	149	7.44105
ACTR5_1	50.0508	857.627	17.2486	0.053627	9.88773	0.0729755	0.852069	191.791	0.13692	3	160	TRUE	0.21763	60	57	157	8.02961
ACTR5_2	49.0717	880.66	17.9525	0.00302971	8.57158	0.0694684	0.772137	199.671	0.116282	3	160	TRUE	0.251964	60	57	157	5.68635
ACTR6_1	49.1737	1280.82	26.1751	0.0602229	9.00319	0.0525308	0.441517	244.387	0.0762383	3	160	TRUE	0.101959	60	57	157	9.17305
ACTR6_2	50.4326	873.06	17.5747	0.115756	10.6329	0.0835412	1.06083	161.649	0.177695	3	152	TRUE	0.395543	57	54	149	4.64093
ACTR6_3	49.742	1149.51	23.3113	0.0914067	9.82964	0.066246	0.667058	196.907	0.111358	3	152	TRUE	0.166548	57	54	149	8.29211
ACTR8_1	46.6866	834.314	18.1237	0.111817	7.48924	0.0760606	0.925634	185.166	0.142177	3	160	TRUE	0.408815	60	57	157	3.48206
ACTR8_2	44.9987	1159.41	25.88	0.0541339	5.10677	0.0742774	0.88274	188.962	0.101358	3	160	TRUE	0.347539	60	57	157	4.24168
ACY3_1	50.3461	904.183	18.1219	0.0750093	10.2829	0.0675703	0.730519	204.104	0.12765	3	160	TRUE	0.119733	60	57	157	14.0507
ACY3_2	50.5466	1092.83	21.8692	0.110214	10.6932	0.0630214	0.571924	193.729	0.118566	3	144	TRUE	0.224488	54	51	141	4.2789
ACYP1_0	53.483	1292.48	24.2157	0.0241587	12.8248	0.0545349	0.475849	238.396	0.0849402	3	160	TRUE	0.131377	60	57	157	7.22203
ACYP2_0	52.8764	920.716	17.4126	0	12.1896	0.0542525	0.470933	239.227	0.100818	3	160	TRUE	0.138795	60	57	157	6.59129
ADA_1	65.9257	664.333	10.077	0	19.5836	0.0614368	0.603917	219.329	1.22632	3	160	TRUE	0.211147	60	57	157	5.12364
ADA_2	60.8318	511.101	8.40186	0	16.9062	0.0636629	0.648475	213.634	0.273006	3	160	TRUE	0.15533	60	57	157	8.74469
ADA2_1	62.7155	511.067	8.79987	0.23921	17.0737	0.11661	2.17565	116.798	1.05408	3	160	TRUE	0.222671	60	57	157	24.1578
ADA2_2	56.1239	626.233	12.2102	0.325401	14.473	0.140724	3.16851	86.7228	0.69929	3	160	TRUE	0.153292	60	57	157	54.1782
ADA2_3	59.614	623.197	11.0911	0.235616	16.4271	0.122489	2.28056	103.48	0.577681	3	152	TRUE	0.219184	57	54	149	25.9502
ADAL_1	65.3239	570.991	10.6287	0.424298	16.7153	0.0912971	1.33362	155.952	2.86241	3	160	TRUE	0.123695	60	57	157	26.9422
ADAL_2	78.3488	461.487	8.03487	0.441449	18.0608	0.109567	1.82475	120.427	27.9893	3	152	TRUE	0.138206	57	54	149	33.6714
ADAM10_1	65.8316	1096.15	20.9568	0.493256	16.7291	0.0892225	1.2737	159.629	11.5482	3	160	TRUE	0.283712	60	57	157	9.61124
ADAM10_2	52.3423	818.468	16.3362	0.251558	12.7205	0.0988592	1.5637	143.219	0.307408	3	160	TRUE	0.167686	60	57	157	22.9308
ADAM17_1	66.3288	545.55	8.22493	0	19.091	0.1138	1.76125	102.595	2.69967	3	136	TRUE	0.257908	51	48	133	16.1512
ADAM17_2	54.3379	1073.14	20.4869	0.260845	14.3718	0.0859634	1.18235	165.583	0.24596	3	160	TRUE	0.240523	60	57	157	10.7855
ADAM21_0	53.358	1184.34	22.1961	0	12.602	0.0896188	0.835279	103.298	0.177983	3	104	TRUE	0.292413	39	36	101	5.20854
ADAP1_1	50.8007	1205.11	23.929	0.093361	10.7884	0.131572	2.21584	77.9854	0.242891	3	128	TRUE	0.231368	48	45	125	23.8254
ADAP1_2	50.6196	1236.48	24.5636	0.0638604	10.3901	0.119324	1.70857	84.8374	0.213411	3	120	TRUE	0.140153	45	42	117	31.1743
ADAR_1	48.1401	1405.63	29.3114	0.0532506	7.93772	0.0549325	0.482812	237.234	0.0732879	3	160	TRUE	0.110754	60	57	157	9.25285
ADAR_2	49.426	1245.23	25.677	0.191565	10.476	0.0596791	0.569855	223.974	0.111992	3	160	TRUE	0.163199	60	57	157	6.86335
ADAR_3	48.434	1421.44	29.4491	0.0480738	8.15595	0.0674192	0.690893	194.239	0.09211	3	152	TRUE	0.0973408	57	54	149	16.8251
ADARB1_1	49.1468	1208.81	24.8544	0.113919	9.5068	0.0887792	1.00886	128.341	0.161663	3	128	TRUE	0.220877	48	45	125	9.90984
ADARB1_2	49.3922	1132.05	23.1848	0.116478	9.7448	0.106303	1.80804	131.604	0.181277	3	160	TRUE	0.30456	60	57	157	13.5972
ADAT1_1	46.7147	1422.16	30.6155	0.0789783	6.92824	0.0755755	0.913865	186.189	0.0991989	3	160	TRUE	0.130874	60	57	157	16.479
ADAT1_2	46.5841	1642.68	35.5085	0.108949	7.20297	0.15937	4.06383	66.8136	0.201352	3	160	TRUE	0.0501082	60	57	157	220.63
ADAT2_0	53.9032	569.411	10.5636	0	12.9561	0.0999087	1.59708	141.53	0.287629	3	160	TRUE	0.277153	60	57	157	13.1176
ADAT3_0	51.9553	806.469	15.8244	0.130345	11.9399	0.0423997	0.287637	278.668	0.101179	3	160	TRUE	0.13308	60	57	157	3.19891
ADCY9_0	58.2134	1258.06	22.2153	0.226704	17.0999	0.117789	1.10994	57.5936	0.478466	3	80	TRUE	0.380944	30	27	77	5.4575
ADD1_1	58.6307	620.013	10.5749	0	16.2639	0.0701359	0.787048	198.141	0.240408	3	160	TRUE	0.219289	60	57	157	7.13137
ADD1_2	56.0433	664.294	12.043	0.08642	14.7218	0.0638588	0.652471	213.143	0.201258	3	160	TRUE	0.175223	60	57	157	7.50202
ADD2_1	57.0558	613.068	10.7451	0	15.2682	0.0807649	1.04368	175.564	0.260608	3	160	TRUE	0.248053	60	57	157	8.8346
ADD2_2	55.0688	630.231	11.4814	0.0181365	13.9308	0.104644	1.66444	127.415	0.310105	3	152	TRUE	0.269649	57	54	149	14.2726
ADD3_1	59.4211	593.941	9.99546	0	16.61	0.066506	0.707687	206.644	0.238986	3	160	TRUE	0.296286	60	57	157	3.82454
ADD3_2	56.8684	666.739	11.8519	0.0599284	15.2751	0.0617469	0.610028	218.524	0.196742	3	160	TRUE	0.224102	60	57	157	4.74333
ADGB_0	61.521	514.53	8.36349	0	17.2276	0.216036	3.73374	9.06958	1.44928	3	80	TRUE	0.20432	30	27	77	49.2629
ADGRA3_0	NA	601.228	11.9562	0.501765	16.0168	0.17256	3.33502	37.8641	NA	3	112	TRUE	0.26804	42	39	109	31.9795
ADGRE5_1	NA	1201.78	24.8802	0.740949	18.2618	0.138946	2.47116	71.0059	NA	3	128	TRUE	0.571635	48	45	125	9.23045
ADGRE5_2	62.0579	799.71	15.7164	0.470489	15.8372	0.101491	1.64805	139.016	2.98613	3	160	TRUE	0.383349	60	57	157	9.08699
ADGRL3_0	51.8332	1010.61	19.9408	0.179098	12.1807	0.0790437	0.999666	179.011	0.176725	3	160	TRUE	0.123561	60	57	157	19.5299
ADGRV1_0	52.4298	1078.79	20.6554	0.0382265	11.9287	0.0953473	0.727288	74.5033	0.234113	3	80	TRUE	0.123619	30	27	77	13.9265
ADH5_1	59.066	1020.22	17.2726	0	17.4219	0.098498	1.5523	143.805	0.263819	3	160	TRUE	0.346509	60	57	157	9.58474
ADH5_2	57.1301	704.132	12.3251	0	15.5379	0.0993931	1.50161	135.24	0.301083	3	152	TRUE	0.551752	57	54	149	4.75013
ADI1_1	48.9282	1081.3	22.1662	0.0321112	8.55741	0.0392262	0.246191	291.116	0.059955	3	160	TRUE	0.0505884	60	57	157	10.65
ADI1_2	50.1478	925.926	18.6921	0.102	10.2939	0.0670103	0.682538	195.164	0.132608	3	152	TRUE	0.271515	57	54	149	4.17699
ADIPOR1_0	59.0662	785.434	13.2975	0	16.9993	0.152957	3.18182	62.378	0.513856	3	136	TRUE	0.480587	51	48	133	15.574
ADK_1	56.2048	913.85	16.2593	0	15.1269	0.0727373	0.846514	192.314	0.1643	3	160	TRUE	0.479246	60	57	157	2.11082
ADK_2	57.341	1271.4	22.1726	0	16.2884	0.0856506	1.17376	166.167	0.16136	3	160	TRUE	0.530822	60	57	157	3.33616
ADK_3	56.0398	863.196	15.4033	0	14.9495	0.098491	1.55208	143.816	0.230413	3	160	TRUE	0.45859	60	57	157	6.56771
ADNP_1	47.6271	1344.69	28.6889	0.182819	8.98984	0.0631224	0.63751	214.999	0.104915	3	160	TRUE	0.271763	60	57	157	3.70694
ADNP_2	46.4657	1739.84	37.6052	0.0746615	6.62255	0.0424408	0.288196	278.513	0.0497657	3	160	TRUE	0.111093	60	57	157	4.39099
ADNP_3	46.8785	1469.01	31.4972	0.0741484	7.01027	0.0591613	0.56001	225.368	0.0757424	3	160	TRUE	0.195136	60	57	157	5.15027
ADO_1	55.4512	597.057	10.7673	0	14.1352	0.0956454	1.46369	148.507	0.288959	3	160	TRUE	0.253983	60	57	157	13.119
ADPGK_1	60.455	443.782	7.3407	0	16.3268	0.116274	1.83867	99.6699	0.584016	3	136	TRUE	0.467098	51	48	133	8.13622
ADPGK_2	58.0723	549.115	10.5082	0.325466	15.0304	0.193306	4.18512	25.1489	1.34726	3	112	TRUE	0.296418	42	39	109	36.6659
ADPGK_3	52.8412	715.095	13.9323	0.164655	12.6648	0.107435	1.84677	129.909	0.30968	3	160	TRUE	0.265632	60	57	157	16.3951
ADPRH_1	52.9732	994.506	18.8369	0.0305836	12.4017	0.0806226	0.624	105.508	0.192377	3	96	TRUE	0.117227	36	33	93	12.1831
ADPRH_2	54.3826	1085.53	20.1205	0.0737412	13.8323	0.109811	1.15761	75.8455	0.278316	3	96	TRUE	0.198878	36	33	93	13.5856
ADPRHL1_1	69.2805	745.186	14.3476	0.486222	16.5365	0.135286	2.4891	79.0743	20.5764	3	136	TRUE	0.156969	51	48	133	41.1668
ADPRHL1_2	53.7445	1025.02	19.8675	0.274298	13.9646	0.109162	1.52528	101.886	0.366637	3	128	TRUE	0.168614	48	45	125	22.3499
ADPRHL1_3	57.6354	835.559	16.0984	0.399163	15.5718	0.115513	1.92144	106.478	0.735669	3	144	TRUE	0.150932	54	51	141	32.4313
ADPRHL2_1	49.3043	1221.32	24.8646	0.0446098	8.98825	0.0431978	0.298568	275.684	0.0632373	3	160	TRUE	0.051439	60	57	157	13.2329
ADPRHL2_2	50.1014	1087.12	21.9259	0.101769	10.2392	0.0543739	0.473043	238.869	0.0945879	3	160	TRUE	0.0900738	60	57	157	11.7109
ADPRM_0	54.6512	827.794	16.4863	0.36901	14.2382	0.0670024	0.718291	205.454	0.319455	3	160	TRUE	0.210619	60	57	157	6.63911
ADRM1_1	51.3532	898.369	17.6212	0.059734	11.0877	0.0483221	0.373604	257.749	0.0930029	3	160	TRUE	0.141953	60	57	157	4.49482
ADSL_1	61.9054	827.086	13.3605	0	18.6736	0.0957065	1.319	133.564	0.337654	3	144	TRUE	0.599375	54	51	141	3.31938
ADSL_2	62.4549	1277.91	20.4613	0	19.8121	0.0893983	1.21479	151.349	0.245761	3	152	TRUE	0.52038	57	54	149	3.68205
ADSL_3	61.218	561.073	9.16517	0	17.3475	0.0862132	1.12977	156.863	0.367959	3	152	TRUE	0.442215	57	54	149	4.29011
ADSS1_1	54.1832	810.663	14.9615	0	13.36	0.0676268	0.658567	183.573	0.156156	3	144	TRUE	0.19136	54	51	141	6.75008
ADSS1_2	56.6998	964.061	17.0029	0	15.5712	0.0851017	1.15877	167.195	0.191036	3	160	TRUE	0.403051	60	57	157	5.16443
ADSS2_1	57.2025	1134.33	19.8301	0	16.1031	0.0729279	0.850956	191.895	0.149256	3	160	TRUE	0.381143	60	57	157	3.39518
ADSS2_2	56.111	862.767	15.3761	0	15.0065	0.0759371	0.876499	176.155	0.183364	3	152	TRUE	0.507071	57	54	149	2.01027
AEBP1_1	48.9235	1067.38	22.2842	0.186516	9.99222	0.0702116	0.709871	178.172	0.148059	3	144	TRUE	0.116387	54	51	141	14.0978
AEBP2_1	48.4387	873.31	18.2984	0.118038	8.98067	0.0748686	0.672637	140.77	0.168398	3	120	TRUE	0.128253	45	42	117	11.8242
AEBP2_2	51.4638	1019.01	21.8078	0.432826	12.9905	0.101247	1.64016	139.4	0.58586	3	160	TRUE	0.135509	60	57	157	30.5838
AEBP2_3	46.7102	1119.04	24.1008	0.0669383	6.83825	0.0578415	0.508537	217.529	0.0876779	3	152	TRUE	0.157999	57	54	149	6.12174
AFAP1L1_1	48.0913	1076	22.7613	0.160543	9.08196	0.14298	1.79902	46.2976	0.356291	3	88	TRUE	0.110712	33	30	85	43.207
AFAP1L2_1	51.9686	850.495	16.9584	0.223638	12.3917	0.100915	1.22206	104.945	0.326178	3	120	TRUE	0.0967933	45	42	117	32.3852
AFAP1L2_2	51.7258	827.038	16.5094	0.202893	12.1065	0.0936944	1.26413	136.624	0.265562	3	144	TRUE	0.139704	54	51	141	22.252
AFDN_1	50.8702	1341.65	26.4902	0.0548546	10.5387	0.0591748	0.560264	225.331	0.0867322	3	160	TRUE	0.144815	60	57	157	7.90183
AFDN_2	52.6441	1058.01	20.8328	0.260313	13.212	0.0855963	1.17228	166.268	0.233213	3	160	TRUE	0.206531	60	57	157	12.8796
AFF1_1	53.631	740.407	14.7967	0.31442	13.5084	0.111292	1.88266	118.052	0.468784	3	152	TRUE	0.29499	57	54	149	14.8506
AFF1_2	70.4969	634.511	12.2374	0.480356	16.4521	0.101031	1.46986	125.768	14.5756	3	144	TRUE	0.241435	54	51	141	14.0668
AFF2_0	50.3636	948.693	20.1348	0.363451	12.1731	0.15751	2.18324	37.7807	0.838511	3	88	TRUE	0.227805	33	30	85	24.3207
AFF3_1	48.5803	828.923	17.5249	0.18499	9.67738	0.0797587	0.916049	159.813	0.193731	3	144	TRUE	0.261055	54	51	141	6.93673
AFF3_2	52.1501	745.072	15.2284	0.30495	12.6567	0.132651	1.68925	57.705	0.657827	3	96	TRUE	0.24219	36	33	93	16.8383
AFF4_1	55.2079	614.231	12.0055	0.292556	14.0349	0.120779	1.98391	94.5003	0.591386	3	136	TRUE	0.380134	51	48	133	11.6901
AFF4_2	47.698	1218.24	25.7533	0.0957824	8.04104	0.0983767	1.54848	144.002	0.148087	3	160	TRUE	0.310076	60	57	157	11.0006
AFF4_3	50.941	937.04	19.3551	0.308645	12.2165	0.131066	1.78653	63.7644	0.528702	3	104	TRUE	0.292889	39	36	101	14.3074
AFG1L_1	49.1361	1526.23	31.1647	0.0491166	8.82176	0.0574029	0.527215	230.195	0.0748257	3	160	TRUE	0.109982	60	57	157	10.4491
AFG1L_2	52.7137	1068.27	21.1286	0.28905	13.3912	0.148903	3.19276	69.9156	0.464031	3	144	TRUE	0.298219	54	51	141	26.8345
AFG1L_3	50.3744	1116.17	22.4425	0.123999	10.6515	0.0831703	0.664061	102.521	0.19369	3	96	TRUE	0.107452	36	33	93	14.5983
AFG3L2_1	51.0155	753.659	15.2465	0.188532	11.4725	0.126104	2.1627	88.6325	0.370261	3	136	TRUE	0.256827	51	48	133	20.5619
AFG3L2_2	50.283	799.724	16.4651	0.214594	11.1194	0.115312	2.12751	118.588	0.308919	3	160	TRUE	0.389577	60	57	157	12.2875
AFG3L2_3	50.3892	748.609	15.1027	0.109109	10.5622	0.117787	1.66486	86.3923	0.310356	3	120	TRUE	0.262697	45	42	117	14.869
AFMID_1	49.023	1346.48	27.8034	0.143084	9.69544	0.0900091	1.16664	142.402	0.152908	3	144	TRUE	0.119223	54	51	141	24.2887
AFMID_2	48.6272	1522.82	31.5315	0.0968227	8.86726	0.0685236	0.638585	171.583	0.103332	3	136	TRUE	0.144889	51	48	133	9.44137
AFTPH_1	52.2169	1233.34	24.6086	0.314033	13.3424	0.0714673	0.735492	175.619	0.218931	3	144	TRUE	0.0992512	54	51	141	17.7229
AFTPH_2	50.3507	1230.59	24.5469	0.0505367	10.0309	0.0584904	0.547381	227.193	0.0882279	3	160	TRUE	0.237023	60	57	157	3.60659
AGA_1	NA	851.421	16.8733	0.720118	18.6192	0.103505	1.71411	135.872	NA	3	160	TRUE	0.192617	60	57	157	21.7572
AGAP1_1	51.4077	854.843	16.7806	0.0704515	11.2002	0.0739842	0.875786	189.594	0.150042	3	160	TRUE	0.156391	60	57	157	12.6701
AGAP1_2	48.886	876.177	18.0773	0.0715419	8.96523	0.0973724	1.51702	145.644	0.177736	3	160	TRUE	0.231629	60	57	157	15.2851
AGAP1_3	52.2729	824.233	16.0721	0.131148	12.2027	0.127073	2.06689	82.4391	0.339543	3	128	TRUE	0.13337	48	45	125	40.2706
AGAP2_1	48.0343	1358.21	28.4022	0.0593746	7.91498	0.0678403	0.736369	203.466	0.0924836	3	160	TRUE	0.0732189	60	57	157	24.9467
AGAP2_2	48.5754	1298.38	26.9602	0.103132	8.89367	0.0548266	0.480954	237.542	0.0829737	3	160	TRUE	0.118342	60	57	157	8.43974
AGAP3_1	48.1042	1026.66	21.5465	0.0923123	8.40204	0.105962	1.79646	132.118	0.177057	3	160	TRUE	0.181857	60	57	157	24.4545
AGFG1_1	52.4454	1609.03	30.8194	0.0650173	12.069	0.0571883	0.523279	230.795	0.079921	3	160	TRUE	0.089115	60	57	157	13.4193
AGFG1_2	52.9115	1297.6	24.8663	0.144959	12.9547	0.0770262	0.854358	164.833	0.149697	3	144	TRUE	0.119969	54	51	141	16.9241
AGFG2_1	46.4491	1554.34	33.7221	0.114071	7.15412	0.0721643	0.833229	193.579	0.0952045	3	160	TRUE	0.248379	60	57	157	6.48568
AGFG2_2	46.1788	1594.98	34.6911	0.0704852	6.30811	0.0644847	0.598793	190.424	0.0837503	3	144	TRUE	0.176157	54	51	141	6.63307
AGL_1	49.8381	1561.34	31.4648	0.0637993	9.62999	0.0942037	1.41989	150.937	0.12414	3	160	TRUE	0.194031	60	57	157	17.4019
AGL_2	50.1325	1457.64	29.3149	0.106348	10.3048	0.0988626	1.56381	143.214	0.14538	3	160	TRUE	0.166488	60	57	157	23.1173
AGL_3	49.9079	1452.92	29.3434	0.103241	10.0765	0.115666	2.14059	118.097	0.168727	3	160	TRUE	0.211944	60	57	157	25.0642
AGMAT_0	59.6306	502.622	9.13527	0.253276	15.7494	0.16451	2.59811	37.0409	1.20234	3	96	TRUE	0.159033	36	33	93	43.2224
AGO1_1	52.0007	1050.71	21.2998	0.332589	13.1074	0.122379	2.39628	109.07	0.41436	3	160	TRUE	0.264955	60	57	157	22.1566
AGO1_2	52.2069	964.704	19.2262	0.263274	12.8412	0.0909038	1.32216	156.642	0.260882	3	160	TRUE	0.204362	60	57	157	15.0657
AGO2_1	52.2163	989.897	19.8874	0.302684	13.0436	0.104376	1.7431	134.53	0.331991	3	160	TRUE	0.225656	60	57	157	18.5221
AGO2_2	52.9697	1006.46	20.2489	0.356483	13.683	0.111837	2.0012	123.484	0.436851	3	160	TRUE	0.310109	60	57	157	15.0202
AGO3_1	50.6086	1098.61	22.3684	0.241692	11.7129	0.0919561	1.35295	154.801	0.217625	3	160	TRUE	0.202393	60	57	157	15.658
AGPAT5_1	50.7949	892.908	17.9326	0.149022	11.1428	0.215816	4.09873	10.0664	0.644886	3	88	TRUE	0.252386	33	30	85	43.1798
AGPAT5_2	49.6177	876.15	17.8323	0.0799892	9.68176	0.0843207	0.682558	101.202	0.207554	3	96	TRUE	0.18995	36	33	93	7.30854
AGRN_1	53.1259	639.702	12.3798	0.143606	12.7246	0.103221	0.852373	68.1552	0.450512	3	80	TRUE	0.151617	30	27	77	13.181
AGTPBP1_1	49.4521	1314.35	26.6754	0.0463247	9.1252	0.0431262	0.297579	275.95	0.0609321	3	160	TRUE	0.10456	60	57	157	5.08465
AGTPBP1_2	50.129	1234.32	24.8593	0.105265	10.2888	0.0480071	0.368749	258.795	0.0778493	3	160	TRUE	0.0714263	60	57	157	11.4656
AGTPBP1_3	49.2922	1469.87	29.8576	0.0187218	8.66652	0.0613753	0.572573	208.515	0.0808471	3	152	TRUE	0.169809	57	54	149	6.54459
AGTRAP_0	52.8638	960.171	18.454	0.126199	12.7171	0.0717082	0.658185	155.675	0.174589	3	128	TRUE	0.241644	48	45	125	4.78828
AHCTF1_1	56.011	1036.35	19.0679	0.2159	15.3779	0.0957306	1.39298	140.946	0.276798	3	152	TRUE	0.436963	57	54	149	6.0369
AHCTF1_2	51.8295	1258.19	24.3724	0.0461314	11.389	0.0705625	0.796652	197.171	0.109261	3	160	TRUE	0.293045	60	57	157	4.7335
AHCY_1	63.3846	846.878	13.3609	0	19.3747	0.080113	1.02689	176.861	0.406862	3	160	TRUE	0.385603	60	57	157	4.58079
AHCY_2	61.5276	484.152	7.86885	0	17.0458	0.0840076	1.01625	152.339	0.441758	3	144	TRUE	0.418987	54	51	141	3.94104
AHCYL1_1	57.7577	572.628	9.91431	0	15.5819	0.0887417	1.26001	160.494	0.307861	3	160	TRUE	0.310314	60	57	157	8.42965
AHCYL1_2	54.6495	598.688	11.019	0.0309768	13.5853	0.107189	1.74639	123.762	0.327636	3	152	TRUE	0.616401	57	54	149	5.05829
AHCYL2_2	61.2804	439.48	7.17162	0	16.6448	0.0975804	1.52351	145.302	0.510709	3	160	TRUE	0.393933	60	57	157	7.89802
AHDC1_1	52.456	833.707	17.4554	0.395134	13.1215	0.0948386	1.36714	142.369	0.50039	3	152	TRUE	0.26294	57	54	149	11.5874
AHDC1_2	48.8581	914.071	19.1465	0.177289	9.83115	0.11037	1.94904	125.597	0.236923	3	160	TRUE	0.272628	60	57	157	16.9369
AHI1_0	49.5011	1035.77	21.9511	0.320959	11.5111	0.0901765	0.975816	118.446	0.319843	3	120	TRUE	0.219065	45	42	117	9.62313
AHNAK_1	59.7797	785.448	16.0261	0.472129	14.9198	0.143978	2.32173	58.1454	4.05876	3	112	TRUE	0.113705	42	39	109	54.2731
AHNAK_2	58.9282	843.092	16.9686	0.465077	15.1417	0.137741	2.58028	76.6279	2.42453	3	136	TRUE	0.171316	51	48	133	38.9621
AHNAK_3	NA	928.109	18.5497	0.526362	16.0567	0.154718	3.25551	60.8212	NA	3	136	TRUE	0.378587	51	48	133	21.0559
AHNAK2_3	NA	895.132	18.3484	0.617091	16.7362	0.130534	1.77208	64.1867	NA	3	104	TRUE	0.155913	39	36	101	29.0818
AHSA1_1	50.7706	1660.27	32.7696	0.0329848	10.2201	0.0434914	0.302641	274.601	0.0549056	3	160	TRUE	0.104742	60	57	157	5.20413
AHSA1_2	50.9977	1334.01	26.2658	0.0509414	10.6287	0.0518887	0.43079	246.355	0.0762177	3	160	TRUE	0.150843	60	57	157	5.11182
AHSG_0	NA	823.65	16.3384	0.68322	18.1654	0.144487	3.34024	82.5003	NA	3	160	TRUE	0.202561	60	57	157	42.6655
AIDA_0	50.3107	1169.86	23.3171	0.0312402	9.84932	0.0343451	0.188734	312.377	0.0520146	3	160	TRUE	0.0411754	60	57	157	9.87077
AIF1_1	54.7143	864.691	16.0597	0.112894	14.0824	0.0760748	0.925979	185.136	0.190253	3	160	TRUE	0.114555	60	57	157	19.5101
AIF1L_0	54.4212	798.323	14.8908	0.0993262	13.7664	0.130306	1.90171	69.3207	0.400996	3	112	TRUE	0.141998	42	39	109	34.6354
AIFM2_1	52.3108	853.659	16.3437	0.0122146	11.7292	0.095686	1.02545	103.907	0.223351	3	112	TRUE	0.236202	42	39	109	9.3388
AIMP1_1	48.5641	1327.69	27.5801	0.107134	8.92525	0.0824103	1.08663	172.337	0.124053	3	160	TRUE	0.156554	60	57	157	16.3637
AIMP1_2	48.0978	1555.32	32.455	0.0558058	7.91002	0.0401727	0.258215	287.301	0.0511427	3	160	TRUE	0.0385404	60	57	157	15.6996
AIMP2_1	47.9598	1567.11	32.8008	0.0589207	7.81606	0.0513863	0.422489	247.911	0.0649999	3	160	TRUE	0.112815	60	57	157	7.56067
AIMP2_2	48.1266	1474.45	30.7601	0.0579243	7.96981	0.0459533	0.320979	252.501	0.0618197	3	152	TRUE	0.0685164	57	54	149	10.167
AIP_1	49.067	1365.44	28.0106	0.0834289	9.12722	0.0463751	0.344104	264.329	0.067065	3	160	TRUE	0.0765619	60	57	157	9.62508
AIP_2	48.5888	1468.83	30.2755	0.0223108	8.01295	0.0354144	0.200669	307.472	0.0451651	3	160	TRUE	0.0340974	60	57	157	13.4556
AJUBA_1	50.2967	803.869	16.3739	0.161941	10.8092	0.0839122	1.1266	169.447	0.199547	3	160	TRUE	0.186251	60	57	157	13.9064
AJUBA_2	49.0021	922.019	18.9122	0.0458923	8.83015	0.0710925	0.808662	195.974	0.121749	3	160	TRUE	0.146449	60	57	157	12.4547
AK1_0	51.5541	1133.03	22.1727	0.0887054	11.4273	0.0820611	0.915826	147.064	0.155175	3	136	TRUE	0.0628861	51	48	133	37.5815
AK2_1	64.2124	1771.71	27.5914	0	21.0384	0.0758419	0.782271	157.783	2.10181	3	136	TRUE	0.287626	51	48	133	4.76514
AK2_2	64.7054	626.706	9.68554	0	19.0365	0.104582	1.66248	127.504	1.22806	3	152	TRUE	0.350916	57	54	149	10.3129
AK3_1	56.9454	1339.47	23.522	0	15.9657	0.0719303	0.827834	194.099	0.125436	3	160	TRUE	0.409243	60	57	157	2.8173
AK3_2	57.7891	1315.23	22.7592	0	16.6888	0.11512	2.01439	112.912	0.226308	3	152	TRUE	0.44196	57	54	149	9.81701
AK4_1	54.5316	1135.3	20.8192	0	13.7261	0.109565	1.92071	126.768	0.188415	3	160	TRUE	0.356803	60	57	157	12.0728
AK4_2	55.3762	1344.21	24.3375	0.0306483	14.6208	0.124673	2.36259	100.794	0.210824	3	152	TRUE	0.475107	57	54	149	10.9619
AK5_1	50.6978	900.3	17.9455	0.0854108	10.662	0.149927	3.41669	72.7571	0.300025	3	152	TRUE	0.204772	57	54	149	43.28
AK5_2	48.526	877.501	18.1695	0.0413856	8.37812	0.127883	1.30833	51.016	0.315677	3	80	TRUE	0.0709412	30	27	77	49.7432
AK6_1	46.9556	1579.28	33.7809	0.0684861	6.99858	0.0365479	0.21372	302.431	0.04442	3	160	TRUE	0.0530871	60	57	157	8.33431
AKAP1_1	50.7878	1000.43	20.7395	0.323481	12.2743	0.0946742	1.43411	150.14	0.309263	3	160	TRUE	0.366824	60	57	157	8.014
AKAP1_2	NA	1858.4	39.9036	0.558803	14.7966	0.165218	2.40212	33.5767	NA	3	88	TRUE	0.440359	33	30	85	12.6222
AKAP1_3	47.5189	1431.87	30.3273	0.0884833	7.77572	0.0619657	0.61436	217.958	0.0836806	3	160	TRUE	0.124667	60	57	157	10.8192
AKAP10_1	45.7407	1824.45	40.0155	0.060373	5.74258	0.0487872	0.38083	256.216	0.0573537	3	160	TRUE	0.0887413	60	57	157	9.06596
AKAP10_2	46.4078	1326.76	28.7976	0.0940536	6.86155	0.0949473	1.4424	149.679	0.132191	3	160	TRUE	0.239662	60	57	157	13.8228
AKAP11_1	50.4736	1060.55	21.0482	0.017817	9.94093	0.0722331	0.83482	193.427	0.114665	3	160	TRUE	0.12762	60	57	157	15.2633
AKAP11_2	51.1539	994.283	19.6062	0.0778033	11.0061	0.0638368	0.652021	213.198	0.117101	3	160	TRUE	0.0951568	60	57	157	16.1189
AKAP12_1	NA	556.781	11.0433	0.733922	18.8488	0.133316	2.8437	95.3754	NA	3	160	TRUE	0.208889	60	57	157	34.7422
AKAP12_2	NA	733.158	14.5534	0.556804	16.654	0.141728	3.21388	85.5855	NA	3	160	TRUE	0.134036	60	57	157	63.2893
AKAP13_1	52.9632	869.423	17.1775	0.266616	13.2409	0.0698045	0.740646	188.954	0.227558	3	152	TRUE	0.0771628	57	54	149	23.7254
AKAP13_2	48.7211	1342.78	27.7169	0.0723518	8.69749	0.0827678	1.09608	171.644	0.117962	3	160	TRUE	0.160185	60	57	157	16.0928
AKAP13_3	51.7565	984.001	19.0605	0.0235942	11.2358	0.0509711	0.415688	249.209	0.0891653	3	160	TRUE	0.0835124	60	57	157	10.9557
AKAP17A_1	47.2765	1412.16	30.0474	0.0812276	7.46853	0.127382	2.5962	102.66	0.170082	3	160	TRUE	0.164317	60	57	157	40.7648
AKAP17A_2	46.9356	1603.53	34.3057	0.065837	6.94357	0.0746062	0.890572	188.255	0.0894716	3	160	TRUE	0.0719576	60	57	157	31.3349
AKAP17A_3	47.8691	1223.45	25.8987	0.144315	8.73307	0.110244	1.94462	125.779	0.180712	3	160	TRUE	0.24426	60	57	157	19.174
AKAP5_0	58.9159	505.515	8.58029	0	15.9492	0.0895857	1.09148	135.133	0.375471	3	136	TRUE	0.28146	51	48	133	7.97423
AKAP7_0	53.3625	727.302	13.6295	0	12.6251	0.0587913	0.553026	226.372	0.1342	3	160	TRUE	0.159781	60	57	157	6.77897
AKAP8_1	49.1284	1088.29	22.4081	0.112973	9.48651	0.0567505	0.515299	232.024	0.0977159	3	160	TRUE	0.211654	60	57	157	3.95153
AKAP8_2	50.0385	1152.11	23.5082	0.19174	10.9278	0.0621456	0.617932	217.494	0.123991	3	160	TRUE	0.295886	60	57	157	2.99792
AKAP8L_1	46.5717	1413.44	30.4396	0.0428974	6.32317	0.0363285	0.211162	303.394	0.0456592	3	160	TRUE	0.0275989	60	57	157	18.3197
AKAP8L_2	47.0809	1248.48	26.7176	0.090548	7.42593	0.0661972	0.701131	207.389	0.0958043	3	160	TRUE	0.0859594	60	57	157	19.7119
AKAP9_1	46.1967	1400.74	30.4373	0.0547742	6.13222	0.0471671	0.355957	261.619	0.0604391	3	160	TRUE	0.0498242	60	57	157	16.9237
AKAP9_2	46.9368	1198.44	25.7468	0.0961738	7.37488	0.0516409	0.426685	247.121	0.076916	3	160	TRUE	0.102933	60	57	157	8.66332
AKAP9_3	46.5672	1279.82	27.6398	0.0724709	6.7314	0.0509155	0.414783	249.384	0.0701791	3	160	TRUE	0.075035	60	57	157	12.4715
AKIRIN2_0	50.4902	1074.11	21.4178	0.0671313	10.321	0.0522269	0.436424	245.315	0.0878422	3	160	TRUE	0.0929927	60	57	157	10.1722
AKNA_1	50.1606	960.611	19.6753	0.204114	11.0441	0.0567859	0.515942	231.925	0.131031	3	160	TRUE	0.0988208	60	57	157	11.6262
AKNA_2	54.0116	939.889	19.4135	0.433131	13.9773	0.112684	2.03162	122.277	0.724991	3	160	TRUE	0.195629	60	57	157	25.85
AKNA_3	50.3925	943.913	19.2115	0.190675	11.1174	0.062479	0.62458	216.638	0.142435	3	160	TRUE	0.223752	60	57	157	4.93421
AKR1A1_1	52.4268	1983.36	37.8777	0.0227779	11.7196	0.0423616	0.287121	278.812	0.0498391	3	160	TRUE	0.141311	60	57	157	2.8421
AKR1A1_2	53.0737	1534.99	29.0233	0.0482671	12.5509	0.0550249	0.460217	225.117	0.0804591	3	152	TRUE	0.146606	57	54	149	5.90242
AKR1B1_1	56.202	2557.34	45.5803	0.0373651	15.4392	0.0659925	0.696801	207.884	0.0727351	3	160	TRUE	0.381778	60	57	157	2.27278
AKR1B1_2	53.2997	862.047	16.1736	0	12.5855	0.0757223	0.917419	185.879	0.150671	3	160	TRUE	0.511859	60	57	157	2.18238
AKR1C3_2	50.1685	1013.01	20.4568	0.116228	10.4122	0.105664	1.51841	112.684	0.214226	3	136	TRUE	0.121384	51	48	133	31.89
AKR7A2_1	53.7435	1274.17	23.8657	0.0728136	13.2994	0.0844923	1.14223	168.345	0.143423	3	160	TRUE	0.336324	60	57	157	6.60012
AKR7A2_2	53.5315	2065.29	38.6345	0.0261218	12.8166	0.0652633	0.681488	209.662	0.0770665	3	160	TRUE	0.257466	60	57	157	4.53621
AKT1_1	47.5262	1325.83	27.9431	0.0226086	7.00916	0.0253598	0.102899	360.904	0.0328913	3	160	TRUE	0.0314023	60	57	157	6.27122
AKT1S1_1	54.5716	1082.43	21.055	0.35237	14.6978	0.0457296	0.334591	266.572	0.175392	3	160	TRUE	0.125344	60	57	157	4.59812
AKT2_1	49.9784	1142.88	23.0301	0.0750585	9.90453	0.0556005	0.494627	235.3	0.0897226	3	160	TRUE	0.132554	60	57	157	7.52364
AKT2_2	48.9667	1205.7	24.6655	0.0208752	8.43849	0.0353939	0.200437	307.564	0.0502871	3	160	TRUE	0.079254	60	57	157	4.21157
AKT3_1	51.8771	1084.92	20.9882	0.036076	11.3983	0.0582533	0.542952	227.842	0.0976315	3	160	TRUE	0.10379	60	57	157	11.6546
AKTIP_0	50.7611	1281.41	25.4695	0.100927	10.8119	0.105689	1.78724	132.53	0.169638	3	160	TRUE	0.11339	60	57	157	40.66
AL022312.1_0	54.2589	718.826	13.2481	0	13.375	0.0688604	0.606944	160.862	0.187151	3	128	TRUE	0.291352	48	45	125	3.00889
AL159141.1_1	48.9351	1220.82	25.3359	0.16085	9.78505	0.125811	2.02604	83.7166	0.247278	3	128	TRUE	0.0796735	48	45	125	67.8589
AL159141.1_2	48.1122	1310.38	27.3778	0.0661084	8.07074	0.079344	0.805821	142.723	0.124972	3	128	TRUE	0.0430419	48	45	125	49.2271
ALAD_1	NA	606.904	11.5466	0.67157	18.6904	0.0962049	1.40682	140.195	NA	3	152	TRUE	0.125112	57	54	149	28.2672
ALAD_2	56.6879	901.492	17.8394	0.42791	15.1108	0.110363	1.94879	125.607	0.760463	3	160	TRUE	0.192176	60	57	157	25.177
ALAS1_1	50.3119	866.187	17.456	0.106544	10.4712	0.0590809	0.558488	225.586	0.120616	3	160	TRUE	0.132112	60	57	157	8.88942
ALAS1_2	48.6508	1058.18	21.9265	0.0806588	8.76667	0.0483427	0.373923	257.68	0.0792682	3	160	TRUE	0.115247	60	57	157	6.1823
ALB_3	82.7829	283.539	3.42509	0	19.2475	0.105648	1.33938	99.4444	39.9463	3	120	TRUE	0.253163	45	42	117	11.9523
ALCAM_1	NA	1144.35	23.0298	0.663156	17.6166	0.120978	1.75629	83.1848	NA	3	120	TRUE	0.272579	45	42	117	15.1633
ALCAM_2	NA	1225.01	25.0756	0.682646	17.5924	0.159408	2.84602	46.7432	NA	3	112	TRUE	0.292805	42	39	109	24.3709
ALDH16A1_1	64.956	432.798	6.66293	0	17.8932	0.0555642	0.469282	223.634	0.810549	3	152	TRUE	0.179912	57	54	149	4.438
ALDH16A1_2	57.6651	686.157	13.5172	0.400876	15.0094	0.138581	2.91912	84.7189	1.00014	3	152	TRUE	0.274487	57	54	149	26.5849
ALDH18A1_1	52.4089	1951.29	37.3066	0.035889	11.8048	0.071605	0.738327	175.342	0.0911091	3	144	TRUE	0.292711	54	51	141	4.20892
ALDH18A1_2	52.6058	1784.74	34.1216	0.0885184	12.3819	0.0833705	0.945286	144.911	0.123341	3	136	TRUE	0.375412	51	48	133	4.20612
ALDH1A1_1	61.3227	652.405	11.8555	0.351883	16.7617	0.207932	6.91771	24.2569	1.67129	3	160	TRUE	0.243709	60	57	157	75.4292
ALDH1A1_2	54.3178	850.786	16.5736	0.298842	14.117	0.212878	6.8882	19.4707	0.802523	3	152	TRUE	0.20348	57	54	149	90.6471
ALDH1B1_1	52.3822	1115.25	21.3443	0.0261566	11.8127	0.0860064	1.12436	157.228	0.145986	3	152	TRUE	0.302991	57	54	149	7.48
ALDH1B1_2	53.1505	1119.42	21.3602	0.129195	13.0227	0.143296	2.79258	71.2512	0.309372	3	136	TRUE	0.249811	51	48	133	28.2037
ALDH1B1_3	54.908	1036.33	19.4721	0.22506	14.6352	0.234906	4.41447	2.37046	0.918941	3	80	TRUE	0.137771	30	27	77	88.5275
ALDH2_1	54.7497	946.866	17.2944	0	13.9014	0.10921	1.33579	89.1013	0.261556	3	112	TRUE	0.225217	42	39	109	13.7819
ALDH2_2	55.7403	1056.34	19.8812	0.302726	15.3119	0.250079	7.50474	-3.95521	0.985402	3	120	TRUE	0.223765	45	42	117	90.6429
ALDH3A2_1	50.2742	1106.71	22.1369	0.0579966	10.0449	0.0726205	0.632848	144.428	0.136246	3	120	TRUE	0.119598	45	42	117	11.9547
ALDH3A2_2	50.5572	1092.26	21.7663	0.0747281	10.4362	0.0721456	0.624598	145.216	0.140971	3	120	TRUE	0.135245	45	42	117	10.0795
ALDH4A1_1	51.3277	1692.31	33.0348	0.0310833	10.7406	0.0830346	1.10316	171.129	0.106084	3	160	TRUE	0.364264	60	57	157	5.58717
ALDH4A1_2	51.5215	1268.82	24.8042	0.0811759	11.3447	0.1524	2.97291	59.1752	0.274073	3	128	TRUE	0.402829	48	45	125	17.7224
ALDH5A1_1	58.4535	1750.8	29.9521	0	17.4036	0.109953	1.7409	113.582	0.187243	3	144	TRUE	0.438385	54	51	141	8.2144
ALDH5A1_2	57.2162	905.443	15.8249	0	15.9205	0.127719	2.47945	97.1255	0.322983	3	152	TRUE	0.65798	57	54	149	7.63838
ALDH6A1_1	51.1389	1459.4	28.738	0.0906241	11.0681	0.0669864	0.717949	205.492	0.099512	3	160	TRUE	0.260029	60	57	157	4.85057
ALDH6A1_2	50.7379	1643.82	32.4809	0.0396594	10.2501	0.0671912	0.722346	205.004	0.0858397	3	160	TRUE	0.234154	60	57	157	5.74267
ALDH7A1_1	53.3632	1279.51	24.0234	0.0225009	12.7036	0.078089	0.975664	180.955	0.12165	3	160	TRUE	0.194747	60	57	157	11.0448
ALDH7A1_2	54.6208	975.622	17.9937	0.0618359	13.96	0.152669	3.72926	73.687	0.320692	3	160	TRUE	0.502233	60	57	157	17.6979
ALDH9A1_1	59.9495	1297.07	21.6361	0	18.3494	0.0798409	1.01993	177.405	0.209238	3	160	TRUE	0.397473	60	57	157	4.31347
ALDH9A1_2	56.62	662.117	11.6941	0	15.094	0.070666	0.75904	187.09	0.216871	3	152	TRUE	0.298933	57	54	149	4.24694
ALDOC_1	60.1161	1339.98	22.2899	0	18.5046	0.0685885	0.752701	201.711	0.182127	3	160	TRUE	0.37775	60	57	157	2.73397
ALDOC_2	58.0021	674.389	11.627	0	16.0463	0.0735514	0.865569	190.533	0.234327	3	160	TRUE	0.38239	60	57	157	3.48037
ALG1_0	52.7197	895.824	17.0818	0.042874	12.2264	0.0891012	1.0162	127.878	0.198797	3	128	TRUE	0.28332	48	45	125	7.18541
ALG13_1	51.031	915.049	17.9812	0.0243657	10.58	0.0639826	0.655003	212.833	0.114516	3	160	TRUE	0.195971	60	57	157	6.45173
ALG13_2	45.6433	1169.78	25.7992	0.0783148	6.01144	0.0731085	0.513105	114.9	0.135979	3	96	TRUE	0.1296	36	33	93	8.33945
ALG2_2	51.0922	932.612	18.5985	0.145892	11.3726	0.118075	1.67301	86.0995	0.293506	3	120	TRUE	0.215225	45	42	117	18.8685
ALG5_0	53.0606	1079.45	20.7186	0.156298	13.0601	0.125725	2.27618	94.2795	0.283457	3	144	TRUE	0.293759	54	51	141	18.6575
ALKBH1_1	47.6905	1174.01	24.8271	0.0946248	8.02784	0.0508405	0.413562	249.62	0.0779893	3	160	TRUE	0.159771	60	57	157	4.37527
ALKBH1_2	50.1863	837.181	16.8833	0.0914031	10.2684	0.0682983	0.746346	202.389	0.138517	3	160	TRUE	0.189277	60	57	157	8.10653
ALKBH2_0	51.3712	875.574	17.4337	0.161345	11.6628	0.0734227	0.862544	190.813	0.171275	3	160	TRUE	0.186056	60	57	157	10.0148
ALKBH3_0	53.0063	939.54	18.6007	0.291691	13.438	0.0858503	1.06132	149.214	0.294505	3	144	TRUE	0.116686	54	51	141	22.3817
ALKBH4_1	49.5264	1390.44	28.3606	0.124354	9.94215	0.0467496	0.349684	263.042	0.0720348	3	160	TRUE	0.0645263	60	57	157	12.1723
ALKBH5_1	49.7394	976.466	20.51	0.292281	11.3988	0.0936283	1.4026	151.917	0.27022	3	160	TRUE	0.266201	60	57	157	11.7584
ALKBH5_2	51.0112	1108.36	23.3955	0.405651	12.9017	0.0956582	1.24447	126.213	0.472098	3	136	TRUE	0.22347	51	48	133	12.6595
ALKBH6_0	49.4056	1279.72	26.5355	0.234539	10.8712	0.0687325	0.755865	201.375	0.141545	3	160	TRUE	0.0979527	60	57	157	18.5002
ALKBH7_0	48.4308	959.879	20.0256	0.0930962	8.71784	0.0654493	0.685378	209.207	0.115063	3	160	TRUE	0.0978268	60	57	157	16.5429
ALKBH8_1	48.1875	1329.19	27.7931	0.0944639	8.4527	0.0366744	0.215201	301.878	0.0534393	3	160	TRUE	0.0783698	60	57	157	4.80909
ALKBH8_2	47.5994	1574.36	33.1434	0.0330094	7.15663	0.0278713	0.12429	345.795	0.0333426	3	160	TRUE	0.0298601	60	57	157	8.71047
ALMS1_1	49.0057	831.745	17.7894	0.279123	10.7201	0.0666502	0.710761	206.297	0.199235	3	160	TRUE	0.239884	60	57	157	5.40669
ALMS1_2	55.2148	674.279	13.6682	0.383451	14.0068	0.068164	0.706242	192.569	0.406227	3	152	TRUE	0.153731	57	54	149	9.91683
ALMS1_3	50.7098	763.644	16.0637	0.316898	11.8952	0.0683728	0.673178	181.993	0.270976	3	144	TRUE	0.181329	54	51	141	7.49919
ALOX15_0	51.2847	1296.89	25.4428	0.0716846	11.0587	0.104265	1.30453	101.026	0.187281	3	120	TRUE	0.247136	45	42	117	11.919
ALOX5_1	54.0403	648.365	11.9978	0	13.1429	0.159123	3.03843	50.2964	0.48052	3	120	TRUE	0.422404	45	42	117	17.2525
ALOX5_2	55.1664	813.11	14.7392	0	14.1933	0.0810685	0.630922	104.978	0.244025	3	96	TRUE	0.262722	36	33	93	3.94962
ALPK1_1	46.0228	1452.65	31.7428	0.0820183	6.3403	0.0692599	0.767509	200.152	0.0905169	3	160	TRUE	0.118736	60	57	157	15.05
ALPK1_2	47.2669	1069.76	22.8753	0.107862	7.82651	0.113121	2.04743	121.657	0.184642	3	160	TRUE	0.245945	60	57	157	20.1752
ALS2_1	49.8953	1049.69	21.1048	0.0323243	9.50014	0.0483412	0.373899	257.685	0.0772632	3	160	TRUE	0.0744749	60	57	157	11.0739
ALS2_2	48.3871	1363.02	28.3239	0.0717608	8.38065	0.0676772	0.732833	203.851	0.0947892	3	160	TRUE	0.0872287	60	57	157	20.386
ALS2_3	49.0145	1199.02	24.7236	0.114922	9.40148	0.0782993	0.931879	171.498	0.13097	3	152	TRUE	0.10211	57	54	149	22.4223
ALYREF_1	55.5262	1691.06	31.1929	0.260893	15.6189	0.106098	1.53093	112.125	0.260023	3	136	TRUE	0.515602	51	48	133	5.45635
AMACR_1	53.4868	814.514	15.2283	0	12.7508	0.104348	1.74217	134.573	0.219018	3	160	TRUE	0.464229	60	57	157	7.58236
AMACR_2	54.1014	1341.81	24.8561	0.0264268	13.4184	0.108607	1.32109	89.721	0.203298	3	112	TRUE	0.444023	42	39	109	5.52066
AMBRA1_1	46.7261	1096.66	23.5428	0.0351117	6.47807	0.047141	0.355563	261.708	0.0676166	3	160	TRUE	0.0919659	60	57	157	7.89477
AMBRA1_2	47.4423	962.747	20.4958	0.0917544	7.83802	0.0433839	0.301146	274.997	0.073752	3	160	TRUE	0.138576	60	57	157	3.23129
AMBRA1_3	47.6587	906.449	19.1775	0.0730427	7.866	0.0667041	0.676314	195.86	0.11805	3	152	TRUE	0.116888	57	54	149	13.2059
AMD1_1	53.1316	708.065	13.3266	0	12.4224	0.0592861	0.562376	225.031	0.136585	3	160	TRUE	0.078544	60	57	157	16.967
AMDHD2_1	55.8042	609.79	10.9273	0	14.411	0.106899	1.82838	130.709	0.324113	3	160	TRUE	0.611165	60	57	157	5.48571
AMER1_0	52.7736	908.298	19.6583	0.456728	13.1558	0.111996	1.80621	110.931	0.994457	3	144	TRUE	0.209709	54	51	141	21.0475
AMFR_1	52.3489	855.049	17.0165	0.247409	12.7534	0.119986	2.30347	112.23	0.358681	3	160	TRUE	0.349581	60	57	157	15.3949
AMMECR1_1	45.4523	1531.31	33.7819	0.0436705	5.25511	0.0466276	0.347861	263.46	0.0563445	3	160	TRUE	0.0773406	60	57	157	9.63423
AMMECR1_2	48.2405	906.107	19.0704	0.12487	8.86829	0.0904244	1.17743	141.74	0.182096	3	144	TRUE	0.298094	54	51	141	8.15547
AMMECR1L_0	44.3938	1551.96	35.0958	0.0639604	4.59282	0.0643657	0.56344	180.096	0.0797327	3	136	TRUE	0.150636	51	48	133	7.59324
AMN1_0	50.7646	903.83	17.8747	0.0339835	10.3948	0.0567034	0.514445	232.157	0.102624	3	160	TRUE	0.0818105	60	57	157	14.5659
AMOT_1	49.1792	1189.87	24.683	0.193231	10.2843	0.0661862	0.700898	207.415	0.127158	3	160	TRUE	0.120847	60	57	157	13.2207
AMOT_2	47.7807	1460.79	30.7883	0.0969095	8.11097	0.0523553	0.438572	244.922	0.0716899	3	160	TRUE	0.110581	60	57	157	8.16974
AMOTL1_1	48.5501	1214.89	25.6134	0.222813	10.1025	0.0904171	1.24264	149.626	0.185901	3	152	TRUE	0.275939	57	54	149	9.66653
AMOTL1_2	47.3264	1657.82	35.1622	0.0621481	7.25621	0.0469958	0.353377	262.201	0.0555746	3	160	TRUE	0.0731973	60	57	157	10.543
AMPD2_1	59.2243	1427.56	24.1043	0	17.9155	0.0657232	0.656569	198.112	0.147623	3	152	TRUE	0.289822	57	54	149	3.49163
AMPD2_2	56.9366	782.062	13.7357	0	15.5424	0.0657161	0.656428	198.128	0.182118	3	152	TRUE	0.393448	57	54	149	1.84429
AMPD3_1	55.5748	841.218	15.1367	0	14.5518	0.092809	1.37816	153.324	0.214755	3	160	TRUE	0.331823	60	57	157	8.68542
AMPD3_2	54.2581	937.462	17.2778	0	13.4596	0.0904762	1.30975	157.397	0.177148	3	160	TRUE	0.412495	60	57	157	5.99132
AMZ2_1	48.1821	1201.83	25.0658	0.0576326	8.06515	0.0564313	0.509518	232.927	0.0823018	3	160	TRUE	0.127915	60	57	157	8.21702
AMZ2_2	48.2093	1172.05	24.4514	0.065195	8.17825	0.0708548	0.722938	176.859	0.111772	3	144	TRUE	0.135333	54	51	141	12.0042
ANAPC1_1	50.4051	953.289	18.9791	0.0322149	10.0248	0.0461295	0.340469	265.178	0.0794825	3	160	TRUE	0.106966	60	57	157	6.01273
ANAPC1_2	49.6795	965.043	19.4254	0	9.07782	0.0460233	0.338902	265.547	0.0739718	3	160	TRUE	0.139835	60	57	157	3.92112
ANAPC1_3	50.015	894.875	17.9464	0.0264178	9.64487	0.0565568	0.460608	209.314	0.104893	3	144	TRUE	0.156538	54	51	141	5.37034
ANAPC16_0	51.4227	1063.9	21.2865	0.224808	12.1679	0.0785695	0.987706	179.973	0.186264	3	160	TRUE	0.22907	60	57	157	9.12202
ANAPC2_1	49.5405	1079.26	21.8103	0.0122587	8.97554	0.0412954	0.27285	282.891	0.062743	3	160	TRUE	0.103104	60	57	157	4.53467
ANAPC2_2	50.0977	983.059	19.6732	0.024563	9.66311	0.062015	0.615339	217.83	0.102782	3	160	TRUE	0.134772	60	57	157	9.8215
ANAPC4_1	51.0132	1026.72	20.1507	0.0118805	10.4372	0.0420181	0.282484	280.115	0.0687186	3	160	TRUE	0.0953443	60	57	157	5.40624
ANAPC4_2	51.1537	1016.75	19.9647	0.0423021	10.7741	0.0508907	0.393659	236.989	0.0897745	3	152	TRUE	0.111598	57	54	149	6.97398
ANAPC5_1	49.682	936.787	18.8556	0	9.10023	0.0505692	0.40916	250.476	0.0827686	3	160	TRUE	0.186708	60	57	157	3.28169
ANAPC5_2	50.5845	878.476	17.4428	0.0367268	10.2557	0.0474096	0.359627	260.799	0.0871901	3	160	TRUE	0.104322	60	57	157	6.74076
ANAPC5_3	50.4781	870.555	17.3791	0.0622359	10.3254	0.0606681	0.588899	221.344	0.115864	3	160	TRUE	0.118376	60	57	157	10.9481
ANAPC7_1	50.2131	921.764	18.3629	0.00290136	9.65218	0.0438445	0.307575	273.307	0.0739664	3	160	TRUE	0.0967796	60	57	157	5.99931
ANAPC7_2	50.6635	859.402	17.0435	0.0386909	10.3492	0.0585843	0.54914	226.936	0.10994	3	160	TRUE	0.23562	60	57	157	3.66502
ANGEL1_0	48.9194	1166.25	23.9798	0.0650999	8.836	0.0617474	0.610038	218.523	0.0944099	3	160	TRUE	0.125049	60	57	157	10.6826
ANGEL2_1	47.3256	1095.52	23.2507	0.0485486	7.19955	0.0438697	0.307928	273.215	0.0649611	3	160	TRUE	0.0735737	60	57	157	8.77354
ANGEL2_2	48.622	974.948	20.2864	0.104634	8.9875	0.0512829	0.420789	248.234	0.0915292	3	160	TRUE	0.143822	60	57	157	5.30431
ANGPTL2_0	52.7893	770.171	14.981	0.161978	12.6738	0.153561	2.07513	40.0151	0.565652	3	88	TRUE	0.111721	33	30	85	49.7938
ANK2_1	51.685	888.159	17.5884	0.166286	11.9377	0.154666	2.67923	50.1252	0.438314	3	112	TRUE	0.231695	42	39	109	29.524
ANK2_2	51.6777	875.573	17.3009	0.150453	11.8455	0.113123	1.53561	91.2413	0.302783	3	120	TRUE	0.199745	45	42	117	18.6304
ANK2_3	51.9354	1125.79	21.9268	0.110603	11.8983	0.0852734	0.698068	100.124	0.203293	3	96	TRUE	0.12417	36	33	93	13.0253
ANKFY1_1	46.0151	1926.2	41.9751	0.0542501	5.90443	0.0523586	0.438627	244.912	0.0596391	3	160	TRUE	0.0652777	60	57	157	15.7534
ANKFY1_2	46.2686	1691.26	36.7421	0.086111	6.60482	0.0585152	0.520452	215.769	0.0733263	3	152	TRUE	0.115838	57	54	149	9.6379
ANKFY1_3	46.3824	1724.43	37.3814	0.0917911	6.78657	0.0532683	0.454002	242.156	0.0645548	3	160	TRUE	0.183094	60	57	157	4.07543
ANKH_0	52.0519	920.155	18.0855	0.167456	12.2435	0.124467	1.73511	74.4548	0.350008	3	112	TRUE	0.420853	42	39	109	8.72795
ANKIB1_1	48.4861	1153.76	24.1703	0.156212	9.36394	0.0651979	0.680122	209.822	0.115324	3	160	TRUE	0.131434	60	57	157	11.4985
ANKIB1_2	48.9576	828.952	17.1079	0.0806556	9.12793	0.0916127	0.940002	108.78	0.211259	3	112	TRUE	0.0990867	42	39	109	23.7191
ANKLE1_0	47.7554	926.796	19.7712	0.152587	8.7374	0.153534	3.01729	58.2269	0.335935	3	128	TRUE	0.205177	48	45	125	38.0716
ANKLE2_1	44.3903	1850	41.7935	0.0555544	4.41437	0.055035	0.484616	236.936	0.0561491	3	160	TRUE	0.0832581	60	57	157	13.2779
ANKLE2_2	45.236	1319.62	29.4959	0.138389	6.48164	0.0647771	0.671371	210.858	0.0952595	3	160	TRUE	0.260638	60	57	157	4.34058
ANKMY2_1	50.1261	1676.79	33.5081	0.0275733	9.54102	0.0386713	0.239276	293.395	0.0469107	3	160	TRUE	0.092957	60	57	157	4.33553
ANKMY2_2	50.8021	1471.95	29.1504	0.0807803	10.6807	0.0489581	0.345153	230.091	0.0743213	3	144	TRUE	0.0966307	54	51	141	7.11047
ANKRA2_0	49.2628	832.886	17.0468	0.0652533	9.27517	0.0692973	0.614671	160.053	0.146918	3	128	TRUE	0.219383	48	45	125	5.00505
ANKRD10_1	47.1257	1232.26	26.301	0.0707593	7.22991	0.0561447	0.479138	222.055	0.0817894	3	152	TRUE	0.108158	57	54	149	9.46419
ANKRD10_2	48.1763	1224.96	25.6127	0.0849056	8.34844	0.063609	0.647377	213.77	0.0953718	3	160	TRUE	0.0854102	60	57	157	18.1228
ANKRD11_1	48.8752	891.758	18.9852	0.261334	10.5373	0.0921994	1.36012	154.378	0.248803	3	160	TRUE	0.36888	60	57	157	7.40146
ANKRD11_2	46.8258	1183.41	25.6796	0.167152	8.1488	0.0904272	1.30833	157.483	0.153621	3	160	TRUE	0.258184	60	57	157	11.2033
ANKRD11_3	46.1939	1211.4	26.3717	0.0686114	6.35975	0.0755058	0.912179	186.337	0.106013	3	160	TRUE	0.100708	60	57	157	22.1939
ANKRD12_1	47.1309	1070.03	22.9517	0.109936	7.73317	0.060817	0.591794	220.951	0.0992309	3	160	TRUE	0.165368	60	57	157	7.10257
ANKRD12_2	48.2797	975.27	20.8952	0.250398	10.0837	0.0968358	1.50035	146.528	0.235208	3	160	TRUE	0.296773	60	57	157	11.1705
ANKRD12_3	48.4593	947.765	19.9121	0.149126	9.26658	0.0611046	0.537663	198.177	0.126108	3	144	TRUE	0.187403	54	51	141	5.16731
ANKRD13A_1	50.7686	1188.77	23.5726	0.0727545	10.6025	0.0602237	0.580303	222.52	0.0968514	3	160	TRUE	0.221466	60	57	157	4.46287
ANKRD13A_2	50.1723	1244.07	24.8225	0.0130813	9.54059	0.0487015	0.36052	243.672	0.0712067	3	152	TRUE	0.204011	57	54	149	2.11678
ANKRD13C_0	53.0927	940.791	18.0672	0.146751	12.9749	0.085148	0.696017	100.265	0.255581	3	96	TRUE	0.128547	36	33	93	12.4409
ANKRD13D_1	49.0392	1226.26	25.2713	0.116645	9.43943	0.0710597	0.807918	196.047	0.114766	3	160	TRUE	0.199976	60	57	157	8.37356
ANKRD13D_2	47.6145	2114.03	44.6048	0.0930563	7.91903	0.0544782	0.47486	238.563	0.0622093	3	160	TRUE	0.0627909	60	57	157	18.0758
ANKRD16_1	47.0661	968.332	20.8448	0.118674	7.80654	0.0788834	0.995615	179.335	0.138134	3	160	TRUE	0.295188	60	57	157	6.53566
ANKRD16_2	45.3213	1291.57	28.6263	0.0601621	5.42959	0.0587436	0.55213	226.502	0.077465	3	160	TRUE	0.164287	60	57	157	6.50247
ANKRD17_1	46.7286	1415.43	30.4068	0.0549365	6.62856	0.0361757	0.209389	304.068	0.0461269	3	160	TRUE	0.0491233	60	57	157	8.98627
ANKRD17_2	48.943	1179.35	24.5106	0.169538	9.86964	0.0582097	0.54214	227.962	0.105968	3	160	TRUE	0.109731	60	57	157	10.854
ANKRD17_3	47.5639	1344.64	28.3914	0.0571302	7.45048	0.0932625	1.32208	144.917	0.128572	3	152	TRUE	0.144862	57	54	149	22.4231
ANKRD26_1	52.42	694.889	13.2562	0	11.806	0.0912703	1.33284	155.999	0.205672	3	160	TRUE	0.510681	60	57	157	4.43438
ANKRD26_2	46.3576	1457.81	31.7344	0.124889	7.22206	0.0791415	0.851819	151.991	0.119711	3	136	TRUE	0.123162	51	48	133	16.3929
ANKRD27_1	45.9968	1598.47	34.8633	0.0527721	5.88863	0.0534991	0.457945	241.464	0.0645694	3	160	TRUE	0.0536892	60	57	157	20.7393
ANKRD27_2	46.25	1385.76	30.1331	0.0784481	6.50444	0.0647783	0.671396	210.855	0.0861381	3	160	TRUE	0.166328	60	57	157	8.36393
ANKRD27_3	45.884	1467.17	32.1766	0.0910048	6.34076	0.0669834	0.68199	195.225	0.0906694	3	152	TRUE	0.101465	57	54	149	15.787
ANKRD28_1	50.861	1053.05	20.7045	0	10.1957	0.0591403	0.531631	214.153	0.095923	3	152	TRUE	0.180314	57	54	149	5.37603
ANKRD28_2	52.0737	956.049	18.4016	0.0205698	11.5251	0.0617779	0.610641	218.443	0.111053	3	160	TRUE	0.148971	60	57	157	8.53602
ANKRD34A_0	48.7576	1061.76	22.2282	0.181774	9.8177	0.111742	0.998898	61.8101	0.314869	3	80	TRUE	0.0699459	30	27	77	37.8755
ANKRD39_0	45.872	993.953	21.882	0.0963151	6.52516	0.0712411	0.812046	195.64	0.114777	3	160	TRUE	0.340471	60	57	157	3.81501
ANKRD40_0	48.5914	1049.09	21.7848	0.0884638	8.79063	0.0589539	0.55609	225.93	0.0981285	3	160	TRUE	0.181758	60	57	157	5.67266
ANKRD44_1	51.1491	1021.62	20.1231	0.0695501	10.9458	0.0568543	0.517186	231.732	0.101205	3	160	TRUE	0.214885	60	57	157	3.87488
ANKRD44_2	51.1661	1051.4	20.5487	0	10.4975	0.0521376	0.434933	245.589	0.0832612	3	160	TRUE	0.135955	60	57	157	6.05713
ANKRD46_0	54.4354	1610.29	29.8066	0.100714	14.0771	0.124647	1.98871	84.9065	0.21984	3	128	TRUE	0.517569	48	45	125	7.8956
ANKRD49_0	53.2313	914.032	17.1709	0	12.5206	0.0573539	0.526316	230.332	0.108856	3	160	TRUE	0.185204	60	57	157	5.07306
ANKRD50_1	47.1881	1797.6	38.249	0.0716946	7.2465	0.0911579	1.32956	156.196	0.102581	3	160	TRUE	0.0929675	60	57	157	36.6371
ANKRD50_2	47.7914	1382.5	29.1652	0.105668	8.22593	0.100765	1.62458	140.164	0.144099	3	160	TRUE	0.218798	60	57	157	17.697
ANKRD50_3	48.2206	1244.75	26.1556	0.144803	9.03242	0.0904112	1.17708	141.761	0.156963	3	144	TRUE	0.199878	54	51	141	13.5166
ANKRD50_4	49.2088	1047.91	21.706	0.168461	10.0501	0.107971	1.86524	129.112	0.211606	3	160	TRUE	0.28409	60	57	157	15.33
ANKRD52_1	47.4459	1252.93	26.5251	0.0554419	7.33908	0.0456741	0.333779	266.766	0.0634571	3	160	TRUE	0.0837995	60	57	157	8.21652
ANKRD52_2	48.9556	1040.21	21.5218	0.119738	9.40315	0.0733439	0.860693	190.985	0.130531	3	160	TRUE	0.159737	60	57	157	12.0868
ANKRD52_3	47.6408	1176.68	24.8608	0.0747293	7.75922	0.0731738	0.856705	191.357	0.108722	3	160	TRUE	0.100009	60	57	157	20.8404
ANKRD54_1	48.917	920.591	19.0364	0.0974875	9.19416	0.0643593	0.662739	211.894	0.118678	3	160	TRUE	0.165608	60	57	157	8.26827
ANKRD63_0	48.2487	860.87	18.3698	0.204934	9.60989	0.174458	3.89577	41.8727	0.455032	3	128	TRUE	0.241851	48	45	125	41.9672
ANKS1A_1	46.9698	1250.99	26.8682	0.104381	7.49662	0.0609187	0.593775	220.684	0.0897244	3	160	TRUE	0.166877	60	57	157	7.04613
ANKS1A_2	46.0077	1562.78	34.102	0.0627695	6.04461	0.0545885	0.476784	238.239	0.0673264	3	160	TRUE	0.0950005	60	57	157	11.0692
ANKS1B_1	46.5566	1281	27.648	0.0622837	6.59038	0.089947	1.29448	158.335	0.122213	3	160	TRUE	0.0934111	60	57	157	35.4154
ANKS1B_2	49.1577	819.457	17.1183	0.180652	10.074	0.18305	2.68057	22.3247	0.61246	3	80	TRUE	0.0611467	30	27	77	122.169
ANKS3_0	45.8369	1310.54	28.8292	0.105818	6.5237	0.120928	2.10581	99.881	0.181034	3	144	TRUE	0.151782	54	51	141	35.5927
ANKS6_0	48.6331	1118.1	23.1958	0.0927666	8.85591	0.102283	1.00433	82.6632	0.214968	3	96	TRUE	0.202662	36	33	93	11.1479
ANKZF1_1	48.7874	1442.86	29.8443	0.118247	9.24106	0.0548847	0.481973	237.373	0.0811934	3	160	TRUE	0.158424	60	57	157	5.62527
ANKZF1_2	48.2022	1572.48	32.7083	0.0411159	7.83533	0.0478729	0.36669	259.243	0.0597982	3	160	TRUE	0.0779265	60	57	157	10.2066
ANLN_1	46.6376	1582.41	34.1143	0.0841861	6.91588	0.0513734	0.422276	247.951	0.0638631	3	160	TRUE	0.0678546	60	57	157	14.3868
ANLN_2	47.533	1460.83	31.3303	0.224845	9.44193	0.0975268	1.36965	130.851	0.178558	3	144	TRUE	0.144285	54	51	141	23.4798
ANO1_0	54.9195	676.398	12.8599	0.209698	14.0656	0.167718	2.92544	38.1195	0.740898	3	104	TRUE	0.249285	39	36	101	30.1185
ANO10_0	48.8614	1274.42	26.3648	0.123005	9.34948	0.0930309	1.03857	114.706	0.171569	3	120	TRUE	0.10887	45	42	117	23.7887
ANO6_1	54.5892	601.057	11.0105	0	13.5128	0.128865	1.99273	75.6065	0.427368	3	120	TRUE	0.533306	45	42	117	7.62328
ANO6_2	55.9875	671.35	11.9911	0	14.6611	0.135612	1.47125	46.3214	0.551717	3	80	TRUE	0.399609	30	27	77	7.6479
ANP32A_1	55.3248	1208.99	21.9394	0.0416055	14.5869	0.0725853	0.84298	192.649	0.130738	3	160	TRUE	0.222491	60	57	157	7.68151
ANP32B_1	51.0397	1340.33	26.283	0.0110699	10.3546	0.0555722	0.494124	235.381	0.0776118	3	160	TRUE	0.181253	60	57	157	4.75448
ANP32B_2	54.2039	1038.65	19.1969	0.0171913	13.4764	0.0621573	0.618165	217.464	0.114764	3	160	TRUE	0.170506	60	57	157	7.23159
ANP32E_1	45.3996	1936.25	42.8044	0.0718923	5.59728	0.0457923	0.33551	266.352	0.0543691	3	160	TRUE	0.104145	60	57	157	6.11901
ANP32E_2	45.6571	1641.98	36.1722	0.0942531	6.17547	0.0455606	0.315516	253.806	0.0594567	3	152	TRUE	0.159742	57	54	149	2.69072
ANPEP_1	54.4642	797.107	15.5788	0.305338	14.1009	0.145394	1.69115	40.7497	0.811261	3	80	TRUE	0.0860994	30	27	77	53.1637
ANTXR2_1	54.1916	860.609	17.1109	0.353863	14.0884	0.0970554	0.979653	95.0077	0.526209	3	104	TRUE	0.271164	39	36	101	7.33026
ANXA1_1	51.6319	855.885	16.7849	0.0939893	11.5155	0.196609	3.71089	19.9296	0.54184	3	96	TRUE	0.32162	36	33	93	29.6984
ANXA1_2	48.8317	1308.45	27.329	0.20686	10.1823	0.202825	3.62014	15.5297	0.515127	3	88	TRUE	0.251846	33	30	85	37.8941
ANXA11_1	47.5267	1345.17	28.3685	0.0315084	7.11029	0.0842625	1.13603	168.781	0.109511	3	160	TRUE	0.0606978	60	57	157	48.797
ANXA11_2	48.7116	1101.4	22.8037	0.0877871	8.88027	0.0771814	0.953116	182.825	0.125239	3	160	TRUE	0.256246	60	57	157	7.49067
ANXA13_0	50.2915	931.318	18.9197	0.165283	10.8599	0.105365	1.68747	126.371	0.234678	3	152	TRUE	0.285866	57	54	149	13.5287
ANXA2_1	53.9798	2753.39	51.15	0.0662758	13.5003	0.0878302	0.925698	121.609	0.121873	3	120	TRUE	0.246221	45	42	117	7.68753
ANXA2_2	53.5897	2094.52	39.1643	0.0383995	12.952	0.074945	0.89868	187.53	0.0895696	3	160	TRUE	0.252331	60	57	157	7.0554
ANXA2_3	53.4116	1844.14	34.58	0.0258487	12.7131	0.0764139	0.794115	156.761	0.103993	3	136	TRUE	0.188793	51	48	133	8.88407
ANXA3_2	50.5599	1169.99	23.4365	0.128028	10.8453	0.154994	2.88276	53.452	0.316698	3	120	TRUE	0.155269	45	42	117	48.9344
ANXA4_1	48.8295	1820.87	37.39	0.0474552	8.48845	0.0518216	0.429676	246.562	0.0623869	3	160	TRUE	0.0400388	60	57	157	26.8043
ANXA4_2	48.8401	1767.3	36.2921	0.0506054	8.5374	0.0506023	0.389211	237.852	0.0634903	3	152	TRUE	0.0846305	57	54	149	9.93041
ANXA5_1	49.0277	1538.59	31.4949	0.0533544	8.76253	0.0725611	0.800297	183.067	0.0971628	3	152	TRUE	0.0711376	57	54	149	28.2824
ANXA5_2	50.879	895.837	17.8906	0.123387	11.0539	0.191386	5.27449	33.7719	0.423748	3	144	TRUE	0.287891	54	51	141	47.8879
ANXA6_1	50.2956	1460.7	29.1255	0.0398934	9.84852	0.0710234	0.807091	196.129	0.0954513	3	160	TRUE	0.170461	60	57	157	10.287
ANXA6_2	49.9642	1512.54	30.3156	0.0211763	9.3443	0.0504123	0.406624	250.973	0.0643817	3	160	TRUE	0.0973385	60	57	157	8.75184
ANXA7_1	50.7154	1958.4	38.6955	0.0384568	10.194	0.0457245	0.334516	266.589	0.053255	3	160	TRUE	0.136133	60	57	157	4.01388
ANXA7_2	50.6892	1479.37	29.3395	0.0715409	10.4975	0.107253	1.74847	123.672	0.15519	3	152	TRUE	0.472298	57	54	149	7.45566
ANXA7_3	50.433	1331.81	26.5577	0.0697493	10.2555	0.111133	1.77849	112.044	0.173754	3	144	TRUE	0.375392	54	51	141	10.3336
AOAH_0	56.1999	831.061	15.5873	0.275275	15.1876	0.115011	1.26985	71.4034	0.555327	3	96	TRUE	0.1452	36	33	93	21.8284
AP1AR_0	66.1012	644.754	12.8432	0.477229	15.6571	0.0950512	1.37328	142.029	6.94058	3	152	TRUE	0.331559	57	54	149	8.66927
AP1B1_1	50.1527	906.18	18.2105	0.066214	10.0484	0.051391	0.422565	247.897	0.0950446	3	160	TRUE	0.289609	60	57	157	1.26451
AP1B1_2	50.9309	968.802	19.3427	0.137225	11.1951	0.140051	3.13827	87.4901	0.286609	3	160	TRUE	0.355727	60	57	157	21.5452
AP1G1_1	48.6464	1444.39	29.8361	0.0672661	8.5636	0.0392959	0.247066	290.832	0.0535355	3	160	TRUE	0.0638716	60	57	157	7.90005
AP1G1_2	49.038	1491.82	30.6659	0.108307	9.35687	0.120884	2.22115	105.486	0.178172	3	152	TRUE	0.16926	57	54	149	33.4498
AP1G2_1	48.2617	1196.47	25.0245	0.103972	8.63179	0.0526964	0.444305	243.883	0.0826327	3	160	TRUE	0.112005	60	57	157	8.17179
AP1G2_2	46.9678	1456.79	31.122	0.0499748	6.78287	0.0376859	0.227236	297.525	0.0470547	3	160	TRUE	0.069976	60	57	157	6.19006
AP1M1_1	49.2711	1058.49	21.7436	0.114732	9.62761	0.0640982	0.657372	212.544	0.112992	3	160	TRUE	0.422904	60	57	157	1.5271
AP1M1_2	50.0592	1021.66	20.8372	0.174183	10.7658	0.0776719	0.965267	181.812	0.160627	3	160	TRUE	0.380723	60	57	157	4.22896
AP1S1_1	48.4998	1303.45	27.022	0.0681392	8.45325	0.056157	0.504577	233.706	0.0803235	3	160	TRUE	0.0909831	60	57	157	12.521
AP1S2_1	48.1494	1301.32	27.1574	0.0612329	8.05272	0.0465332	0.346455	263.784	0.0652871	3	160	TRUE	0.0841351	60	57	157	8.58774
AP1S3_0	48.5619	1469.29	30.4149	0.073462	8.5513	0.0523904	0.263496	146.889	0.0926056	3	96	TRUE	0.0824298	36	33	93	6.19045
AP2A1_1	50.8347	929.869	18.292	0	10.2334	0.0473545	0.358792	260.985	0.0808366	3	160	TRUE	0.138618	60	57	157	4.37491
AP2A1_2	51.7565	924.965	17.9695	0.0466726	11.3755	0.076752	0.942538	183.718	0.144359	3	160	TRUE	0.179301	60	57	157	11.7247
AP2A2_1	50.8946	1065.39	20.9463	0.00644578	10.2682	0.0422119	0.285095	279.378	0.0667907	3	160	TRUE	0.100257	60	57	157	5.07807
AP2A2_2	51.6963	966.13	18.7837	0.0453566	11.3063	0.0796735	1.01566	177.741	0.144909	3	160	TRUE	0.221533	60	57	157	9.87364
AP2B1_1	50.7556	939.639	18.5773	0.0311532	10.3536	0.0427999	0.293094	277.165	0.0752142	3	160	TRUE	0.0866974	60	57	157	6.55723
AP2B1_2	51.3097	1006.44	19.8383	0.100069	11.2831	0.11286	2.03797	122.027	0.21394	3	160	TRUE	0.203313	60	57	157	24.855
AP2B1_3	51.1939	1075.03	20.9991	0	10.5148	0.0600362	0.519025	200.717	0.0998816	3	144	TRUE	0.269051	54	51	141	2.56867
AP2M1_1	50.8269	973.368	19.1529	0.00110948	10.2092	0.0458516	0.336379	266.145	0.0760964	3	160	TRUE	0.133837	60	57	157	4.16832
AP2M1_2	51.873	1049.88	20.4512	0.0954647	11.7471	0.105849	1.79266	132.288	0.197675	3	160	TRUE	0.244109	60	57	157	17.4729
AP2S1_0	51.0558	943.327	18.4764	0	10.4412	0.0445605	0.317702	270.715	0.0759387	3	160	TRUE	0.125255	60	57	157	4.23195
AP3B1_1	49.928	1513.28	30.361	0.0251987	9.34713	0.0424864	0.288814	278.341	0.054455	3	160	TRUE	0.135343	60	57	157	3.12332
AP3B1_2	50.188	1539.54	30.7916	0.0547821	9.87405	0.0489461	0.383316	255.695	0.0647631	3	160	TRUE	0.161746	60	57	157	3.77312
AP3B2_0	50.1034	1348.03	27.0244	0.0562285	9.82815	0.0604044	0.583791	222.041	0.0864332	3	160	TRUE	0.180198	60	57	157	6.16907
AP3D1_1	50.2435	1444.29	28.8794	0.0625193	10.0057	0.0469313	0.352407	262.421	0.0652706	3	160	TRUE	0.134806	60	57	157	4.44607
AP3D1_2	49.7697	1511.74	30.3995	0.0122517	9.06613	0.0449345	0.323058	269.378	0.0566551	3	160	TRUE	0.162155	60	57	157	2.73312
AP3M1_0	49.917	1388.6	27.8772	0.0286596	9.39173	0.0491059	0.385823	255.174	0.0664236	3	160	TRUE	0.192697	60	57	157	2.76052
AP3M2_1	49.7008	1384.58	27.8968	0.0189019	9.08927	0.0447357	0.304194	256.583	0.0612536	3	152	TRUE	0.159335	57	54	149	2.50859
AP3M2_2	49.7764	1235	24.9872	0.0807827	9.75868	0.0726511	0.84451	192.504	0.11234	3	160	TRUE	0.245681	60	57	157	6.71361
AP3S1_1	49.9643	1412.28	28.363	0.0463582	9.59754	0.0438949	0.308282	273.123	0.0601431	3	160	TRUE	0.144036	60	57	157	3.14086
AP3S1_2	50.222	1281.72	25.669	0.0687363	10.0568	0.0612997	0.571164	208.702	0.0946474	3	152	TRUE	0.316968	57	54	149	2.21282
AP4B1_1	47.249	1431.31	30.4513	0.0732593	7.34262	0.0424722	0.288622	278.395	0.0555924	3	160	TRUE	0.0944437	60	57	157	5.66306
AP4B1_2	47.2431	1455.06	30.9105	0.0525102	7.07512	0.0412566	0.272337	283.041	0.0520415	3	160	TRUE	0.0718452	60	57	157	7.6864
AP4B1_3	48.4529	1163.36	24.2593	0.110323	8.86827	0.0800387	0.973742	168.159	0.132976	3	152	TRUE	0.242176	57	54	149	8.33519
AP4E1_1	47.932	1201.48	25.1988	0.0620508	7.88014	0.0539286	0.465328	240.185	0.0785269	3	160	TRUE	0.0768931	60	57	157	13.9141
AP4E1_2	47.1164	1519.29	32.3409	0.0455133	6.8578	0.037593	0.226117	297.92	0.0456253	3	160	TRUE	0.0397183	60	57	157	12.9264
AP4M1_1	47.0368	1469.95	31.3238	0.0350391	6.65515	0.0387049	0.239691	293.256	0.0472721	3	160	TRUE	0.0545815	60	57	157	9.34131
AP4M1_2	47.5403	1253.77	26.5508	0.0815119	7.73054	0.0518869	0.43076	246.36	0.0748704	3	160	TRUE	0.120232	60	57	157	7.11383
AP4S1_0	48.3072	1107.48	23.044	0.0557402	8.18989	0.0560719	0.503048	233.949	0.0856491	3	160	TRUE	0.0729699	60	57	157	16.2341
AP5B1_1	47.1238	1147.43	24.4816	0.0619505	7.14679	0.0498954	0.398329	252.622	0.0728632	3	160	TRUE	0.126719	60	57	157	5.90378
AP5B1_2	48.2175	928.527	19.4044	0.0684843	8.30975	0.0610582	0.596496	220.318	0.104848	3	160	TRUE	0.147921	60	57	157	8.35274
AP5M1_1	47.7844	1012.19	21.3596	0.0811789	8.0086	0.0620086	0.61521	217.847	0.101762	3	160	TRUE	0.16695	60	57	157	7.39555
AP5M1_2	46.9646	1153.48	24.6287	0.0329599	6.65119	0.0416458	0.277499	281.539	0.0582514	3	160	TRUE	0.126824	60	57	157	3.2724
AP5S1_1	50.3975	885.929	17.6111	0.015857	9.94073	0.0980574	1.3846	130.07	0.183008	3	144	TRUE	0.237853	54	51	141	13.3293
AP5Z1_1	48.4582	921.631	19.0453	0.0129325	8.02446	0.0464118	0.344648	264.202	0.0750501	3	160	TRUE	0.189805	60	57	157	2.24704
AP5Z1_2	49.9476	867.059	17.5553	0.0889825	10.0387	0.0623492	0.621987	216.971	0.121996	3	160	TRUE	0.148395	60	57	157	8.79044
AP5Z1_3	49.7101	905.514	18.4084	0.0875676	9.81103	0.0701895	0.788252	198.019	0.132136	3	160	TRUE	0.136285	60	57	157	13.1765
APAF1_1	49.421	1449.7	29.3842	0.0246357	8.85675	0.0427422	0.292303	277.381	0.0557069	3	160	TRUE	0.14986	60	57	157	2.61805
APAF1_2	50.0377	1380.92	27.8002	0.0916913	10.0855	0.0427739	0.292737	277.262	0.0633559	3	160	TRUE	0.11203	60	57	157	4.44289
APAF1_3	49.7972	1391.36	28.0941	0.0711737	9.67524	0.0853059	1.10612	158.471	0.124658	3	152	TRUE	0.277885	57	54	149	8.22394
APBA1_1	53.1454	886.078	17.0404	0.153828	13.0073	0.0923288	1.29574	146.446	0.232086	3	152	TRUE	0.207593	57	54	149	14.4633
APBA1_2	52.3404	1032.33	19.971	0.109668	12.2249	0.0894499	1.2802	159.222	0.175954	3	160	TRUE	0.162855	60	57	157	18.8978
APBA1_3	52.2353	934.074	18.3698	0.193009	12.5132	0.112025	1.80713	110.894	0.291416	3	144	TRUE	0.288004	54	51	141	14.5829
APBA3_0	47.3015	1193.81	25.6398	0.165313	8.50692	0.0772489	0.907045	173.551	0.134921	3	152	TRUE	0.208298	57	54	149	9.2561
APBB1IP_1	51.9893	1341.48	25.8031	0	11.217	0.0420495	0.282906	279.995	0.0595302	3	160	TRUE	0.196892	60	57	157	1.20328
APBB1IP_2	52.6985	1245.58	23.9051	0.118014	12.6138	0.055601	0.494636	235.298	0.0993775	3	160	TRUE	0.16592	60	57	157	5.4569
APBB2_1	53.0481	938.659	18.0608	0.153337	12.9646	0.0738767	0.698594	151.862	0.193626	3	128	TRUE	0.0915269	48	45	125	18.4241
APBB2_2	51.5497	792.295	15.3695	0	10.9899	0.0961903	1.48041	147.598	0.188284	3	160	TRUE	0.140625	60	57	157	26.2421
APC_1	59.513	818.451	16.6451	0.472284	14.9839	0.0977872	1.37698	130.467	2.2772	3	144	TRUE	0.16701	54	51	141	20.0299
APC_2	51.7122	911.637	18.4247	0.27435	12.5084	0.0789411	0.997072	179.218	0.238545	3	160	TRUE	0.200638	60	57	157	10.9336
APC_3	48.1021	1104.49	23.1273	0.0764971	8.21618	0.0465816	0.347175	263.618	0.0728989	3	160	TRUE	0.152961	60	57	157	3.49725
APEH_1	87.082	652.996	12.5238	0.496715	16.7502	0.0713847	0.815325	195.317	112.058	3	160	TRUE	0.14586	60	57	157	12.642
APEH_2	426.426	380.191	5.98334	0.496926	19.4771	0.0836016	1.11828	170.041	62198.3	3	160	TRUE	0.125662	60	57	157	21.7571
APEX1_1	50.008	1672.19	33.585	0.0681687	9.82592	0.0455511	0.331985	267.197	0.0580383	3	160	TRUE	0.108727	60	57	157	5.65577
APEX1_2	49.9639	1838.8	36.8631	0.0293131	9.38418	0.0514974	0.381885	222.809	0.0620456	3	144	TRUE	0.122722	54	51	141	5.8385
APEX2_0	44.2881	1762.55	39.896	0.0469866	4.18924	0.066887	0.644237	185.157	0.0718773	3	144	TRUE	0.116315	54	51	141	12.5483
API5_1	54.0131	2321.84	43.0768	0.0430915	13.3809	0.0610914	0.537432	198.208	0.0770626	3	144	TRUE	0.357277	54	51	141	1.39408
API5_2	54.1782	2789.96	51.5789	0.0398236	13.5094	0.05214	0.434972	245.582	0.0606199	3	160	TRUE	0.250252	60	57	157	2.03311
APIP_1	NA	537.78	10.5167	0.829381	20.0839	0.0846982	1.09041	159.558	NA	3	152	TRUE	0.152726	57	54	149	16.9409
APIP_2	69.9375	687.129	12.7859	0.474116	17.2291	0.0742567	0.88225	189.006	8.27358	3	160	TRUE	0.160997	60	57	157	12.3394
APLF_0	51.1141	1165.92	24.6738	0.422446	13.0697	0.146071	3.24321	76.7175	0.742629	3	152	TRUE	0.507826	57	54	149	14.8626
APLP2_1	55.9039	733.73	13.833	0.253713	14.7978	0.151019	2.55435	52.7981	0.686228	3	112	TRUE	0.248094	42	39	109	25.9808
APLP2_2	55.6391	613.34	11.147	0.0580675	14.3269	0.107125	1.74432	123.852	0.348515	3	152	TRUE	0.215976	57	54	149	19.5259
APLP2_3	NA	860.097	15.9949	0.604788	18.4479	0.22251	5.94129	10.0613	NA	3	120	TRUE	0.315677	45	42	117	49.6436
APMAP_1	56.8311	682.265	12.0051	0	15.284	0.112874	1.01925	61.0034	0.47759	3	80	TRUE	0.236248	30	27	77	9.45194
APMAP_2	55.268	542.266	9.84204	0.0150119	13.8965	0.101036	1.38832	118.775	0.358304	3	136	TRUE	0.580885	51	48	133	3.85148
APMAP_3	55.1039	531.909	9.65284	0	13.7549	0.0994249	1.10715	99.6144	0.386605	3	112	TRUE	0.550427	42	39	109	2.82686
APOA1_1	NA	1306.01	24.9739	0.892668	20.8763	0.167701	3.5998	46.9295	NA	3	128	TRUE	0.327446	48	45	125	27.76
APOB_2	51.9371	993.937	20.1174	0.312358	12.9153	0.122108	2.26638	103.954	0.407401	3	152	TRUE	0.334354	57	54	149	15.9441
APOBEC3B_2	50.2112	980.924	19.7902	0.112243	10.4193	0.0848294	1.0938	159.323	0.164929	3	152	TRUE	0.248092	57	54	149	9.40584
APOBEC3C_0	49.711	1222.61	24.7215	0.0596884	9.51069	0.0771229	0.951671	182.947	0.116225	3	160	TRUE	0.27879	60	57	157	6.64791
APOBEC3F_2	48.7671	1176.36	24.2012	0.0380353	8.4241	0.0740763	0.877968	189.395	0.108345	3	160	TRUE	0.264599	60	57	157	6.38497
APOBEC3G_1	51.6947	905.625	17.8039	0.124058	11.7325	0.0791801	1.00312	178.735	0.170318	3	160	TRUE	0.175822	60	57	157	12.9602
APOBEC3G_2	50.7593	1008.29	19.9938	0.0607828	10.5348	0.068047	0.740863	202.979	0.119019	3	160	TRUE	0.223841	60	57	157	6.36202
APOBR_1	61.5127	582.023	10.8041	0.369366	16.2902	0.132157	2.79447	96.7724	1.35335	3	160	TRUE	0.187487	60	57	157	38.2995
APOBR_2	73.5406	409.797	5.82132	0.110183	19.3546	0.175834	4.45214	45.9758	21.8718	3	144	TRUE	0.219705	54	51	141	53.2597
APOE_0	NA	892.653	17.8716	0.534716	16.1345	0.15091	3.27941	67.9875	NA	3	144	TRUE	0.261814	54	51	141	31.8653
APOL2_1	49.3146	1103.1	22.6264	0.113632	9.65294	0.0686346	0.753714	201.603	0.118002	3	160	TRUE	0.124942	60	57	157	13.8614
APOL2_2	49.3871	1411.65	28.9586	0.156418	10.141	0.0987048	1.325	121.949	0.173702	3	136	TRUE	0.194342	51	48	133	16.1204
APOL3_0	48.9735	969.255	19.9107	0.0562399	8.86853	0.0563725	0.508458	233.094	0.0949023	3	160	TRUE	0.104047	60	57	157	10.7058
APOM_0	56.71	663.619	12.9859	0.361525	14.7571	0.144678	1.842	45.2587	1.08885	3	88	TRUE	0.239226	33	30	85	18.9829
APP_1	56.646	613.912	11.4862	0.238586	14.8762	0.0894454	1.28008	159.23	0.373962	3	160	TRUE	0.152462	60	57	157	20.3715
APP_2	58.9174	573.877	10.6947	0.307475	15.6123	0.169619	4.37315	53.9996	0.971138	3	152	TRUE	0.246479	57	54	149	46.1968
APP_3	NA	750.428	14.1946	0.538595	17.4768	0.194543	5.75273	33.1611	NA	3	152	TRUE	0.387543	57	54	149	38.1994
APPBP2_1	48.8783	1276.32	26.2013	0.042608	8.54901	0.0443646	0.314915	271.42	0.0626276	3	160	TRUE	0.063652	60	57	157	10.8728
APPBP2_2	49.4976	1178.25	24.0329	0.102235	9.70642	0.0551557	0.486744	236.585	0.0899848	3	160	TRUE	0.0943129	60	57	157	11.4609
APPL1_1	49.9804	1444.77	29.011	0.0495378	9.63819	0.0483996	0.374803	257.492	0.065725	3	160	TRUE	0.0975514	60	57	157	7.82825
APPL1_2	50.3991	1426.73	28.5061	0.0896039	10.392	0.0535783	0.459301	241.228	0.0783767	3	160	TRUE	0.0555336	60	57	157	20.0263
APPL1_3	50.2282	1411.75	28.235	0.0601891	9.97348	0.0601882	0.550638	211.484	0.0867808	3	152	TRUE	0.177208	57	54	149	5.81458
APPL2_1	46.6839	1984.74	42.7151	0.0908972	7.04686	0.0711589	0.810173	195.824	0.0776653	3	160	TRUE	0.106848	60	57	157	18.1308
APPL2_2	46.7557	1570.54	33.7569	0.0766756	6.92343	0.0806073	0.987626	167.083	0.102064	3	152	TRUE	0.209704	57	54	149	10.2358
APPL2_3	47.7338	1205.05	25.4655	0.0988635	8.10925	0.0885825	1.2555	160.781	0.134954	3	160	TRUE	0.340649	60	57	157	7.39719
APRT_0	60.8714	801.974	13.1749	0	18.084	0.0759813	0.923706	185.333	0.24785	3	160	TRUE	0.384975	60	57	157	3.85447
APTX_1	47.772	1310.11	27.5537	0.0606627	7.69248	0.0414833	0.275338	282.164	0.0572013	3	160	TRUE	0.0502869	60	57	157	12.3268
APTX_2	49.1472	954.797	19.7089	0.122732	9.59981	0.0975831	1.5236	145.298	0.184956	3	160	TRUE	0.418078	60	57	157	7.28337
AQR_1	47.9664	761.205	15.9233	0.0261686	7.84524	0.0691137	0.764272	200.49	0.125738	3	160	TRUE	0.26751	60	57	157	5.11485
AQR_2	48.9956	697.056	14.3006	0.0355204	8.9353	0.0708581	0.80334	196.502	0.143467	3	160	TRUE	0.255999	60	57	157	5.88905
ARAF_1	49.549	1241.65	25.1371	0.037555	9.15122	0.0395661	0.250477	289.735	0.0572006	3	160	TRUE	0.0801858	60	57	157	5.8495
ARAF_2	48.7899	1341.93	27.5541	0.0243258	8.25953	0.0419164	0.281118	280.502	0.0562723	3	160	TRUE	0.0805384	60	57	157	6.85975
ARAP1_1	47.1575	1406.6	30.069	0.107203	7.68558	0.0713259	0.813981	195.449	0.0988567	3	160	TRUE	0.275153	60	57	157	5.39387
ARAP1_2	46.508	1746.25	37.6672	0.056508	6.40887	0.0491848	0.387064	254.917	0.0561142	3	160	TRUE	0.0549987	60	57	157	16.6301
ARAP2_1	48.001	984.122	20.8377	0.14256	8.828	0.0709867	0.806259	196.212	0.132106	3	160	TRUE	0.185611	60	57	157	9.21012
ARAP2_2	47.4831	1223.02	26.1425	0.159928	8.59288	0.094302	1.42286	150.77	0.157292	3	160	TRUE	0.267842	60	57	157	11.8777
ARAP2_3	46.2123	1734.41	37.6761	0.0674132	6.28721	0.0656397	0.620433	187.868	0.081822	3	144	TRUE	0.118086	54	51	141	11.7612
ARCN1_1	51.7632	1406.22	27.2085	0.0205886	11.1236	0.0409991	0.268949	284.042	0.0575552	3	160	TRUE	0.107457	60	57	157	4.13945
ARCN1_2	51.6683	1342.96	26.0476	0.0271302	11.0899	0.0558162	0.448624	211.212	0.0853032	3	144	TRUE	0.109883	54	51	141	8.52286
ARF4_1	52.1679	1197.94	22.9632	0	11.4337	0.0370889	0.220094	300.08	0.0564177	3	160	TRUE	0.106971	60	57	157	2.91281
ARF5_1	55.7794	792.797	14.2131	0	14.6718	0.0488587	0.381947	255.982	0.120352	3	160	TRUE	0.200883	60	57	157	2.48263
ARF6_1	54.7675	1279.82	23.4198	0.0251436	14.0373	0.0512397	0.420081	248.368	0.0844894	3	160	TRUE	0.20808	60	57	157	2.8063
ARFGAP1_1	49.2444	1401.96	28.9056	0.176752	10.2253	0.0756388	0.915397	186.056	0.128155	3	160	TRUE	0.174971	60	57	157	11.6557
ARFGAP1_2	48.4675	1481.92	30.6849	0.0517441	8.22042	0.0559701	0.476163	222.528	0.075397	3	152	TRUE	0.181401	57	54	149	4.48357
ARFGAP2_1	49.328	1398.57	28.4783	0.0591387	9.12047	0.0427545	0.292471	277.335	0.0592349	3	160	TRUE	0.0637242	60	57	157	9.88725
ARFGAP2_2	49.4833	1335.02	27.185	0.0930257	9.60049	0.0561849	0.479826	221.946	0.0863108	3	152	TRUE	0.0900535	57	54	149	11.9427
ARFGAP3_1	51.2494	1101.89	21.619	0.0558789	10.9353	0.0405761	0.263428	285.702	0.0677539	3	160	TRUE	0.0718157	60	57	157	7.34899
ARFGAP3_2	50.8636	1017.45	20.1523	0.0691283	10.6852	0.0788071	0.99369	179.49	0.139202	3	160	TRUE	0.241543	60	57	157	8.57696
ARFGEF1_1	49.6446	1335.11	26.9408	0.023182	9.08643	0.0347648	0.193374	310.434	0.0475155	3	160	TRUE	0.0470748	60	57	157	8.56009
ARFGEF1_2	50.0736	1224.87	24.6024	0.0657867	9.90136	0.0407621	0.265848	284.97	0.0624621	3	160	TRUE	0.0598334	60	57	157	9.48374
ARFGEF1_3	49.929	1312.54	26.3826	0.0450526	9.56812	0.0490403	0.384792	255.388	0.0699426	3	160	TRUE	0.122233	60	57	157	5.91649
ARFGEF2_1	49.9716	1328.61	26.7288	0.065938	9.79465	0.0417721	0.279186	281.054	0.0608801	3	160	TRUE	0.0804397	60	57	157	6.80538
ARFGEF2_2	49.5755	1434.62	28.9985	0.0293677	9.05726	0.036861	0.217398	301.066	0.048684	3	160	TRUE	0.0803786	60	57	157	4.69532
ARFIP1_1	49.5886	701.014	14.2584	0.0573573	9.59715	0.135462	2.20199	69.6151	0.33391	3	120	TRUE	0.24545	45	42	117	22.2056
ARFIP1_2	49.0393	1077.12	22.0544	0.0430309	8.76642	0.0522805	0.43732	245.151	0.0814433	3	160	TRUE	0.093427	60	57	157	10.1386
ARFIP2_1	49.5216	1107.5	22.4239	0.0290795	9.09089	0.0376438	0.215393	282.819	0.0589762	3	152	TRUE	0.058036	57	54	149	7.48136
ARFIP2_2	51.182	1008.02	19.9481	0.111874	11.2479	0.0761656	0.928191	184.945	0.146451	3	160	TRUE	0.191919	60	57	157	10.5668
ARFRP1_0	51.7563	1370.87	26.6841	0.0894711	11.6147	0.0656915	0.552368	166.892	0.115227	3	128	TRUE	0.108846	48	45	125	11.3189
ARG2_0	58.7284	560.986	9.55221	0	16.0976	0.128656	1.85387	70.7475	0.559576	3	112	TRUE	0.198576	42	39	109	23.2976
ARGLU1_1	51.3691	923.321	18.5143	0.208639	11.946	0.10412	1.73456	134.923	0.259647	3	160	TRUE	0.299259	60	57	157	13.2105
ARGLU1_2	57.316	695.098	14.2946	0.442747	14.3925	0.147009	3.11207	71.7587	1.63021	3	144	TRUE	0.455927	54	51	141	16.1066
ARHGAP1_1	51.0366	1358.26	26.6721	0.0284497	10.4843	0.0436595	0.304984	273.983	0.0617671	3	160	TRUE	0.0853238	60	57	157	7.09097
ARHGAP1_2	50.5606	1271.6	25.2854	0.0633367	10.3266	0.0890092	1.14086	144.011	0.142276	3	144	TRUE	0.342182	54	51	141	6.45303
ARHGAP10_1	50.3256	1208.25	24.3012	0.126841	10.6392	0.0954985	1.45919	148.753	0.163653	3	160	TRUE	0.216782	60	57	157	15.7858
ARHGAP10_2	49.5834	1391.53	28.1914	0.0596842	9.36637	0.0766589	0.893241	174.717	0.109842	3	152	TRUE	0.214933	57	54	149	8.70795
ARHGAP11A_1	47.66	838.194	18.2225	0.235184	9.47346	0.0967139	1.49657	146.73	0.242829	3	160	TRUE	0.556261	60	57	157	4.65605
ARHGAP11A_2	50.1909	608.731	12.4798	0.148164	10.6205	0.0831034	0.99449	153.897	0.247118	3	144	TRUE	0.430855	54	51	141	3.61673
ARHGAP11A_3	44.5239	1823.66	41.0792	0.0566293	4.55691	0.0648323	0.538014	168.578	0.0769578	3	128	TRUE	0.0849057	48	45	125	14.8239
ARHGAP12_1	49.5028	1151.76	23.3906	0.0583612	9.31891	0.0422116	0.285092	279.379	0.0653802	3	160	TRUE	0.0699421	60	57	157	8.4728
ARHGAP12_2	50.7245	1124.92	22.4591	0.122885	10.9425	0.101631	1.57	131.854	0.187796	3	152	TRUE	0.172646	57	54	149	22.3328
ARHGAP15_1	46.6265	1637.79	35.2365	0.0524256	6.47213	0.0498927	0.398285	252.631	0.0583501	3	160	TRUE	0.0546738	60	57	157	17.3106
ARHGAP15_2	47.4135	1330.59	28.2969	0.104096	7.87606	0.0637231	0.649702	213.483	0.0915418	3	160	TRUE	0.126668	60	57	157	11.3734
ARHGAP15_3	46.6693	1620.81	34.8553	0.0589854	6.60261	0.0711356	0.72868	176.289	0.0889276	3	144	TRUE	0.1301	54	51	141	12.7202
ARHGAP17_1	48.1227	1468.31	30.746	0.104401	8.50321	0.0509173	0.414812	249.378	0.0715274	3	160	TRUE	0.133013	60	57	157	5.83536
ARHGAP17_2	47.4562	1753.85	37.0403	0.03983	7.08592	0.0446193	0.318541	270.504	0.0501118	3	160	TRUE	0.0552933	60	57	157	13.1134
ARHGAP18_1	48.1048	2052.85	42.777	0.0486798	7.80348	0.0384061	0.236005	294.496	0.0441621	3	160	TRUE	0.0575248	60	57	157	8.54591
ARHGAP18_2	48.6078	1849.07	38.3075	0.117086	9.09109	0.080163	1.02818	176.761	0.106747	3	160	TRUE	0.101024	60	57	157	25.2785
ARHGAP21_1	48.1069	1202.93	25.3554	0.147664	8.96619	0.142788	3.26217	84.3924	0.23972	3	160	TRUE	0.161125	60	57	157	53.0116
ARHGAP21_2	48.9504	1108	23.1663	0.206037	10.2045	0.0891771	1.27241	159.711	0.182652	3	160	TRUE	0.303357	60	57	157	8.79869
ARHGAP21_3	47.5382	1412.97	29.9014	0.081777	7.71323	0.086785	1.20506	164.061	0.117055	3	160	TRUE	0.0717707	60	57	157	43.493
ARHGAP21_4	49.4199	1198.59	24.9258	0.244829	10.9399	0.0923337	1.29588	146.438	0.208346	3	152	TRUE	0.227043	57	54	149	12.9896
ARHGAP23_1	47.2196	1038.79	22.0735	0.0358004	6.9855	0.100963	1.63097	139.85	0.151217	3	160	TRUE	0.0879841	60	57	157	48.3041
ARHGAP23_2	47.8539	1038.28	21.8822	0.0845947	8.09701	0.0864451	1.19564	164.689	0.140785	3	160	TRUE	0.187457	60	57	157	14.8137
ARHGAP23_3	46.9374	1214.45	26.1377	0.115947	7.61426	0.0677903	0.588228	162.867	0.115891	3	128	TRUE	0.124213	48	45	125	10.3768
ARHGAP25_1	47.1216	1722.11	36.8303	0.123671	7.87155	0.0610548	0.596431	220.327	0.0760805	3	160	TRUE	0.140542	60	57	157	8.93465
ARHGAP25_2	46.739	1976.83	42.416	0.0569533	6.62279	0.0419595	0.281696	280.338	0.0436784	3	160	TRUE	0.0413744	60	57	157	15.9987
ARHGAP26_1	48.4326	1231.67	25.6814	0.110948	8.85306	0.0813284	1.05829	174.451	0.127645	3	160	TRUE	0.216095	60	57	157	10.7348
ARHGAP26_2	47.4798	1607.81	34.0705	0.0936631	7.79898	0.0779945	0.973302	181.149	0.0990627	3	160	TRUE	0.160444	60	57	157	13.9545
ARHGAP27_1	51.4172	1085.68	21.1392	0.0119078	10.8078	0.0505441	0.408753	250.555	0.0808969	3	160	TRUE	0.17215	60	57	157	3.78561
ARHGAP27_2	52.105	920.788	17.7519	0.0384818	11.6512	0.0654749	0.651618	198.687	0.127112	3	152	TRUE	0.214798	57	54	149	5.61132
ARHGAP29_1	49.0684	1142.79	23.5795	0.125763	9.55215	0.104567	0.874742	67.119	0.255108	3	80	TRUE	0.0769321	30	27	77	29.5746
ARHGAP29_2	49.4853	1134.61	23.1351	0.0934939	9.62026	0.104605	1.05046	80.5077	0.223463	3	96	TRUE	0.0671575	36	33	93	41.2631
ARHGAP30_1	51.3175	1061.08	21.0208	0.145532	11.586	0.0547959	0.480415	237.632	0.108854	3	160	TRUE	0.118188	60	57	157	8.44175
ARHGAP30_2	50.6284	1090.41	21.6458	0.051266	10.3272	0.0461829	0.341257	264.993	0.0755986	3	160	TRUE	0.0791659	60	57	157	9.11884
ARHGAP30_3	51.5385	1052.95	20.8005	0.154676	11.8212	0.0643003	0.628448	201.438	0.135188	3	152	TRUE	0.124998	57	54	149	11.1134
ARHGAP31_0	52.3694	825.161	15.8265	0.0337842	11.8775	0.115542	1.06799	59.1348	0.339281	3	80	TRUE	0.288484	30	27	77	7.70592
ARHGAP32_1	51.3796	758.817	14.7688	0	10.8494	0.0847546	1.0344	151.064	0.179356	3	144	TRUE	0.193545	54	51	141	12.0112
ARHGAP32_2	52.9602	508.702	9.87581	0.118477	12.3773	0.098775	0.780519	71.6778	0.491166	3	80	TRUE	0.121356	30	27	77	15.4902
ARHGAP35_1	46.4114	1712.71	37.0064	0.0491937	6.21816	0.0378238	0.228902	296.94	0.0434504	3	160	TRUE	0.0834169	60	57	157	4.80386
ARHGAP35_2	47.1393	1373.46	29.3717	0.104957	7.64291	0.0517232	0.428046	246.866	0.0724398	3	160	TRUE	0.205081	60	57	157	2.99458
ARHGAP4_1	46.3713	1842.55	39.8782	0.0668744	6.42263	0.0781175	0.976374	180.896	0.0889295	3	160	TRUE	0.0683787	60	57	157	36.5753
ARHGAP4_2	46.883	1487.19	31.969	0.109711	7.47516	0.0808674	1.04632	175.361	0.108224	3	160	TRUE	0.217459	60	57	157	10.4986
ARHGAP42_1	48.9191	1135.99	23.448	0.101175	9.18899	0.0989707	1.25379	114.431	0.18166	3	128	TRUE	0.191868	48	45	125	15.374
ARHGAP42_2	49.1331	1222.41	25.1719	0.126704	9.61809	0.114686	1.47311	83.6216	0.227153	3	112	TRUE	0.128793	42	39	109	29.1724
ARHGAP44_1	47.7193	1347.52	28.4265	0.0856785	7.92966	0.10077	1.29979	112.125	0.158433	3	128	TRUE	0.0467197	48	45	125	74.503
ARHGAP44_2	50.38	932.24	18.7632	0.114092	10.5771	0.120357	1.7383	83.8023	0.27532	3	120	TRUE	0.218412	45	42	117	19.3853
ARHGAP5_1	48.3223	1681.4	35.0043	0.0941858	8.56349	0.0450976	0.325407	268.798	0.0593394	3	160	TRUE	0.1154	60	57	157	5.0125
ARHGAP5_2	47.8632	2098.47	43.9584	0.0544678	7.64682	0.0386156	0.238586	293.626	0.043531	3	160	TRUE	0.0384503	60	57	157	14.3367
ARHGAP9_1	46.3044	1359.27	29.5153	0.0739971	6.49787	0.0652309	0.680811	209.741	0.0870665	3	160	TRUE	0.117893	60	57	157	13.1517
ARHGAP9_2	45.3643	1538.09	34.0202	0.0542943	5.32912	0.0616088	0.607303	218.882	0.0751296	3	160	TRUE	0.0611656	60	57	157	24.5934
ARHGDIA_1	51.9671	1392.8	26.805	0.00168703	11.1938	0.037241	0.221903	299.425	0.0516808	3	160	TRUE	0.101456	60	57	157	3.26994
ARHGDIA_2	51.2656	1035.52	20.2691	0.0337756	10.8192	0.0946907	1.43461	150.112	0.159645	3	160	TRUE	0.167551	60	57	157	20.8293
ARHGDIB_1	51.7021	1243.67	24.0545	0	10.9583	0.0343077	0.188323	312.551	0.0503443	3	160	TRUE	0.0920593	60	57	157	2.88019
ARHGDIB_2	49.9396	1083.02	21.85	0.0753555	9.88151	0.102646	1.60149	130.345	0.175488	3	152	TRUE	0.130188	57	54	149	31.1835
ARHGEF1_1	46.8553	1668.73	35.6975	0.0398112	6.51654	0.0326825	0.170903	320.316	0.0370165	3	160	TRUE	0.0344035	60	57	157	10.9283
ARHGEF1_2	47.4455	1400.14	29.6867	0.0807984	7.6181	0.0502738	0.404393	251.413	0.067822	3	160	TRUE	0.0939702	60	57	157	9.09888
ARHGEF1_3	47.299	1484.87	31.6211	0.101843	7.74166	0.0666003	0.674212	196.096	0.0913288	3	152	TRUE	0.128839	57	54	149	11.6799
ARHGEF10_2	48.3474	1081.13	22.6336	0.119091	8.87311	0.147847	1.74869	39.4113	0.36027	3	80	TRUE	0.0902073	30	27	77	52.432
ARHGEF11_1	48.0866	1350.16	28.3854	0.132461	8.78928	0.11126	1.98062	124.311	0.170593	3	160	TRUE	0.108198	60	57	157	47.6662
ARHGEF11_2	49.2708	1071.39	22.1304	0.159941	10.0282	0.111421	1.98635	124.08	0.212149	3	160	TRUE	0.137987	60	57	157	36.8957
ARHGEF11_3	48.2265	1285.62	26.8329	0.0802514	8.33539	0.094188	1.41942	150.964	0.136905	3	160	TRUE	0.125958	60	57	157	28.2849
ARHGEF12_1	47.5362	1326.72	28.1109	0.0911436	7.83098	0.0905695	1.31245	157.232	0.128328	3	160	TRUE	0.0735454	60	57	157	46.3989
ARHGEF12_2	48.4928	1202.7	25.1605	0.150807	9.31861	0.0991581	1.49451	135.599	0.174137	3	152	TRUE	0.148087	57	54	149	25.0876
ARHGEF12_3	48.8313	1107.57	23.0097	0.139839	9.48487	0.11556	2.13665	118.245	0.204835	3	160	TRUE	0.15232	60	57	157	35.8824
ARHGEF17_1	48.5624	1179.6	24.6106	0.13702	9.23414	0.0842616	0.852003	126.587	0.164792	3	120	TRUE	0.109013	45	42	117	18.9864
ARHGEF17_2	56.4647	566.152	10.0267	0	14.7517	0.144802	3.18708	78.0443	0.491703	3	152	TRUE	0.641287	57	54	149	10.9538
ARHGEF17_3	48.8454	1319.41	27.3908	0.157682	9.69352	0.0955304	1.16814	118.96	0.178574	3	128	TRUE	0.111471	48	45	125	26.3314
ARHGEF2_1	48.3205	1453.23	30.4328	0.150454	9.19711	0.0708455	0.803053	196.531	0.109378	3	160	TRUE	0.28762	60	57	157	4.93603
ARHGEF2_2	47.4857	1814.61	38.3289	0.0543809	7.29781	0.0599188	0.574443	223.332	0.0674121	3	160	TRUE	0.180889	60	57	157	5.9926
ARHGEF40_1	47.0094	1158.32	24.8301	0.0864596	7.33061	0.0869683	0.968126	130.979	0.14611	3	128	TRUE	0.142733	48	45	125	16.0633
ARHGEF40_2	47.63	1131.28	24.2794	0.205092	9.20462	0.148607	3.18008	70.2021	0.303477	3	144	TRUE	0.263157	54	51	141	30.645
ARHGEF40_3	46.8624	1275.67	27.3338	0.0530067	6.75793	0.0693914	0.539299	139.894	0.112582	3	112	TRUE	0.0940578	42	39	109	13.2301
ARHGEF6_1	47.6251	1558.93	32.8981	0.0759436	7.71205	0.0544333	0.474078	238.694	0.0692422	3	160	TRUE	0.0880721	60	57	157	12.072
ARHGEF6_2	47.0267	1825.15	38.9225	0.0528195	6.84297	0.0477871	0.365378	259.53	0.0516297	3	160	TRUE	0.0434804	60	57	157	20.3915
ARHGEF7_1	48.1217	1546.06	32.191	0.0304381	7.6361	0.0517713	0.428843	246.717	0.0641011	3	160	TRUE	0.0934769	60	57	157	9.8819
ARHGEF7_2	48.4504	1461.33	30.3575	0.0890582	8.62284	0.049711	0.395389	253.215	0.069163	3	160	TRUE	0.100268	60	57	157	8.10701
ARHGEF7_3	47.8013	1489.53	31.2893	0.0603081	7.69107	0.0613826	0.602851	219.471	0.0790928	3	160	TRUE	0.100486	60	57	157	13.7701
ARHGEF9_1	46.2543	1248.45	27.1386	0.0685983	6.40396	0.0737072	0.869239	190.195	0.101981	3	160	TRUE	0.0762668	60	57	157	28.6383
ARHGEF9_2	46.7145	1150.64	24.8013	0.0781519	6.96834	0.0750798	0.856821	177.88	0.113836	3	152	TRUE	0.0776574	57	54	149	27.6846
ARID1A_1	47.0349	1911.27	40.7721	0.063958	6.998	0.0410729	0.269917	283.755	0.0434773	3	160	TRUE	0.0854967	60	57	157	5.94134
ARID1A_2	48.4027	2188.09	46.4772	0.359754	11.8532	0.0759113	0.875903	176.206	0.224524	3	152	TRUE	0.204908	57	54	149	9.0355
ARID1B_1	47.122	1866.13	39.7537	0.0702835	7.16514	0.0392105	0.245995	291.179	0.0427232	3	160	TRUE	0.079945	60	57	157	5.72099
ARID1B_2	49.8913	1223.46	25.5568	0.32225	11.9209	0.105262	1.77281	133.179	0.299199	3	160	TRUE	0.302162	60	57	157	13.4058
ARID2_1	46.8782	2050.69	44.3815	0.235403	9.22093	0.098907	1.48696	135.985	0.13963	3	152	TRUE	0.332934	57	54	149	9.56418
ARID2_2	46.3698	2420.22	52.3737	0.082231	6.64321	0.0728109	0.848228	192.152	0.0796715	3	160	TRUE	0.263392	60	57	157	6.11584
ARID3A_1	45.5992	1812.21	39.9763	0.104367	6.27197	0.0672657	0.723949	204.827	0.084798	3	160	TRUE	0.142682	60	57	157	11.221
ARID3A_2	46.1206	1396.26	30.4826	0.0940746	6.59984	0.0805182	0.933578	158.448	0.115142	3	144	TRUE	0.192017	54	51	141	10.6771
ARID3B_0	45.9993	1500.33	32.9152	0.129164	6.97645	0.0784668	0.689589	126.128	0.130888	3	112	TRUE	0.07104	42	39	109	24.3351
ARID4A_1	45.9267	1593.6	34.9167	0.0979342	6.4696	0.0607222	0.58995	221.201	0.0782217	3	160	TRUE	0.155934	60	57	157	7.66635
ARID4A_2	47.0028	1467.36	31.8002	0.220521	8.99411	0.0885037	1.1906	152.877	0.153369	3	152	TRUE	0.216706	57	54	149	12.4004
ARID4A_3	46.707	1539.59	33.0917	0.0604864	6.66528	0.0489984	0.384135	255.525	0.0599136	3	160	TRUE	0.119829	60	57	157	6.07536
ARID4B_1	47.0122	1722.74	36.8394	0.088519	7.30983	0.0556632	0.495742	235.12	0.0656152	3	160	TRUE	0.082508	60	57	157	13.7951
ARID4B_2	47.4002	1562.14	33.2587	0.130439	8.18988	0.0625813	0.626627	216.376	0.0852386	3	160	TRUE	0.144856	60	57	157	9.16069
ARID5A_0	46.0302	1129.09	25.1576	0.233209	8.38136	0.0678928	0.590007	162.674	0.15315	3	128	TRUE	0.193539	48	45	125	5.69034
ARID5B_1	45.7731	1240.94	27.636	0.204295	7.82642	0.13543	2.64115	83.572	0.253185	3	144	TRUE	0.286805	54	51	141	22.6951
ARID5B_2	45.5545	1057.29	23.5908	0.158595	7.05712	0.0859739	1.00525	140.729	0.160951	3	136	TRUE	0.285715	51	48	133	6.97794
ARID5B_3	45.3966	1281.15	28.3875	0.0765202	5.73396	0.0835992	0.894569	136.036	0.127128	3	128	TRUE	0.1596	48	45	125	12.7918
ARIH1_1	56.1243	1301.4	23.1877	0	15.2164	0.0654844	0.686113	209.121	0.110395	3	160	TRUE	0.327548	60	57	157	3.0152
ARIH1_2	54.8058	935.511	17.0696	0	13.9477	0.0648753	0.673408	210.616	0.131132	3	160	TRUE	0.257224	60	57	157	4.45655
ARIH2_1	51.5681	1449.88	28.1575	0.0204087	10.9233	0.0480813	0.369889	258.548	0.0660315	3	160	TRUE	0.124337	60	57	157	5.43962
ARIH2_2	52.2806	1156.16	22.2556	0.0657549	11.9388	0.066146	0.700047	207.512	0.112464	3	160	TRUE	0.227396	60	57	157	5.72509
ARIH2_3	53.1449	1134.06	21.5633	0.100465	12.8858	0.101922	1.16346	96.8364	0.229201	3	112	TRUE	0.258769	42	39	109	9.77128
ARL1_1	52.0379	1178.39	22.7571	0.053087	11.6382	0.0556278	0.495112	235.221	0.0910619	3	160	TRUE	0.183153	60	57	157	4.69145
ARL11_1	47.1351	1333.28	28.4659	0.0822389	7.36112	0.0642527	0.660546	212.159	0.0885437	3	160	TRUE	0.0910192	60	57	157	17.2348
ARL11_2	46.7157	1476.91	31.7153	0.0477983	6.51322	0.0464773	0.328342	250.778	0.0588371	3	152	TRUE	0.0463366	57	54	149	16.7929
ARL13B_1	60.6448	743.22	12.4206	0.0761724	17.7041	0.129627	2.28525	84.8847	0.498974	3	136	TRUE	0.40407	51	48	133	12.8998
ARL13B_2	52.8999	745.185	14.5241	0.177144	12.7756	0.0908664	0.858698	101.86	0.325287	3	104	TRUE	0.221232	39	36	101	8.08401
ARL14EP_1	46.2704	1443.83	31.3082	0.049376	6.11982	0.0375525	0.22563	298.092	0.0470835	3	160	TRUE	0.0450278	60	57	157	11.0476
ARL15_0	51.1681	1039.57	20.4851	0.077506	11.013	0.0565523	0.511706	232.584	0.10081	3	160	TRUE	0.139151	60	57	157	7.37443
ARL2_0	54.2336	1000.84	18.4542	0	13.4446	0.04946	0.391407	254.024	0.0920054	3	160	TRUE	0.114361	60	57	157	6.67264
ARL2BP_1	48.4759	1244.14	25.7648	0.0473819	8.2226	0.0471111	0.355113	261.809	0.0671229	3	160	TRUE	0.131912	60	57	157	4.66053
ARL3_0	56.8501	910.848	16.0219	0	15.6421	0.0620529	0.616089	217.733	0.147691	3	160	TRUE	0.283957	60	57	157	3.22168
ARL4C_0	49.7983	984.427	20.0902	0.137613	10.2647	0.151762	2.21103	44.7846	0.384715	3	96	TRUE	0.0869892	36	33	93	68.8124
ARL5A_1	53.3449	1024.68	19.2085	0	12.615	0.0695487	0.773924	199.486	0.122157	3	160	TRUE	0.31037	60	57	157	4.11383
ARL5B_2	48.3651	983.834	20.4098	0.0328726	8.07619	0.0731552	0.470948	105.269	0.158047	3	88	TRUE	0.101881	33	30	85	10.2638
ARL6_1	49.6673	1266.77	25.715	0.0946925	9.78412	0.0990968	1.41411	128.552	0.162303	3	144	TRUE	0.0697664	54	51	141	53.2735
ARL6_2	49.0407	1359.64	27.911	0.0850175	9.11989	0.0736511	0.650938	142.737	0.123892	3	120	TRUE	0.0761123	45	42	117	21.0386
ARL6IP4_0	55.6112	1022.39	20.988	0.462989	14.5249	0.102314	1.6749	137.723	1.0098	3	160	TRUE	0.44811	60	57	157	7.54068
ARL6IP5_0	59.6597	957.08	17.935	0.424669	16.6149	0.113454	1.64759	96.9496	1.00253	3	128	TRUE	0.618333	48	45	125	4.62382
ARL8A_1	56.1371	739.144	13.1668	0	14.8813	0.0734425	0.863007	190.77	0.196051	3	160	TRUE	0.358706	60	57	157	3.87235
ARL8B_2	55.9648	658.069	11.7586	0	14.6206	0.0793458	0.906589	160.56	0.241887	3	144	TRUE	0.298652	54	51	141	5.62783
ARL9_0	50.3575	900.796	18.1675	0.1219	10.6113	0.0934136	1.11694	121.828	0.214184	3	128	TRUE	0.197333	48	45	125	12.9449
ARMC1_1	49.7868	1085.36	21.8571	0.0276585	9.34339	0.0571862	0.523242	230.801	0.0888068	3	160	TRUE	0.218549	60	57	157	3.84008
ARMC1_2	49.9638	1202.21	24.1016	0.0196547	9.4054	0.0570745	0.49514	219.558	0.0852989	3	152	TRUE	0.220818	57	54	149	3.42783
ARMC10_1	48.6072	1851.69	38.3261	0.103172	8.92783	0.109825	1.83335	120.069	0.146501	3	152	TRUE	0.304105	57	54	149	13.8754
ARMC10_2	48.5826	1574.5	32.5363	0.0599096	8.41185	0.0880755	0.992933	129.36	0.127789	3	128	TRUE	0.206413	48	45	125	10.5845
ARMC5_1	43.8328	2028.55	46.4511	0.0789563	4.29331	0.0860343	0.947443	132.361	0.0912954	3	128	TRUE	0.166781	48	45	125	13.0021
ARMC5_2	43.8572	1898.56	43.5037	0.0964106	4.62186	0.100399	1.29024	112.597	0.113785	3	128	TRUE	0.345306	48	45	125	7.60147
ARMC6_1	44.3826	1577.9	35.6539	0.0483003	4.32686	0.0595928	0.568208	224.205	0.0659015	3	160	TRUE	0.138569	60	57	157	8.54005
ARMC6_2	45.4428	1096.68	24.3599	0.101378	6.18171	0.0860733	1.18538	165.379	0.13104	3	160	TRUE	0.44589	60	57	157	4.56801
ARMC7_0	52.5684	518.916	9.91521	0.0215019	11.9447	0.0714703	0.817282	195.125	0.21192	3	160	TRUE	0.323296	60	57	157	4.20862
ARMC8_1	50.759	1322.46	26.1254	0.0346234	10.2724	0.0487038	0.37953	256.489	0.069876	3	160	TRUE	0.108951	60	57	157	6.84046
ARMC8_2	50.7593	1155.03	22.8643	0.0517247	10.4393	0.051003	0.416209	249.109	0.0810034	3	160	TRUE	0.107288	60	57	157	7.93083
ARMC9_1	45.4402	1945.01	42.9604	0.0725482	5.64447	0.0596436	0.569177	224.069	0.0708689	3	160	TRUE	0.0934111	60	57	157	14.0288
ARMC9_2	45.5446	1768.52	38.9707	0.0654512	5.63968	0.068331	0.672353	182.081	0.0861033	3	144	TRUE	0.111021	54	51	141	13.9787
ARMCX3_1	47.3339	1596.08	33.8207	0.0480659	7.08827	0.04477	0.320696	269.965	0.0532826	3	160	TRUE	0.0634779	60	57	157	11.161
ARMCX3_2	48.0535	1365.57	28.5908	0.0794955	8.16042	0.0621593	0.494563	173.967	0.0974315	3	128	TRUE	0.102046	48	45	125	10.6847
ARMCX5_0	46.6504	1038.07	22.3963	0.0671132	6.82205	0.062619	0.564644	194.652	0.101615	3	144	TRUE	0.201242	54	51	141	4.99248
ARMH3_1	57.0577	1183.68	20.7454	0	16.0071	0.0668988	0.716072	205.702	0.130425	3	160	TRUE	0.397266	60	57	157	2.2104
ARMH3_2	54.7425	838.605	15.3191	0	13.853	0.0716411	0.780132	185.006	0.161771	3	152	TRUE	0.331275	57	54	149	3.73862
ARMH3_3	56.4025	975.602	17.2971	0	15.3361	0.0904297	1.17756	141.731	0.207224	3	144	TRUE	0.320441	54	51	141	7.39509
ARMT1_1	47.3029	1925.04	40.8409	0.0674185	7.29384	0.036969	0.218673	300.598	0.0399213	3	160	TRUE	0.0329827	60	57	157	15.507
ARMT1_2	47.4051	1971.82	41.7071	0.0529799	7.1974	0.0649091	0.674111	210.533	0.0688789	3	160	TRUE	0.160827	60	57	157	8.79069
ARMT1_3	47.3593	2003.16	42.3981	0.0480709	7.08778	0.0866316	1.02069	139.693	0.0976286	3	136	TRUE	0.327159	51	48	133	5.87374
ARNT_1	49.0699	925.949	18.9669	0.0462002	8.89357	0.0457219	0.334478	266.598	0.0782945	3	160	TRUE	0.0608371	60	57	157	12.389
ARNT_2	53.151	658.156	12.8294	0.180115	12.8457	0.135588	2.94146	92.6714	0.432996	3	160	TRUE	0.193555	60	57	157	39.1041
ARNTL_0	48.8586	822.62	17.1626	0.139043	9.5154	0.102128	0.917849	75.908	0.295024	3	88	TRUE	0.131646	33	30	85	16.9209
ARPC2_1	60.8299	1003.2	16.4919	0	18.5139	0.0763171	0.931889	184.627	0.232001	3	160	TRUE	0.387954	60	57	157	3.86182
ARPC2_2	58.7065	634.256	10.8038	0	16.3565	0.0777708	0.870955	163.447	0.278741	3	144	TRUE	0.390081	54	51	141	3.4082
ARPC3_0	59.1508	928.445	15.6963	0	17.3401	0.0698737	0.703056	178.866	0.209947	3	144	TRUE	0.299763	54	51	141	3.71955
ARPC5_0	58.969	492.82	8.35727	0	15.9131	0.0628833	0.632689	215.606	0.246563	3	160	TRUE	0.373703	60	57	157	1.90886
ARPC5L_0	58.9136	530.665	9.00751	0	16.0668	0.0759932	0.923995	185.308	0.285321	3	160	TRUE	0.405412	60	57	157	3.52328
ARPP19_1	NA	593.326	11.0338	0.727888	19.5191	0.0750903	0.902167	187.22	NA	3	160	TRUE	0.150267	60	57	157	13.7823
ARPP19_2	60.3813	852.914	16.6508	0.459983	15.8716	0.0781392	0.83038	153.724	1.43071	3	136	TRUE	0.392806	51	48	133	3.08663
ARPP21_1	49.2401	1141.57	23.4226	0.106251	9.51865	0.0822762	1.0831	172.598	0.136682	3	160	TRUE	0.0927068	60	57	157	29.4253
ARPP21_2	50.2663	1076.11	22.1944	0.272199	11.6792	0.0887741	1.26093	160.436	0.230281	3	160	TRUE	0.119712	60	57	157	26.2578
ARR3_0	55.1662	911.211	16.5176	0	14.2523	0.114254	1.98419	114.06	0.247452	3	152	TRUE	0.522454	57	54	149	7.71994
ARRB1_1	55.9872	1239.8	22.1444	0	15.081	0.0750732	0.901757	187.257	0.130323	3	160	TRUE	0.281036	60	57	157	6.08356
ARRB1_2	53.3532	891.934	16.7175	0	12.6339	0.0989728	1.5673	143.035	0.192405	3	160	TRUE	0.452303	60	57	157	6.78997
ARRB2_1	49.9435	1359.74	27.2643	0.0189791	9.33486	0.0472262	0.35685	261.419	0.063973	3	160	TRUE	0.106364	60	57	157	6.48653
ARRB2_2	51.6375	1030.62	20.0029	0.0216243	11.0981	0.0858301	1.17869	165.832	0.144715	3	160	TRUE	0.365395	60	57	157	6.1307
ARRDC1_1	51.1664	1074.94	21.0816	0.035113	10.7234	0.0586274	0.549947	226.818	0.0964069	3	160	TRUE	0.207963	60	57	157	4.52943
ARSA_1	61.7573	676.076	12.784	0.420329	16.3223	0.0925743	1.3712	153.729	1.29073	3	160	TRUE	0.112789	60	57	157	30.7311
ARSA_2	74.2381	740.085	14.1473	0.492337	16.7735	0.110731	1.86374	118.82	39.4094	3	152	TRUE	0.17091	57	54	149	27.3298
ARSB_1	65.7967	447.265	6.79768	0	18.2588	0.0815463	1.06397	174.023	1.48304	3	160	TRUE	0.219458	60	57	157	10.5993
ARSB_2	56.0413	877.816	17.2146	0.393966	14.9798	0.107311	1.84252	130.093	0.575443	3	160	TRUE	0.173903	60	57	157	26.4285
ARSK_1	53.4722	815.412	15.2493	0	12.7379	0.0736408	0.867674	190.339	0.154315	3	160	TRUE	0.234471	60	57	157	7.43839
ARSK_2	52.8798	917.587	17.3523	0	12.1933	0.0963909	1.48659	147.265	0.179593	3	160	TRUE	0.524841	60	57	157	5.0473
ARVCF_1	47.2651	952.859	20.4635	0.130936	8.11029	0.10848	1.69457	115.525	0.207936	3	144	TRUE	0.170595	54	51	141	24.6978
ARVCF_2	47.4904	853.807	18.3928	0.169588	8.71378	0.163541	2.99553	43.876	0.413786	3	112	TRUE	0.197785	42	39	109	39.5345
AS3MT_1	45.3304	1422.58	31.5618	0.0820736	5.72612	0.130065	2.70671	99.325	0.169564	3	160	TRUE	0.112419	60	57	157	63.5629
AS3MT_2	45.9561	1245.38	27.317	0.0977844	6.52808	0.11113	1.97599	124.498	0.159865	3	160	TRUE	0.191364	60	57	157	25.6869
ASAH1_1	66.592	603.742	11.3079	0.446855	16.796	0.102087	1.66749	138.078	4.77059	3	160	TRUE	0.200247	60	57	157	20.1819
ASAH1_2	69.9868	425.264	6.07635	0	19.0836	0.103779	1.63706	128.676	6.0599	3	152	TRUE	0.308421	57	54	149	11.8865
ASAP1_1	48.7158	1623.16	33.4126	0.0447084	8.36325	0.0318815	0.162628	324.287	0.0400286	3	160	TRUE	0.0389921	60	57	157	8.73362
ASAP1_2	49.4777	1400.6	28.5324	0.100578	9.66756	0.0435717	0.303758	274.306	0.0642161	3	160	TRUE	0.0837876	60	57	157	7.23118
ASAP2_1	49.6464	1660.56	33.5311	0.0399558	9.20137	0.0387859	0.240695	292.922	0.0477662	3	160	TRUE	0.0645966	60	57	157	7.5088
ASAP2_2	50.5311	1282.57	25.6526	0.118636	10.754	0.0569011	0.518038	231.6	0.0933023	3	160	TRUE	0.118946	60	57	157	9.24164
ASAP3_0	48.4156	848.552	17.8215	0.127771	9.05515	0.131113	1.51277	53.9228	0.358172	3	88	TRUE	0.207131	33	30	85	17.8597
ASB1_0	46.1177	1419.98	30.9934	0.091908	6.56528	0.0624017	0.623035	216.836	0.0836115	3	160	TRUE	0.152912	60	57	157	8.46824
ASB3_0	46.1683	1396.84	30.4313	0.0806377	6.4589	0.069088	0.763705	200.55	0.0917826	3	160	TRUE	0.228157	60	57	157	6.46532
ASB6_1	48.667	1200.82	24.7484	0.0358153	8.29803	0.036559	0.21385	302.382	0.0525939	3	160	TRUE	0.0321814	60	57	157	15.5489
ASB6_2	49.4687	1031.77	21.0593	0.0915944	9.60292	0.0648159	0.672176	210.762	0.112363	3	160	TRUE	0.112644	60	57	157	13.6818
ASB7_1	50.6002	975.897	19.4748	0.0858413	10.5698	0.0849555	1.03931	150.723	0.165314	3	144	TRUE	0.147908	54	51	141	16.6622
ASB7_2	49.0196	1159.79	23.7053	0.0222678	8.52074	0.054591	0.476828	238.232	0.079467	3	160	TRUE	0.0964811	60	57	157	10.8583
ASB8_0	46.011	1147.21	25.0552	0.0573602	6.0695	0.0620142	0.553789	196.049	0.0927574	3	144	TRUE	0.164719	54	51	141	6.53028
ASCC1_1	51.2279	2915.31	56.9787	0.0338435	10.6157	0.0660049	0.66221	197.461	0.0778215	3	152	TRUE	0.321377	57	54	149	2.9263
ASCC1_2	51.4109	1695.22	33.1428	0.0776481	11.2081	0.0830137	1.04747	162.611	0.116143	3	152	TRUE	0.46096	57	54	149	3.51082
ASCC2_1	47.8324	1573.13	33.0061	0.05551	7.65462	0.0631063	0.605325	204.287	0.0808303	3	152	TRUE	0.144517	57	54	149	8.79817
ASCC2_2	48.8788	1432.06	29.4903	0.0873776	8.99375	0.106631	1.81921	131.111	0.150876	3	160	TRUE	0.277428	60	57	157	15.3073
ASCC3_1	47.8655	1724.2	36.1237	0.0484411	7.58784	0.0724468	0.755789	173.659	0.0908232	3	144	TRUE	0.199663	54	51	141	7.70057
ASCC3_2	48.1395	1562.76	32.658	0.0885388	8.33271	0.0652089	0.612317	188.816	0.0917215	3	144	TRUE	0.168135	54	51	141	7.30387
ASCC3_3	48.8692	1343.89	27.7399	0.106775	9.19046	0.0776328	0.819652	154.608	0.127066	3	136	TRUE	0.262613	51	48	133	5.87732
ASF1A_1	51.7046	1437.09	27.8271	0.0161455	11.0278	0.0592015	0.560771	225.259	0.0815701	3	160	TRUE	0.213439	60	57	157	4.48223
ASF1A_2	52.4805	933.157	17.8348	0.0261946	11.9346	0.0751063	0.812298	168.467	0.148307	3	144	TRUE	0.294468	54	51	141	4.86182
ASF1B_1	48.9807	1366.21	28.2124	0.136768	9.59709	0.0757193	0.871479	176.591	0.122614	3	152	TRUE	0.201726	57	54	149	9.16104
ASF1B_2	48.3971	1461.9	30.2912	0.0406514	8.03187	0.0345407	0.19089	311.469	0.0448897	3	160	TRUE	0.0277319	60	57	157	16.2051
ASH1L_0	50.5802	763.663	15.7108	0.229057	11.383	0.0900325	0.778161	94.91	0.338555	3	96	TRUE	0.180005	36	33	93	9.36479
ASH2L_1	50.08	1153.59	23.0424	0.00368885	9.40345	0.0575583	0.530073	229.763	0.0845415	3	160	TRUE	0.153853	60	57	157	6.73537
ASH2L_2	50.9522	1034.11	20.3635	0.0327596	10.5163	0.0557876	0.473063	223.024	0.095505	3	152	TRUE	0.103771	57	54	149	9.8194
ASL_1	56.9564	1014.01	17.8033	0	15.8193	0.0898779	1.22786	150.535	0.202871	3	152	TRUE	0.644104	57	54	149	2.50074
ASL_2	54.8234	672.883	12.2737	0	13.7849	0.0876482	0.983322	129.982	0.260172	3	128	TRUE	0.557271	48	45	125	2.1237
ASMTL_1	48.7423	1217.34	25.0267	0.0251655	8.25791	0.0695042	0.772934	199.589	0.0981849	3	160	TRUE	0.0429899	60	57	157	46.7679
ASMTL_2	49.2772	1110.72	22.8623	0.137689	9.83807	0.0757475	0.918029	185.826	0.135236	3	160	TRUE	0.138362	60	57	157	15.5209
ASNS_1	54.9894	1033.21	18.7893	0	14.1368	0.131202	2.61651	93.0365	0.254358	3	152	TRUE	0.278497	57	54	149	23.1643
ASNS_2	53.8116	830.346	15.4306	0	13.0411	0.139983	2.97846	83.1893	0.302176	3	152	TRUE	0.317583	57	54	149	23.1186
ASNSD1_1	45.9907	1376.82	30.0566	0.0563711	5.96749	0.0557036	0.496462	235.004	0.0720473	3	160	TRUE	0.119148	60	57	157	8.72247
ASPH_1	52.4794	1175.48	22.7905	0.162012	12.662	0.147916	2.97555	66.9356	0.321678	3	136	TRUE	0.292244	51	48	133	25.4411
ASPH_2	51.9004	1377.61	26.9353	0.162165	12.2501	0.183699	4.85934	39.6744	0.346308	3	144	TRUE	0.262011	54	51	141	48.5105
ASPH_3	51.4009	1611.79	31.6979	0.144351	11.7424	0.11153	1.89072	117.727	0.178944	3	152	TRUE	0.311928	57	54	149	13.9657
ASPM_1	46.2852	1229.11	26.8579	0.130621	7.24609	0.0910362	1.32602	156.409	0.139968	3	160	TRUE	0.242155	60	57	157	12.3284
ASPM_2	46.9812	945.492	20.3221	0.0894978	7.421	0.0751311	0.90315	187.133	0.126959	3	160	TRUE	0.201759	60	57	157	9.57528
ASPM_3	47.0375	1044.06	22.5711	0.156243	8.19087	0.123657	2.07958	91.2977	0.241145	3	136	TRUE	0.235342	51	48	133	21.7134
ASPSCR1_1	49.7456	1263.96	25.4666	0.0282792	9.2504	0.0340384	0.185378	313.813	0.0483844	3	160	TRUE	0.0364902	60	57	157	11.2385
ASPSCR1_2	50.1715	1124.33	22.5686	0.0734503	10.0704	0.055914	0.475208	222.68	0.0938337	3	152	TRUE	0.200928	57	54	149	3.76657
ASS1_1	54.8923	1130	20.5858	0	14.0616	0.0842337	1.13525	168.835	0.147868	3	160	TRUE	0.280537	60	57	157	8.3918
ASS1_2	55.4313	1020.35	18.5536	0.0679849	14.6732	0.103742	1.29149	101.629	0.257242	3	120	TRUE	0.469128	45	42	117	4.88323
ASTE1_0	47.9749	1277.69	26.8078	0.0804408	8.10939	0.0761127	0.602487	120.287	0.137269	3	104	TRUE	0.12803	39	36	101	10.3969
ASXL1_1	50.5208	867.426	17.3413	0.0788542	10.4708	0.0646098	0.601117	190.145	0.134012	3	144	TRUE	0.111348	54	51	141	12.1607
ASXL1_2	50.3924	838.157	16.7217	0.0426096	10.1351	0.0881239	0.621266	80.8058	0.239037	3	80	TRUE	0.0976981	30	27	77	15.2832
ASXL1_3	49.5426	858.623	17.3616	0.0150774	9.13834	0.0655714	0.343969	104.454	0.163989	3	80	TRUE	0.113165	30	27	77	5.81644
ASXL2_1	51.0029	738.86	14.6761	0.0862858	10.9459	0.058796	0.553116	226.359	0.133402	3	160	TRUE	0.16687	60	57	157	6.37544
ASXL2_2	52.7438	742.889	14.6752	0.222935	12.7975	0.0818204	1.01758	164.812	0.264216	3	152	TRUE	0.153332	57	54	149	15.5524
ASXL2_3	48.1366	766.813	16.0817	0.0704071	8.37169	0.0710979	0.808786	195.961	0.137528	3	160	TRUE	0.383306	60	57	157	3.05744
ATAD1_1	48.5356	1454.55	30.1065	0.0643176	8.42708	0.0691298	0.764629	200.453	0.0932344	3	160	TRUE	0.267595	60	57	157	5.11603
ATAD1_2	49.0832	1409.8	29.1114	0.161039	9.93665	0.131966	2.64707	92.1539	0.220851	3	152	TRUE	0.230691	57	54	149	28.9019
ATAD2_2	47.17	1883.28	40.1466	0.0991975	7.59554	0.106514	1.36143	98.4646	0.139319	3	120	TRUE	0.282242	45	42	117	10.6516
ATAD5_1	47.134	1144.81	24.7121	0.172658	8.45654	0.114577	1.68038	95.6884	0.226433	3	128	TRUE	0.232482	48	45	125	17.3001
ATAD5_2	45.8589	1532.94	33.6102	0.0835666	6.20725	0.0732116	0.686073	153.019	0.1051	3	128	TRUE	0.0928067	48	45	125	17.7569
ATAD5_3	48.0588	1003.3	21.715	0.283791	10.2667	0.0893453	1.14949	143.468	0.247779	3	144	TRUE	0.37655	54	51	141	5.67508
ATAT1_1	46.2398	1790.29	38.8321	0.0540776	6.11991	0.0446904	0.319558	270.249	0.0512081	3	160	TRUE	0.0411695	60	57	157	18.6252
ATAT1_2	46.3656	1716.85	37.2268	0.0899283	6.74543	0.056402	0.407191	186.408	0.0766402	3	128	TRUE	0.0474468	48	45	125	21.0613
ATE1_1	51.3241	1664.33	32.4796	0.0252548	10.6914	0.0470344	0.353957	262.07	0.0601359	3	160	TRUE	0.127272	60	57	157	4.90587
ATE1_2	51.8712	1527.7	29.5595	0.0510325	11.4347	0.0446277	0.318661	270.474	0.0623929	3	160	TRUE	0.109256	60	57	157	5.27919
ATF1_0	NA	1362.82	27.2325	0.622536	17.1916	0.163999	3.87299	56.0094	NA	3	144	TRUE	0.269291	54	51	141	36.9978
ATF2_1	54.1635	967.833	18.8696	0.316226	14.2442	0.0751665	0.904	187.058	0.267974	3	160	TRUE	0.158564	60	57	157	12.9488
ATF2_2	NA	1478.26	32.49	0.956212	21.2413	0.147708	2.44356	55.2813	NA	3	112	TRUE	0.264393	42	39	109	23.0357
ATF6B_0	48.9791	704.601	14.7669	0.158463	9.77861	0.077433	0.815439	154.959	0.207098	3	136	TRUE	0.359118	51	48	133	3.52082
ATF7IP_1	47.6505	1103.38	23.4375	0.122782	8.31495	0.0538826	0.464533	240.322	0.0895346	3	160	TRUE	0.113328	60	57	157	8.53588
ATF7IP_2	46.6705	1341.82	28.9417	0.0868288	6.99941	0.039706	0.252251	289.17	0.0544637	3	160	TRUE	0.044729	60	57	157	12.7791
ATF7IP_3	47.8002	981.648	20.874	0.143233	8.67124	0.11263	1.72524	104	0.226967	3	136	TRUE	0.335165	51	48	133	11.4919
ATF7IP2_1	46.9622	1260.74	28.0659	0.352395	10.4683	0.107719	1.67088	116.538	0.33871	3	144	TRUE	0.332594	54	51	141	11.1246
ATF7IP2_2	45.2549	1321.72	29.4132	0.0935447	5.84544	0.0976919	0.763497	72.5598	0.190336	3	80	TRUE	0.0988321	30	27	77	19.1793
ATG10_1	51.6266	658.242	12.7501	0	11.1213	0.0674731	0.728418	204.334	0.152575	3	160	TRUE	0.238584	60	57	157	5.65498
ATG101_1	50.2805	978.085	20.5288	0.329567	11.9798	0.0561406	0.504283	233.753	0.187578	3	160	TRUE	0.149537	60	57	157	6.53423
ATG101_2	51.5172	734.189	14.7558	0.198104	11.8598	0.104098	1.64714	128.209	0.306205	3	152	TRUE	0.251619	57	54	149	15.3033
ATG12_0	50.4393	753.417	14.9371	0	9.97787	0.068805	0.75746	201.207	0.1334	3	160	TRUE	0.294672	60	57	157	4.32581
ATG13_1	50.9419	1061.14	21.9945	0.343913	12.545	0.0575215	0.529396	229.865	0.197373	3	160	TRUE	0.190009	60	57	157	4.91976
ATG13_2	49.6242	943.41	19.6571	0.237919	10.8958	0.0752902	0.86163	177.455	0.193065	3	152	TRUE	0.186614	57	54	149	9.98073
ATG14_1	52.3139	1154.37	22.0663	0	11.59	0.0581855	0.541688	228.029	0.0909638	3	160	TRUE	0.255914	60	57	157	3.07577
ATG16L1_1	55.0523	1373.15	25.1037	0.0743753	14.4805	0.0564398	0.509673	232.903	0.096221	3	160	TRUE	0.248388	60	57	157	2.89739
ATG16L1_2	53.7741	852.547	15.8542	0	13.012	0.0685425	0.751693	201.818	0.140893	3	160	TRUE	0.306724	60	57	157	3.99582
ATG16L2_1	49.4487	1141.35	23.1854	0.0493213	9.18965	0.0548835	0.481951	237.377	0.0843042	3	160	TRUE	0.114068	60	57	157	8.88326
ATG16L2_2	49.7581	1050.92	21.2933	0.0793263	9.75568	0.0719593	0.745652	174.631	0.128858	3	144	TRUE	0.143524	54	51	141	11.5988
ATG2A_1	52.6594	752.665	14.3429	0.024284	12.0959	0.0576719	0.532167	229.448	0.12733	3	160	TRUE	0.192949	60	57	157	4.84242
ATG2A_2	52.2701	843.893	16.1449	0	11.6408	0.0464961	0.345901	263.912	0.0896579	3	160	TRUE	0.163293	60	57	157	3.08018
ATG2A_3	52.1285	869.967	16.6889	0	11.5005	0.0484604	0.375746	257.291	0.0908683	3	160	TRUE	0.174783	60	57	157	3.16696
ATG2B_1	52.6594	785.213	14.9112	0	12.0095	0.0449817	0.323737	269.21	0.0932031	3	160	TRUE	0.173186	60	57	157	2.3944
ATG2B_2	53.1912	730.927	13.7415	0	12.4783	0.0491205	0.386051	255.127	0.110649	3	160	TRUE	0.1942	60	57	157	2.72108
ATG2B_3	53.3054	837.045	15.7028	0	12.5902	0.0478222	0.347618	246.442	0.0999368	3	152	TRUE	0.191481	57	54	149	2.24995
ATG3_0	54.9923	985.164	17.9146	0	14.1277	0.0483688	0.374327	257.594	0.0948472	3	160	TRUE	0.152298	60	57	157	4.0155
ATG4A_0	47.4785	1535.47	32.4745	0.0627821	7.4151	0.0430696	0.296798	276.16	0.0538357	3	160	TRUE	0.0963428	60	57	157	5.73091
ATG4B_1	48.048	1644.08	34.3043	0.0415924	7.6854	0.0426254	0.290708	277.819	0.0518639	3	160	TRUE	0.0362466	60	57	157	19.3366
ATG4B_2	47.9367	1602.05	33.5236	0.0492141	7.67473	0.049307	0.369539	241.794	0.0624937	3	152	TRUE	0.0502861	57	54	149	17.5178
ATG4C_1	49.4873	1357.51	27.5618	0.0610394	9.29354	0.0429378	0.294984	276.65	0.0607859	3	160	TRUE	0.121081	60	57	157	3.95598
ATG4C_2	49.4936	1298.45	26.3256	0.0433982	9.13995	0.0388338	0.241291	292.724	0.0550824	3	160	TRUE	0.0515996	60	57	157	10.1257
ATG5_0	51.2358	774.597	15.1183	0	10.7071	0.0590505	0.557914	225.668	0.115949	3	160	TRUE	0.281868	60	57	157	2.69749
ATG7_1	50.9336	1607.03	31.6133	0.0299304	10.3576	0.0386826	0.239415	293.348	0.049865	3	160	TRUE	0.142658	60	57	157	1.86814
ATG7_2	51.1574	1324.56	26.0527	0.074287	10.9598	0.0497668	0.376463	240.383	0.0782331	3	152	TRUE	0.130437	57	54	149	5.20444
ATG9A_1	51.0667	1092.75	21.5006	0.04854	10.7168	0.0846492	1.03183	151.243	0.147533	3	144	TRUE	0.221232	54	51	141	10.1299
ATG9A_2	50.8381	1043.55	20.6746	0.0686484	10.6546	0.0728782	0.849797	192.004	0.126486	3	160	TRUE	0.266283	60	57	157	6.03576
ATIC_1	54.0952	924.613	17.0923	0	13.3108	0.0672514	0.651276	184.375	0.139249	3	144	TRUE	0.24461	54	51	141	4.59633
ATIC_2	54.701	1013.67	18.5311	0	13.8725	0.0649022	0.673968	210.55	0.122467	3	160	TRUE	0.222847	60	57	157	5.57585
ATIC_3	54.8582	1033.09	18.832	0	14.0182	0.0751949	0.85945	177.647	0.144749	3	152	TRUE	0.226108	57	54	149	7.72884
ATL2_1	51.2559	1281.71	25.2023	0.0890862	11.1623	0.10095	1.22292	104.902	0.187228	3	120	TRUE	0.114824	45	42	117	26.8832
ATL2_2	50.7956	1317.65	26.1178	0.0813784	10.6855	0.0960388	1.47575	147.85	0.147305	3	160	TRUE	0.186575	60	57	157	19.0319
ATL3_1	52.4785	1504.44	28.7698	0.0484822	11.9925	0.0649806	0.540477	168.285	0.103552	3	128	TRUE	0.226006	48	45	125	3.86507
ATL3_2	52.7694	1452.74	27.6727	0.0665057	12.3829	0.0658802	0.65971	197.749	0.101353	3	152	TRUE	0.263646	57	54	149	4.14512
ATM_1	51.8677	1105.66	21.3984	0.0390993	11.4039	0.0630177	0.571858	193.738	0.110527	3	144	TRUE	0.271639	54	51	141	3.05558
ATM_2	51.2321	1203.66	23.4943	0	10.5035	0.0701912	0.70946	178.213	0.109266	3	144	TRUE	0.345493	54	51	141	2.91255
ATM_3	51.3214	1158.86	22.5805	0	10.6082	0.0782687	0.833135	153.499	0.128633	3	136	TRUE	0.272572	51	48	133	5.6984
ATMIN_0	52.1222	1461.71	28.2979	0.112175	12.1032	0.126875	2.57555	103.299	0.200541	3	160	TRUE	0.308288	60	57	157	20.2567
ATN1_1	NA	1083.22	22.8946	0.607747	15.9776	0.0806073	1.03961	175.876	NA	3	160	TRUE	0.207773	60	57	157	11.0274
ATN1_2	51.2558	951.929	20.0951	0.390962	12.7479	0.0719817	0.829018	193.985	0.327978	3	160	TRUE	0.158002	60	57	157	11.6975
ATOX1_0	235.166	382.569	6.57169	0.49644	18.4288	0.139478	3.11265	88.1458	12717.4	3	160	TRUE	0.232156	60	57	157	34.1753
ATP11A_1	56.2224	547.642	9.74063	0	14.5413	0.168171	2.71502	34.9282	0.731275	3	96	TRUE	0.381742	36	33	93	17.2252
ATP11A_2	53.86	659.965	12.6369	0.15927	13.2909	0.101858	0.912996	76.1413	0.438202	3	88	TRUE	0.28783	33	30	85	6.15401
ATP11A_3	53.125	609.754	11.5476	0.033733	12.4554	0.0880286	0.681915	88.9817	0.324399	3	88	TRUE	0.239684	33	30	85	5.22766
ATP11B_1	51.4792	781.328	15.585	0.167324	11.7285	0.124132	1.84905	80.0966	0.369147	3	120	TRUE	0.483331	45	42	117	7.87142
ATP11B_2	51.311	850.658	17.0102	0.175316	11.6794	0.123271	1.70193	75.536	0.361399	3	112	TRUE	0.234769	42	39	109	17.4663
ATP11B_3	50.4474	813.291	16.3401	0.0981388	10.5378	0.115916	1.3974	76.5387	0.305229	3	104	TRUE	0.318514	39	36	101	9.50314
ATP11C_1	53.403	673.552	12.7215	0.0515631	12.7594	0.111034	1.57806	99.7094	0.323214	3	128	TRUE	0.387722	48	45	125	8.52797
ATP11C_2	54.6351	615.81	11.5346	0.115739	13.6857	0.153143	2.06383	40.2554	0.672006	3	88	TRUE	0.310516	33	30	85	15.9983
ATP13A3_0	51.2153	868.448	17.2838	0.139436	11.4168	0.122502	2.04092	92.5735	0.297485	3	136	TRUE	0.54932	51	48	133	7.52382
ATP1A1_1	60.1742	546.41	9.08048	0	16.7841	0.128033	1.31139	50.9224	0.709005	3	80	TRUE	0.458329	30	27	77	5.30801
ATP1A1_2	58.5287	766.113	13.0895	0	16.6126	0.105776	1.34263	99.2992	0.372748	3	120	TRUE	0.569677	45	42	117	3.77972
ATP1B3_1	62.5301	570.928	10.6158	0.386792	16.3986	0.131587	2.07781	73.0979	2.14514	3	120	TRUE	0.517138	45	42	117	8.40702
ATP1B3_2	59.0742	615.368	10.4169	0	16.5016	0.107926	1.21139	83.9667	0.469918	3	104	TRUE	0.500193	39	36	101	3.98907
ATP23_0	53.7173	680.116	12.8976	0.105346	13.1211	0.0981841	1.23393	115.453	0.310778	3	128	TRUE	0.345793	48	45	125	7.1345
ATP2A2_1	52.0848	1093.26	21.2227	0.103773	11.983	0.0827355	0.766659	120.195	0.184481	3	112	TRUE	0.189265	42	39	109	8.52639
ATP2A2_2	52.0553	1025.95	19.8461	0.0641647	11.7309	0.0980871	1.53937	144.474	0.17839	3	160	TRUE	0.390914	60	57	157	8.09204
ATP2A3_1	52.7329	1089.9	20.8899	0.0993982	12.5182	0.104072	1.64632	128.247	0.202106	3	152	TRUE	0.311592	57	54	149	11.8195
ATP2A3_2	51.5521	1078.65	21.023	0.0473998	11.1649	0.0706992	0.439858	108.274	0.162323	3	88	TRUE	0.12211	33	30	85	7.37277
ATP2B1_1	60.1885	713.093	11.8477	0	17.4535	0.1424	2.27112	59.3795	0.575946	3	112	TRUE	0.494367	42	39	109	10.0448
ATP2B1_3	58.4465	555.368	9.50216	0	15.9174	0.134427	1.73478	56.4284	0.630932	3	96	TRUE	0.41243	36	33	93	9.03575
ATP2B4_1	57.2642	593.73	10.3683	0	15.3463	0.130147	1.89707	69.4574	0.519522	3	112	TRUE	0.479143	42	39	109	8.27086
ATP2B4_2	61.2911	1209.06	19.7265	0	19.1013	0.136761	1.79554	54.7759	0.532903	3	96	TRUE	0.391175	36	33	93	10.1176
ATP5F1A_1	NA	3604.83	70.3914	0.829182	19.9921	0.133095	1.984	66.9485	NA	3	112	TRUE	0.436992	42	39	109	9.8942
ATP5F1A_2	NA	11134.3	250	0.895362	20.0683	0.165029	2.83239	39.8005	NA	3	104	TRUE	0.558751	39	36	101	11.4162
ATP5F1A_3	NA	1e-05	1e-05	0.935716	21.2929	0.151185	1.82855	37.6251	NA	3	80	TRUE	0.297229	30	27	77	14.6927
ATP5F1B_1	NA	14808.8	250	1.15221	22.5726	0.154381	2.47869	46.7368	NA	3	104	TRUE	0.470175	39	36	101	11.9849
ATP5F1B_2	NA	1264.67	26.4296	0.923709	20.8625	0.117315	1.32122	69.5	NA	3	96	TRUE	0.434527	36	33	93	5.75077
ATP5F1B_3	NA	1411.06	28.185	0.739558	18.6841	0.150151	2.70544	57.261	NA	3	120	TRUE	0.370444	45	42	117	17.559
ATP5F1C_1	NA	11066.1	250	0.818738	18.6044	0.257614	5.30922	-5.0118	NA	3	80	TRUE	0.412165	30	27	77	33.8837
ATP5IF1_0	NA	12549.6	250	0.795032	19.3766	0.188112	2.8309	20.1423	NA	3	80	TRUE	0.331942	30	27	77	21.4695
ATP5PO_1	49.9192	1017.07	21.3001	0.301881	11.6166	0.145205	3.03616	73.5368	0.448256	3	144	TRUE	0.479452	54	51	141	14.743
ATP5PO_3	50.2245	927.236	19.4079	0.305874	11.748	0.117469	1.76627	92.498	0.416104	3	128	TRUE	0.413618	48	45	125	9.08415
ATP6AP1_0	53.8783	889.694	16.85	0.143038	13.5369	0.088781	1.0089	128.338	0.246	3	128	TRUE	0.270369	48	45	125	7.58772
ATP6AP2_1	52.4046	948.075	18.2724	0.0827758	12.1321	0.0836748	0.560118	84.9503	0.239059	3	80	TRUE	0.183078	30	27	77	5.87323
ATP6V0A2_1	50.5451	909.75	18.1457	0.0682999	10.414	0.100092	1.04192	91.8034	0.234099	3	104	TRUE	0.427506	39	36	101	4.03214
ATP6V0D1_1	49.0791	904.09	19.0677	0.238089	10.4952	0.117189	2.19731	116.005	0.295543	3	160	TRUE	0.348797	60	57	157	14.5974
ATP6V0D1_2	50.3043	638.475	12.8552	0.0751811	10.3401	0.0744391	0.620612	132.03	0.215545	3	112	TRUE	0.227499	42	39	109	4.82949
ATP6V1A_1	55.6805	665.493	12.2342	0.122944	14.4936	0.0684524	0.749717	202.028	0.221423	3	160	TRUE	0.231323	60	57	157	6.17259
ATP6V1A_2	56.434	581.264	10.406	0.0503267	14.7689	0.0715035	0.736236	175.546	0.255742	3	144	TRUE	0.28755	54	51	141	4.31398
ATP6V1A_3	53.8564	696.945	13.3076	0.153539	13.3354	0.0846591	1.14675	168.029	0.254976	3	160	TRUE	0.278346	60	57	157	8.59327
ATP6V1B2_1	55.8973	690.632	12.4139	0.028405	14.6452	0.0636846	0.648917	213.58	0.181658	3	160	TRUE	0.191547	60	57	157	6.57685
ATP6V1B2_2	54.2608	712.929	13.4222	0.123334	13.5926	0.0701467	0.787289	198.117	0.201675	3	160	TRUE	0.135785	60	57	157	13.2156
ATP6V1C1_1	49.3443	1142.69	23.2459	0.0422959	9.02668	0.0389523	0.242765	292.237	0.0590887	3	160	TRUE	0.0543883	60	57	157	9.53996
ATP6V1C1_2	49.7601	1094.96	22.3273	0.137834	10.2428	0.0865541	1.19866	164.488	0.158047	3	160	TRUE	0.172298	60	57	157	16.4075
ATP6V1D_1	54.7918	707.209	12.9635	0.027358	13.836	0.0631771	0.606685	204.117	0.169787	3	152	TRUE	0.295438	57	54	149	2.90691
ATP6V1D_2	57.9433	721.101	12.4449	0	16.1257	0.0546782	0.430517	214.179	0.175937	3	144	TRUE	0.248172	54	51	141	2.03138
ATP6V1E1_0	52.8528	1014.56	19.2045	0.00428396	12.1686	0.0513277	0.421525	248.094	0.0894588	3	160	TRUE	0.144442	60	57	157	5.28374
ATP6V1F_1	58.947	558.857	9.48068	0	16.2086	0.0643782	0.629971	201.254	0.241559	3	152	TRUE	0.177582	57	54	149	7.02922
ATP6V1G1_0	54.0847	902.838	16.932	0.10629	13.6029	0.0800596	1.02553	176.967	0.185745	3	160	TRUE	0.236166	60	57	157	9.20626
ATP6V1H_1	52.1248	1108.72	21.2705	0	11.4182	0.0546638	0.4781	238.019	0.087115	3	160	TRUE	0.283452	60	57	157	1.89145
ATP6V1H_2	53.1152	930.036	17.5774	0.0327049	12.54	0.0638874	0.653057	213.071	0.124201	3	160	TRUE	0.229956	60	57	157	5.06783
ATP7A_1	51.0494	1233.16	24.2831	0.0596226	10.7572	0.0817449	1.06916	173.634	0.127371	3	160	TRUE	0.224206	60	57	157	10.3803
ATP7A_2	50.284	1564.88	31.2063	0.040925	9.83362	0.074176	0.880334	189.18	0.0957972	3	160	TRUE	0.168704	60	57	157	11.6186
ATP8A1_1	51.5243	760.343	14.9218	0.0759725	11.3319	0.0780974	0.975872	180.938	0.174619	3	160	TRUE	0.242683	60	57	157	8.32148
ATP8A1_2	50.6766	797.318	15.8091	0.0364447	10.3763	0.0741282	0.879199	189.283	0.146081	3	160	TRUE	0.310757	60	57	157	5.03837
ATP9B_0	50.3928	785.988	15.708	0.0524236	10.2207	0.0866252	0.720377	98.6137	0.22651	3	96	TRUE	0.24453	36	33	93	5.4841
ATPAF1_1	51.765	780.796	15.0835	0	11.1945	0.0791916	1.00341	178.711	0.158141	3	160	TRUE	0.367506	60	57	157	4.76597
ATPAF1_2	51.7269	752.342	14.5583	0.00687443	11.2012	0.103979	1.55687	121.627	0.226787	3	144	TRUE	0.364151	54	51	141	9.05531
ATPAF2_1	59.8021	869.76	14.544	0	17.6422	0.108364	1.597	109.252	0.360495	3	136	TRUE	0.581342	51	48	133	4.84091
ATR_1	50.0789	1214.94	24.4808	0.0988725	10.1902	0.0623127	0.590196	206.211	0.103495	3	152	TRUE	0.212766	57	54	149	4.8947
ATR_2	49.2823	1352.56	27.521	0.0364794	8.85904	0.0560079	0.451712	210.719	0.0809362	3	144	TRUE	0.159104	54	51	141	5.08456
ATRIP_1	50.3203	1254.07	25.0737	0.0705125	10.1657	0.0613941	0.603078	219.44	0.0940414	3	160	TRUE	0.273011	60	57	157	3.33002
ATRIP_2	54.5176	683.916	12.5449	0	13.5557	0.0945314	1.14383	120.305	0.271837	3	128	TRUE	0.595955	48	45	125	2.55368
ATRN_1	56.7747	715.081	13.9488	0.370862	14.934	0.110582	1.95655	125.289	0.61026	3	160	TRUE	0.178205	60	57	157	27.4866
ATRN_2	62.7946	478.004	7.91847	0.131916	17.2282	0.0978023	1.53045	144.939	0.782955	3	160	TRUE	0.141049	60	57	157	27.1321
ATRNL1_1	56.6228	626.719	12.0302	0.308915	14.7674	0.104451	1.74561	134.415	0.501588	3	160	TRUE	0.170534	60	57	157	25.4399
ATRX_1	48.0133	948.552	20.3875	0.234086	9.73438	0.109044	1.80738	121.154	0.262202	3	152	TRUE	0.271175	57	54	149	15.6312
ATRX_2	45.5927	1547.06	34.1206	0.085864	6.00076	0.0791956	1.00351	178.703	0.101336	3	160	TRUE	0.131697	60	57	157	18.2336
ATXN10_1	51.7029	1373.3	26.5775	0.00797995	10.9802	0.0407595	0.265814	284.981	0.0570377	3	160	TRUE	0.159712	60	57	157	1.82981
ATXN10_2	51.9676	1246.33	24.089	0.050332	11.5479	0.0647468	0.670743	210.933	0.101815	3	160	TRUE	0.276868	60	57	157	3.91842
ATXN1L_1	49.015	1007	20.7039	0.0736026	9.04548	0.0498824	0.398121	252.664	0.084232	3	160	TRUE	0.120003	60	57	157	6.38355
ATXN1L_2	49.1623	1061.13	21.8052	0.0991427	9.39355	0.0557027	0.496447	235.006	0.0952434	3	160	TRUE	0.103402	60	57	157	10.4698
ATXN1L_3	49.8434	1023.41	21.1172	0.22134	10.9673	0.0914688	1.07092	124.521	0.234833	3	128	TRUE	0.123982	48	45	125	21.2157
ATXN2_1	52.6101	895.811	17.7265	0.251497	12.9902	0.0943768	1.21135	128.047	0.303169	3	136	TRUE	0.530924	51	48	133	3.55107
ATXN2_2	51.3306	1048.92	20.4782	0.0213623	10.7973	0.0472614	0.357383	261.3	0.0779642	3	160	TRUE	0.105842	60	57	157	6.54595
ATXN2L_1	52.381	952.769	18.2145	0.0124868	11.7742	0.034878	0.194635	309.914	0.0629505	3	160	TRUE	0.0758187	60	57	157	4.31645
ATXN2L_2	54.7689	835.727	15.8609	0.22608	14.2852	0.0620154	0.584578	206.938	0.201034	3	152	TRUE	0.170107	57	54	149	6.72299
ATXN3_1	48.0098	1412.83	29.5843	0.0723753	8.0343	0.0418787	0.280613	280.646	0.0568879	3	160	TRUE	0.0526895	60	57	157	11.9149
ATXN3_2	48.6433	1282.42	26.6265	0.115515	9.08351	0.0601105	0.549218	211.68	0.0961052	3	152	TRUE	0.0659706	57	54	149	20.2121
ATXN7_0	49.3944	902.378	18.7307	0.184951	10.3025	0.0748876	0.897303	187.653	0.167773	3	160	TRUE	0.309873	60	57	157	5.22154
ATXN7L1_0	51.0044	668.334	13.4969	0.162643	11.2942	0.083191	0.941221	145.204	0.252563	3	136	TRUE	0.26912	51	48	133	6.91988
ATXN7L2_0	50.0085	925.19	18.9712	0.187688	10.7974	0.0808038	0.731276	122.841	0.219604	3	112	TRUE	0.260232	42	39	109	5.05898
ATXN7L3_1	54.3461	951.012	17.4992	0	13.5412	0.0760432	0.87895	175.942	0.151846	3	152	TRUE	0.413803	57	54	149	3.10163
ATXN7L3B_0	52.7472	866.735	16.4546	0.0112423	12.1232	0.0497553	0.396094	253.072	0.0974393	3	160	TRUE	0.0791538	60	57	157	11.0289
AUH_1	51.0586	1044.81	20.5736	0.0524031	10.7457	0.0894841	1.28118	159.161	0.152759	3	160	TRUE	0.316238	60	57	157	8.40453
AUH_2	51.1969	1286.67	25.236	0.0494299	10.8116	0.0833602	0.889462	136.403	0.140698	3	128	TRUE	0.287451	48	45	125	5.81752
AUNIP_0	50.5229	995.213	20.8423	0.34073	12.2058	0.0832855	0.665902	102.388	0.376313	3	96	TRUE	0.120602	36	33	93	12.7423
AUP1_0	51.0995	1314.94	26.0136	0.122351	11.2773	0.142208	2.75035	72.2875	0.256074	3	136	TRUE	0.236825	51	48	133	29.408
AURKA_1	50.0817	933.34	18.6398	0.0017306	9.50781	0.0440043	0.309821	272.725	0.0732443	3	160	TRUE	0.103758	60	57	157	5.4702
AURKA_2	51.5173	831.735	16.297	0.0706329	11.2983	0.0555844	0.494341	235.346	0.115474	3	160	TRUE	0.126098	60	57	157	8.04364
AURKB_1	47.5126	752.87	15.9179	0.0348277	7.51848	0.0900637	1.29784	158.128	0.164365	3	160	TRUE	0.381678	60	57	157	6.61148
AURKB_2	48.9201	683.103	14.1709	0.0935821	9.28766	0.103335	1.62309	129.327	0.236669	3	152	TRUE	0.313431	57	54	149	11.5294
AUTS2_1	51.9423	678.485	13.5277	0.186051	12.0592	0.0679772	0.739345	203.143	0.204456	3	160	TRUE	0.252178	60	57	157	5.32102
AUTS2_2	51.3969	786.319	15.6861	0.160496	11.6367	0.0783102	0.981198	180.502	0.196786	3	160	TRUE	0.221298	60	57	157	9.45811
AVEN_1	54.5234	994.699	19.7119	0.384844	14.5145	0.0973976	1.44192	138.322	0.461249	3	152	TRUE	0.217467	57	54	149	15.536
AVEN_2	51.8674	1062.14	20.8149	0.143013	12.0216	0.0775605	0.914376	172.939	0.160397	3	152	TRUE	0.164616	57	54	149	12.5673
AVL9_1	52.3872	747.381	14.2665	0	11.7702	0.0646335	0.668398	211.213	0.137309	3	160	TRUE	0.3995	60	57	157	1.85394
AVL9_2	53.6292	757.847	14.1312	0	12.8633	0.0625658	0.595001	205.595	0.143881	3	152	TRUE	0.346605	57	54	149	1.97744
AXIN1_1	47.7002	1411.97	29.7982	0.089568	7.95343	0.0700112	0.784251	198.426	0.0962021	3	160	TRUE	0.0953176	60	57	157	19.9081
AXIN1_2	48.4091	1356.51	28.1883	0.0766712	8.4553	0.0444	0.283876	244.163	0.0662828	3	144	TRUE	0.114517	54	51	141	4.08869
AZGP1_2	56.087	655.466	12.7621	0.32943	14.5493	0.13596	1.77457	55.3398	0.864095	3	96	TRUE	0.387134	36	33	93	10.1
AZI2_1	48.4743	1304.24	27.1051	0.0903351	8.66704	0.0532847	0.454282	242.107	0.0786314	3	160	TRUE	0.073662	60	57	157	14.2322
AZI2_2	47.9228	1508.52	31.6124	0.062892	7.83371	0.0681461	0.743023	202.746	0.0880867	3	160	TRUE	0.0609858	60	57	157	30.8038
B3GLCT_1	53.7873	985.634	18.3247	0	13.0324	0.0644702	0.665025	211.618	0.118737	3	160	TRUE	0.219321	60	57	157	5.59748
B3GLCT_2	53.8096	1019.53	18.9469	0	13.0522	0.071637	0.821098	194.753	0.128845	3	160	TRUE	0.267208	60	57	157	5.70951
B3GNT2_0	49.1772	929.461	19.024	0.0582173	9.09126	0.0658317	0.624069	187.447	0.12105	3	144	TRUE	0.0994562	54	51	141	14.5833
B3GNTL1_0	53.8294	959.519	17.8252	0	13.0712	0.0683407	0.747271	202.29	0.128657	3	160	TRUE	0.177256	60	57	157	8.85748
B4GALT1_0	52.5424	1162.21	22.2757	0.0723468	12.2132	0.119543	1.82918	90.2584	0.231272	3	128	TRUE	0.380275	48	45	125	10.5837
B4GAT1_0	53.9316	1132.86	21.2617	0.112992	13.6068	0.0900509	1.23259	150.243	0.182637	3	152	TRUE	0.293034	57	54	149	8.84703
BABAM1_1	62.3144	359.648	5.77151	0	16.3808	0.0690357	0.724422	190.637	0.561653	3	152	TRUE	0.387507	57	54	149	2.39901
BABAM1_2	57.9512	474.732	8.19192	0	15.2899	0.0635751	0.646686	213.855	0.247254	3	160	TRUE	0.305084	60	57	157	3.08407
BABAM2_1	58.5703	399.499	6.98931	0.0775217	15.0732	0.0690157	0.724001	190.681	0.334229	3	152	TRUE	0.281462	57	54	149	4.33835
BABAM2_2	65.7417	418.637	6.36791	0	18.0038	0.0890419	1.1417	143.958	1.70561	3	144	TRUE	0.511633	54	51	141	3.40468
BACH1_1	55.1114	890.388	17.5451	0.375327	14.6122	0.0644977	0.632313	200.972	0.314626	3	152	TRUE	0.111586	57	54	149	12.8764
BACH1_2	54.0707	852.724	16.8594	0.331705	14.003	0.080471	0.932483	158.533	0.342166	3	144	TRUE	0.128394	54	51	141	17.3144
BACH2_1	50.0379	938.55	19.1267	0.154613	10.5837	0.0550512	0.484901	236.889	0.115314	3	160	TRUE	0.13854	60	57	157	6.88621
BACH2_2	51.8913	849.855	16.9614	0.221112	12.3259	0.0757295	0.917593	185.864	0.209547	3	160	TRUE	0.204494	60	57	157	9.60495
BACH2_3	51.0111	934.202	18.9146	0.225837	11.7928	0.0607454	0.5904	221.14	0.154804	3	160	TRUE	0.111682	60	57	157	11.8065
BAD_0	NA	3713.13	77.6975	0.849351	19.7125	0.137824	2.73536	81.0484	NA	3	144	TRUE	0.52715	54	51	141	11.5813
BAG1_1	55.3831	864.753	15.614	0	14.4102	0.0542471	0.470839	239.243	0.121148	3	160	TRUE	0.24885	60	57	157	2.45708
BAG1_2	52.9452	665.53	12.5702	0	12.2545	0.0872109	1.21692	163.278	0.20921	3	160	TRUE	0.380286	60	57	157	6.05966
BAG2_0	47.4888	725.767	15.5463	0.115786	8.26818	0.0800504	1.02529	176.986	0.168762	3	160	TRUE	0.446625	60	57	157	3.56868
BAG3_1	65.5739	730.633	14.7558	0.486524	15.3927	0.144484	3.1731	78.3784	13.446	3	152	TRUE	0.169563	57	54	149	48.8758
BAG3_2	56.7064	769.565	15.3381	0.414585	14.807	0.12798	2.35857	91.7193	0.921921	3	144	TRUE	0.142523	54	51	141	42.9876
BAG4_1	53.22	845.401	16.028	0.0666	12.7406	0.0427635	0.292595	277.301	0.0940737	3	160	TRUE	0.0936219	60	57	157	5.85387
BAG4_2	49.7769	846.229	17.2771	0.120848	10.1232	0.105106	1.76758	133.415	0.219115	3	160	TRUE	0.19162	60	57	157	22.6531
BAG5_1	48.1899	1172.73	24.4045	0.0332594	7.822	0.0434861	0.302566	274.62	0.0623379	3	160	TRUE	0.0501822	60	57	157	13.8528
BAG5_2	48.7714	1165.12	24.1341	0.108505	9.12808	0.109576	1.92111	126.751	0.178315	3	160	TRUE	0.130936	60	57	157	37.6585
BAG6_1	50.5352	1112.96	22.3681	0.145777	10.9535	0.0414164	0.274451	282.422	0.0778024	3	160	TRUE	0.0759739	60	57	157	7.19564
BAG6_2	49.7587	1163.87	23.5179	0.059937	9.56882	0.0506759	0.410887	250.139	0.0787098	3	160	TRUE	0.0698614	60	57	157	13.4454
BAHCC1_1	47.3405	929.141	20.5014	0.291487	9.85182	0.0833684	1.11205	170.488	0.231459	3	160	TRUE	0.314783	60	57	157	6.97615
BAHCC1_2	45.4435	1314.78	29.6641	0.259495	8.37054	0.0896931	1.28718	158.788	0.178059	3	160	TRUE	0.307555	60	57	157	8.77325
BAHCC1_3	52.999	601.869	11.3958	0.0193754	12.3202	0.0850031	1.15609	167.381	0.227375	3	160	TRUE	0.320295	60	57	157	7.1874
BAHD1_1	58.5204	795.949	15.996	0.454402	15.0676	0.112352	1.9187	116.611	1.4722	3	152	TRUE	0.266417	57	54	149	17.1126
BAHD1_2	48.8123	977.495	20.2228	0.0894796	9.01519	0.0781632	0.977517	180.803	0.13676	3	160	TRUE	0.228581	60	57	157	9.02464
BAIAP2_2	51.9089	853.495	16.6769	0.104599	11.7995	0.156227	2.34306	42.0006	0.443995	3	96	TRUE	0.242251	36	33	93	24.4393
BAIAP2L1_1	52.6556	801.874	15.3244	0.0456759	12.1741	0.0963486	0.742644	73.6675	0.297699	3	80	TRUE	0.103224	30	27	77	17.6659
BAK1_0	51.6219	872.023	17.3892	0.195732	12.0297	0.0873548	1.22094	163.014	0.221819	3	160	TRUE	0.331555	60	57	157	7.38852
BANK1_1	48.4949	938.518	19.5837	0.103047	8.87276	0.111184	1.58232	99.5367	0.226073	3	128	TRUE	0.113012	48	45	125	36.1148
BANK1_2	49.7532	873.012	17.9453	0.164318	10.4177	0.158459	2.81225	47.4117	0.421634	3	112	TRUE	0.124793	42	39	109	60.1883
BANK1_3	48.9652	1007.66	20.872	0.126937	9.4787	0.175447	3.94004	41.1497	0.361286	3	128	TRUE	0.260048	48	45	125	39.3089
BANP_1	47.7218	1420.66	30.0626	0.12695	8.41643	0.0778954	0.873748	163.217	0.119554	3	144	TRUE	0.456108	54	51	141	2.53153
BAP1_1	49.7098	798.187	16.0572	0.000151869	9.24544	0.0521428	0.435019	245.573	0.0945876	3	160	TRUE	0.17031	60	57	157	4.28108
BAP1_2	50.3861	807.147	16.037	0.00877825	9.93697	0.0642633	0.627725	201.526	0.123003	3	152	TRUE	0.220846	57	54	149	5.08356
BARD1_1	46.6592	1312.08	28.3233	0.0917869	7.05689	0.0688614	0.758703	201.075	0.0963416	3	160	TRUE	0.0933763	60	57	157	19.6256
BARD1_2	46.7066	1411.22	30.344	0.0607109	6.68394	0.0595117	0.566663	224.423	0.0765637	3	160	TRUE	0.0990221	60	57	157	13.0078
BASP1_1	NA	874.902	16.7907	0.64699	18.2856	0.230877	6.39648	5.63203	NA	3	120	TRUE	0.196951	45	42	117	87.6873
BASP1_2	NA	1310.13	25.707	0.562351	16.836	0.230089	5.92941	5.63907	NA	3	112	TRUE	0.124039	42	39	109	130.808
BATF3_0	55.3402	937.558	17.628	0.248278	14.8406	0.0948811	1.29635	134.812	0.314611	3	144	TRUE	0.307747	54	51	141	8.88131
BAX_1	54.5431	1094.88	20.8371	0.266965	14.5467	0.0609068	0.593543	220.715	0.17612	3	160	TRUE	0.109495	60	57	157	12.1764
BAZ1A_1	45.6251	1943.78	42.731	0.059954	5.6234	0.0610327	0.595998	220.385	0.0710967	3	160	TRUE	0.103582	60	57	157	13.094
BAZ1A_2	46.1263	1640.08	35.7783	0.0995774	6.66865	0.0726662	0.844861	192.47	0.0922579	3	160	TRUE	0.197325	60	57	157	9.03874
BAZ1B_1	48.3476	1535.21	32.2275	0.188749	9.66409	0.135492	2.34985	74.2273	0.248482	3	128	TRUE	0.365677	48	45	125	15.0723
BAZ1B_2	49.2948	1758.18	36.2048	0.208074	10.6643	0.164675	2.82024	40.0239	0.3324	3	104	TRUE	0.547509	39	36	101	11.646
BAZ1B_3	47.6722	1851.17	39.0871	0.112866	8.21833	0.0893585	1.21371	151.416	0.113928	3	152	TRUE	0.387578	57	54	149	5.88144
BAZ2A_0	50.2138	953.582	19.6427	0.239562	11.3283	0.147489	2.78437	63.3684	0.41976	3	128	TRUE	0.503044	48	45	125	12.5974
BAZ2B_0	50.6467	887.976	17.9903	0.183583	11.2407	0.168818	2.27995	28.7998	0.568098	3	80	TRUE	0.246708	30	27	77	23.5036
BBC3_0	NA	1839.34	36.0239	1.11928	23.4091	0.238271	6.81276	1.84904	NA	3	120	TRUE	0.437113	45	42	117	40.6319
BBS2_0	46.8302	902.835	19.5001	0.0992049	7.4237	0.0998091	1.11573	99.1825	0.210205	3	112	TRUE	0.15038	42	39	109	17.9414
BBS7_0	48.6634	819.374	17.2083	0.154879	9.49053	0.182154	3.18528	27.2607	0.516586	3	96	TRUE	0.0803174	36	33	93	108.947
BBS9_0	48.9207	1066.04	22.1192	0.139833	9.5581	0.0972479	0.907886	87.5092	0.229594	3	96	TRUE	0.126801	36	33	93	17.3598
BBX_1	47.5335	1172.69	24.9587	0.125119	8.23542	0.0722937	0.836221	193.293	0.116047	3	160	TRUE	0.22121	60	57	157	7.65775
BBX_2	50.0823	791.572	16.4623	0.240778	11.134	0.0897952	1.29011	158.606	0.256939	3	160	TRUE	0.385738	60	57	157	6.45772
BCAM_1	59.3125	613.956	11.7608	0.377877	15.5466	0.15974	2.44961	39.866	1.56277	3	96	TRUE	0.238664	36	33	93	26.1072
BCAM_2	95.8309	274.785	2.86739	0	20.046	0.256783	5.80249	-5.22838	409.891	3	88	TRUE	0.313704	33	30	85	49.5739
BCAR1_2	49.3445	810.34	16.7738	0.148266	9.97464	0.103711	1.2907	101.666	0.267049	3	120	TRUE	0.226416	45	42	117	13.0945
BCAR3_1	45.23	1183.94	26.3778	0.0913417	5.82926	0.119806	1.37793	67.4828	0.222927	3	96	TRUE	0.125308	36	33	93	28.1714
BCAR3_2	47.1378	1027.89	22.2528	0.180166	8.54135	0.143565	2.30842	58.4673	0.328927	3	112	TRUE	0.296687	42	39	109	18.9511
BCAS2_1	51.2756	1403.52	27.6709	0.129139	11.4899	0.0808039	0.992448	166.712	0.134883	3	152	TRUE	0.345365	57	54	149	5.1698
BCAS2_2	50.3866	1400.08	27.9263	0.0650961	10.1661	0.0629308	0.601963	204.711	0.0922154	3	152	TRUE	0.197961	57	54	149	5.63113
BCAS3_1	51.6783	1007.16	19.5035	0.00720943	11.0598	0.0468445	0.351105	262.717	0.0788608	3	160	TRUE	0.179534	60	57	157	2.63223
BCAS3_2	51.185	916.8	17.9906	0.03804	10.805	0.0439802	0.309482	272.812	0.0804905	3	160	TRUE	0.0902338	60	57	157	6.69255
BCAS4_0	50.5181	1233.11	24.508	0.0469705	10.1596	0.0479035	0.348801	246.184	0.0740991	3	152	TRUE	0.12931	57	54	149	4.68358
BCAT1_1	63.2469	613.16	9.69471	0	18.453	0.119206	2.2736	113.275	0.749962	3	160	TRUE	0.197563	60	57	157	28.9437
BCAT1_2	60.799	512.308	8.42626	0	16.8982	0.0971279	1.50941	146.046	0.414244	3	160	TRUE	0.128658	60	57	157	29.5599
BCAT1_3	69.0864	449.022	6.49942	0	19.094	0.202238	4.90804	21.5244	10.981	3	120	TRUE	0.383556	45	42	117	32.8607
BCAT2_1	60.7323	509.539	8.38991	0	16.8526	0.0727956	0.847872	192.186	0.30964	3	160	TRUE	0.255038	60	57	157	6.40255
BCAT2_2	64.162	1303.68	20.3186	0	20.5595	0.0811111	0.894746	148.648	0.926067	3	136	TRUE	0.359914	51	48	133	4.11746
BCCIP_1	50.8632	1099.09	21.7013	0.0442009	10.4939	0.0481988	0.3717	258.157	0.0783527	3	160	TRUE	0.0749032	60	57	157	10.914
BCCIP_2	50.1124	1256.56	25.1367	0.0299485	9.62312	0.0335453	0.180046	316.147	0.0483792	3	160	TRUE	0.0462101	60	57	157	7.97735
BCDIN3D_0	52.1903	870.339	16.6763	0	11.5584	0.0595768	0.567903	224.248	0.111967	3	160	TRUE	0.209246	60	57	157	4.72113
BCHE_0	46.6551	1762.85	37.9565	0.0789418	6.85481	0.0672896	0.434678	122.862	0.101142	3	96	TRUE	0.068532	36	33	93	15.0567
BCKDHB_1	52.0323	1155.14	22.233	0.0160495	11.4102	0.0650427	0.676889	210.204	0.10269	3	160	TRUE	0.307952	60	57	157	3.29985
BCKDHB_2	52.4643	935.744	17.9682	0.062023	12.0857	0.072274	0.668611	154.669	0.158889	3	128	TRUE	0.19914	48	45	125	6.54858
BCKDK_1	53.0126	523.058	9.86669	0	12.2401	0.123378	1.94844	86.216	0.406942	3	128	TRUE	0.639592	48	45	125	5.68437
BCKDK_2	53.8938	502.405	9.32213	0	12.8571	0.116339	1.73246	93.7353	0.415656	3	128	TRUE	0.701076	48	45	125	4.08649
BCL10_1	48.0959	1354.18	28.3158	0.073904	8.13719	0.0347224	0.192903	310.629	0.048464	3	160	TRUE	0.0312187	60	57	157	14.2652
BCL10_2	48.8439	1285.96	26.5377	0.0946143	9.04499	0.0541916	0.446383	227.436	0.0840627	3	152	TRUE	0.0974024	57	54	149	9.88608
BCL11A_1	45.6204	1403.71	31.2088	0.177787	7.35257	0.0775911	0.915099	172.879	0.125369	3	152	TRUE	0.338719	57	54	149	4.69527
BCL11A_2	46.6088	1024.59	22.369	0.160213	7.90062	0.0766325	0.939607	183.967	0.13864	3	160	TRUE	0.260855	60	57	157	7.167
BCL11A_3	47.0339	1109.93	24.2547	0.240568	9.16598	0.076643	0.939865	183.945	0.162179	3	160	TRUE	0.346054	60	57	157	4.72639
BCL11A_4	51.2544	775.406	16.0483	0.300686	12.1637	0.128193	2.36641	91.4804	0.484138	3	144	TRUE	0.243591	54	51	141	24.0936
BCL2_0	49.2946	1134.44	23.1517	0.064514	9.18515	0.0674731	0.728419	204.334	0.105742	3	160	TRUE	0.201559	60	57	157	7.19974
BCL2L1_0	52.9549	923.62	18.2492	0.277023	13.3386	0.0893678	1.21396	151.401	0.288355	3	152	TRUE	0.161988	57	54	149	17.9191
BCL2L11_0	63.0854	442.44	7.78833	0.269644	16.5327	0.194752	4.55141	26.0507	2.72427	3	120	TRUE	0.346579	45	42	117	33.7973
BCL2L13_1	51.9972	938.021	18.4035	0.15242	12.1345	0.0984588	1.39596	129.482	0.232684	3	144	TRUE	0.195273	54	51	141	16.9995
BCL2L13_2	58.4781	831.923	14.6301	0.166126	16.6302	0.129501	2.41497	90.0179	0.460891	3	144	TRUE	0.325213	54	51	141	17.7655
BCL2L13_3	54.4304	1527.16	28.1589	0.0484027	13.8228	0.0878877	1.23588	162.041	0.131809	3	160	TRUE	0.315479	60	57	157	8.03583
BCL3_0	47.4541	995.798	21.1562	0.0788954	7.69638	0.0937987	1.19655	128.883	0.166683	3	136	TRUE	0.152552	51	48	133	18.9624
BCL6_1	52.5286	775.263	14.9813	0.0997266	12.2606	0.074427	0.886301	188.64	0.178043	3	160	TRUE	0.21187	60	57	157	8.76787
BCL6_2	56.6032	620.263	10.9581	0	14.9864	0.0896794	1.28678	158.812	0.280521	3	160	TRUE	0.279672	60	57	157	9.91867
BCL6_3	54.8916	619.312	11.2824	0	13.7657	0.0660063	0.627384	187.066	0.198076	3	144	TRUE	0.212215	54	51	141	5.40878
BCL7A_1	48.6147	2163.96	46.616	0.438984	12.7395	0.0703622	0.712922	177.863	0.2846	3	144	TRUE	0.370294	54	51	141	2.55815
BCL7B_0	49.6056	2302.32	49.5329	0.477931	13.409	0.0969405	1.50359	146.355	0.694397	3	160	TRUE	0.525959	60	57	157	5.11976
BCL7C_0	49.3086	1225.62	25.7611	0.297732	11.3475	0.0680721	0.74141	202.92	0.174106	3	160	TRUE	0.190964	60	57	157	7.93942
BCL9_1	59.1447	792.915	14.5169	0.335317	16.4988	0.058015	0.538518	228.499	0.288376	3	160	TRUE	0.11689	60	57	157	9.93521
BCL9_2	58.1032	791.281	14.3671	0.26347	16.1828	0.0646876	0.669518	211.079	0.256486	3	160	TRUE	0.131518	60	57	157	11.2674
BCL9_3	54.9442	717.709	13.7456	0.247471	14.1895	0.0799295	1.0222	177.227	0.293586	3	160	TRUE	0.168336	60	57	157	13.9712
BCL9L_1	NA	674.185	12.6471	0.500024	17.2807	0.0685877	0.752683	201.713	NA	3	160	TRUE	0.11844	60	57	157	14.7497
BCL9L_2	58.5352	545.604	9.84228	0.203134	15.6347	0.100717	1.62304	140.24	0.45127	3	160	TRUE	0.213946	60	57	157	18.141
BCL9L_3	59.9452	538.584	9.68358	0.251452	16.1003	0.119047	1.81404	90.7903	0.727523	3	128	TRUE	0.561999	48	45	125	6.18842
BCLAF1_1	51.5264	973.457	19.3426	0.181245	11.9384	0.107618	1.85307	129.636	0.245021	3	160	TRUE	0.290541	60	57	157	14.8131
BCLAF1_2	54.9764	863.067	17.0924	0.375898	14.4768	0.120886	2.10433	99.9318	0.61642	3	144	TRUE	0.368087	54	51	141	13.0409
BCLAF1_3	54.8551	682.585	12.7449	0.130145	13.9739	0.105934	1.79552	132.16	0.32699	3	160	TRUE	0.429235	60	57	157	8.76743
BCOR_1	49.2525	890.358	18.8796	0.275828	10.8961	0.0703659	0.792218	197.617	0.200888	3	160	TRUE	0.211793	60	57	157	7.54847
BCOR_2	47.7329	1057.34	22.7193	0.216718	9.3892	0.067023	0.718732	205.405	0.13936	3	160	TRUE	0.169818	60	57	157	8.90321
BCOR_3	47.069	1067.09	22.8944	0.100201	7.56856	0.0603788	0.583295	222.109	0.096987	3	160	TRUE	0.15547	60	57	157	7.57957
BCORL1_1	50.847	1030.55	21.9782	0.409614	12.7108	0.0693917	0.770433	199.848	0.333815	3	160	TRUE	0.200161	60	57	157	7.84742
BCORL1_2	47.327	1087.04	23.2291	0.114663	7.95128	0.105788	1.522	112.523	0.188275	3	136	TRUE	0.203421	51	48	133	17.9606
BCR_1	46.5482	1675.24	36.1058	0.0549489	6.42982	0.043269	0.299553	275.421	0.0502688	3	160	TRUE	0.0693698	60	57	157	9.13962
BCR_2	47.1469	1372.55	29.3684	0.112994	7.7495	0.0505562	0.408948	250.517	0.0717499	3	160	TRUE	0.125814	60	57	157	6.19855
BCR_3	46.6195	1599.57	34.4432	0.061855	6.59669	0.0485753	0.358652	244.067	0.0598192	3	152	TRUE	0.0937732	57	54	149	7.79402
BCS1L_0	48.1504	895.172	18.8608	0.118183	8.73388	0.0911748	0.665028	78.083	0.24669	3	80	TRUE	0.169142	30	27	77	8.36098
BDH1_1	51.0503	1587.87	31.4412	0.143082	11.4332	0.118683	2.02834	102.58	0.193788	3	144	TRUE	0.345033	54	51	141	13.4881
BDH1_2	50.7151	2353.77	46.589	0.0812816	10.6069	0.0918314	0.877032	100.762	0.13285	3	104	TRUE	0.2463	39	36	101	7.18454
BDH2_1	51.3811	1392.63	27.1619	0.0281206	10.8098	0.0489548	0.383452	255.667	0.0690007	3	160	TRUE	0.126822	60	57	157	5.57363
BDH2_2	51.8659	1644.49	31.7517	0.0220702	11.1984	0.0632055	0.575271	193.309	0.0864994	3	144	TRUE	0.236005	54	51	141	3.97438
BDP1_1	55.354	652.954	13.3547	0.394801	13.9298	0.0977982	1.37729	130.451	0.652419	3	144	TRUE	0.268672	54	51	141	11.4079
BDP1_2	53.5353	705.805	14.446	0.358469	13.3704	0.121273	2.23547	104.998	0.609301	3	152	TRUE	0.390629	57	54	149	13.0312
BDP1_3	50.7192	750.656	15.5421	0.261892	11.6309	0.114044	1.87288	108.321	0.385902	3	144	TRUE	0.259201	54	51	141	17.2119
BECN1_1	50.9878	1000.19	19.6163	0	10.3459	0.0543989	0.473478	238.796	0.0891033	3	160	TRUE	0.30644	60	57	157	1.5014
BECN1_2	51.5645	927.511	18.0816	0.0449555	11.1907	0.054636	0.453735	226.195	0.104271	3	152	TRUE	0.231547	57	54	149	2.64773
BEND3_1	44.8167	1393	31.2823	0.090718	5.41117	0.10998	1.83855	119.854	0.146329	3	152	TRUE	0.282301	57	54	149	15.211
BEND3_2	46.092	1089.74	24.0435	0.165063	7.54975	0.0980161	1.15286	108.442	0.198013	3	120	TRUE	0.250421	45	42	117	10.0388
BEND5_1	48.6431	1082.28	22.5456	0.128186	9.21452	0.0859788	1.18278	165.555	0.150335	3	160	TRUE	0.141077	60	57	157	20.3381
BEND5_2	47.6925	1191.2	25.3288	0.148372	8.63088	0.0815082	1.06297	174.098	0.135888	3	160	TRUE	0.252919	60	57	157	8.82182
BET1_0	NA	1771.02	34.5233	0.601444	17.3922	0.206089	4.07738	15.4088	NA	3	96	TRUE	0.408376	36	33	93	25.3196
BET1L_0	NA	875.545	16.8217	0.511688	16.8353	0.153954	2.84423	54.2594	NA	3	120	TRUE	0.392661	45	42	117	17.3925
BICD1_1	47.4677	1268.83	26.9207	0.0866213	7.7226	0.0466239	0.347807	263.472	0.0671641	3	160	TRUE	0.0655077	60	57	157	11.8698
BICD1_2	48.0969	1194.12	25.0807	0.111907	8.57253	0.0578766	0.535951	228.881	0.091552	3	160	TRUE	0.174955	60	57	157	5.68333
BICD1_4	47.1018	1497.07	31.9294	0.0678137	7.13179	0.0473515	0.358747	260.995	0.0596217	3	160	TRUE	0.0439392	60	57	157	19.7341
BICD2_1	48.7305	2028.71	41.8988	0.11739	9.21186	0.0451001	0.325443	268.789	0.0583876	3	160	TRUE	0.0825668	60	57	157	8.10223
BICD2_2	48.399	2215.2	45.8919	0.0575978	8.19005	0.0350162	0.196182	309.281	0.0408926	3	160	TRUE	0.045037	60	57	157	9.24377
BICRA_1	48.3239	1311.98	28.0681	0.30042	10.7805	0.0772684	0.907502	173.513	0.189904	3	152	TRUE	0.220121	57	54	149	8.61644
BICRA_2	46.726	1526.81	32.8476	0.0789172	6.92883	0.0556938	0.496288	235.032	0.0701122	3	160	TRUE	0.164224	60	57	157	5.56945
BICRAL_1	47.7931	1365.03	28.7667	0.0928637	8.07865	0.0666856	0.711515	206.212	0.0941584	3	160	TRUE	0.120896	60	57	157	13.4562
BID_0	61.7686	691.974	12.5395	0.368664	17.0047	0.0721714	0.708385	164.529	0.710986	3	136	TRUE	0.0862445	51	48	133	19.9879
BIN1_1	50.5618	1477.63	29.4004	0.0807669	10.4608	0.0569803	0.519481	231.378	0.0810513	3	160	TRUE	0.139196	60	57	157	7.52503
BIN1_2	50.9465	1437.59	28.4784	0.114749	11.0932	0.0794356	0.908642	160.397	0.129594	3	144	TRUE	0.250283	54	51	141	7.27243
BIN2_0	50.1947	1164.53	23.3989	0.0900985	10.2226	0.0672868	0.688182	194.538	0.113435	3	152	TRUE	0.164785	57	54	149	8.76407
BIN3_1	46.9219	1456.97	31.1863	0.0633357	6.91181	0.0431761	0.298268	275.765	0.0547876	3	160	TRUE	0.049118	60	57	157	13.9716
BIN3_2	47.36	1403.28	29.8709	0.107006	7.86132	0.0778596	0.969939	181.426	0.108708	3	160	TRUE	0.242053	60	57	157	8.28281
BIRC2_1	49.7875	1341.1	27.0397	0.0490253	9.46494	0.0422459	0.285554	279.25	0.0596206	3	160	TRUE	0.0418363	60	57	157	16.0457
BIRC2_2	50.4889	1101.27	22.0388	0.101396	10.576	0.0659396	0.695685	208.012	0.115097	3	160	TRUE	0.121001	60	57	157	13.0818
BIRC2_3	50.0074	1276.97	25.649	0.0535888	9.72502	0.0473246	0.340422	248.032	0.0713224	3	152	TRUE	0.0540364	57	54	149	14.6237
BIRC5_0	NA	1757.28	36.5177	0.575695	15.7383	0.132514	1.54527	52.9875	NA	3	88	TRUE	0.469295	33	30	85	6.49613
BIRC6_1	50.7459	1533.32	30.3333	0.055517	10.4078	0.0547515	0.479636	237.762	0.0741742	3	160	TRUE	0.126002	60	57	157	7.7304
BIRC6_2	51.133	1324	26.0787	0.084675	11.0174	0.0516716	0.427192	247.025	0.0803177	3	160	TRUE	0.122389	60	57	157	6.85963
BLM_1	46.0978	2008.45	43.7823	0.0958875	6.59153	0.0606977	0.589473	221.266	0.0717154	3	160	TRUE	0.148643	60	57	157	8.16865
BLM_2	50.4659	861.713	17.5795	0.198054	11.1837	0.106942	1.73836	124.113	0.270846	3	152	TRUE	0.218466	57	54	149	19.1965
BLM_3	46.2578	1941.93	42.3587	0.157448	7.62186	0.0593186	0.562992	224.943	0.0769005	3	160	TRUE	0.145898	60	57	157	7.87423
BLMH_1	101.221	488.913	7.99281	0.478844	19.3546	0.0543161	0.472038	239.039	150.089	3	160	TRUE	0.11338	60	57	157	8.71304
BLMH_2	NA	651.684	12.3109	0.537116	17.4836	0.0821665	1.0262	164.17	NA	3	152	TRUE	0.267126	57	54	149	7.84082
BLNK_1	52.1179	1083.72	20.9672	0.07972	11.8735	0.0500627	0.401004	252.087	0.09011	3	160	TRUE	0.177963	60	57	157	3.45208
BLNK_2	53.7789	903.47	17.325	0.204318	13.6518	0.075444	0.865153	177.145	0.212681	3	152	TRUE	0.183611	57	54	149	10.2421
BLNK_3	53.1531	1208.19	23.372	0.23679	13.575	0.0979195	1.3807	130.273	0.247056	3	144	TRUE	0.234249	54	51	141	13.5309
BLOC1S1_0	53.9753	836.411	15.4962	0	13.1869	0.0556734	0.495924	235.09	0.117438	3	160	TRUE	0.257337	60	57	157	2.55369
BLOC1S2_0	54.955	725.019	13.193	0	13.9451	0.0643883	0.663337	211.822	0.161746	3	160	TRUE	0.245658	60	57	157	4.68313
BLOC1S3_1	56.0582	844.776	15.4086	0.143747	15.0871	0.0560792	0.50318	233.928	0.160761	3	160	TRUE	0.215901	60	57	157	3.66501
BLOC1S4_0	54.0938	810.41	14.9816	0	13.2825	0.062018	0.615398	217.823	0.135061	3	160	TRUE	0.318385	60	57	157	2.56949
BLOC1S5_0	54.8207	793.158	15.1186	0.239072	14.2613	0.0614446	0.604071	219.309	0.206941	3	160	TRUE	0.211854	60	57	157	5.09935
BLOC1S6_0	54.1552	803.948	14.8453	0	13.3332	0.058311	0.544028	227.684	0.128257	3	160	TRUE	0.251129	60	57	157	3.21252
BLVRA_0	54.6348	925.319	16.9364	0	13.7935	0.109906	1.93268	126.271	0.221917	3	160	TRUE	0.416482	60	57	157	10.0273
BLVRB_1	50.3555	1545.48	30.8866	0.0886539	10.3427	0.0721546	0.833007	193.601	0.100352	3	160	TRUE	0.178976	60	57	157	10.0654
BMERB1_0	48.354	1218.07	25.3556	0.0760056	8.41605	0.11344	1.54422	90.9056	0.196149	3	120	TRUE	0.10056	45	42	117	39.9925
BMF_0	52.2884	910.047	18.0804	0.245671	12.7649	0.109854	1.44815	94.7595	0.362697	3	120	TRUE	0.28846	45	42	117	11.1994
BMP2K_1	51.3013	880.687	17.6653	0.196236	11.8012	0.071963	0.787157	184.325	0.184333	3	152	TRUE	0.199879	57	54	149	8.10717
BMP2K_2	50.5723	982.729	19.4333	0.000590456	9.951	0.053167	0.452276	242.461	0.086934	3	160	TRUE	0.192092	60	57	157	3.73077
BMPR2_1	57.1601	775.978	14.6385	0.327284	15.4904	0.125604	2.398	99.6641	0.585363	3	152	TRUE	0.29636	57	54	149	19.5673
BMPR2_2	53.2565	667.113	13.1147	0.222367	13.0127	0.13773	2.42811	72.1306	0.532651	3	128	TRUE	0.273805	48	45	125	21.8556
BMS1_3	50.5076	1701.32	33.9433	0.114017	10.7174	0.116886	1.09299	58.2094	0.229503	3	80	TRUE	0.369678	30	27	77	5.57993
BMT2_0	47.3922	1411.53	29.9328	0.069113	7.4255	0.0483985	0.374787	257.496	0.0638271	3	160	TRUE	0.058714	60	57	157	14.8276
BNIP2_0	52.8737	655.407	12.3957	0	12.1921	0.0678712	0.73704	203.393	0.164239	3	160	TRUE	0.193337	60	57	157	7.74589
BNIP3L_1	67.4155	467.31	8.87693	0.428516	16.2434	0.217092	6.40956	14.7551	11.8054	3	136	TRUE	0.628189	51	48	133	25.5006
BNIP3L_2	55.0664	636.983	12.5274	0.308521	14.0127	0.129943	2.02624	74.6061	0.688989	3	120	TRUE	0.319546	45	42	117	14.8785
BOD1_1	NA	1637.24	36.5656	0.645052	15.5825	0.0784373	0.935166	171.231	NA	3	152	TRUE	0.318744	57	54	149	5.33614
BOD1L1_1	84.2306	556.48	10.9489	0.493496	16.1747	0.0824055	1.08651	172.346	68.9499	3	160	TRUE	0.265349	60	57	157	8.5238
BOD1L1_2	52.9575	612.921	12.2991	0.257905	12.782	0.0915752	1.34176	155.465	0.358822	3	160	TRUE	0.325184	60	57	157	8.61067
BOLA1_0	51.3615	1005.73	20.16	0.219666	12.0564	0.0463313	0.343455	264.48	0.112171	3	160	TRUE	0.066671	60	57	157	11.4348
BOLA3_0	57.8823	696.825	12.0387	0	16.0272	0.1032	1.70404	136.343	0.320339	3	160	TRUE	0.240445	60	57	157	16.766
BOP1_1	46.1734	1478.99	32.1987	0.0771833	6.40666	0.0674162	0.727192	204.469	0.0867064	3	160	TRUE	0.166263	60	57	157	9.2926
BOP1_2	47.6232	982.226	20.8995	0.120044	8.28434	0.0878566	1.23501	162.098	0.15539	3	160	TRUE	0.290024	60	57	157	8.97457
BORA_0	47.6024	954.476	20.5444	0.194733	9.04659	0.0669464	0.717092	205.588	0.139851	3	160	TRUE	0.235591	60	57	157	5.6294
BORCS5_1	55.0275	782.402	14.2184	0	14.055	0.0868272	1.20623	163.983	0.205806	3	160	TRUE	0.450871	60	57	157	4.61453
BORCS5_2	55.8506	869.54	15.569	0	14.801	0.0765149	0.936726	184.213	0.175565	3	160	TRUE	0.313882	60	57	157	5.46559
BORCS6_1	52.6566	615.448	11.688	0	12.003	0.0731049	0.855093	191.507	0.184149	3	160	TRUE	0.239089	60	57	157	7.09657
BORCS6_2	54.9473	574.746	10.46	0	13.7325	0.0858878	1.18027	165.724	0.25996	3	160	TRUE	0.25812	60	57	157	9.84025
BPGM_1	64.2433	449.498	7.4609	0.185648	17.336	0.0795947	1.01365	177.899	1.06936	3	160	TRUE	0.189641	60	57	157	11.9681
BPGM_2	58.8863	573.59	10.5304	0.273016	15.7362	0.115498	2.13438	118.33	0.583691	3	160	TRUE	0.165103	60	57	157	32.8531
BPHL_1	53.2124	1652.16	31.1285	0.0384668	12.6147	0.0547625	0.455837	225.843	0.0758837	3	152	TRUE	0.277615	57	54	149	1.77137
BPHL_2	53.6301	1958.86	36.6281	0.0488329	13.0625	0.0750034	0.76507	159.294	0.102697	3	136	TRUE	0.266531	51	48	133	5.18277
BPNT1_1	58.7145	743.956	12.6707	0	16.6783	0.0703282	0.791369	197.703	0.219693	3	160	TRUE	0.253467	60	57	157	5.84529
BPTF_1	46.9632	1539.24	32.9344	0.0734837	7.07375	0.0500823	0.401317	252.024	0.0622866	3	160	TRUE	0.0504954	60	57	157	19.1364
BPTF_2	48.4266	1162.24	24.4953	0.195305	9.71489	0.0928077	1.37812	153.326	0.177396	3	160	TRUE	0.318876	60	57	157	9.14956
BPTF_3	47.5136	1373.4	29.1736	0.117596	8.12437	0.0724693	0.840287	192.905	0.104812	3	160	TRUE	0.115945	60	57	157	17.2074
BRAF_1	52.8171	1277.24	24.2593	0.0370501	12.263	0.0503737	0.406001	251.096	0.0786272	3	160	TRUE	0.146723	60	57	157	4.86735
BRAP_1	48.3311	1224.25	25.5512	0.0990099	8.63806	0.0407266	0.265385	285.11	0.0627115	3	160	TRUE	0.112144	60	57	157	3.76379
BRAP_2	47.727	1372.99	28.8679	0.0476896	7.48761	0.0317366	0.161154	325.015	0.0418861	3	160	TRUE	0.0695387	60	57	157	3.62881
BRAT1_1	47.107	678.103	14.5311	0.0636268	7.54113	0.0662894	0.667932	196.808	0.136234	3	152	TRUE	0.427354	57	54	149	1.55332
BRAT1_2	45.7159	877.624	19.3343	0.0640048	6.08038	0.0774309	0.959286	182.309	0.127066	3	160	TRUE	0.475473	60	57	157	2.8027
BRCA1_1	48.7947	1014.53	21.4343	0.236997	10.3378	0.0682338	0.707689	192.413	0.162654	3	152	TRUE	0.148871	57	54	149	10.3575
BRCA1_2	46.9217	1201.37	25.8437	0.106717	7.48972	0.0524556	0.440254	244.616	0.0792897	3	160	TRUE	0.128719	60	57	157	6.66635
BRCA1_3	48.5383	1027.03	21.2919	0.0621965	8.49732	0.0596732	0.569743	223.989	0.0966328	3	160	TRUE	0.117091	60	57	157	10.6479
BRCA2_1	44.0787	1685.93	38.4977	0.110458	5.06105	0.0977731	1.52953	144.987	0.109686	3	160	TRUE	0.265508	60	57	157	13.113
BRCA2_2	44.4965	1226.15	27.7269	0.0784498	4.99939	0.111895	1.90312	117.231	0.154131	3	152	TRUE	0.362348	57	54	149	11.7329
BRCA2_3	45.3175	1078.53	24.1514	0.148362	6.73058	0.0909742	1.32421	156.519	0.150917	3	160	TRUE	0.395512	60	57	157	6.46753
BRCC3_1	57.2789	550.297	10.529	0.301076	14.7835	0.0700732	0.746359	188.37	0.373677	3	152	TRUE	0.254023	57	54	149	5.34788
BRCC3_2	64.1248	429.975	6.70528	0	17.6089	0.0600365	0.547866	211.867	0.683244	3	152	TRUE	0.338781	57	54	149	1.70293
BRD1_0	50.3984	985.865	19.9719	0.168311	10.9803	0.139516	2.02434	57.2661	0.367425	3	104	TRUE	0.254185	39	36	101	19.538
BRD2_1	47.4411	1426.72	30.3573	0.12355	8.13425	0.0623423	0.62185	216.988	0.0887978	3	160	TRUE	0.309866	60	57	157	2.77322
BRD2_2	46.7127	1886.53	40.541	0.0718385	6.80731	0.0565053	0.510855	232.717	0.0618671	3	160	TRUE	0.119016	60	57	157	9.06836
BRD2_3	46.9696	1495.91	32.0067	0.0731521	7.07861	0.0759297	0.87633	176.169	0.098644	3	152	TRUE	0.148896	57	54	149	13.4804
BRD3_1	49.362	1758.35	35.9061	0.123814	9.81856	0.0558669	0.499378	234.535	0.0754817	3	160	TRUE	0.136281	60	57	157	7.33859
BRD4_1	46.3356	1775.02	38.529	0.0991404	6.848	0.056682	0.514056	232.218	0.0686984	3	160	TRUE	0.233536	60	57	157	3.30852
BRD4_2	47.8514	1456.58	31.4706	0.321669	10.7789	0.0616404	0.607927	218.8	0.145919	3	160	TRUE	0.227315	60	57	157	4.61187
BRD7_1	46.2184	2452.22	53.5118	0.182613	8.00633	0.090025	1.29672	158.197	0.116939	3	160	TRUE	0.154673	60	57	157	20.3373
BRD7_2	45.8188	2342.6	51.3133	0.0847672	6.17774	0.0860118	1.1245	157.218	0.105079	3	152	TRUE	0.131256	57	54	149	20.8799
BRD7_3	46.3535	2300.55	49.9688	0.143466	7.52656	0.122443	1.79906	81.741	0.167874	3	120	TRUE	0.217778	45	42	117	20.227
BRD8_1	51.7119	752.393	14.8128	0.115678	11.6619	0.0582071	0.542091	227.969	0.140968	3	160	TRUE	0.156438	60	57	157	6.79017
BRD8_2	50.8021	771.227	15.3003	0.0562463	10.6102	0.0513468	0.421839	248.034	0.107035	3	160	TRUE	0.173246	60	57	157	3.95229
BRD9_1	47.0951	1189.98	25.7454	0.189967	8.63472	0.165633	4.17003	57.614	0.304092	3	152	TRUE	0.238061	57	54	149	45.5738
BRD9_2	45.8544	1733.01	37.9783	0.0842914	6.20328	0.0633134	0.641374	214.515	0.0777365	3	160	TRUE	0.0965077	60	57	157	15.5508
BRD9_3	45.9094	1629.08	35.6908	0.0931546	6.38445	0.0801061	1.02672	176.874	0.101622	3	160	TRUE	0.0791356	60	57	157	32.9814
BRF1_1	44.4658	1679.96	37.931	0.0696753	4.73	0.0618306	0.611684	218.307	0.0684618	3	160	TRUE	0.137049	60	57	157	9.53916
BRF1_2	44.8399	1477.37	33.2511	0.13085	6.03311	0.0683701	0.747916	202.221	0.0921806	3	160	TRUE	0.256311	60	57	157	5.28292
BRF2_0	44.7577	1876.76	42.0627	0.0614742	4.846	0.0861942	1.18871	165.154	0.0956473	3	160	TRUE	0.131448	60	57	157	22.154
BRI3BP_0	50.5683	1084.14	22.6782	0.355162	12.4149	0.140714	2.37604	65.0508	0.574688	3	120	TRUE	0.466627	45	42	117	11.399
BRIP1_1	50.2887	760.131	15.2751	0.0738261	10.2685	0.050423	0.406796	250.939	0.106766	3	160	TRUE	0.150438	60	57	157	4.69366
BRIP1_2	48.886	821.415	16.8027	0	8.42586	0.0504245	0.406821	250.934	0.087312	3	160	TRUE	0.172994	60	57	157	3.72297
BRIX1_1	50.1405	1127.2	22.6365	0.0720354	10.0301	0.13158	2.0776	73.1041	0.248068	3	120	TRUE	0.404481	45	42	117	11.523
BRIX1_2	50.9169	1118.15	22.1204	0.0739952	10.7545	0.140959	2.70226	73.4868	0.257306	3	136	TRUE	0.371207	51	48	133	17.3999
BRIX1_3	50.02	1014.25	20.3734	0.0459837	9.73983	0.124016	1.72256	74.8614	0.248166	3	112	TRUE	0.349968	42	39	109	10.9616
BRK1_0	51.2261	1096.06	21.7238	0.139579	11.479	0.0510709	0.417318	248.896	0.0979554	3	160	TRUE	0.116296	60	57	157	7.12948
BRMS1_1	47.2932	1278.87	27.1638	0.0576595	7.21667	0.0544321	0.474057	238.698	0.0746369	3	160	TRUE	0.124579	60	57	157	7.72677
BRMS1_2	47.6766	1206.3	25.4611	0.0736109	7.7727	0.0585817	0.521636	215.596	0.0880631	3	152	TRUE	0.172362	57	54	149	5.59137
BRMS1L_1	47.8752	1268.09	26.6679	0.0825617	8.04398	0.0599359	0.574771	223.286	0.0870248	3	160	TRUE	0.166695	60	57	157	6.74286
BRMS1L_2	48.7099	1074.85	22.3634	0.128534	9.27468	0.0884366	1.00109	128.836	0.17445	3	128	TRUE	0.235436	48	45	125	9.03354
BROX_0	48.9575	1701.35	34.8549	0.0490111	8.63532	0.0426733	0.291361	277.639	0.052838	3	160	TRUE	0.0409777	60	57	157	16.83
BRWD1_0	48.3266	957.504	20.1089	0.128001	8.95851	0.16218	2.52504	38.4103	0.392097	3	96	TRUE	0.184716	36	33	93	35.706
BSDC1_1	54.6559	603.956	11.355	0.131374	13.6879	0.061786	0.610802	218.422	0.206929	3	160	TRUE	0.240586	60	57	157	4.23848
BSDC1_2	52.7329	673.782	12.9241	0.0683045	12.2724	0.0628105	0.631225	215.791	0.161245	3	160	TRUE	0.200648	60	57	157	5.91071
BSG_1	60.0898	797.923	16.065	0.469171	15.208	0.0887413	1.071	136.42	2.1116	3	136	TRUE	0.231825	51	48	133	10.03
BSPRY_1	51.1502	751.563	14.9341	0.107002	11.1703	0.130386	1.49605	54.4118	0.41323	3	88	TRUE	0.327123	33	30	85	10.1245
BSPRY_2	49.5899	760.2	15.4209	0.0435453	9.46151	0.0895461	0.898072	111.335	0.211978	3	112	TRUE	0.289597	42	39	109	5.87233
BST2_0	51.9485	901.927	17.9181	0.213306	12.3749	0.106503	1.54265	111.607	0.302612	3	136	TRUE	0.307712	51	48	133	11.1201
BTAF1_1	49.9353	1213.55	24.5271	0.100639	10.0781	0.0521493	0.435128	245.553	0.0843488	3	160	TRUE	0.134532	60	57	157	6.15437
BTAF1_2	49.2375	1295.92	26.3658	0.0224948	8.69132	0.0506875	0.390523	237.597	0.0716557	3	152	TRUE	0.14379	57	54	149	4.73467
BTBD1_1	48.5278	853.048	17.6647	0.0412594	8.39795	0.0461323	0.34051	265.169	0.0811412	3	160	TRUE	0.161929	60	57	157	3.03762
BTBD1_2	47.8296	908.617	19.0783	0.0390558	7.6835	0.0551508	0.486658	236.599	0.0911319	3	160	TRUE	0.168909	60	57	157	5.18153
BTBD10_0	47.2729	1071.43	22.8579	0.0877827	7.60439	0.0644252	0.664097	211.73	0.101845	3	160	TRUE	0.206575	60	57	157	6.10039
BTBD11_1	49.6434	1197.15	24.3046	0.0863051	9.69136	0.0917037	1.21098	139.717	0.153126	3	144	TRUE	0.114684	54	51	141	26.4284
BTBD11_2	50.0438	1251.24	25.304	0.129977	10.4285	0.0874412	0.856349	113.999	0.175677	3	112	TRUE	0.20363	42	39	109	8.9587
BTBD11_3	50.7311	1121.06	22.517	0.171138	11.3037	0.0798953	0.714925	124.107	0.189874	3	112	TRUE	0.16768	42	39	109	9.12139
BTBD11_4	49.1693	1177.1	24.0435	0.0493408	8.91623	0.0764833	0.842357	165.851	0.120952	3	144	TRUE	0.139917	54	51	141	13.8799
BTBD2_1	49.3226	955.182	19.4606	0.0451257	9.10484	0.0438886	0.308193	273.146	0.0742167	3	160	TRUE	0.139955	60	57	157	3.31103
BTBD2_2	48.672	923.218	19.0587	0.0432977	8.49933	0.0596505	0.56931	224.05	0.100692	3	160	TRUE	0.2225	60	57	157	4.29326
BTBD7_0	48.3277	881.344	18.6704	0.175917	9.40945	0.115963	1.93644	105.918	0.263327	3	144	TRUE	0.205706	54	51	141	23.2611
BTBD8_1	58.1519	710.932	14.3437	0.43988	14.8318	0.192644	4.75029	29.1806	2.29483	3	128	TRUE	0.610596	48	45	125	18.8327
BTBD9_0	48.0595	1293.13	27.0737	0.076847	8.14436	0.0618534	0.612135	218.248	0.0886989	3	160	TRUE	0.0868968	60	57	157	16.6486
BTD_1	61.6533	489.339	8.64636	0.25403	16.4668	0.10744	1.84695	129.901	0.833443	3	160	TRUE	0.25755	60	57	157	16.998
BTF3_1	55.8504	1040.21	19.4329	0.277093	15.3397	0.0806131	0.987767	167.072	0.265998	3	152	TRUE	0.236749	57	54	149	8.75296
BTF3_2	55.5305	1148.77	21.32	0.234443	15.1954	0.0718159	0.783944	184.636	0.19762	3	152	TRUE	0.203407	57	54	149	7.87511
BTF3L4_1	56.5269	964.151	17.8986	0.284592	15.6374	0.0786077	0.939235	170.901	0.283647	3	152	TRUE	0.178628	57	54	149	11.7491
BTF3L4_2	60.1817	841.002	15.5597	0.397564	16.7309	0.119411	1.93923	96.0492	0.94146	3	136	TRUE	0.174127	51	48	133	28.0876
BTG1_0	48.5472	886.48	18.4	0.0652378	8.60134	0.0605278	0.556869	210.629	0.110353	3	152	TRUE	0.140047	57	54	149	8.21241
BTK_1	46.046	1766.34	38.5757	0.0968833	6.55762	0.0943371	1.42392	150.711	0.116324	3	160	TRUE	0.177482	60	57	157	19.3437
BTK_2	45.6681	1991.34	43.7278	0.0579398	5.63146	0.0686641	0.754361	201.534	0.0794757	3	160	TRUE	0.0889713	60	57	157	20.5992
BTN2A1_2	54.8338	764.246	14.1654	0.101886	14.0449	0.0893478	1.14956	143.464	0.256439	3	144	TRUE	0.357591	54	51	141	6.12305
BTN3A1_0	55.2943	593.646	10.7361	0	14.0166	0.0837579	0.673476	101.845	0.327378	3	96	TRUE	0.229017	36	33	93	5.46931
BTN3A3_0	46.6084	1480.89	32.0314	0.113836	7.28979	0.0649829	0.472951	147.246	0.105391	3	112	TRUE	0.105258	42	39	109	9.76323
BUB1_1	46.4738	1271.65	27.4783	0.0545614	6.41645	0.0415155	0.275766	282.04	0.0560092	3	160	TRUE	0.0600149	60	57	157	9.9019
BUB1_2	47.2795	1084.27	23.1238	0.0867303	7.59433	0.0678963	0.737586	203.334	0.106454	3	160	TRUE	0.220101	60	57	157	6.47593
BUB1B_1	48.1327	1371.87	28.6926	0.0868523	8.31528	0.0449579	0.323394	269.294	0.0635959	3	160	TRUE	0.0477959	60	57	157	15.8822
BUB1B_2	47.7242	1496.44	31.4514	0.0454751	7.43923	0.0409421	0.268201	284.265	0.0514436	3	160	TRUE	0.0323509	60	57	157	20.0805
BUB3_1	53.6576	629.825	11.7378	0	12.8227	0.0689301	0.722208	190.87	0.184832	3	152	TRUE	0.323003	57	54	149	3.41021
BUB3_2	56.9844	778.024	13.6533	0	15.5711	0.080071	1.02582	176.945	0.217749	3	160	TRUE	0.668925	60	57	157	1.46955
BUD13_1	NA	1788.05	35.0381	0.741972	18.9468	0.17026	3.94242	47.8029	NA	3	136	TRUE	0.354578	51	48	133	28.037
BUD13_2	56.3939	926.113	19.0582	0.464177	14.5181	0.122889	2.05382	92.1453	1.54303	3	136	TRUE	0.226785	51	48	133	22.3225
BUD23_1	52.8419	897.545	17.06	0.0359161	12.3068	0.0775278	0.961688	182.109	0.153487	3	160	TRUE	0.156149	60	57	157	14.2093
BUD31_0	52.837	1660.8	31.6024	0.0781129	12.5184	0.079474	1.01058	178.142	0.111714	3	160	TRUE	0.322769	60	57	157	5.86949
BYSL_1	47.4017	1642.73	34.7863	0.0612973	7.31672	0.0464081	0.344594	264.215	0.0553913	3	160	TRUE	0.0744238	60	57	157	9.99886
BYSL_2	48.6569	1216.22	25.3723	0.156845	9.51684	0.0545731	0.476515	238.284	0.0943846	3	160	TRUE	0.190169	60	57	157	4.14739
BZW1_1	48.3957	1831.46	38.0331	0.0864214	8.53905	0.0850445	1.09935	158.938	0.110516	3	152	TRUE	0.0600695	57	54	149	47.7388
BZW1_2	47.889	2127.25	44.5117	0.0436062	7.53085	0.0406932	0.26495	285.241	0.045223	3	160	TRUE	0.0205177	60	57	157	32.8136
BZW2_1	50.3917	2102.89	41.7907	0.0290187	9.77998	0.0426584	0.291158	277.695	0.0456607	3	160	TRUE	0.119442	60	57	157	3.95988
BZW2_2	50.7017	1881.63	37.2951	0.0838045	10.6133	0.0629085	0.569876	193.988	0.0836815	3	144	TRUE	0.105393	54	51	141	12.1845
C10orf88_1	51.3436	957.353	18.7968	0.0699825	11.1307	0.053426	0.456694	241.683	0.0999727	3	160	TRUE	0.0909969	60	57	157	11.0693
C10orf88_2	50.9225	953.471	18.842	0.0556703	10.6625	0.0699137	0.70386	178.784	0.133538	3	144	TRUE	0.122451	54	51	141	13.1271
C11orf58_1	NA	4225.69	92.0247	0.921978	20.6687	0.0766748	0.84658	165.491	NA	3	144	TRUE	0.344001	54	51	141	4.03918
C11orf58_3	60.0087	847.009	17.1904	0.476919	15.0819	0.165283	3.27821	45.739	5.14391	3	120	TRUE	0.287207	45	42	117	29.0107
C11orf68_0	52.2274	1533.57	29.4132	0.024371	11.583	0.0407666	0.265906	284.953	0.0553441	3	160	TRUE	0.158102	60	57	157	1.87811
C11orf74_0	55.0076	910.525	18.629	0.437304	14.3073	0.107538	1.48025	103.804	0.848603	3	128	TRUE	0.195143	48	45	125	18.2929
C11orf96_0	53.0312	961.159	18.8966	0.269012	13.407	0.111758	1.59869	98.8781	0.376282	3	128	TRUE	0.161666	48	45	125	24.6913
C11orf98_0	51.5074	1290.53	25.847	0.273487	12.6781	0.136272	2.22842	68.8993	0.381785	3	120	TRUE	0.471311	45	42	117	10.3855
C12orf10_0	51.3727	695.379	13.715	0.0819755	11.2317	0.0613899	0.602995	219.451	0.147121	3	160	TRUE	0.237824	60	57	157	4.22926
C12orf29_0	56.0357	655.585	11.6994	0	14.6671	0.0682727	0.745787	202.449	0.198646	3	160	TRUE	0.21329	60	57	157	6.87658
C12orf4_1	48.3771	2124.15	44.0489	0.0656632	8.27001	0.0462224	0.341841	264.856	0.0548535	3	160	TRUE	0.144947	60	57	157	3.74151
C12orf4_2	48.729	1828.78	37.7415	0.0954496	8.9465	0.0523376	0.438275	244.976	0.0673886	3	160	TRUE	0.109766	60	57	157	8.24334
C12orf4_3	49.7951	1240.45	25.177	0.116762	10.0973	0.0726841	0.803013	182.809	0.121905	3	152	TRUE	0.245126	57	54	149	6.27986
C12orf45_1	NA	1347.33	28.481	0.519774	14.563	0.0575436	0.529803	229.804	NA	3	160	TRUE	0.112354	60	57	157	10.2339
C12orf45_2	NA	1537.62	32.9327	0.628437	15.9968	0.0808213	0.888363	149.134	NA	3	136	TRUE	0.274938	51	48	133	6.1821
C12orf57_1	47.8862	1258.6	26.492	0.0942329	8.18648	0.0449702	0.323571	269.251	0.0667341	3	160	TRUE	0.0831428	60	57	157	7.96501
C12orf60_0	48.934	1094.98	22.603	0.101219	9.2071	0.0642845	0.3306	106.04	0.153606	3	80	TRUE	0.0592084	30	27	77	13.0719
C12orf65_0	54.614	814.7	15.3169	0.164676	14.0522	0.0868116	1.08522	147.611	0.259783	3	144	TRUE	0.29106	54	51	141	7.54353
C12orf66_1	48.6037	1113.7	23.062	0.0688162	8.59385	0.067747	0.734345	203.686	0.105919	3	160	TRUE	0.155912	60	57	157	10.2188
C12orf66_2	48.3665	1177	24.5064	0.078679	8.46275	0.0668271	0.714537	205.873	0.10206	3	160	TRUE	0.172265	60	57	157	8.67051
C14orf119_0	46.9533	1259.65	26.9902	0.0749985	7.11857	0.0482498	0.372487	257.988	0.0677555	3	160	TRUE	0.125762	60	57	157	5.40366
C15orf39_1	43.8685	2286	52.6528	0.209335	6.58164	0.0919132	1.35168	154.876	0.097926	3	160	TRUE	0.404849	60	57	157	6.44179
C15orf39_2	43.4354	3827.84	88.3052	0.0815152	3.96912	0.0795169	1.01167	178.055	0.273723	3	160	TRUE	0.144924	60	57	157	16.4731
C15orf40_0	NA	666.711	13.0877	0.56143	16.9607	0.0865662	1.19899	164.465	NA	3	160	TRUE	0.156099	60	57	157	18.4019
C15orf41_1	50.14	1048.11	20.9991	0.0455167	9.83738	0.0526177	0.44298	244.122	0.0862517	3	160	TRUE	0.122816	60	57	157	7.1803
C15orf41_2	50.5849	1241.32	24.7664	0.101536	10.6605	0.101533	1.56695	132.002	0.169692	3	152	TRUE	0.099605	57	54	149	40.6485
C16orf54_0	56.9376	589.161	10.5602	0.0958069	15.0892	0.110853	1.76952	112.408	0.41905	3	144	TRUE	0.280798	54	51	141	14.6578
C16orf58_1	54.3393	704.853	13.032	0.0294342	13.4818	0.102238	0.919829	75.8132	0.356172	3	88	TRUE	0.347938	33	30	85	4.65704
C16orf70_1	51.6224	986.337	19.144	0.0182668	11.0776	0.0482519	0.372519	257.981	0.0833079	3	160	TRUE	0.161357	60	57	157	3.60456
C16orf70_2	51.2087	1037.83	20.2666	0	10.5453	0.0476214	0.362847	260.086	0.07677	3	160	TRUE	0.179865	60	57	157	2.80213
C16orf70_3	51.2638	1092.82	21.3176	0	10.5765	0.0542756	0.424201	215.243	0.0895924	3	144	TRUE	0.240194	54	51	141	2.11799
C16orf72_0	49.8581	1353.52	27.2936	0.0680166	9.7056	0.0625626	0.626253	216.424	0.0902211	3	160	TRUE	0.128376	60	57	157	10.6823
C16orf86_0	NA	614.631	11.981	0.529941	16.7634	0.102096	1.58439	131.161	NA	3	152	TRUE	0.181726	57	54	149	21.2976
C16orf87_0	50.5625	1173.17	23.3166	0.0539498	10.2686	0.0836282	1.11899	169.99	0.131187	3	160	TRUE	0.169824	60	57	157	15.3945
C17orf75_1	51.9583	976.805	18.7998	0	11.3009	0.0527934	0.445943	243.589	0.0907964	3	160	TRUE	0.251097	60	57	157	2.13734
C17orf75_2	52.9242	1123.64	21.4513	0.0987978	12.6857	0.0683229	0.709539	192.215	0.13079	3	152	TRUE	0.167745	57	54	149	8.91204
C17orf80_1	71.529	417.328	5.83438	0	19.3067	0.106405	1.53981	111.732	9.32292	3	136	TRUE	0.351314	51	48	133	9.37372
C17orf80_2	60.7005	604.617	9.96066	0	17.3099	0.145671	3.0557	73.0747	0.576935	3	144	TRUE	0.501912	54	51	141	14.0672
C17orf97_1	56.9774	792.179	15.1539	0.35682	15.3493	0.0925933	0.960234	107.587	0.547951	3	112	TRUE	0.163886	42	39	109	13.5807
C18orf21_0	48.6694	1032.82	21.3149	0.0447147	8.45089	0.0965286	1.34176	132.333	0.161218	3	144	TRUE	0.259544	54	51	141	11.528
C18orf25_1	NA	795.098	16.7952	0.674509	17.1076	0.0581547	0.514059	216.708	NA	3	152	TRUE	0.152289	57	54	149	6.55474
C18orf25_2	NA	910.824	18.8233	0.506296	15.013	0.0735489	0.778959	171.485	NA	3	144	TRUE	0.133608	54	51	141	13.354
C19orf12_0	51.7944	1754.57	34.1946	0.136582	12.0302	0.061587	0.606874	218.939	0.0919507	3	160	TRUE	0.185106	60	57	157	6.27592
C19orf47_0	45.951	1974.23	43.2275	0.115889	6.75587	0.064676	0.602349	189.997	0.0845837	3	144	TRUE	0.195893	54	51	141	5.73647
C19orf53_0	59.0162	756.689	14.4266	0.399539	15.8909	0.110135	1.55259	100.751	0.881203	3	128	TRUE	0.293255	48	45	125	11.9287
C19orf54_0	49.7758	1206.88	24.3809	0.0629655	9.60318	0.0538871	0.464612	240.308	0.0823233	3	160	TRUE	0.093911	60	57	157	10.8726
C19orf57_1	55.4887	893.64	17.5811	0.385752	14.7822	0.107252	1.47239	104.145	0.603341	3	128	TRUE	0.227014	48	45	125	15.2387
C19orf57_2	NA	699.409	13.4651	0.629058	18.0624	0.0976151	1.44836	137.983	NA	3	152	TRUE	0.164883	57	54	149	21.4786
C1orf109_0	59.9599	2609.43	43.5195	0	18.8797	0.122901	1.57088	70.4535	0.367669	3	104	TRUE	0.449469	39	36	101	6.99979
C1orf112_1	46.2303	1176.24	25.6965	0.111895	6.96409	0.105662	1.6077	119.314	0.169746	3	144	TRUE	0.28326	54	51	141	12.9269
C1orf112_2	45.0929	1717.44	38.177	0.0431291	4.88287	0.0523697	0.438813	244.878	0.0599854	3	160	TRUE	0.0941961	60	57	157	10.0769
C1orf112_4	45.5805	1342.23	29.6218	0.0799805	5.93222	0.0797751	0.865514	150.906	0.116343	3	136	TRUE	0.0983725	51	48	133	21.6079
C1orf122_0	56.8511	857.405	15.9714	0.294623	15.6036	0.0714219	0.775365	185.472	0.285845	3	152	TRUE	0.206307	57	54	149	7.61088
C1orf131_1	NA	1033.01	19.2387	0.8072	20.2539	0.150258	3.25115	68.6108	NA	3	144	TRUE	0.43039	54	51	141	18.1198
C1orf174_1	NA	13241.1	250	1.15187	23.5236	0.111271	1.68385	105.651	NA	3	136	TRUE	0.545013	51	48	133	5.78981
C1orf174_2	58.2013	598.744	11.2818	0.31502	15.3791	0.082964	1.04622	162.702	0.452628	3	152	TRUE	0.306487	57	54	149	6.65973
C1orf198_1	53.3213	874.866	17.3783	0.310613	13.5829	0.0724976	0.840944	192.842	0.263404	3	160	TRUE	0.172942	60	57	157	10.639
C1orf198_2	61.3531	898.918	18.039	0.483103	15.4227	0.115481	1.81367	100.601	4.9872	3	136	TRUE	0.350103	51	48	133	11.5832
C1orf198_3	56.0723	989.505	19.9092	0.447943	14.8689	0.0944787	1.35679	142.947	0.769803	3	152	TRUE	0.215863	57	54	149	14.5838
C1orf21_0	NA	657.93	13.2121	0.586069	16.8196	0.19357	3.89682	23.2103	NA	3	104	TRUE	0.155179	39	36	101	67.6471
C1orf35_1	NA	949.441	19.1922	0.563214	16.2704	0.127203	2.33001	92.5967	NA	3	144	TRUE	0.38195	54	51	141	14.1008
C1orf50_0	53.0482	884.46	17.0724	0.164711	12.9713	0.0707212	0.800239	196.811	0.176348	3	160	TRUE	0.135398	60	57	157	13.5247
C1orf52_1	NA	569.76	9.83127	0.597003	19.4565	0.059183	0.560421	225.309	NA	3	160	TRUE	0.152038	60	57	157	7.39846
C1QBP_0	50.546	1689.29	33.5506	0.0608678	10.2579	0.0740437	0.877195	189.466	0.0947997	3	160	TRUE	0.37299	60	57	157	3.72335
C1RL_0	52.112	982.093	19.2076	0.15179	12.2408	0.106953	1.28116	91.4398	0.279535	3	112	TRUE	0.162341	42	39	109	19.2617
C20orf194_0	50.4985	729.13	14.6115	0.0793861	10.4892	0.118872	1.13044	56.8616	0.376635	3	80	TRUE	0.182167	30	27	77	14.8454
C20orf27_0	54.9897	969.375	17.6283	0	14.1208	0.0579228	0.536809	228.753	0.115031	3	160	TRUE	0.29883	60	57	157	2.19351
C21orf91_1	48.6664	1055.66	21.9275	0.105008	9.01408	0.0967758	1.49849	146.627	0.165124	3	160	TRUE	0.190123	60	57	157	18.9549
C21orf91_2	47.8716	1238.03	26.0322	0.0784125	7.99861	0.0742564	0.882242	189.007	0.108584	3	160	TRUE	0.124113	60	57	157	16.8249
C2CD2L_0	57.5479	589.126	10.2371	0	15.5094	0.12547	2.39288	99.8266	0.435737	3	152	TRUE	0.424729	57	54	149	12.7861
C2CD3_0	48.1041	921.16	19.4268	0.12115	8.71537	0.0811219	1.05292	174.858	0.151604	3	160	TRUE	0.130856	60	57	157	19.4086
C2CD5_1	52.3102	1129.99	21.7047	0.0489637	11.8711	0.0474767	0.360645	260.573	0.0800553	3	160	TRUE	0.140687	60	57	157	4.30638
C2CD5_2	52.0243	1145.01	22.0223	0.0064749	11.3471	0.0443714	0.315012	271.395	0.0696109	3	160	TRUE	0.0863543	60	57	157	7.29334
C2orf49_1	50.2993	1538.81	30.894	0.129943	10.6723	0.0678736	0.737093	203.387	0.100921	3	160	TRUE	0.261609	60	57	157	5.00618
C2orf49_2	50.289	1522.55	30.8065	0.205816	11.3541	0.0715832	0.819864	194.873	0.124946	3	160	TRUE	0.298369	60	57	157	4.81417
C2orf68_0	49.9193	871.757	17.9461	0.191462	10.7379	0.0947674	1.43694	149.983	0.224257	3	160	TRUE	0.271696	60	57	157	11.8129
C2orf69_1	52.2803	1303.46	24.9566	0.0121093	11.5929	0.0569527	0.518978	231.455	0.0837896	3	160	TRUE	0.194207	60	57	157	4.60613
C2orf69_2	51.9906	903.619	17.5854	0.0926786	11.819	0.0841675	1.13347	168.961	0.173983	3	160	TRUE	0.149202	60	57	157	18.1702
C2orf76_0	49.2919	1231.27	25.1018	0.0577354	9.09882	0.0537157	0.461661	240.818	0.0796179	3	160	TRUE	0.086956	60	57	157	11.869
C3_1	NA	781.237	15.0855	0.601485	17.702	0.161855	2.72449	41.82	NA	3	104	TRUE	0.473504	39	36	101	13.3373
C3_2	NA	883.845	17.4604	0.606991	17.3047	0.135514	2.20367	69.5694	NA	3	120	TRUE	0.392214	45	42	117	12.8659
C3_3	NA	872.617	18.663	0.794583	18.7745	0.119779	1.72165	84.3797	NA	3	120	TRUE	0.386415	45	42	117	9.6259
C3orf38_1	48.7217	783.234	16.1228	0.0229927	8.49359	0.0888972	1.20121	152.203	0.166521	3	152	TRUE	0.358344	57	54	149	6.4901
C3orf38_2	49.9098	727.101	14.6421	0.0355661	9.72396	0.0831418	0.884808	136.738	0.18983	3	128	TRUE	0.241175	48	45	125	7.41314
C4BPA_0	62.7863	512.365	9.15775	0.315562	16.7033	0.208148	3.46604	12.0455	3.41434	3	80	TRUE	0.162512	30	27	77	57.972
C4orf33_1	51.5085	941.893	18.3112	0.0123422	10.9509	0.0590512	0.557926	225.666	0.103902	3	160	TRUE	0.139117	60	57	157	8.29199
C4orf46_0	50.6646	924.808	19.0735	0.279776	11.8679	0.0586859	0.551046	226.659	0.172932	3	160	TRUE	0.195586	60	57	157	5.00584
C5orf15_0	79.6302	575.426	10.749	0.485241	17.2027	0.194708	3.3362	19.1236	114.066	3	88	TRUE	0.218036	33	30	85	40.52
C5orf22_0	52.7207	907.991	17.2227	0	12.0462	0.0415748	0.276554	281.812	0.077517	3	160	TRUE	0.105012	60	57	157	4.4994
C5orf24_0	NA	12682.2	250	1.0687	22.8428	0.146477	2.05974	48.1868	NA	3	96	TRUE	0.38087	36	33	93	12.4225
C5orf30_0	48.8746	843.033	17.3836	0.0630146	8.90381	0.0723417	0.83733	193.187	0.133582	3	160	TRUE	0.176795	60	57	157	10.2908
C5orf51_1	48.6198	1530.17	31.5274	0.0269151	8.08351	0.0303933	0.1478	331.935	0.0382656	3	160	TRUE	0.0351683	60	57	157	8.82136
C5orf51_2	49.3346	1216.65	24.8616	0.090802	9.45285	0.0523812	0.439007	244.843	0.0820657	3	160	TRUE	0.14004	60	57	157	5.88025
C6orf47_0	61.5731	365.274	5.93236	0	16.1684	0.16222	2.52626	38.387	1.39946	3	96	TRUE	0.391108	36	33	93	15.3852
C6orf62_0	54.8492	845.549	15.4159	0	13.9476	0.0733754	0.861431	190.917	0.16137	3	160	TRUE	0.292616	60	57	157	5.35423
C7orf25_1	47.6215	1386.8	29.2437	0.0575864	7.50299	0.0366875	0.215355	301.821	0.0485619	3	160	TRUE	0.0463774	60	57	157	10.0357
C7orf25_2	47.4598	1432.62	30.3383	0.0706467	7.50436	0.0651652	0.645469	199.407	0.0878664	3	152	TRUE	0.109562	57	54	149	13.4966
C7orf26_1	49.1298	998.634	20.3264	0	8.51053	0.0634363	0.611673	203.495	0.100925	3	152	TRUE	0.280842	57	54	149	3.25039
C7orf26_2	49.7149	974.914	19.6903	0.0385339	9.41048	0.0789244	0.946818	170.29	0.135761	3	152	TRUE	0.31991	57	54	149	5.40715
C7orf50_0	49.6026	1181.66	24.1601	0.143237	10.1662	0.107308	1.38181	97.5734	0.21817	3	120	TRUE	0.289713	45	42	117	10.5009
C8orf33_0	50.0927	1033.38	20.93	0.129855	10.4529	0.0900201	1.29658	158.205	0.169546	3	160	TRUE	0.251434	60	57	157	11.4493
C8orf37_1	49.68	1260.64	25.5562	0.0827336	9.68626	0.0495056	0.392129	253.877	0.0756852	3	160	TRUE	0.0658289	60	57	157	13.6529
C8orf76_0	57.693	546.355	9.47003	0	15.4483	0.0717066	0.822695	194.597	0.255057	3	160	TRUE	0.423868	60	57	157	2.59166
C8orf82_0	56.6486	1095.56	19.3396	0	15.6152	0.0969517	1.35355	131.703	0.205639	3	144	TRUE	0.395656	54	51	141	6.6934
C9orf40_1	56.0404	940.834	17.2602	0.188038	15.2488	0.0574895	0.528807	229.954	0.164227	3	160	TRUE	0.165221	60	57	157	6.06133
C9orf40_2	NA	1133.09	22.9885	0.629912	17.0377	0.0728375	0.848849	192.094	NA	3	160	TRUE	0.21043	60	57	157	8.35648
C9orf64_1	51.9518	929.714	18.263	0.1537	12.1015	0.253359	7.18934	-5.15078	0.685658	3	112	TRUE	0.123917	42	39	109	159.357
C9orf64_2	51.9907	920.773	17.8847	0.0800011	11.7573	0.143727	1.98312	50.0064	0.373439	3	96	TRUE	0.238553	36	33	93	20.6097
C9orf72_1	53.8153	871.431	16.193	0	13.0516	0.0862053	1.18902	165.134	0.174564	3	160	TRUE	0.427904	60	57	157	4.89923
C9orf72_2	53.8652	763.161	14.168	0	13.068	0.0726754	0.845073	192.45	0.164034	3	160	TRUE	0.290137	60	57	157	5.26824
C9orf72_3	53.3119	725.728	13.6129	0	12.5812	0.0780672	0.975117	181	0.178022	3	160	TRUE	0.359874	60	57	157	4.70892
C9orf78_1	NA	472.102	8.87408	0.553486	17.6806	0.110835	1.86724	118.677	NA	3	152	TRUE	0.226073	57	54	149	20.0307
C9orf78_2	NA	747.739	15.047	0.728326	18.5446	0.0546746	0.47829	237.987	NA	3	160	TRUE	0.102541	60	57	157	10.0931
C9orf85_0	54.1296	1086.99	22.0082	0.427202	14.391	0.093537	1.32987	144.47	0.541506	3	152	TRUE	0.256162	57	54	149	11.5656
CA2_1	51.6342	1176.41	22.9408	0.0727667	11.3934	0.0896158	1.15646	143.033	0.157357	3	144	TRUE	0.177285	54	51	141	15.27
CA2_2	51.0038	1159.24	22.8325	0.0494453	10.651	0.0962823	1.26076	125.328	0.166539	3	136	TRUE	0.361004	51	48	133	6.90593
CA5B_1	55.6081	726.198	13.0592	0	14.4596	0.115349	2.12887	118.536	0.301637	3	160	TRUE	0.431205	60	57	157	10.8441
CAAP1_0	50.748	794.201	16.1491	0.196482	11.3447	0.0817475	1.06923	173.629	0.214569	3	160	TRUE	0.342992	60	57	157	5.83199
CAB39_1	57.2435	1243.55	21.7239	0	16.193	0.0810328	0.998079	166.282	0.158208	3	152	TRUE	0.467488	57	54	149	3.13172
CAB39_2	58.0567	1780.93	30.6757	0	17.0549	0.0565047	0.510846	232.719	0.0860175	3	160	TRUE	0.328142	60	57	157	1.53359
CAB39L_1	53.2098	1506.82	28.3719	0.0259958	12.5497	0.0583683	0.545097	227.527	0.0820782	3	160	TRUE	0.238246	60	57	157	3.54753
CAB39L_2	56.8926	1112.3	19.5508	0	15.8308	0.0832869	1.05438	162.112	0.173108	3	152	TRUE	0.543336	57	54	149	2.59526
CABIN1_1	47.5212	951.791	20.6626	0.234734	9.39923	0.0792569	0.954813	169.651	0.187837	3	152	TRUE	0.16649	57	54	149	13.0649
CABIN1_2	46.0822	973.568	21.2662	0.0650521	6.32866	0.0600264	0.576507	223.045	0.0940131	3	160	TRUE	0.240033	60	57	157	3.86105
CABIN1_3	46.7582	914.437	19.8021	0.108801	7.46322	0.076206	0.929178	184.86	0.134534	3	160	TRUE	0.212068	60	57	157	9.31401
CABLES1_1	51.1157	1190.44	23.3696	0.0386158	10.6719	0.0779443	0.972049	181.252	0.120822	3	160	TRUE	0.20123	60	57	157	10.5508
CABLES1_2	50.7864	1105.64	21.8471	0.0369172	10.3668	0.0434156	0.150793	137.44	0.0992205	3	80	TRUE	0.0622661	30	27	77	4.05463
CABLES1_3	52.3959	958.312	18.4243	0.0628916	12.0299	0.077473	0.672231	127.555	0.179104	3	112	TRUE	0.108656	42	39	109	14.4964
CABLES2_1	53.5384	873.443	16.395	0.0387359	12.9284	0.0922312	1.293	146.607	0.198371	3	152	TRUE	0.207117	57	54	149	14.4664
CABLES2_2	51.3143	1247.53	24.3454	0.0166111	10.6907	0.0731762	0.685409	153.081	0.121079	3	128	TRUE	0.232201	48	45	125	5.42165
CACHD1_1	51.6168	906.542	17.6904	0.0598382	11.3229	0.0710572	0.646287	156.842	0.153899	3	128	TRUE	0.122603	48	45	125	11.865
CACHD1_2	51.8294	820.584	15.9188	0.0414044	11.4313	0.0742611	0.441177	94.4983	0.216076	3	80	TRUE	0.0960355	30	27	77	10.2493
CACNB1_2	53.1592	816.565	15.746	0.159864	12.9828	0.0797003	0.863891	151.034	0.22764	3	136	TRUE	0.181189	51	48	133	10.4403
CACNB2_1	53.4294	812.903	15.4448	0.102831	13.012	0.105262	1.41825	106.543	0.28542	3	128	TRUE	0.234096	48	45	125	14.0511
CACNB3_1	53.054	973.202	18.3436	0	12.3477	0.06953	0.773507	199.529	0.125123	3	160	TRUE	0.335998	60	57	157	3.58653
CACNB3_2	53.1333	892.694	16.801	0	12.4318	0.063853	0.652352	213.157	0.12278	3	160	TRUE	0.273923	60	57	157	3.80523
CACTIN_1	50.2573	1212.11	24.3009	0.0835848	10.2215	0.0832775	0.99866	153.596	0.139755	3	144	TRUE	0.257803	54	51	141	7.94502
CACTIN_2	50.1386	1363.06	27.3053	0.0562935	9.85994	0.0746167	0.846283	178.821	0.108997	3	152	TRUE	0.276825	57	54	149	5.67609
CACUL1_1	45.7869	1727.63	37.9183	0.085049	6.15355	0.0522521	0.436844	245.238	0.0644016	3	160	TRUE	0.123055	60	57	157	7.02368
CACUL1_2	46.3073	1344.55	29.3128	0.121118	7.1313	0.142215	3.07421	80.7847	0.210669	3	152	TRUE	0.305928	57	54	149	24.968
CACYBP_1	52.4107	1319.07	25.1679	0	11.6419	0.0409602	0.268438	284.195	0.05921	3	160	TRUE	0.127896	60	57	157	3.02672
CACYBP_2	52.839	1367.19	25.9333	0.0285207	12.2241	0.0984885	1.2416	115.056	0.163476	3	128	TRUE	0.627007	48	45	125	2.72277
CAD_1	50.4827	1223.84	24.399	0.0722943	10.3332	0.0528368	0.446677	243.457	0.0827196	3	160	TRUE	0.145994	60	57	157	5.6728
CAD_2	49.9129	1422.81	28.5429	0.0182271	9.28328	0.0553612	0.490378	235.99	0.0729486	3	160	TRUE	0.176375	60	57	157	4.90368
CADM4_1	54.577	710.751	13.4542	0.175169	13.884	0.132862	2.40071	81.5329	0.45896	3	136	TRUE	0.323369	51	48	133	17.8
CADM4_2	60.6564	701.314	11.5621	0	17.6621	0.150032	1.80076	38.2376	0.737933	3	80	TRUE	0.259185	30	27	77	16.9622
CALCOCO1_1	48.4397	1426.94	29.6273	0.0778489	8.49038	0.0406703	0.264652	285.331	0.0562685	3	160	TRUE	0.0489541	60	57	157	12.1362
CALCOCO1_2	48.9777	1246.49	25.7204	0.118442	9.40384	0.0458969	0.337045	265.987	0.0735777	3	160	TRUE	0.0847886	60	57	157	8.19462
CALCOCO2_1	51.1845	1203.22	23.9798	0.188249	11.8114	0.0696352	0.775849	199.288	0.139052	3	160	TRUE	0.0945574	60	57	157	19.8455
CALCOCO2_2	50.7092	1259.87	24.9551	0.0520824	10.3764	0.0472861	0.357756	261.216	0.0712511	3	160	TRUE	0.0716226	60	57	157	11.0038
CALD1_1	55.0522	776.566	15.1125	0.317259	14.3842	0.174016	4.11831	44.8348	0.788645	3	136	TRUE	0.0966212	51	48	133	115.331
CALD1_2	65.4235	833.183	15.2707	0.460388	17.5184	0.146173	2.56397	60.4834	6.73233	3	120	TRUE	0.173429	45	42	117	38.3982
CALML3_1	NA	3477.71	68.2761	1.1033	23.2425	0.133122	2.69366	90.8278	NA	3	152	TRUE	0.299727	57	54	149	22.0384
CALML3_2	NA	1052.9	21.9	0.620924	16.4757	0.154242	3.61615	68.4451	NA	3	152	TRUE	0.289997	57	54	149	31.6477
CALML4_0	49.4131	975.958	19.9582	0.0935667	9.58088	0.102668	1.3492	109.737	0.206626	3	128	TRUE	0.120797	48	45	125	28.2478
CALR_1	50.0253	1313.57	26.4053	0.0684096	9.8683	0.0583452	0.544665	227.59	0.0860118	3	160	TRUE	0.181414	60	57	157	5.51518
CALR_2	49.9647	1342.79	27.0593	0.0842508	9.95316	0.0604335	0.4967	188.669	0.0976105	3	136	TRUE	0.161129	51	48	133	5.7706
CALU_1	75.3443	704.686	13.4151	0.491395	16.8635	0.0790634	0.950156	170.022	29.7124	3	152	TRUE	0.211232	57	54	149	9.65235
CALU_2	58.6979	860.487	17.0387	0.453684	15.4194	0.0783076	0.784907	144.406	1.04886	3	128	TRUE	0.134993	48	45	125	13.3734
CAMK1D_1	49.9065	1225.43	24.8139	0.114198	10.1712	0.0553284	0.489797	236.085	0.0909147	3	160	TRUE	0.105903	60	57	157	9.98458
CAMK1D_2	49.4442	1409.98	28.5758	0.028766	8.9282	0.0422498	0.285607	279.235	0.0561923	3	160	TRUE	0.0705872	60	57	157	8.3903
CAMK2A_0	50.1232	977.08	19.5375	0.0215101	9.66772	0.093938	1.3413	143.82	0.159941	3	152	TRUE	0.188682	57	54	149	16.8558
CAMK2D_1	50.447	982.35	19.538	0.0314886	10.047	0.101304	1.5599	132.345	0.175887	3	152	TRUE	0.183894	57	54	149	20.6464
CAMK2D_2	50.1741	962.753	19.2885	0.0477005	9.91535	0.108298	1.59508	109.334	0.204104	3	136	TRUE	0.282217	51	48	133	12.8898
CAMK2G_1	48.908	1126.57	23.0506	0.0079784	8.28894	0.0772104	0.906139	173.627	0.115015	3	152	TRUE	0.210186	57	54	149	9.13628
CAMK4_1	55.06	897.273	16.2963	0	14.1542	0.0841509	0.906415	135.194	0.200175	3	128	TRUE	0.228337	48	45	125	8.24899
CAMK4_2	53.7678	691.684	12.8643	0	12.9523	0.113538	1.65004	96.8547	0.309559	3	128	TRUE	0.254525	48	45	125	15.23
CAMKK1_1	49.0388	1116.68	22.8964	0.0588065	8.89936	0.0617661	0.549368	196.626	0.101562	3	144	TRUE	0.106796	54	51	141	11.4571
CAMKK1_2	48.7496	1188.24	24.5537	0.0821324	8.8441	0.0663749	0.704901	206.96	0.102464	3	160	TRUE	0.0717321	60	57	157	24.3126
CAMKK2_1	49.9947	1033.01	20.7052	0.0209818	9.51274	0.0404225	0.261437	286.309	0.0645122	3	160	TRUE	0.0921381	60	57	157	5.06104
CAMKK2_2	50.6207	978.013	19.3331	0.00631493	10.0404	0.062175	0.58759	206.547	0.105537	3	152	TRUE	0.224368	57	54	149	4.46687
CAMKMT_0	47.2086	1330.32	28.2978	0.05575	7.10364	0.0593933	0.56441	224.742	0.0792343	3	160	TRUE	0.0465374	60	57	157	30.6511
CAMLG_1	64.7555	1206.09	18.6252	0	20.6188	0.118251	1.11866	57.2806	2.93023	3	80	TRUE	0.260803	30	27	77	9.3806
CAMSAP1_1	49.2483	1404.88	28.6619	0.0633988	9.0879	0.0416495	0.277548	281.525	0.0578287	3	160	TRUE	0.0721255	60	57	157	7.84486
CAMSAP1_2	49.9598	1105.55	22.3433	0.096489	10.0703	0.0726525	0.802314	182.876	0.12679	3	152	TRUE	0.207792	57	54	149	7.89465
CAMSAP2_1	52.9183	954.868	18.0823	0.018691	12.3024	0.0640928	0.624399	201.93	0.12215	3	152	TRUE	0.131363	57	54	149	10.3561
CAMSAP2_2	51.1162	877.469	17.2774	0.0526393	10.8386	0.0528057	0.446151	243.552	0.101315	3	160	TRUE	0.134328	60	57	157	6.39391
CAMSAP2_3	52.2945	849.949	16.3617	0.0514385	11.8859	0.0623324	0.621652	217.014	0.128098	3	160	TRUE	0.173061	60	57	157	7.13964
CAND1_1	56.7198	881.793	15.5465	0	15.5093	0.078245	0.979564	180.636	0.189225	3	160	TRUE	0.708696	60	57	157	1.05274
CAND1_2	58.2876	1659.52	28.4712	0	17.2358	0.0708781	0.803792	196.457	0.117569	3	160	TRUE	0.495824	60	57	157	1.71081
CAND2_1	47.2799	1439.2	30.6383	0.0899229	7.57756	0.094176	1.41906	150.984	0.125887	3	160	TRUE	0.095861	60	57	157	38.0196
CANT1_1	55.802	1438.19	26.0577	0.123838	15.2953	0.134217	2.01759	66.0083	0.297548	3	112	TRUE	0.42245	42	39	109	10.5532
CANX_1	50.7127	952.824	19.708	0.300612	12.0476	0.120891	1.75376	83.2713	0.433711	3	120	TRUE	0.441431	45	42	117	8.28162
CANX_2	46.3375	1981.01	42.9984	0.109304	6.99911	0.0739052	0.699133	151.812	0.0973346	3	128	TRUE	0.186311	48	45	125	7.64583
CANX_3	48.6095	1111.54	23.7837	0.300139	10.8409	0.13287	2.11854	71.9331	0.408489	3	120	TRUE	0.299849	45	42	117	16.8964
CANX_4	46.3545	1780.87	38.7134	0.127666	7.26743	0.0804434	1.03538	176.202	0.10166	3	160	TRUE	0.215268	60	57	157	10.4934
CAP1_1	53.4939	1946.87	36.4424	0.0234892	12.7705	0.0815632	1.06441	173.99	0.0990846	3	160	TRUE	0.439641	60	57	157	3.91421
CAP1_2	53.627	2956.92	55.1787	0.0196436	12.8296	0.0521415	0.434997	245.577	0.0545227	3	160	TRUE	0.259686	60	57	157	1.85945
CAP2_1	52.4908	1193.53	22.762	0.0118874	11.821	0.100171	1.12383	98.7772	0.187736	3	112	TRUE	0.312795	42	39	109	7.24673
CAP2_2	49.493	1283.7	26.0639	0.0595854	9.29546	0.0696188	0.775484	199.325	0.10151	3	160	TRUE	0.0433673	60	57	157	46.4989
CAPG_0	49.5901	1267.09	25.6577	0.0504621	9.30429	0.074559	0.844975	178.938	0.1113	3	152	TRUE	0.240928	57	54	149	6.91793
CAPN1_1	63.5427	548.225	8.62767	0	18.221	0.0696596	0.737574	189.27	0.550285	3	152	TRUE	0.266543	57	54	149	4.87612
CAPN1_2	58.0745	550.123	9.92945	0.183326	15.4675	0.0951039	1.44716	149.415	0.405565	3	160	TRUE	0.265484	60	57	157	12.2599
CAPN15_1	48.4371	1254.03	26.2432	0.148829	9.25626	0.0503784	0.406078	251.081	0.0837996	3	160	TRUE	0.0791933	60	57	157	11.3692
CAPN15_2	47.8663	1409.59	29.5781	0.0607815	7.76674	0.0431583	0.298023	275.831	0.0574375	3	160	TRUE	0.0877762	60	57	157	6.59746
CAPN2_1	54.9619	716.699	13.0399	0	13.9421	0.138714	2.61686	75.6706	0.382355	3	136	TRUE	0.321842	51	48	133	19.7585
CAPN2_2	57.7187	848.863	14.7069	0	16.217	0.163531	3.63697	53.2867	0.478496	3	136	TRUE	0.411599	51	48	133	21.7128
CAPN2_3	57.0476	906.315	15.887	0	15.7916	0.145249	2.70043	65.3274	0.395233	3	128	TRUE	0.396682	48	45	125	16.1321
CAPN7_1	49.4344	1426.46	28.9839	0.0601823	9.22759	0.0443399	0.314565	271.509	0.0609471	3	160	TRUE	0.102869	60	57	157	5.66832
CAPN7_2	49.1548	1543.24	31.4401	0.0218567	8.55058	0.0330787	0.175072	318.389	0.0415043	3	160	TRUE	0.0370242	60	57	157	10.2699
CAPNS1_1	62.4133	492.716	7.8944	0	17.4571	0.0902163	1.23713	149.964	0.552997	3	152	TRUE	0.432151	57	54	149	5.13972
CAPNS1_2	56.9063	630.65	11.561	0.190211	15.1351	0.0647958	0.671759	210.812	0.248989	3	160	TRUE	0.208294	60	57	157	6.12864
CAPRIN1_1	59.5365	1432.73	25.3773	0.365446	17.901	0.103267	1.2797	102.179	0.4835	3	120	TRUE	0.439701	45	42	117	5.3218
CAPRIN1_2	58.5658	1485.24	26.2241	0.289241	17.531	0.11827	1.90234	97.3553	0.386232	3	136	TRUE	0.449735	51	48	133	8.94952
CAPS_0	50.9599	1094.92	21.7191	0.10401	11.0075	0.0791639	0.902437	160.891	0.149229	3	144	TRUE	0.108006	54	51	141	20.3356
CAPSL_0	48.5537	707.689	15.1768	0.22597	9.9698	0.119182	1.24997	62.3189	0.456702	3	88	TRUE	0.265767	33	30	85	10.4926
CAPZA1_1	56.6907	901.53	15.9026	0	15.507	0.059867	0.573449	223.471	0.141885	3	160	TRUE	0.158668	60	57	157	7.20036
CAPZA2_1	56.557	1008.19	17.826	0	15.4867	0.0628346	0.631711	215.73	0.134377	3	160	TRUE	0.180054	60	57	157	6.90923
CAPZB_1	56.801	1016.84	17.9017	0	15.6943	0.0549136	0.482481	237.289	0.118918	3	160	TRUE	0.168463	60	57	157	5.13421
CAPZB_2	55.3381	813.395	14.6986	0	14.3349	0.0639097	0.653513	213.015	0.149673	3	160	TRUE	0.130285	60	57	157	11.0617
CARD11_1	48.1819	1413.89	29.5874	0.107664	8.59308	0.0866472	1.08112	147.884	0.131822	3	144	TRUE	0.0648678	54	51	141	43.3131
CARD11_2	48.591	1301.13	27.2312	0.182449	9.74141	0.101247	1.47615	125.46	0.187783	3	144	TRUE	0.0937951	54	51	141	40.7463
CARD11_3	47.5192	1337.3	28.3644	0.0995938	7.91539	0.123073	2.42351	108.166	0.175707	3	160	TRUE	0.230542	60	57	157	26.2004
CARD16_0	49.7597	1174.59	23.7976	0.0874805	9.80887	0.0616215	0.607553	218.849	0.0990784	3	160	TRUE	0.0486914	60	57	157	31.6139
CARD6_1	47.2476	1075.73	23.0047	0.105405	7.78058	0.108886	1.32789	89.4337	0.211667	3	112	TRUE	0.0902741	42	39	109	38.3164
CARD8_1	53.7065	589.006	11.0335	0.0321174	12.8779	0.050533	0.408574	250.59	0.145113	3	160	TRUE	0.160332	60	57	157	4.26461
CARD8_2	54.3632	590.77	10.8671	0	13.3292	0.104111	1.30068	101.204	0.34568	3	120	TRUE	0.64934	45	42	117	2.7943
CARD9_1	49.6602	807.872	16.6108	0.145106	10.2016	0.163124	3.406	50.4714	0.409372	3	128	TRUE	0.227564	48	45	125	38.7977
CARD9_2	47.3108	1382.42	29.4369	0.0975355	7.70251	0.106822	1.82576	130.824	0.148065	3	160	TRUE	0.177327	60	57	157	25.6049
CARHSP1_0	52.7331	788.444	15.2052	0.111989	12.4745	0.0623378	0.62176	217	0.151631	3	160	TRUE	0.280342	60	57	157	3.35445
CARM1_0	56.7954	1053.98	18.5575	0	15.7149	0.0768891	0.94591	183.432	0.161531	3	160	TRUE	0.665247	60	57	157	1.16206
CARMIL1_1	53.8795	787.405	14.939	0.138681	13.4325	0.0785154	0.887713	162.075	0.222523	3	144	TRUE	0.106057	54	51	141	20.3762
CARMIL1_2	53.3504	872.156	16.5406	0.0877107	12.9317	0.140894	2.69974	73.5503	0.341699	3	136	TRUE	0.257803	51	48	133	26.2456
CARMIL1_3	54.5308	810.522	15.0367	0.0794846	13.8226	0.0964853	1.26608	125.042	0.259572	3	136	TRUE	0.174611	51	48	133	17.3201
CARMIL2_1	50.7218	882.607	17.8623	0.184802	11.3028	0.0805861	0.987107	167.122	0.196787	3	152	TRUE	0.245691	57	54	149	8.32654
CARMIL2_2	48.1141	1362.79	28.4415	0.0553808	7.94396	0.0505129	0.408248	250.654	0.0685803	3	160	TRUE	0.0881574	60	57	157	10.0009
CARNMT1_0	51.9615	1374.27	26.4739	0.012874	11.2698	0.0439396	0.30891	272.96	0.0622241	3	160	TRUE	0.169101	60	57	157	2.27725
CARS1_1	54.2992	1283.6	23.6394	0	13.4983	0.0515486	0.425161	247.407	0.0806732	3	160	TRUE	0.335817	60	57	157	0.732803
CARS1_2	53.0764	1044.56	19.6804	0	12.3565	0.066207	0.701338	207.365	0.113509	3	160	TRUE	0.28334	60	57	157	4.06341
CARS1_3	54.7654	1117.05	20.4145	0.00873049	13.9701	0.0598247	0.544007	212.405	0.109225	3	152	TRUE	0.238201	57	54	149	3.54238
CARS2_1	56.5584	594.379	10.5091	0	14.8905	0.0798735	0.867649	150.739	0.278935	3	136	TRUE	0.330102	51	48	133	4.5121
CARS2_2	59.5966	893.313	14.9893	0	17.5636	0.0783645	0.933432	171.372	0.240761	3	152	TRUE	0.370182	57	54	149	4.19834
CASC4_1	NA	2707.67	52.7401	0.678533	18.2713	0.177251	4.02151	39.8398	NA	3	128	TRUE	0.342543	48	45	125	29.8338
CASC4_2	NA	1344.36	26.2963	0.515982	16.3616	0.0914342	1.27075	147.926	NA	3	152	TRUE	0.292488	57	54	149	9.22871
CASK_1	52.5552	1208.44	23.0896	0.0456568	12.0728	0.0668856	0.71579	205.733	0.108453	3	160	TRUE	0.125952	60	57	157	12.8989
CASK_2	52.6096	1210.79	23.3033	0.125393	12.5735	0.234483	7.4776	4.27487	0.468443	3	136	TRUE	0.198737	51	48	133	101.484
CASKIN2_1	60.2521	561.31	11.0221	0.409211	15.2525	0.113778	2.07129	120.73	1.3378	3	160	TRUE	0.522707	60	57	157	8.16018
CASKIN2_2	46.1424	1503.43	32.7206	0.0645881	6.20117	0.0711094	0.809048	195.936	0.0892538	3	160	TRUE	0.084326	60	57	157	23.672
CASP1_1	47.6619	1494.35	31.5135	0.0740756	7.72708	0.0713007	0.813407	195.506	0.0927578	3	160	TRUE	0.040422	60	57	157	52.6719
CASP1_2	48.3505	1251.76	26.1593	0.118338	8.85927	0.0908689	1.32115	156.704	0.142784	3	160	TRUE	0.112929	60	57	157	29.469
CASP10_1	47.4218	1524.49	32.2485	0.0480353	7.17931	0.046283	0.342739	264.647	0.0568648	3	160	TRUE	0.0424686	60	57	157	19.4746
CASP10_2	48.2254	1240.25	25.869	0.0701622	8.23169	0.055142	0.486502	236.625	0.0805299	3	160	TRUE	0.147016	60	57	157	6.36034
CASP2_1	46.422	1203.68	26.018	0.0425327	6.23527	0.0415468	0.276182	281.919	0.0568149	3	160	TRUE	0.116756	60	57	157	3.76101
CASP2_2	47.0457	1071.36	22.9143	0.0659947	7.15128	0.0568386	0.5169	231.776	0.0865863	3	160	TRUE	0.194786	60	57	157	4.55488
CASP3_1	NA	443.91	7.29832	0.540393	19.4657	0.05511	0.461642	224.882	NA	3	152	TRUE	0.106999	57	54	149	9.1454
CASP3_2	NA	720.409	13.765	0.515927	17.0282	0.0548214	0.480861	237.558	NA	3	160	TRUE	0.0737857	60	57	157	15.196
CASP4_1	49.2247	1373.98	28.1632	0.110909	9.54592	0.0555666	0.494023	235.398	0.0838519	3	160	TRUE	0.139986	60	57	157	6.96609
CASP4_2	48.7236	1580	32.5118	0.0402747	8.32568	0.0370672	0.219836	300.174	0.0468344	3	160	TRUE	0.0332701	60	57	157	15.4456
CASP6_1	55.9386	670.483	13.2234	0.354918	14.4483	0.0826597	1.09322	171.854	0.433395	3	160	TRUE	0.172518	60	57	157	14.6997
CASP6_2	158.067	490.53	8.95704	0.498565	17.7029	0.0512486	0.420227	248.34	1899.77	3	160	TRUE	0.129087	60	57	157	6.21217
CASP7_1	55.1641	644.494	11.6832	0	14.0076	0.0459682	0.338093	265.739	0.128671	3	160	TRUE	0.167833	60	57	157	2.79421
CASP8_1	47.0108	1670.26	35.6201	0.0434027	6.71296	0.0383003	0.234707	294.937	0.0435247	3	160	TRUE	0.0423173	60	57	157	12.5224
CASP8_2	47.4783	1613.59	34.1764	0.0867132	7.71015	0.0664404	0.706293	206.802	0.0833644	3	160	TRUE	0.237928	60	57	157	5.42205
CASP8AP2_1	47.9716	817.671	17.5014	0.183256	9.21011	0.0848403	1.15166	167.687	0.192305	3	160	TRUE	0.330219	60	57	157	6.85172
CASP8AP2_2	45.7565	1088	24.0514	0.119605	6.69036	0.0700292	0.706188	178.546	0.117412	3	144	TRUE	0.255219	54	51	141	4.88521
CASP9_1	47.1128	1798.28	38.2644	0.0451921	6.8242	0.0415634	0.276403	281.855	0.04508	3	160	TRUE	0.0404163	60	57	157	16.0826
CASP9_2	47.9001	1439.15	30.2465	0.091303	8.15266	0.0707386	0.760601	186.933	0.0999367	3	152	TRUE	0.221397	57	54	149	6.72006
CAST_1	NA	721.205	14.114	0.605298	17.5057	0.102376	1.67692	137.627	NA	3	160	TRUE	0.184381	60	57	157	22.2964
CAST_2	NA	606.786	11.8329	0.801704	19.7883	0.0681104	0.742243	202.83	NA	3	160	TRUE	0.0952946	60	57	157	18.6993
CASTOR1_0	56.79	865.864	15.2468	0	15.5461	0.100818	1.30103	112.064	0.278784	3	128	TRUE	0.299957	48	45	125	9.27048
CASTOR2_1	56.9558	531.984	9.34031	0	14.954	0.119	2.15249	107.873	0.429834	3	152	TRUE	0.583356	57	54	149	7.42195
CASTOR2_2	58.6795	737.986	12.5766	0	16.6414	0.0792542	1.005	178.585	0.248214	3	160	TRUE	0.417802	60	57	157	3.87112
CASZ1_0	50.2867	822.864	16.4919	0.0602848	10.1589	0.21622	4.48809	10.8021	0.551802	3	96	TRUE	0.226478	36	33	93	53.0295
CAT_1	89.1219	371.613	4.16972	0	20.7024	0.0905143	1.04868	125.864	122.345	3	128	TRUE	0.184359	48	45	125	13.0229
CAT_2	68.1966	432.638	7.32802	0.313102	17.6116	0.0800559	1.02543	176.975	3.28544	3	160	TRUE	0.211253	60	57	157	10.6155
CATSPERZ_0	58.032	834.503	16.773	0.454321	15.0435	0.112051	1.50666	92.3832	1.51159	3	120	TRUE	0.0859525	45	42	117	46.045
CBFA2T2_1	48.6129	906.382	18.7649	0.056575	8.57267	0.0696994	0.777281	199.14	0.120897	3	160	TRUE	0.113527	60	57	157	16.104
CBFA2T2_2	49.3657	896.247	18.3123	0.0726696	9.39392	0.0809209	1.04771	175.255	0.148178	3	160	TRUE	0.163602	60	57	157	14.8847
CBFA2T3_1	48.3406	716.494	14.976	0.0714646	8.6066	0.0945288	1.28674	135.347	0.203537	3	144	TRUE	0.240908	54	51	141	12.0021
CBFA2T3_2	46.7373	862.857	18.6249	0.0752149	7.11017	0.1027	1.68757	137.12	0.177982	3	160	TRUE	0.257026	60	57	157	15.3303
CBFB_0	49.5051	1246.04	25.3723	0.0915843	9.61112	0.0536541	0.460602	241.001	0.083358	3	160	TRUE	0.0779597	60	57	157	13.5191
CBL_1	55.0982	1352.2	24.5416	0	14.26	0.0563273	0.507643	233.222	0.0878391	3	160	TRUE	0.302919	60	57	157	1.86151
CBL_2	56.1159	886.962	15.9377	0.06175	15.1037	0.0722244	0.834618	193.446	0.178723	3	160	TRUE	0.309975	60	57	157	4.6619
CBL_3	53.7605	848.263	15.7785	0	12.9992	0.0612521	0.570276	208.821	0.129663	3	152	TRUE	0.274152	57	54	149	2.98039
CBLB_1	54.0484	806.309	14.9183	0	13.2417	0.0663879	0.705176	206.928	0.1448	3	160	TRUE	0.236411	60	57	157	5.4615
CBLB_2	49.9739	1171.57	23.6368	0.0878352	10.005	0.0449116	0.322728	269.459	0.072781	3	160	TRUE	0.0578997	60	57	157	12.5983
CBLL1_1	48.882	1469.19	30.4031	0.14669	9.62746	0.0544454	0.474289	238.659	0.0842471	3	160	TRUE	0.166324	60	57	157	5.10001
CBLL1_2	50.206	1083.46	22.0749	0.195106	11.0608	0.056806	0.516307	231.868	0.119182	3	160	TRUE	0.169832	60	57	157	5.61926
CBR1_1	53.1809	967.405	18.1908	0	12.4679	0.0739838	0.875777	189.595	0.13443	3	160	TRUE	0.174733	60	57	157	11.0509
CBR3_0	51.8621	1488.61	28.8128	0.0518961	11.4357	0.0511856	0.419194	248.537	0.0726419	3	160	TRUE	0.113705	60	57	157	7.40018
CBR4_0	66.1378	402.868	6.09134	0	17.9724	0.142533	2.92546	76.2109	3.08123	3	144	TRUE	0.302676	54	51	141	23.9571
CBX1_1	55.6525	1055.53	19.2227	0.112974	14.9658	0.0976385	1.52532	145.207	0.220775	3	160	TRUE	0.244864	60	57	157	14.4034
CBX2_0	47.2392	927.29	19.9061	0.120747	7.98831	0.070816	0.561669	137.618	0.153979	3	112	TRUE	0.136712	42	39	109	8.68759
CBX3_2	52.5518	1657.39	32.51	0.310802	13.8239	0.106571	1.81718	131.201	0.265458	3	160	TRUE	0.129001	60	57	157	36.0453
CBX4_1	46.7975	938.243	20.2454	0.089183	7.26254	0.0899628	1.29493	158.307	0.151848	3	160	TRUE	0.280909	60	57	157	9.94274
CBX4_2	46.2032	1122.83	24.5279	0.101061	6.81446	0.0971731	1.43528	138.673	0.152873	3	152	TRUE	0.23966	57	54	149	13.7654
CBX4_3	47.2118	850.185	18.3135	0.131657	8.11414	0.111503	1.79033	111.566	0.228816	3	144	TRUE	0.405915	54	51	141	9.42933
CBX5_1	51.0754	1536.04	30.3191	0.108725	11.162	0.0649981	0.642162	199.798	0.0990095	3	152	TRUE	0.191978	57	54	149	6.47038
CBX5_2	52.382	1303.32	25.416	0.207149	12.897	0.120791	1.75086	83.3704	0.289536	3	120	TRUE	0.39356	45	42	117	9.60732
CBX6_0	47.6612	1131.2	24.057	0.137991	8.48935	0.0743087	0.53009	113.337	0.162511	3	96	TRUE	0.0929371	36	33	93	13.256
CBX8_1	49.651	878.103	18.1389	0.182257	10.4712	0.0776283	0.964185	181.902	0.177481	3	160	TRUE	0.236268	60	57	157	8.48598
CC2D1A_1	49.1697	1422.78	29.2919	0.149722	9.89449	0.052546	0.441772	244.341	0.0834268	3	160	TRUE	0.104776	60	57	157	8.85912
CC2D1A_2	48.5752	1527.54	31.5532	0.0504141	8.30259	0.0359761	0.207085	304.954	0.0466099	3	160	TRUE	0.0285919	60	57	157	17.195
CC2D1B_1	49.2147	1373.41	27.9918	0.0409362	8.83443	0.0398288	0.253813	288.676	0.0543336	3	160	TRUE	0.0587011	60	57	157	9.15507
CC2D1B_2	49.8071	1339.15	27.1424	0.112789	10.0743	0.0561872	0.505119	233.621	0.0871944	3	160	TRUE	0.217814	60	57	157	3.63314
CC2D1B_3	50.1102	1279.16	25.8345	0.132404	10.5086	0.0575173	0.529319	229.877	0.0955989	3	160	TRUE	0.156412	60	57	157	6.56679
CCAR1_1	50.8642	3342.71	65.8627	0.06725	10.6123	0.0628527	0.537263	183.331	0.0898092	3	136	TRUE	0.242931	51	48	133	3.3571
CCAR1_2	51.5949	2419.66	47.3088	0.168726	12.2087	0.0679804	0.702443	192.979	0.101112	3	152	TRUE	0.375217	57	54	149	2.40634
CCAR1_3	50.6402	2937.1	58.1093	0.0520789	10.2399	0.0781897	0.880362	162.674	0.0915061	3	144	TRUE	0.290748	54	51	141	5.60662
CCAR2_1	46.9751	1386.95	29.6052	0.0384923	6.65604	0.0339654	0.184583	314.156	0.0430746	3	160	TRUE	0.0277093	60	57	157	15.5937
CCAR2_2	47.3427	1294.27	27.5394	0.0910745	7.66013	0.0716218	0.820749	194.787	0.102286	3	160	TRUE	0.115978	60	57	157	16.7378
CCDC102A_1	51.9017	1075.73	21.1705	0.179345	12.2649	0.0847136	1.0334	151.134	0.192482	3	144	TRUE	0.264603	54	51	141	8.03277
CCDC102A_2	51.593	1112.71	22.0044	0.177096	12.0244	0.0743763	0.75233	160.436	0.167648	3	136	TRUE	0.133562	51	48	133	12.8368
CCDC115_0	55.7162	724.516	13.0037	0	14.5405	0.111941	1.90468	117.169	0.303151	3	152	TRUE	0.589418	57	54	149	6.15715
CCDC117_1	55.5672	1455.03	28.4242	0.446723	15.5756	0.0760668	0.879495	175.895	0.466886	3	152	TRUE	0.507609	57	54	149	2.0215
CCDC117_2	54.5493	1045.24	19.9377	0.269933	14.5025	0.0718245	0.825401	194.335	0.21574	3	160	TRUE	0.349834	60	57	157	3.74433
CCDC12_0	NA	76.8487	13.8673	0.983237	21.6312	0.094042	1.41502	151.212	NA	3	160	TRUE	0.489205	60	57	157	5.21266
CCDC124_1	58.6511	1080.56	21.0673	0.464454	15.8992	0.0878931	0.865222	113.422	1.30584	3	112	TRUE	0.239523	42	39	109	7.30098
CCDC124_2	NA	1132.26	22.4457	0.622312	17.3719	0.084599	0.744328	109.293	NA	3	104	TRUE	0.261286	39	36	101	5.18667
CCDC130_1	46.1013	1216.03	26.6178	0.106861	6.7804	0.0604505	0.584682	221.919	0.0895077	3	160	TRUE	0.184173	60	57	157	5.9898
CCDC130_2	45.7745	1366.62	30.0762	0.0989985	6.36738	0.0617703	0.610491	218.463	0.0849673	3	160	TRUE	0.100224	60	57	157	14.0234
CCDC134_0	49.8833	1351.68	27.2773	0.0825271	9.86281	0.0393325	0.247527	290.683	0.0579885	3	160	TRUE	0.0594792	60	57	157	8.70819
CCDC136_0	50.8632	921.425	18.2511	0.063274	10.6645	0.137929	1.97854	58.456	0.321169	3	104	TRUE	0.129658	39	36	101	40.0065
CCDC137_1	54.6137	850.331	17.1369	0.395661	14.2095	0.157965	2.99436	51.1731	0.973987	3	120	TRUE	0.44516	45	42	117	15.9523
CCDC137_2	56.3594	552.951	10.109	0.128784	14.6078	0.102753	0.929122	75.3709	0.528358	3	88	TRUE	0.272444	33	30	85	6.82926
CCDC14_1	47.1765	1374.35	29.408	0.120537	7.86869	0.0752052	0.678698	140.232	0.12516	3	120	TRUE	0.17673	45	42	117	7.91228
CCDC141_0	49.1375	1022.1	20.8309	0.014875	8.63356	0.137094	3.00715	90.9043	0.213251	3	160	TRUE	0.254785	60	57	157	29.7548
CCDC144A_0	53.4566	1093.15	20.4973	0.023405	12.8124	0.073003	0.682168	153.384	0.14212	3	128	TRUE	0.296954	48	45	125	3.60338
CCDC149_2	50.7614	1045.8	21.1575	0.21305	11.5951	0.124755	1.2451	52.9972	0.405712	3	80	TRUE	0.146513	30	27	77	21.3839
CCDC15_1	49.0651	931.473	19.8964	0.299122	10.9865	0.0905225	0.852209	102.255	0.336106	3	104	TRUE	0.205153	39	36	101	8.84878
CCDC15_2	47.01	1195.96	26.4504	0.31786	10.0722	0.0939435	1.27085	136.242	0.260814	3	144	TRUE	0.26866	54	51	141	10.3133
CCDC154_0	51.4675	1196.67	24.2239	0.311014	12.8182	0.204259	3.33775	13.5541	0.83246	3	80	TRUE	0.227819	30	27	77	38.9303
CCDC167_0	54.0842	1265.84	25.4909	0.4379	14.6396	0.0869043	1.08754	147.457	0.520926	3	144	TRUE	0.19344	54	51	141	12.7788
CCDC168_0	52.9045	762.157	14.6653	0.114099	12.6002	0.177265	3.0166	29.8723	0.581258	3	96	TRUE	0.206183	36	33	93	38.4138
CCDC173_0	46.1225	1945.4	42.364	0.0844938	6.4464	0.0507878	0.371434	224.807	0.06268	3	144	TRUE	0.112654	54	51	141	6.35088
CCDC174_1	55.7136	781.864	15.1895	0.342603	14.7192	0.0565734	0.512089	232.524	0.258516	3	160	TRUE	0.174272	60	57	157	5.33921
CCDC174_2	NA	694.075	13.4372	0.547881	17.0852	0.0633561	0.610127	203.687	NA	3	152	TRUE	0.0891342	57	54	149	16.128
CCDC175_0	52.073	1571.71	30.4898	0.132158	12.2138	0.146125	2.73311	64.5577	0.257292	3	128	TRUE	0.335371	48	45	125	19.8597
CCDC18_1	48.0567	828.417	17.4312	0.0877281	8.40588	0.112458	1.82114	110.338	0.223751	3	144	TRUE	0.182154	54	51	141	24.8762
CCDC18_2	46.3345	1101.06	23.9949	0.10339	6.96313	0.0751616	0.903883	187.068	0.11718	3	160	TRUE	0.197483	60	57	157	9.85251
CCDC18_3	46.148	1104.46	24.1479	0.0967125	6.71709	0.0820761	1.07784	172.987	0.125888	3	160	TRUE	0.165534	60	57	157	15.1802
CCDC186_1	48.2204	1480.82	30.8764	0.0769229	8.27507	0.0502079	0.403333	251.623	0.067658	3	160	TRUE	0.0479666	60	57	157	20.4062
CCDC186_2	48.6232	1390.46	28.9493	0.148601	9.42257	0.059595	0.56825	224.199	0.0945462	3	160	TRUE	0.0713197	60	57	157	19.1916
CCDC187_0	67.9685	706.644	14.009	0.486506	15.8493	0.188047	2.82893	20.17	32.6954	3	80	TRUE	0.0559481	30	27	77	141.348
CCDC22_1	47.8131	1194.62	25.0461	0.0295646	7.41053	0.0642916	0.661346	212.062	0.0898351	3	160	TRUE	0.101554	60	57	157	15.1829
CCDC22_2	48.5466	1086.89	22.5866	0.0898093	8.75535	0.0678127	0.73577	203.531	0.110682	3	160	TRUE	0.0927549	60	57	157	19.0945
CCDC25_1	49.6837	1614.32	32.5839	0.043901	9.28174	0.0363868	0.21184	303.138	0.0457729	3	160	TRUE	0.0686575	60	57	157	5.74415
CCDC25_2	50.2463	1611.53	32.4701	0.164028	10.9538	0.0736184	0.867146	190.388	0.113059	3	160	TRUE	0.166335	60	57	157	11.6049
CCDC28A_0	51.6373	911.743	18.087	0.174849	11.9575	0.0526669	0.443809	243.973	0.124105	3	160	TRUE	0.0946931	60	57	157	10.1549
CCDC28B_0	51.671	827.971	16.4986	0.18898	12.0027	0.0739339	0.874594	189.703	0.192053	3	160	TRUE	0.150553	60	57	157	13.2464
CCDC32_0	55.872	1009.02	19.8449	0.416133	15.1113	0.0866657	1.20175	164.281	0.490334	3	160	TRUE	0.578268	60	57	157	2.96975
CCDC33_0	56.8813	651.781	11.4586	0	15.2506	0.140521	1.89562	52.1723	0.560231	3	96	TRUE	0.20723	36	33	93	22.9609
CCDC43_0	56.0094	864.261	15.8117	0.158438	15.0938	0.056373	0.508467	233.092	0.162272	3	160	TRUE	0.0909515	60	57	157	12.6441
CCDC47_1	55.7001	632.439	11.5694	0.0967281	14.4242	0.258145	7.46356	-7.24699	1.00621	3	112	TRUE	0.397768	42	39	109	49.6469
CCDC47_2	51.3763	923.542	18.1979	0.0994993	11.3331	0.0801458	0.719414	123.757	0.193357	3	112	TRUE	0.248822	42	39	109	5.28589
CCDC47_3	56.1778	646.461	11.6828	0.0804347	14.7703	0.158069	3.19818	54.5006	0.568984	3	128	TRUE	0.42637	48	45	125	18.0582
CCDC50_1	55.0168	901.269	17.9602	0.396863	14.5301	0.104563	1.66187	127.532	0.561695	3	152	TRUE	0.217334	57	54	149	18.3398
CCDC50_2	NA	561.041	10.9418	0.665537	18.2774	0.0915324	1.13943	132.209	NA	3	136	TRUE	0.156511	51	48	133	17.4014
CCDC58_0	65.4586	562.417	8.59194	0	18.9382	0.0776505	0.964736	181.856	1.22806	3	160	TRUE	0.241593	60	57	157	8.24449
CCDC59_0	51.5063	950.025	18.8963	0.18165	11.9137	0.103277	1.62125	129.413	0.245335	3	152	TRUE	0.385951	57	54	149	8.83149
CCDC6_0	54.8042	838.84	15.5383	0.103606	14.1083	0.0545984	0.476958	238.21	0.138412	3	160	TRUE	0.161912	60	57	157	5.35947
CCDC61_0	50.6397	1259.46	25.3546	0.191685	11.43	0.1322	1.81758	62.8684	0.316706	3	104	TRUE	0.255604	39	36	101	17.1445
CCDC66_1	50.3843	1110.34	22.1732	0.0635012	10.1893	0.0745649	0.889587	188.344	0.121862	3	160	TRUE	0.279144	60	57	157	6.02339
CCDC69_0	50.3723	906.447	18.7103	0.25548	11.5094	0.163636	3.4274	50.0704	0.50493	3	128	TRUE	0.306975	48	45	125	28.2363
CCDC77_0	48.4203	1041	21.687	0.0856089	8.61223	0.11933	1.36702	67.8643	0.256799	3	96	TRUE	0.224915	36	33	93	14.3105
CCDC82_1	51.447	2706.2	52.9618	0.151181	11.9478	0.0751426	0.767912	159.042	0.114662	3	136	TRUE	0.439102	51	48	133	2.07487
CCDC82_2	51.8321	2487.15	48.5504	0.216032	12.8275	0.0876457	1.16763	154.358	0.143581	3	152	TRUE	0.570106	57	54	149	2.89196
CCDC84_0	50.8842	1384.98	27.6226	0.16627	11.4541	0.0905409	1.31163	157.282	0.15693	3	160	TRUE	0.201455	60	57	157	15.1787
CCDC85B_0	49.5422	931.774	19.3603	0.212297	10.6353	0.0619559	0.614165	217.983	0.145674	3	160	TRUE	0.129168	60	57	157	10.3421
CCDC85C_1	48.4725	1183.2	24.8424	0.175635	9.55456	0.0909703	1.32409	156.525	0.165072	3	160	TRUE	0.0949374	60	57	157	35.6611
CCDC85C_2	48.8409	995.215	20.873	0.19562	9.99414	0.0920632	1.08488	123.692	0.218873	3	128	TRUE	0.128773	48	45	125	20.6242
CCDC86_1	61.9626	544.566	9.08286	0.127448	17.3472	0.100893	1.46584	125.965	0.607544	3	144	TRUE	0.273274	54	51	141	12.0651
CCDC86_2	55.4198	800.821	14.7265	0.120758	14.5477	0.104598	1.66301	127.481	0.298932	3	152	TRUE	0.289579	57	54	149	13.0868
CCDC88A_1	47.4878	1705.94	36.0322	0.0513594	7.26713	0.034851	0.194334	310.038	0.0404392	3	160	TRUE	0.0235322	60	57	157	19.9919
CCDC88A_2	48.3223	1333.81	27.8164	0.0962924	8.5932	0.0446179	0.318521	270.509	0.0653783	3	160	TRUE	0.0555873	60	57	157	13.0285
CCDC88B_1	47.5404	1012.58	21.6273	0.139758	8.41835	0.102182	1.67058	137.93	0.183434	3	160	TRUE	0.190795	60	57	157	21.3627
CCDC88B_2	46.0946	1556.73	33.9362	0.0754986	6.30443	0.0556022	0.494656	235.295	0.0697744	3	160	TRUE	0.0575879	60	57	157	20.9047
CCDC88C_1	46.324	1409.49	30.5654	0.0647718	6.38395	0.0480208	0.368959	258.749	0.0621387	3	160	TRUE	0.0630999	60	57	157	13.3511
CCDC88C_2	47.0321	1102.11	23.6886	0.112776	7.67436	0.080437	1.03522	176.215	0.129316	3	160	TRUE	0.213364	60	57	157	10.6095
CCDC88C_3	46.7701	1285.23	27.6948	0.0967522	7.22191	0.0695267	0.773433	199.537	0.0992959	3	160	TRUE	0.118131	60	57	157	15.2793
CCDC88C_4	52.5143	819.387	16.8371	0.354432	13.1007	0.114421	1.88527	107.846	0.521082	3	144	TRUE	0.278225	54	51	141	15.9691
CCDC91_0	51.4685	1396.37	27.3349	0.0924161	11.3781	0.0629238	0.633504	215.503	0.0970938	3	160	TRUE	0.235164	60	57	157	4.66561
CCDC92_0	49.2282	767.087	15.7709	0.0859489	9.43585	0.0650967	0.644113	199.567	0.137569	3	152	TRUE	0.208089	57	54	149	5.78166
CCDC93_1	48.1473	1210.25	25.2015	0.0315319	7.74938	0.0698365	0.780341	198.826	0.0980902	3	160	TRUE	0.0992419	60	57	157	18.9034
CCDC93_2	48.6595	1155.01	23.9115	0.0802135	8.74875	0.0701887	0.788232	198.021	0.109477	3	160	TRUE	0.113642	60	57	157	16.3504
CCDC97_1	47.9705	1135.23	23.8531	0.0856433	8.1867	0.0442996	0.313992	271.655	0.0689098	3	160	TRUE	0.0576751	60	57	157	12.2409
CCDC97_2	48.5335	1008.85	21.0233	0.105351	8.91002	0.0573301	0.525879	230.398	0.100106	3	160	TRUE	0.130373	60	57	157	8.35586
CCDC9B_0	59.161	964.779	19.1032	0.469458	15.5749	0.165616	3.072	42.4644	3.31603	3	112	TRUE	0.168858	42	39	109	48.0516
CCHCR1_1	46.9085	1068.32	22.9679	0.0878613	7.2843	0.0694299	0.771282	199.76	0.108922	3	160	TRUE	0.110925	60	57	157	16.3974
CCHCR1_2	49.4033	1032.51	21.1358	0.105148	9.66099	0.0883161	1.24796	161.263	0.156105	3	160	TRUE	0.174116	60	57	157	16.9874
CCM2_1	49.8038	899.847	18.2518	0.0840061	9.86824	0.0703502	0.791864	197.653	0.132656	3	160	TRUE	0.185847	60	57	157	8.98159
CCM2_2	48.3936	1083.81	22.4933	0.046428	8.18569	0.0646616	0.668979	211.144	0.0990093	3	160	TRUE	0.155396	60	57	157	9.10321
CCN2_1	52.0067	994.985	20.3727	0.355425	13.1207	0.0925127	0.684689	76.9176	0.5055	3	80	TRUE	0.06155	30	27	77	28.8725
CCNA2_1	55.3482	587.767	11.4084	0.27285	14.0454	0.0785965	0.988386	179.918	0.348921	3	160	TRUE	0.260362	60	57	157	7.70181
CCNA2_2	53.0293	701.129	13.8923	0.244345	12.9712	0.0589162	0.555379	226.032	0.204575	3	160	TRUE	0.168373	60	57	157	6.33099
CCNA2_3	58.8208	496.071	9.05411	0.231165	15.4342	0.0874444	1.16227	154.708	0.456494	3	152	TRUE	0.33738	57	54	149	6.74635
CCNB1_1	51.6034	633.747	12.2811	0	11.1115	0.0630271	0.635587	215.24	0.146727	3	160	TRUE	0.390723	60	57	157	1.72616
CCNB1_2	50.5449	666.397	13.255	0.0341514	10.3219	0.0793321	0.956625	169.506	0.181237	3	152	TRUE	0.388036	57	54	149	4.04313
CCNB2_1	48.9461	779.381	16.1765	0.111849	9.38586	0.0656659	0.689921	208.678	0.138151	3	160	TRUE	0.334074	60	57	157	2.9339
CCNB2_2	48.3117	924.183	19.3152	0.0847095	8.54837	0.0583796	0.545309	227.496	0.103268	3	160	TRUE	0.283097	60	57	157	2.55118
CCNC_1	51.4807	939.19	18.2523	0.00436941	10.88	0.0782307	0.930247	171.631	0.140051	3	152	TRUE	0.393755	57	54	149	3.7595
CCNC_2	51.5047	968.617	18.8463	0.0195469	10.9791	0.0790852	0.900644	161.034	0.145429	3	144	TRUE	0.355418	54	51	141	4.24117
CCND2_0	51.9747	626.776	12.1099	0.0246703	11.5119	0.0992984	0.788814	71.2549	0.349991	3	80	TRUE	0.11542	30	27	77	16.6386
CCND3_1	52.5622	748.129	14.2332	0	11.9264	0.0504647	0.40747	250.807	0.108047	3	160	TRUE	0.130006	60	57	157	5.8785
CCNDBP1_0	47.6732	1090.76	22.9753	0.0455266	7.49437	0.0557044	0.496476	235.001	0.0831597	3	160	TRUE	0.133179	60	57	157	7.51364
CCNE1_0	55.1325	630.035	11.4276	0	13.9617	0.0802887	0.928263	158.859	0.241018	3	144	TRUE	0.135211	54	51	141	16.2159
CCNE2_1	51.4512	745.325	14.5343	0.0235413	11.03	0.0689938	0.761623	200.768	0.144913	3	160	TRUE	0.120469	60	57	157	14.6592
CCNE2_2	53.6387	698.838	13.049	0.0101051	12.8715	0.0943418	1.35286	143.168	0.234702	3	152	TRUE	0.183119	57	54	149	17.6257
CCNF_0	46.8193	1028.26	22.1791	0.0974178	7.33275	0.104189	1.56318	121.335	0.178443	3	144	TRUE	0.210172	54	51	141	17.7981
CCNH_0	52.8631	818.683	15.4869	0	12.1906	0.0617682	0.61045	218.468	0.125177	3	160	TRUE	0.219499	60	57	157	4.90585
CCNK_0	54.2139	984.097	18.1521	0	13.4252	0.0583734	0.545192	227.513	0.109869	3	160	TRUE	0.244293	60	57	157	3.39262
CCNL1_1	49.9227	1681.77	33.9147	0.101623	10.0792	0.0870101	1.15076	155.464	0.118797	3	152	TRUE	0.30608	57	54	149	7.61463
CCNL1_2	49.287	1847.46	37.634	0.0697767	9.16783	0.0734793	0.647905	143.018	0.103554	3	120	TRUE	0.202899	45	42	117	6.10971
CCNL2_1	47.4991	2760.03	58.2593	0.0706453	7.5217	0.107183	1.01095	71.6569	0.160248	3	88	TRUE	0.458452	33	30	85	3.41458
CCNL2_2	48.4928	1707.72	35.463	0.109435	8.89421	0.0840169	0.621178	93.0863	0.153934	3	88	TRUE	0.389501	33	30	85	1.68528
CCNQ_0	50.3382	1239.33	24.7395	0.0563387	10.0659	0.100903	1.30321	111.957	0.171127	3	128	TRUE	0.312723	48	45	125	8.79808
CCNT1_1	50.7187	1181.86	23.4032	0.0480022	10.3675	0.0657615	0.657335	198.023	0.105089	3	152	TRUE	0.281991	57	54	149	3.67272
CCNT1_2	51.4385	1226.53	23.95	0.0500545	11.0524	0.086001	1.12422	157.238	0.137866	3	152	TRUE	0.417656	57	54	149	4.66793
CCNT1_3	51.6504	945.925	18.6412	0.139529	11.7911	0.0736094	0.823588	180.887	0.162008	3	152	TRUE	0.247637	57	54	149	6.41747
CCNT2_1	50.8578	1066.86	21.1775	0.0906911	10.8243	0.0687242	0.755682	201.395	0.121716	3	160	TRUE	0.241059	60	57	157	5.88017
CCNT2_2	49.6089	1073.87	21.6902	0.0212671	9.12208	0.0677179	0.733715	203.755	0.104485	3	160	TRUE	0.304173	60	57	157	3.88964
CCNY_1	52.8214	2188.08	41.5693	0.0675867	12.4296	0.0573174	0.525646	230.434	0.0663165	3	160	TRUE	0.266019	60	57	157	2.68821
CCNY_2	52.8879	954.366	18.4609	0.170103	12.9185	0.101261	1.6406	139.379	0.240379	3	160	TRUE	0.187117	60	57	157	21.3955
CCNYL1_1	47.8022	1409.58	29.6375	0.0694968	7.80936	0.0638269	0.586638	191.9	0.0904405	3	144	TRUE	0.105386	54	51	141	12.6252
CCNYL1_3	52.363	933.617	18.1738	0.145557	12.3895	0.109671	1.73199	113.952	0.260329	3	144	TRUE	0.262536	54	51	141	15.4745
CCP110_1	47.7326	1172.72	24.9183	0.147615	8.65496	0.053591	0.436544	229.13	0.0925276	3	152	TRUE	0.0825476	57	54	149	11.8328
CCP110_2	46.8426	1292.6	27.7316	0.064024	6.87372	0.0386104	0.238522	293.647	0.0525314	3	160	TRUE	0.0561387	60	57	157	8.94845
CCS_1	52.5014	789.961	15.3946	0.147006	12.4221	0.0968158	1.19978	117.249	0.277289	3	128	TRUE	0.23625	48	45	125	11.329
CCS_2	51.2852	1082.73	21.305	0.0878037	11.1831	0.0439419	0.308943	272.952	0.077866	3	160	TRUE	0.0930265	60	57	157	6.39298
CCSAP_0	61.555	626.726	12.4292	0.447174	15.4126	0.11902	2.15318	107.848	2.49438	3	152	TRUE	0.274329	57	54	149	18.8979
CCSER2_1	53.9019	868.08	16.1429	0.0186989	13.1827	0.0574799	0.528631	229.981	0.120049	3	160	TRUE	0.255904	60	57	157	2.93546
CCSER2_2	56.6799	792.169	14.1492	0.0794162	15.4038	0.100804	1.62583	140.102	0.287848	3	160	TRUE	0.370164	60	57	157	9.34343
CCT2_1	56.5748	976.695	17.2638	0	15.4791	0.0837443	1.1221	169.768	0.184136	3	160	TRUE	0.508401	60	57	157	3.32485
CCT2_2	57.0097	1349.9	23.6785	0	16.0257	0.0662023	0.70124	207.376	0.115316	3	160	TRUE	0.440333	60	57	157	1.63203
CCT3_1	56.0528	1131.27	20.1822	0	15.113	0.0757116	0.825444	167.311	0.149754	3	144	TRUE	0.560939	54	51	141	1.30367
CCT3_2	55.6696	1008.57	18.1171	0	14.7317	0.0877548	1.17054	154.169	0.180692	3	152	TRUE	0.573337	57	54	149	2.87411
CCT3_3	54.6566	835.82	15.2922	0	13.7781	0.0762833	0.884509	175.463	0.171831	3	152	TRUE	0.539061	57	54	149	1.76822
CCT4_1	56.9822	1493.9	26.217	0	16.0313	0.0578189	0.508141	217.588	0.0951967	3	152	TRUE	0.342509	57	54	149	1.33433
CCT4_2	56.5306	1243.67	22	0	15.5705	0.084063	1.01759	152.244	0.159197	3	144	TRUE	0.477843	54	51	141	3.12287
CCT5_1	59.1917	1005.55	17.1781	0.0865005	17.4577	0.0683895	0.748339	202.176	0.19966	3	160	TRUE	0.231747	60	57	157	6.13984
CCT5_2	57.9616	717.408	12.3773	0	16.1291	0.0688594	0.682792	180.972	0.222506	3	144	TRUE	0.246676	54	51	141	4.88792
CCT5_3	58.3095	822.906	14.1613	0.023707	16.5803	0.0624796	0.593363	205.804	0.187707	3	152	TRUE	0.223149	57	54	149	4.57775
CCT6A_1	56.8252	1007.24	17.7253	0	15.7071	0.0802824	0.979679	167.697	0.180232	3	152	TRUE	0.423625	57	54	149	3.62182
CCT6A_2	56.2705	950.143	16.8853	0	15.2087	0.0756941	0.687552	139.454	0.192713	3	120	TRUE	0.401152	45	42	117	1.98884
CCT6A_3	48.0565	1290.2	27.0173	0.0780357	8.1553	0.138776	2.77327	80.0575	0.210583	3	144	TRUE	0.303833	54	51	141	22.4705
CCT6B_2	54.9407	831.719	15.1385	0	14.0173	0.0959882	1.25307	125.744	0.233795	3	136	TRUE	0.570571	51	48	133	3.31438
CCT7_1	57.6575	925.291	16.0996	0.0251236	16.2869	0.063175	0.638573	214.865	0.162681	3	160	TRUE	0.304893	60	57	157	3.01445
CCT7_2	57.3923	767.897	13.3798	0	15.8468	0.088857	1.26329	160.286	0.250964	3	160	TRUE	0.371109	60	57	157	6.62181
CCT7_3	48.7752	1070.64	22.0333	0.0397989	8.4881	0.126601	2.05154	82.9159	0.219263	3	128	TRUE	0.253231	48	45	125	19.7263
CCT8_1	57.7741	928.833	16.077	0	16.3705	0.0676469	0.732177	203.922	0.17133	3	160	TRUE	0.253192	60	57	157	5.21071
CCT8_2	57.467	847.557	14.7486	0	16.0321	0.0780987	0.927109	171.888	0.211961	3	152	TRUE	0.246865	57	54	149	7.60321
CCT8_3	57.8587	1003.26	17.3398	0	16.5208	0.0764576	0.888556	175.116	0.188902	3	152	TRUE	0.370167	57	54	149	3.86411
CD109_1	58.1505	626.603	11.8825	0.334713	15.3929	0.192341	4.14343	25.7095	1.26809	3	112	TRUE	0.16137	42	39	109	68.9677
CD109_2	57.5139	581.696	10.7397	0.232562	15.2211	0.188479	3.69454	25.9822	1.0276	3	104	TRUE	0.15458	39	36	101	64.2488
CD109_3	58.102	526.039	9.43084	0.157087	15.4177	0.227855	5.39945	6.25131	1.20382	3	104	TRUE	0.27945	39	36	101	51.4025
CD151_0	55.1584	740.502	14.8063	0.374371	14.2357	0.144435	2.00271	49.5345	0.986195	3	96	TRUE	0.238082	36	33	93	20.888
CD180_1	53.5625	686.477	13.0614	0.10868	13.0207	0.0851152	1.04322	150.453	0.251208	3	144	TRUE	0.236763	54	51	141	9.41713
CD19_1	NA	999.624	20.09	0.503347	15.6092	0.121435	2.12351	99.2785	NA	3	144	TRUE	0.48693	54	51	141	9.29221
CD19_2	NA	3403.32	63.0413	1.27697	24.4843	0.182411	2.92808	24.865	NA	3	88	TRUE	0.363424	33	30	85	19.9946
CD200_0	54.9509	784.764	15.056	0.269605	14.347	0.133761	2.71957	90.1001	0.500999	3	152	TRUE	0.516221	57	54	149	11.7772
CD22_2	52.353	911.434	18.1672	0.265664	12.8912	0.128276	2.36948	91.3872	0.407509	3	144	TRUE	0.526262	54	51	141	9.6833
CD22_3	62.9218	525.055	8.34456	0	17.8541	0.128409	2.3744	91.2378	0.879759	3	144	TRUE	0.312408	54	51	141	18.2479
CD248_1	71.2891	605.648	11.4672	0.474388	16.8126	0.152725	2.9856	58.9025	22.9281	3	128	TRUE	0.229243	48	45	125	33.3992
CD2AP_1	51.3771	1082.96	21.1575	0.037956	10.9394	0.0576099	0.531024	229.62	0.095303	3	160	TRUE	0.104981	60	57	157	11.1781
CD2AP_2	51.5389	1066.08	20.8012	0.0548668	11.2016	0.0597585	0.542804	212.573	0.105439	3	152	TRUE	0.0972952	57	54	149	12.6345
CD2BP2_1	46.7162	1302.45	28.1557	0.120501	7.47478	0.060373	0.583184	222.124	0.0888206	3	160	TRUE	0.110876	60	57	157	11.733
CD2BP2_2	46.88	1297.97	28.1647	0.189873	8.48248	0.0999717	1.19932	106.072	0.195961	3	120	TRUE	0.123647	45	42	117	24.2345
CD300A_0	58.9272	761.089	14.5862	0.405915	15.8094	0.178917	4.86573	45.8878	1.36246	3	152	TRUE	0.279539	57	54	149	45.2691
CD300LF_0	55.8465	682.136	12.7289	0.201078	14.6495	0.146796	1.89633	43.9797	0.716447	3	88	TRUE	0.106213	33	30	85	47.7529
CD320_0	71.1533	511.438	7.18783	0	19.943	0.142752	2.28235	59.1034	16.0817	3	112	TRUE	0.272286	42	39	109	20.6322
CD33_0	NA	778.705	15.5676	0.647105	17.61	0.26983	5.82468	-8.71815	NA	3	80	TRUE	0.174275	30	27	77	92.4637
CD38_1	62.9623	870.662	16.9091	0.477039	16.1934	0.118096	2.11989	109.032	4.68725	3	152	TRUE	0.345125	57	54	149	14.1892
CD38_2	NA	1562.93	33.1497	0.747455	18.0343	0.190173	4.3399	28.9058	NA	3	120	TRUE	0.620783	45	42	117	16.6893
CD3EAP_1	50.0931	1006.86	21.2187	0.336696	11.9439	0.090568	1.18117	141.511	0.321229	3	144	TRUE	0.364461	54	51	141	6.19533
CD40_0	52.4333	1190.86	23.8704	0.343032	13.568	0.184392	2.99204	23.9142	0.831542	3	88	TRUE	0.201118	33	30	85	39.3184
CD44_1	56.6628	633.564	12.3078	0.337909	14.7184	0.131187	2.75359	97.9513	0.683246	3	160	TRUE	0.328687	60	57	157	20.3206
CD44_2	75.9103	412.555	5.83139	0.163702	19.5914	0.183978	4.33252	35.0722	37.6313	3	128	TRUE	0.298201	48	45	125	37.5802
CD46_1	NA	1056.61	22.2721	0.546618	15.1046	0.142291	3.23948	84.9508	NA	3	160	TRUE	0.451868	60	57	157	16.992
CD47_0	55.5458	790.527	15.2633	0.321733	14.6856	0.105693	1.60863	119.272	0.472429	3	144	TRUE	0.368543	54	51	141	9.30279
CD48_0	56.226	771.247	14.0518	0.142303	15.0782	0.0860771	1.18548	165.372	0.264853	3	160	TRUE	0.338012	60	57	157	6.90585
CD53_0	66.1171	742.842	14.4704	0.480322	16.1886	0.122539	1.56165	70.76	11.2839	3	104	TRUE	0.411093	39	36	101	7.85214
CD55_0	54.41	653.648	12.8184	0.27647	13.7264	0.0990763	1.57058	142.868	0.405239	3	160	TRUE	0.210666	60	57	157	17.7804
CD58_0	59.3536	599.286	11.031	0.303536	15.9501	0.110543	1.85741	119.079	0.624746	3	152	TRUE	0.270154	57	54	149	16.2116
CD63_0	52.9388	899.817	17.8219	0.280794	13.309	0.0941725	0.993267	105.693	0.364888	3	112	TRUE	0.244364	42	39	109	8.56545
CD70_0	60.2148	531.513	8.82696	0	16.7292	0.100982	1.46842	125.838	0.421647	3	144	TRUE	0.422185	54	51	141	6.85134
CD72_1	NA	1027.66	20.2706	0.514333	16.1944	0.131596	2.4937	87.708	NA	3	144	TRUE	0.613964	54	51	141	8.46455
CD72_2	53.1022	1050.35	20.8447	0.3276	13.7499	0.13668	2.69012	82.2492	0.494404	3	144	TRUE	0.4094	54	51	141	15.4019
CD74_1	59.2048	1022.27	17.5043	0.105738	17.4827	0.127389	1.68771	66.7234	0.468007	3	104	TRUE	0.44334	39	36	101	7.87465
CD74_2	54.1728	739.49	14.2859	0.235134	13.747	0.0911829	1.33029	156.152	0.311526	3	160	TRUE	0.254107	60	57	157	11.6653
CD74_3	50.141	1243.48	24.9259	0.0593341	9.90589	0.0866115	0.660137	90.4098	0.177519	3	88	TRUE	0.172041	33	30	85	8.03846
CD79A_0	NA	11660.5	250	1.1842	25.0127	0.161109	3.32238	52.0622	NA	3	128	TRUE	0.719628	48	45	125	10.0467
CD79B_0	52.1495	869.503	17.1315	0.183808	12.3624	0.0850377	0.983471	142.218	0.233746	3	136	TRUE	0.143861	51	48	133	16.1713
CD81_0	NA	1373.47	26.422	0.515458	16.7678	0.103754	1.46403	115.164	NA	3	136	TRUE	0.499819	51	48	133	5.34528
CD82_0	56.0227	1047.04	20.5214	0.419942	15.2465	0.123099	2.1821	97.3187	0.743084	3	144	TRUE	0.424444	54	51	141	11.4489
CD84_0	66.286	454.552	6.85743	0	18.4538	0.206984	6.16933	22.4889	4.60668	3	144	TRUE	0.386562	54	51	141	41.3585
CD9_0	NA	1266.38	25.5181	0.73619	18.537	0.241061	4.64883	0.301335	NA	3	80	TRUE	0.323135	30	27	77	38.1767
CD93_0	57.3845	520.951	9.07825	0	15.1704	0.149864	3.23414	68.9884	0.572476	3	144	TRUE	0.364612	54	51	141	21.7585
CD96_1	51.3748	961.036	19.8526	0.341091	12.6592	0.167965	3.15977	40.8868	0.731715	3	112	TRUE	0.204335	42	39	109	40.4242
CD96_2	57.3723	719.394	14.1286	0.397991	15.046	0.110858	1.27811	81.1787	0.904587	3	104	TRUE	0.179538	39	36	101	17.1669
CD99_1	58.0458	765.58	14.8641	0.406334	15.447	0.0737465	0.696134	152.087	0.571763	3	128	TRUE	0.14521	48	45	125	10.5388
CD99_2	NA	658.44	13.1768	0.631981	17.4515	0.153696	3.59062	68.9835	NA	3	152	TRUE	0.412588	57	54	149	21.2537
CD99L2_0	69.5142	985.657	14.1792	0	21.2586	0.0888881	1.20097	152.219	22.4031	3	152	TRUE	0.572724	57	54	149	3.02673
CDADC1_1	55.5429	650.779	12.1607	0.179259	14.3846	0.0908724	1.32125	156.698	0.321347	3	160	TRUE	0.217449	60	57	157	13.9816
CDADC1_2	59.3111	590.934	10.6113	0.238457	16.1286	0.0820502	0.969442	155.734	0.407052	3	144	TRUE	0.227181	54	51	141	9.03303
CDAN1_1	49.3521	1166.05	23.6676	0.0198164	8.82048	0.0539583	0.46584	240.097	0.0787376	3	160	TRUE	0.118602	60	57	157	8.06421
CDAN1_2	50.1868	1176.23	23.6564	0.0984502	10.2837	0.0707161	0.800123	196.823	0.116941	3	160	TRUE	0.107627	60	57	157	17.7223
CDC123_0	51.2157	991.376	19.3569	0	10.5733	0.052885	0.447492	243.311	0.0877712	3	160	TRUE	0.256653	60	57	157	2.04808
CDC16_1	51.2254	915.585	17.8737	0	10.6199	0.0447982	0.3211	269.864	0.0783186	3	160	TRUE	0.112164	60	57	157	5.13081
CDC16_2	52.0272	930.141	17.9259	0.0234043	11.5023	0.0653223	0.682721	209.517	0.119877	3	160	TRUE	0.138108	60	57	157	10.8616
CDC20_1	48.8447	1019.99	21.0641	0.0831077	8.97411	0.0592538	0.561762	225.118	0.100201	3	160	TRUE	0.119254	60	57	157	10.2205
CDC20_2	49.0527	928.5	19.0543	0.0590659	8.98482	0.0544982	0.475209	238.504	0.0947678	3	160	TRUE	0.106725	60	57	157	9.50994
CDC23_1	50.6586	842.66	16.6341	0	10.1177	0.0552788	0.488919	236.228	0.100063	3	160	TRUE	0.137905	60	57	157	7.01083
CDC23_2	50.0319	946.069	18.9093	0	9.43785	0.0565258	0.511226	232.659	0.092964	3	160	TRUE	0.184077	60	57	157	4.8952
CDC23_3	50.2303	921.361	18.3427	0	9.64897	0.0681808	0.70659	192.531	0.11777	3	152	TRUE	0.248749	57	54	149	5.07863
CDC25A_0	45.595	1107.72	24.7932	0.196255	7.58509	0.135872	1.77228	55.4018	0.322479	3	96	TRUE	0.190707	36	33	93	23.3718
CDC25B_1	48.8746	716.201	14.8459	0.0873706	9.18015	0.0680228	0.740336	203.036	0.145144	3	160	TRUE	0.257266	60	57	157	5.17193
CDC25B_2	48.4812	775.128	16.2324	0.108325	8.97545	0.067216	0.722878	204.945	0.138753	3	160	TRUE	0.227238	60	57	157	6.00774
CDC25C_1	45.1148	1404.4	31.2743	0.0673662	5.31985	0.0602748	0.581289	222.384	0.0766302	3	160	TRUE	0.129712	60	57	157	9.58908
CDC25C_2	46.7041	1113.77	24.365	0.202041	8.47416	0.0898821	1.29261	158.451	0.17052	3	160	TRUE	0.229129	60	57	157	12.7842
CDC27_1	50.6769	997.115	19.6802	0.00211536	10.0565	0.0413323	0.273338	282.747	0.0673175	3	160	TRUE	0.0729301	60	57	157	7.56889
CDC27_2	51.2317	951.89	18.765	0.0844137	11.1189	0.0561079	0.503695	233.846	0.1073	3	160	TRUE	0.163718	60	57	157	5.71975
CDC34_1	47.2327	1486.51	31.6445	0.0791798	7.39725	0.0517465	0.428432	246.794	0.0666985	3	160	TRUE	0.093444	60	57	157	9.8742
CDC34_2	50.5304	772.565	15.4507	0.0746182	10.4769	0.184762	4.36952	34.528	0.438169	3	128	TRUE	0.108899	48	45	125	108.679
CDC37_1	53.7002	1593.25	29.719	0.0241951	13.0044	0.0436235	0.304481	274.115	0.0602023	3	160	TRUE	0.159967	60	57	157	2.48832
CDC37_2	53.2918	1238.82	23.2914	0.0222236	12.6388	0.0793795	0.907358	160.499	0.132847	3	144	TRUE	0.187445	54	51	141	10.6183
CDC37L1_1	50.372	1395.21	27.8344	0.0636718	10.1405	0.0401093	0.257401	287.553	0.0572373	3	160	TRUE	0.0742348	60	57	157	6.79615
CDC37L1_2	50.5139	1524.22	30.324	0.0695634	10.3155	0.0556257	0.470321	223.466	0.0783761	3	152	TRUE	0.137661	57	54	149	6.6678
CDC40_1	53.0153	2157.05	40.8932	0.0930336	12.7947	0.0846299	0.859467	126.063	0.11875	3	120	TRUE	0.295587	45	42	117	5.31421
CDC40_2	53.1404	2240.59	42.3568	0.0878642	12.8728	0.0894522	1.02422	127.374	0.117871	3	128	TRUE	0.469868	48	45	125	3.27722
CDC40_3	52.9887	1485.02	28.3108	0.124237	12.9342	0.0940635	1.13254	120.94	0.171862	3	128	TRUE	0.305605	48	45	125	7.51635
CDC40_4	54.4802	1993.06	37.1603	0.219235	14.7816	0.0789979	0.499253	89.5517	0.204947	3	80	TRUE	0.180913	30	27	77	5.01821
CDC42_1	52.5849	1544.55	29.4747	0.0485264	12.0904	0.0439362	0.308862	272.973	0.0616435	3	160	TRUE	0.121222	60	57	157	4.26353
CDC42_2	52.1513	1293.2	24.9338	0.0638726	11.8023	0.0811994	0.896695	148.5	0.139029	3	136	TRUE	0.17901	51	48	133	11.1088
CDC42EP3_1	53.5304	1375.31	27.3967	0.409079	14.5628	0.109429	1.53277	101.573	0.535374	3	128	TRUE	0.289939	48	45	125	11.907
CDC42EP3_2	53.3198	1205.78	23.3015	0.248558	13.7451	0.0707841	0.561163	137.668	0.21095	3	112	TRUE	0.141181	42	39	109	8.31411
CDC42EP4_1	53.7634	828.306	16.2318	0.280937	13.7173	0.0824822	0.979678	154.978	0.304146	3	144	TRUE	0.139363	54	51	141	16.6704
CDC42EP4_2	53.6807	1035.66	20.337	0.323995	14.0683	0.0622562	0.496106	173.768	0.241968	3	128	TRUE	0.0936535	48	45	125	11.9368
CDC42EP5_0	58.6648	584.408	10.1505	0.0859675	16.0683	0.183794	2.97265	24.2002	0.943245	3	88	TRUE	0.190087	33	30	85	41.4753
CDC45_1	46.7346	1179.29	25.4095	0.0805568	7.00798	0.0651176	0.644527	199.518	0.0977647	3	152	TRUE	0.123179	57	54	149	11.6784
CDC45_2	45.9918	1447.11	31.6003	0.0634698	6.05439	0.0395302	0.250022	289.88	0.0504453	3	160	TRUE	0.0632063	60	57	157	8.141
CDC5L_1	47.8822	1633.93	34.4071	0.123259	8.52053	0.0754784	0.911519	186.395	0.102727	3	160	TRUE	0.16663	60	57	157	12.313
CDC5L_2	47.2594	1924.79	40.8492	0.0569869	7.11439	0.0564826	0.510446	232.781	0.0598792	3	160	TRUE	0.148323	60	57	157	6.72468
CDC5L_3	47.7738	1383.92	29.3538	0.159967	8.8462	0.110111	1.35794	88.1804	0.20761	3	112	TRUE	0.241025	42	39	109	12.9515
CDC7_1	45.0249	1226.16	27.4479	0.0966917	5.71829	0.0695821	0.774666	199.41	0.0979447	3	160	TRUE	0.241498	60	57	157	6.081
CDC7_2	44.589	1340.25	30.2324	0.0800711	5.06459	0.0586129	0.522191	215.515	0.0772929	3	152	TRUE	0.231207	57	54	149	3.47264
CDC73_1	46.4383	1704.6	36.8375	0.0613139	6.41297	0.0462601	0.342399	264.726	0.0539701	3	160	TRUE	0.0422497	60	57	157	19.5677
CDC73_2	46.581	1547.54	33.3718	0.0693064	6.66589	0.0598319	0.544138	212.386	0.0758699	3	152	TRUE	0.105927	57	54	149	11.4148
CDCA2_1	54.1632	605.931	11.3495	0.0749381	13.2962	0.081268	1.05672	174.57	0.246166	3	160	TRUE	0.288726	60	57	157	7.32651
CDCA2_2	51.6163	876.052	17.4156	0.179005	11.9437	0.0539153	0.465098	240.224	0.131594	3	160	TRUE	0.10587	60	57	157	9.3459
CDCA3_1	NA	418.29	6.34916	0.694083	20.7886	0.121145	2.34818	110.693	NA	3	160	TRUE	0.150364	60	57	157	40.2599
CDCA4_0	44.9648	1188.58	26.6205	0.0852121	5.51318	0.0671055	0.540378	153.906	0.109054	3	120	TRUE	0.198242	45	42	117	4.80772
CDCA5_1	NA	1238.59	24.8757	0.507443	15.6207	0.098603	1.40005	129.271	NA	3	144	TRUE	0.366013	54	51	141	7.81065
CDCA7_0	47.4835	1260.12	26.9024	0.152677	8.5114	0.110384	1.75459	113.019	0.188245	3	144	TRUE	0.15297	54	51	141	28.9468
CDCA8_0	53.9242	625.222	11.717	0.0576731	13.124	0.105198	1.5936	119.948	0.317069	3	144	TRUE	0.270227	54	51	141	13.5395
CDK1_1	47.1558	1294.45	27.5921	0.066023	7.18717	0.0496953	0.395139	253.265	0.0681708	3	160	TRUE	0.0922383	60	57	157	9.04511
CDK1_2	48.6943	951.79	19.7895	0.107981	9.08583	0.0686632	0.754342	201.537	0.125314	3	160	TRUE	0.208731	60	57	157	7.19981
CDK10_0	48.5768	845.357	17.4586	0.0272997	8.33086	0.0871749	0.729549	98.0064	0.197093	3	96	TRUE	0.353691	36	33	93	2.99481
CDK12_1	52.441	917.711	17.4999	0	11.7809	0.0652005	0.680178	209.816	0.11924	3	160	TRUE	0.354863	60	57	157	2.52504
CDK12_2	53.8278	787.446	14.7099	0.0388821	13.1441	0.0712256	0.811694	195.674	0.164272	3	160	TRUE	0.141311	60	57	157	13.0669
CDK12_3	50.6573	862.935	17.1638	0.0605299	10.4775	0.0662807	0.702901	207.187	0.127858	3	160	TRUE	0.159467	60	57	157	9.38646
CDK13_1	50.2453	844.702	16.9183	0.0506265	10.0498	0.0659334	0.695555	208.027	0.125308	3	160	TRUE	0.191683	60	57	157	7.24037
CDK13_2	52.3581	879.009	16.7884	0	11.7133	0.0591715	0.560203	225.34	0.111201	3	160	TRUE	0.317007	60	57	157	2.11306
CDK13_3	53.9907	756.611	14.171	0.0727825	13.337	0.0582572	0.543024	227.832	0.146507	3	160	TRUE	0.259328	60	57	157	3.01319
CDK14_1	49.5166	1363.89	27.6615	0.0553618	9.2653	0.0657341	0.691355	208.512	0.0921613	3	160	TRUE	0.080296	60	57	157	20.9611
CDK14_2	49.6614	1100.17	22.4051	0.11128	9.93322	0.0854484	1.16823	166.545	0.147999	3	160	TRUE	0.142276	60	57	157	19.8619
CDK16_1	49.395	1099.62	22.4708	0.0942881	9.55092	0.0616174	0.607472	218.86	0.103059	3	160	TRUE	0.0960026	60	57	157	14.6745
CDK16_2	49.2736	1354.17	27.5444	0.0298793	8.78483	0.0555852	0.494355	235.344	0.0754587	3	160	TRUE	0.088374	60	57	157	12.6534
CDK17_1	49.1972	1096.54	22.4294	0.0655835	9.11416	0.056273	0.506663	233.376	0.0898313	3	160	TRUE	0.132015	60	57	157	7.81677
CDK17_2	49.3784	1248.6	25.3541	0.0327731	8.9403	0.0754873	0.866147	177.057	0.110589	3	152	TRUE	0.178603	57	54	149	10.622
CDK18_1	48.1232	1337.8	27.9063	0.0506832	7.90401	0.0549089	0.482398	237.303	0.074831	3	160	TRUE	0.0534261	60	57	157	22.1157
CDK18_2	49.1755	996.485	20.485	0.0992142	9.41626	0.0794383	1.00967	178.214	0.141092	3	160	TRUE	0.154638	60	57	157	15.2296
CDK19_2	48.9058	839.146	17.2556	0.046303	8.79915	0.0603221	0.553091	211.146	0.112152	3	152	TRUE	0.20674	57	54	149	4.62257
CDK2_1	54.925	761.775	13.8694	0	13.9543	0.0450072	0.324104	269.119	0.108352	3	160	TRUE	0.136725	60	57	157	3.77483
CDK2_2	51.4079	742.275	14.4799	0.0200842	10.9765	0.0707074	0.799926	196.843	0.148012	3	160	TRUE	0.18352	60	57	157	9.25139
[truncated: 12,079 more rows]

## Sheet: Figure 4c
proteoform	channel	temperature	sample_name	rel_value	state
DNTT_1	126	41	RCH_ACV	1	pro.B
DNTT_1	127N	44	RCH_ACV	0.305167	pro.B
DNTT_1	127C	47	RCH_ACV	0.105385	pro.B
DNTT_1	128N	50	RCH_ACV	0.073011	pro.B
DNTT_1	128C	53	RCH_ACV	0.0476056	pro.B
DNTT_1	129N	56	RCH_ACV	0.0327142	pro.B
DNTT_1	129C	59	RCH_ACV	0.0228027	pro.B
DNTT_1	130N	63	RCH_ACV	0.0144709	pro.B
DNTT_1	130C	63	LC4_1	0.0845294	early.pre.B
DNTT_1	131N	59	LC4_1	0.160835	early.pre.B
DNTT_1	131C	56	LC4_1	0.266015	early.pre.B
DNTT_1	132N	53	LC4_1	0.418115	early.pre.B
DNTT_1	132C	50	LC4_1	0.557683	early.pre.B
DNTT_1	133N	47	LC4_1	0.779598	early.pre.B
DNTT_1	133C	44	LC4_1	1.00938	early.pre.B
DNTT_1	134N	41	LC4_1	1	early.pre.B
DNTT_1	126	41	HAL_01	1	pro.B
DNTT_1	127N	44	HAL_01	0.499977	pro.B
DNTT_1	127C	47	HAL_01	0.18012	pro.B
DNTT_1	128N	50	HAL_01	0.110696	pro.B
DNTT_1	128C	53	HAL_01	0.0753263	pro.B
DNTT_1	129N	56	HAL_01	0.0566919	pro.B
DNTT_1	129C	59	HAL_01	0.0457692	pro.B
DNTT_1	130N	63	HAL_01	0.0318425	pro.B
DNTT_1	130C	63	MHH_CALL_4	0.0305951	pro.B
DNTT_1	131N	59	MHH_CALL_4	0.0433922	pro.B
DNTT_1	131C	56	MHH_CALL_4	0.0622664	pro.B
DNTT_1	132N	53	MHH_CALL_4	0.0855866	pro.B
DNTT_1	132C	50	MHH_CALL_4	0.114644	pro.B
DNTT_1	133N	47	MHH_CALL_4	0.178301	pro.B
DNTT_1	133C	44	MHH_CALL_4	0.450074	pro.B
DNTT_1	134N	41	MHH_CALL_4	1	pro.B
DNTT_1	126	41	REH	1	pre.pro.B
DNTT_1	127N	44	REH	0.300716	pre.pro.B
DNTT_1	127C	47	REH	0.0921328	pre.pro.B
DNTT_1	128N	50	REH	0.0644428	pre.pro.B
DNTT_1	128C	53	REH	0.0392046	pre.pro.B
DNTT_1	129N	56	REH	0.0361926	pre.pro.B
DNTT_1	129C	59	REH	0.0182111	pre.pro.B
DNTT_1	130N	63	REH	0.0125091	pre.pro.B
DNTT_1	130C	63	P30_OHKUBO	0.131182	early.pre.B
DNTT_1	131N	59	P30_OHKUBO	0.168756	early.pre.B
DNTT_1	131C	56	P30_OHKUBO	0.254539	early.pre.B
DNTT_1	132N	53	P30_OHKUBO	0.334123	early.pre.B
DNTT_1	132C	50	P30_OHKUBO	0.41772	early.pre.B
DNTT_1	133N	47	P30_OHKUBO	0.596185	early.pre.B
DNTT_1	133C	44	P30_OHKUBO	0.698178	early.pre.B
DNTT_1	134N	41	P30_OHKUBO	1	early.pre.B
DNTT_1	126	41	KASUMI_9	1	early.pre.B
DNTT_1	127N	44	KASUMI_9	0.394465	early.pre.B
DNTT_1	127C	47	KASUMI_9	0.128913	early.pre.B
DNTT_1	128N	50	KASUMI_9	0.104932	early.pre.B
DNTT_1	128C	53	KASUMI_9	0.0636505	early.pre.B
DNTT_1	129N	56	KASUMI_9	0.0388086	early.pre.B
DNTT_1	129C	59	KASUMI_9	0.0470356	early.pre.B
DNTT_1	130N	63	KASUMI_9	0.00861359	early.pre.B
DNTT_1	130C	63	SEM	0.0986562	pre.B.other
DNTT_1	131N	59	SEM	0.169565	pre.B.other
DNTT_1	131C	56	SEM	0.277146	pre.B.other
DNTT_1	132N	53	SEM	0.398478	pre.B.other
DNTT_1	132C	50	SEM	0.600868	pre.B.other
DNTT_1	133N	47	SEM	0.7829	pre.B.other
DNTT_1	133C	44	SEM	0.971884	pre.B.other
DNTT_1	134N	41	SEM	1	pre.B.other
DNTT_1	126	41	COG_355	1	pro.B
DNTT_1	127N	44	COG_355	0.332609	pro.B
DNTT_1	127C	47	COG_355	0.0591041	pro.B
DNTT_1	128N	50	COG_355	0.0439985	pro.B
DNTT_1	128C	53	COG_355	0.0219592	pro.B
DNTT_1	129N	56	COG_355	0.0151347	pro.B
DNTT_1	129C	59	COG_355	0.0118072	pro.B
DNTT_1	130N	63	COG_355	0.0077455	pro.B
DNTT_1	130C	63	697	0.00636815	pro.B
DNTT_1	131N	59	697	0.0102896	pro.B
DNTT_1	131C	56	697	0.0183149	pro.B
DNTT_1	132N	53	697	0.0246796	pro.B
DNTT_1	132C	50	697	0.0506803	pro.B
DNTT_1	133N	47	697	0.0768591	pro.B
DNTT_1	133C	44	697	0.344138	pro.B
DNTT_1	134N	41	697	1	pro.B
DNTT_1	126	41	KASUMI_2	1	pro.B
DNTT_1	127N	44	KASUMI_2	0.376587	pro.B
DNTT_1	127C	47	KASUMI_2	0.126704	pro.B
DNTT_1	128N	50	KASUMI_2	0.0650334	pro.B
DNTT_1	128C	53	KASUMI_2	0.0303707	pro.B
DNTT_1	129N	56	KASUMI_2	0.020109	pro.B
DNTT_1	129C	59	KASUMI_2	0.0131867	pro.B
DNTT_1	130N	63	KASUMI_2	0.00865699	pro.B
DNTT_1	130C	63	ALL_PO	0.0178252	pre.B.other
DNTT_1	131N	59	ALL_PO	0.0248942	pre.B.other
DNTT_1	131C	56	ALL_PO	0.0450434	pre.B.other
DNTT_1	132N	53	ALL_PO	0.0566398	pre.B.other
DNTT_1	132C	50	ALL_PO	0.11974	pre.B.other
DNTT_1	133N	47	ALL_PO	0.194772	pre.B.other
DNTT_1	133C	44	ALL_PO	0.426397	pre.B.other
DNTT_1	134N	41	ALL_PO	1	pre.B.other
DNTT_1	126	41	SUP_B15	1	pro.B
DNTT_1	127N	44	SUP_B15	0.402624	pro.B
DNTT_1	127C	47	SUP_B15	0.156666	pro.B
DNTT_1	128N	50	SUP_B15	0.132054	pro.B
DNTT_1	128C	53	SUP_B15	0.060438	pro.B
DNTT_1	129N	56	SUP_B15	0.035582	pro.B
DNTT_1	129C	59	SUP_B15	0.0194832	pro.B
DNTT_1	130N	63	SUP_B15	0.0116803	pro.B
DNTT_1	130C	63	MHH_CALL_3	0.0117366	pro.B
DNTT_1	131N	59	MHH_CALL_3	0.0551582	pro.B
DNTT_1	131C	56	MHH_CALL_3	0.028062	pro.B
DNTT_1	132N	53	MHH_CALL_3	0.0657588	pro.B
DNTT_1	132C	50	MHH_CALL_3	0.107845	pro.B
DNTT_1	133N	47	MHH_CALL_3	0.157208	pro.B
DNTT_1	133C	44	MHH_CALL_3	0.427717	pro.B
DNTT_1	134N	41	MHH_CALL_3	1	pro.B
DNTT_1	126	41	TMD5	1	pre.B.other
DNTT_1	127N	44	TMD5	0.474433	pre.B.other
DNTT_1	127C	47	TMD5	0.129178	pre.B.other
DNTT_1	128N	50	TMD5	0.0700439	pre.B.other
DNTT_1	128C	53	TMD5	0.0464538	pre.B.other
DNTT_1	129N	56	TMD5	0.0345518	pre.B.other
DNTT_1	129C	59	TMD5	0.0244006	pre.B.other
DNTT_1	130N	63	TMD5	0.0143081	pre.B.other
DNTT_1	130C	63	KOPN_8	0.0948229	late.pre.B
DNTT_1	131N	59	KOPN_8	0.135557	late.pre.B
DNTT_1	131C	56	KOPN_8	0.233642	late.pre.B
DNTT_1	132N	53	KOPN_8	0.349441	late.pre.B
DNTT_1	132C	50	KOPN_8	0.566398	late.pre.B
DNTT_1	133N	47	KOPN_8	0.762009	late.pre.B
DNTT_1	133C	44	KOPN_8	0.87471	late.pre.B
DNTT_1	134N	41	KOPN_8	1	late.pre.B
DNTT_1	126	41	NALL_1	1	pro.B
DNTT_1	127N	44	NALL_1	0.425323	pro.B
DNTT_1	127C	47	NALL_1	0.158866	pro.B
DNTT_1	128N	50	NALL_1	0.0978397	pro.B
DNTT_1	128C	53	NALL_1	0.054606	pro.B
DNTT_1	129N	56	NALL_1	0.0362069	pro.B
DNTT_1	129C	59	NALL_1	0.0242707	pro.B
DNTT_1	130N	63	NALL_1	0.0164144	pro.B
DNTT_1	130C	63	COG_319	0.0225699	pro.B
DNTT_1	131N	59	COG_319	0.0314251	pro.B
DNTT_1	131C	56	COG_319	0.0439037	pro.B
DNTT_1	132N	53	COG_319	0.0650557	pro.B
DNTT_1	132C	50	COG_319	0.0992291	pro.B
DNTT_1	133N	47	COG_319	0.189715	pro.B
DNTT_1	133C	44	COG_319	1.16649	pro.B
DNTT_1	134N	41	COG_319	1	pro.B
DNTT_1	126	41	MHH_CALL_2	1	early.pre.B
DNTT_1	127N	44	MHH_CALL_2	0.434228	early.pre.B
DNTT_1	127C	47	MHH_CALL_2	0.105591	early.pre.B
DNTT_1	128N	50	MHH_CALL_2	0.057052	early.pre.B
DNTT_1	128C	53	MHH_CALL_2	0.0433911	early.pre.B
DNTT_1	129N	56	MHH_CALL_2	0.0312899	early.pre.B
DNTT_1	129C	59	MHH_CALL_2	0.018463	early.pre.B
DNTT_1	130N	63	MHH_CALL_2	0.0123048	early.pre.B
DNTT_1	130C	63	COG_394	0.152142	late.pre.B
DNTT_1	131N	59	COG_394	0.205266	late.pre.B
DNTT_1	131C	56	COG_394	0.293099	late.pre.B
DNTT_1	132N	53	COG_394	0.381738	late.pre.B
DNTT_1	132C	50	COG_394	0.526106	late.pre.B
DNTT_1	133N	47	COG_394	0.647148	late.pre.B
DNTT_1	133C	44	COG_394	0.855724	late.pre.B
DNTT_1	134N	41	COG_394	1	late.pre.B

## Sheet: Figure 4d
proteoform	channel	temperature	sample_name	rel_value	subtype
INPP4B_1	126	41	COG_355	1	ETV6.RUNX1
INPP4B_1	127N	44	COG_355	0.936263	ETV6.RUNX1
INPP4B_1	127C	47	COG_355	0.682159	ETV6.RUNX1
INPP4B_1	128N	50	COG_355	0.291961	ETV6.RUNX1
INPP4B_1	128C	53	COG_355	0.212333	ETV6.RUNX1
INPP4B_1	129N	56	COG_355	0.163073	ETV6.RUNX1
INPP4B_1	129C	59	COG_355	0.0747464	ETV6.RUNX1
INPP4B_1	130N	63	COG_355	0.045252	ETV6.RUNX1
INPP4B_1	130C	63	697	0	TCF3.PBX1
INPP4B_1	131N	59	697	0.0681846	TCF3.PBX1
INPP4B_1	131C	56	697	0.154355	TCF3.PBX1
INPP4B_1	132N	53	697	0.266853	TCF3.PBX1
INPP4B_1	132C	50	697	0.364314	TCF3.PBX1
INPP4B_1	133N	47	697	0.652872	TCF3.PBX1
INPP4B_1	133C	44	697	0.925222	TCF3.PBX1
INPP4B_1	134N	41	697	1	TCF3.PBX1
INPP4B_1	126	41	SUP_B15	1	BCR.ABL1
INPP4B_1	127N	44	SUP_B15	0.923829	BCR.ABL1
INPP4B_1	127C	47	SUP_B15	0.445606	BCR.ABL1
INPP4B_1	128N	50	SUP_B15	0.152939	BCR.ABL1
INPP4B_1	128C	53	SUP_B15	0.0680996	BCR.ABL1
INPP4B_1	129N	56	SUP_B15	0.0423936	BCR.ABL1
INPP4B_1	129C	59	SUP_B15	0.0266004	BCR.ABL1
INPP4B_1	130N	63	SUP_B15	0.0175296	BCR.ABL1
INPP4B_1	130C	63	MHH_CALL_3	0.0951129	TCF3.PBX1
INPP4B_1	131N	59	MHH_CALL_3	0.214275	TCF3.PBX1
INPP4B_1	131C	56	MHH_CALL_3	0.173192	TCF3.PBX1
INPP4B_1	132N	53	MHH_CALL_3	0.336041	TCF3.PBX1
INPP4B_1	132C	50	MHH_CALL_3	0.496191	TCF3.PBX1
INPP4B_1	133N	47	MHH_CALL_3	0.764544	TCF3.PBX1
INPP4B_1	133C	44	MHH_CALL_3	0.958353	TCF3.PBX1
INPP4B_1	134N	41	MHH_CALL_3	1	TCF3.PBX1
INPP4B_1	126	41	TMD5	1	BCR.ABL1
INPP4B_1	127N	44	TMD5	0.925056	BCR.ABL1
INPP4B_1	127C	47	TMD5	0.748207	BCR.ABL1
INPP4B_1	128N	50	TMD5	0.278355	BCR.ABL1
INPP4B_1	128C	53	TMD5	0.189935	BCR.ABL1
INPP4B_1	129N	56	TMD5	0.0865541	BCR.ABL1
INPP4B_1	129C	59	TMD5	0.0650229	BCR.ABL1
INPP4B_1	130N	63	TMD5	0.0434514	BCR.ABL1
INPP4B_1	130C	63	KOPN_8	0.067335	KMT2A.MLLT1
INPP4B_1	131N	59	KOPN_8	0.0706578	KMT2A.MLLT1
INPP4B_1	131C	56	KOPN_8	0.0996682	KMT2A.MLLT1
INPP4B_1	132N	53	KOPN_8	0.224357	KMT2A.MLLT1
INPP4B_1	132C	50	KOPN_8	0.353143	KMT2A.MLLT1
INPP4B_1	133N	47	KOPN_8	0.635616	KMT2A.MLLT1
INPP4B_1	133C	44	KOPN_8	0.902979	KMT2A.MLLT1
INPP4B_1	134N	41	KOPN_8	1	KMT2A.MLLT1
INPP4B_1	126	41	NALL_1	1	PAX5.ETV6
INPP4B_1	127N	44	NALL_1	0.940336	PAX5.ETV6
INPP4B_1	127C	47	NALL_1	0.509684	PAX5.ETV6
INPP4B_1	128N	50	NALL_1	0.113064	PAX5.ETV6
INPP4B_1	128C	53	NALL_1	0.0420493	PAX5.ETV6
INPP4B_1	129N	56	NALL_1	0.035295	PAX5.ETV6
INPP4B_1	129C	59	NALL_1	0.0314019	PAX5.ETV6
INPP4B_1	130N	63	NALL_1	0.0213904	PAX5.ETV6
INPP4B_1	130C	63	COG_319	0.279437	TCF3.PBX1
INPP4B_1	131N	59	COG_319	0.336137	TCF3.PBX1
INPP4B_1	131C	56	COG_319	0.359777	TCF3.PBX1
INPP4B_1	132N	53	COG_319	0.44423	TCF3.PBX1
INPP4B_1	132C	50	COG_319	0.65148	TCF3.PBX1
INPP4B_1	133N	47	COG_319	0.874239	TCF3.PBX1
INPP4B_1	133C	44	COG_319	0.980437	TCF3.PBX1
INPP4B_1	134N	41	COG_319	1	TCF3.PBX1
INPP4B_1	126	41	MHH_CALL_2	1	PTMA.TMSB4X
INPP4B_1	127N	44	MHH_CALL_2	0.981307	PTMA.TMSB4X
INPP4B_1	127C	47	MHH_CALL_2	0.497308	PTMA.TMSB4X
INPP4B_1	128N	50	MHH_CALL_2	0.082488	PTMA.TMSB4X
INPP4B_1	128C	53	MHH_CALL_2	0.0218006	PTMA.TMSB4X
INPP4B_1	129N	56	MHH_CALL_2	0.0188595	PTMA.TMSB4X
INPP4B_1	129C	59	MHH_CALL_2	0.0167922	PTMA.TMSB4X
INPP4B_1	130N	63	MHH_CALL_2	0.0100136	PTMA.TMSB4X
INPP4B_1	130C	63	COG_394	0.0372901	ZMIZ1.ABL1
INPP4B_1	131N	59	COG_394	0.0402696	ZMIZ1.ABL1
INPP4B_1	131C	56	COG_394	0.0472729	ZMIZ1.ABL1
INPP4B_1	132N	53	COG_394	0.0577386	ZMIZ1.ABL1
INPP4B_1	132C	50	COG_394	0.182973	ZMIZ1.ABL1
INPP4B_1	133N	47	COG_394	0.643066	ZMIZ1.ABL1
INPP4B_1	133C	44	COG_394	0.975082	ZMIZ1.ABL1
INPP4B_1	134N	41	COG_394	1	ZMIZ1.ABL1
