# Supplementary material for: Deep thermal profiling for detection of functional proteoform groups
Source: Nat Chem Biol. 2023 Mar 20;19(8):962–71. doi: 10.1038/s41589-023-01284-8 (PMC10374440; doi:10.1038/s41589-023-01284-8)
Supplement: Source Data Fig. 5 — Statistical source data. [file 41589_2023_1284_MOESM12_ESM.xlsx]

## Sheet: Figure 5b
pair	min_value	max_value	min_rss	max_rss	f_stat
AAK1_2:AP2S1_0	0.0392658	0.148247	0.0015418	0.0219772	13.2542
AAR2_1:PRPF8_1	0.0617629	0.165032	0.00381466	0.0272356	6.13972
AAR2_1:SNRNP200_2	0.0494696	0.160304	0.00244724	0.0256973	9.50052
AASDHPPT_0:FASN_1	0.0514535	0.548824	0.00264747	0.301208	112.772
AASDHPPT_0:FASN_2	0.0392776	0.173033	0.00154273	0.0299403	18.4073
AATF_2:KRR1_1	0.125444	0.656556	0.0157362	0.431066	26.3933
ABI1_1:ABI2_1	0.0220545	0.0960003	0.000486402	0.00921605	17.9474
ABI1_1:CYFIP2_3	0.0698254	0.228435	0.00487559	0.0521826	9.70283
ABI1_1:NCKAP1L_1	0.0441411	0.182685	0.00194844	0.0333738	16.1285
ABI1_1:NCKAP1L_2	0.0630728	0.227314	0.00397818	0.0516716	11.9888
ABI2_1:CYFIP2_1	0.0691301	0.173073	0.00477897	0.0299544	5.26795
ABI2_1:CYFIP2_3	0.0451852	0.265876	0.0020417	0.0706901	33.6231
ABI2_1:NCKAP1L_1	0.0559223	0.200664	0.0031273	0.0402659	11.8756
ABI2_1:NCKAP1L_2	0.05763	0.266065	0.00332122	0.0707903	20.3145
ABT1_1:KRR1_1	0.0529448	0.513697	0.00280315	0.263885	93.1384
ACTR2_1:ACTR3_2	0.113694	0.232262	0.0129263	0.0539458	3.17334
ACTR2_1:ARPC5L_0	0.0689651	0.286298	0.00475619	0.0819665	16.2336
ACTR2_2:ARPC2_2	0.0666436	0.601794	0.00444137	0.362157	80.5416
ACTR2_2:ARPC5L_0	0.0629806	0.492194	0.00396656	0.242255	60.0743
ACTR3_1:ARPC2_1	0.0485929	0.220264	0.00236127	0.0485164	19.5468
AEBP2_3:JARID2_1	0.130833	0.406334	0.0171173	0.165107	8.64565
AEBP2_3:SUZ12_2	0.0768121	0.319318	0.00590009	0.101964	16.2817
AGO1_2:TNRC6C_2	0.0716668	0.654785	0.00513613	0.428744	82.4761
AGO2_1:TNRC6C_3	0.101562	0.422972	0.0103148	0.178905	16.3446
AGO2_2:TNRC6A_2	0.0905961	0.599045	0.00820766	0.358855	42.722
AGO2_2:TNRC6C_1	0.0535255	0.377136	0.00286498	0.142231	48.6448
AK6_1:TAF5_2	0.0726559	0.151584	0.00527888	0.0229777	3.35277
AK6_1:TAF6_1	0.0796035	0.199421	0.00633672	0.0397686	5.27589
AKAP9_1:CDK5RAP2_1	0.0471417	0.191688	0.00222234	0.0367443	15.5341
AKAP9_3:CDK5RAP2_2	0.0656707	0.533563	0.00431264	0.284689	65.0127
AKT1_1:MTOR_2	0.0545479	0.240301	0.00297547	0.0577443	18.4068
AKT1_1:PTEN_1	0.0518556	0.267023	0.002689	0.0713012	25.5159
AKT1_1:PTEN_2	0.103516	0.367306	0.0107157	0.134914	11.5903
AKT2_2:TBC1D4_1	0.0327136	0.239545	0.00107018	0.0573816	52.6187
AKTIP_0:FAM160A2_2	0.117179	0.947313	0.013731	0.897403	64.3558
ANAPC1_1:ANAPC4_1	0.0551941	0.176094	0.00304639	0.031009	9.17896
ANAPC1_1:ANAPC5_2	0.0630623	0.19687	0.00397685	0.0387579	8.74586
ANAPC1_1:ANAPC5_3	0.0327878	0.339794	0.00107504	0.11546	106.401
ANAPC1_1:ANAPC7_1	0.0654647	0.160934	0.00428562	0.0258998	5.04341
ANAPC1_1:CDC23_1	0.0553709	0.173488	0.00306593	0.0300982	8.81698
ANAPC1_1:CDC27_1	0.0631406	0.186674	0.00398673	0.0348473	7.74083
ANAPC1_2:ANAPC2_1	0.0509776	0.13312	0.00259871	0.0177208	5.81908
ANAPC1_2:ANAPC2_2	0.0581422	0.306129	0.00338052	0.0937149	26.722
ANAPC1_2:ANAPC5_1	0.0228591	0.118265	0.000522537	0.0139866	25.7668
ANAPC1_2:CDC23_2	0.0351701	0.174724	0.00123693	0.0305285	23.6808
ANAPC1_3:ANAPC4_1	0.0693118	0.311409	0.00480413	0.0969753	19.1858
ANAPC1_3:ANAPC5_2	0.0637642	0.253694	0.00406587	0.0643608	14.8295
ANAPC1_3:ANAPC5_3	0.0669991	0.246471	0.00448889	0.0607479	12.533
ANAPC1_3:ANAPC7_1	0.0675866	0.202438	0.00456795	0.0409811	7.97145
ANAPC2_2:ANAPC5_3	0.0573105	0.447459	0.00328449	0.200219	59.959
ANAPC2_2:ANAPC7_1	0.0815118	0.230306	0.00664418	0.0530409	6.98306
ANAPC2_2:CDC23_3	0.076958	0.350909	0.00592253	0.123137	19.7913
ANAPC2_2:CDC27_1	0.0859399	0.227463	0.00738566	0.0517395	6.00539
ANAPC4_1:ANAPC7_1	0.0554705	0.220251	0.00307697	0.0485104	14.7656
ANAPC4_1:CDC27_1	0.0483789	0.147054	0.00234052	0.0216249	8.23935
ANAPC4_2:CDC16_1	0.06546	0.196354	0.00428501	0.0385548	7.9976
ANAPC4_2:CDC23_1	0.0738009	0.263712	0.00544657	0.069544	11.7684
ANAPC5_1:CDC23_1	0.070921	0.322186	0.00502979	0.103804	19.6379
ANAPC5_1:CDC23_2	0.0326178	0.152528	0.00106392	0.0232647	20.8669
ANAPC5_2:CDC27_1	0.075271	0.205381	0.00566573	0.0421812	6.44499
ANAPC5_2:CDC27_2	0.0523896	0.337289	0.00274467	0.113764	40.449
ANAPC5_3:ANAPC7_1	0.069657	0.346519	0.0048521	0.120075	23.7471
ANAPC5_3:CDC23_2	0.0948694	0.422113	0.00900021	0.17818	18.7973
ANAPC7_1:CDC16_1	0.0645377	0.246543	0.00416511	0.0607832	13.5934
ANAPC7_1:CDC27_1	0.0412971	0.177174	0.00170545	0.0313907	17.4061
ANLN_1:CDC5L_2	0.0542181	0.336948	0.0029396	0.113534	37.6221
AP1B1_1:AP1M1_1	0.0539286	0.205375	0.0029083	0.0421788	13.5029
AP1B1_1:AP1M1_2	0.0640842	0.32826	0.00410679	0.107755	25.2382
AP1G1_1:AP1S1_1	0.0565423	0.155846	0.00319703	0.0242881	6.59708
AP1G1_1:AP1S2_1	0.0634992	0.187518	0.00403215	0.0351629	7.72063
AP1G1_1:AP1S3_0	0.0444187	0.172735	0.00197302	0.0298373	14.1226
AP1G1_2:AP1S1_1	0.0500276	0.264541	0.00250276	0.0699822	26.962
AP1G1_2:AP1S3_0	0.071046	0.213588	0.00504753	0.04562	8.03808
AP2A1_1:AP2M1_1	0.0329263	0.0881946	0.00108414	0.00777829	6.1746
AP2A1_1:AP2S1_0	0.0481234	0.130579	0.00231586	0.0170509	6.36264
AP2A1_2:AP2M1_2	0.0577681	0.375427	0.00333716	0.140945	41.2352
AP2A1_2:AP2S1_0	0.053918	0.413646	0.00290715	0.171103	57.8559
AP2A2_1:AP2M1_1	0.0342423	0.0835997	0.00117254	0.0069889	4.96049
AP2A2_1:AP2S1_0	0.0319568	0.134236	0.00102124	0.0180193	16.6446
AP2A2_2:AP2M1_2	0.0459462	0.3327	0.00211105	0.110689	51.4332
AP2A2_2:AP2S1_0	0.0453236	0.476669	0.00205423	0.227213	109.608
AP2M1_1:AP2S1_0	0.0435324	0.139543	0.00189507	0.0194722	9.27519
AP2M1_2:AP2S1_0	0.0569969	0.774238	0.00324865	0.599444	183.521
AP3B1_1:AP3D1_1	0.03867	0.200301	0.00149537	0.0401207	25.83
AP3B1_1:AP3D1_2	0.036123	0.0937561	0.00130487	0.0087902	5.73645
AP3B1_1:AP3M1_0	0.028284	0.159795	0.000799983	0.0255343	30.9186
AP3B1_1:AP3S1_1	0.0405125	0.149592	0.00164126	0.0223777	12.6344
AP3B1_2:AP3D1_1	0.0431289	0.154787	0.0018601	0.023959	11.8805
AP3B1_2:AP3D1_2	0.0588573	0.217636	0.00346418	0.0473653	12.6729
AP3B1_2:AP3S1_1	0.0433679	0.185748	0.00188078	0.0345023	17.3447
AP3D1_1:AP3M1_0	0.0405089	0.193757	0.00164097	0.0375417	21.8777
AP3D1_1:AP3S1_1	0.0485201	0.165717	0.0023542	0.0274621	10.6652
AP3D1_1:AP3S1_2	0.0441341	0.235794	0.00194782	0.0555989	27.5442
AP3D1_2:AP3M1_0	0.0639077	0.154196	0.0040842	0.0237763	4.82154
AP3D1_2:AP3S1_1	0.0683208	0.185026	0.00466773	0.0342347	6.33435
AP3M1_0:AP3S1_1	0.0464226	0.141811	0.00215506	0.0201104	8.33173
AP4B1_1:AP4E1_1	0.0754086	0.234126	0.00568646	0.0548149	8.63954
AP4B1_1:AP4E1_2	0.0359518	0.16268	0.00129254	0.0264647	19.475
AP4B1_1:AP4M1_1	0.0293923	0.210413	0.000863907	0.0442738	50.2484
AP4B1_1:AP4M1_2	0.0399002	0.269943	0.00159202	0.072869	44.7713
AP4B1_2:AP4E1_2	0.0355829	0.182056	0.00126614	0.0331444	25.1775
AP4B1_2:AP4M1_1	0.0433308	0.188484	0.00187756	0.0355263	17.9215
AP4B1_2:AP4M1_2	0.0440063	0.313526	0.00193656	0.0982984	49.7594
AP4B1_3:AP4E1_1	0.0651951	0.51417	0.0042504	0.26437	61.199
AP4B1_3:AP4E1_2	0.0571702	0.625358	0.00326843	0.391073	118.652
AP4E1_1:AP4M1_2	0.0591214	0.244483	0.00349533	0.0597718	16.1004
AP4E1_1:AP4S1_0	0.0438276	0.183591	0.00192086	0.0337057	16.5472
AP4E1_2:AP4M1_1	0.0248807	0.104819	0.000619051	0.0109871	16.7482
AP4E1_2:AP4M1_2	0.0451564	0.315621	0.0020391	0.0996165	47.8531
AP4M1_1:AP5M1_1	0.120826	0.500409	0.0145988	0.250409	16.1527
AP4M1_2:AP4S1_0	0.0826272	0.31886	0.00682726	0.101672	13.892
AP5B1_1:AP5M1_2	0.0500333	0.17005	0.00250333	0.028917	10.5514
AP5M1_1:AP5Z1_3	0.0891565	0.608686	0.00794888	0.370498	45.6101
APC_3:AXIN1_2	0.0588781	0.254163	0.00346663	0.0645986	17.6344
APOE_0:APP_3	0.195079	0.959905	0.0380558	0.921418	23.2123
ARCN1_1:COPB1_1	0.0330274	0.114156	0.00109081	0.0130317	10.9468
ARCN1_1:COPE_1	0.0696609	0.19035	0.00485265	0.036233	6.46664
ARCN1_1:COPG1_1	0.055676	0.112478	0.00309982	0.0126514	3.08133
ARCN1_1:COPG1_2	0.044921	0.279184	0.00201789	0.0779436	37.6262
ARCN1_1:COPG2_1	0.0380662	0.167974	0.00144904	0.0282153	18.4718
ARCN1_1:COPG2_2	0.0549007	0.298634	0.00301409	0.0891824	28.5885
ARCN1_2:COPA_1	0.0652166	0.367516	0.0042532	0.135068	30.7568
ARCN1_2:COPA_2	0.0617801	0.505128	0.00381678	0.255154	65.8508
ARCN1_2:COPB1_1	0.031207	0.281075	0.000973874	0.0790032	80.1226
ARCN1_2:COPB1_2	0.0298974	0.0805903	0.000893857	0.00649479	6.26603
ARCN1_2:COPB2_1	0.0595534	0.283382	0.00354661	0.0803053	21.6429
ARCN1_2:COPE_1	0.0663516	0.287871	0.00440253	0.0828695	17.8231
ARCN1_2:COPG1_1	0.0500278	0.307295	0.00250278	0.0944304	36.7303
ARCN1_2:COPG1_2	0.047127	0.14527	0.00222096	0.0211033	8.50188
ARCN1_2:COPG2_1	0.027051	0.255336	0.000731758	0.0651965	88.0957
ARFGAP1_2:GBF1_1	0.11165	0.325476	0.0124658	0.105935	7.49806
ARFGAP1_2:GBF1_2	0.0587567	0.24861	0.00345235	0.0618067	16.9028
ARHGAP35_2:FYN_2	0.192818	0.652571	0.0371788	0.425849	10.4541
ARHGDIA_2:RHOG_1	0.0755661	0.532698	0.00571023	0.283767	48.6946
ARHGEF1_1:CDC5L_2	0.0538043	0.283824	0.0028949	0.0805559	26.8268
ARHGEF1_2:CDC5L_2	0.0502754	0.307978	0.00252762	0.0948504	36.5256
ARHGEF1_3:CDC5L_2	0.0718085	0.315338	0.00515646	0.0994378	18.2841
ARHGEF2_1:CDC5L_1	0.121489	0.318429	0.0147597	0.101397	5.86988
ARHGEF2_2:CDC5L_2	0.0453462	0.217001	0.00205628	0.0470892	21.9002
ARHGEF6_1:ARHGEF7_3	0.0394717	0.0950883	0.00155802	0.00904179	4.80339
ARHGEF6_1:GIT2_1	0.0542302	0.182965	0.00294091	0.0334764	10.383
ARHGEF7_2:GIT2_1	0.0585525	0.248079	0.00342839	0.0615432	16.951
ARHGEF7_3:GIT2_1	0.0206031	0.18119	0.000424489	0.0328299	76.3398
ARID1A_1:ARID1B_1	0.0219621	0.107148	0.000482333	0.0114807	22.8025
ARID1A_1:CDC5L_2	0.0340645	0.162857	0.00116039	0.0265226	21.8566
ARID1A_1:SMARCB1_0	0.0548443	0.193695	0.0030079	0.0375178	11.4731
ARID1A_1:SMARCC1_1	0.0283967	0.126306	0.000806375	0.0159532	18.7839
ARID1A_1:SMARCC2_1	0.0728278	0.253615	0.00530389	0.0643205	11.127
ARID1A_1:SMARCC2_2	0.031948	0.0946835	0.00102067	0.00896497	7.78339
ARID1A_1:SMARCD1_1	0.0586489	0.226363	0.00343969	0.0512403	13.8968
ARID1A_1:SMARCD1_2	0.0341477	0.172973	0.00116607	0.0299197	24.6586
ARID1A_1:SMARCD2_1	0.0491037	0.201112	0.00241118	0.0404459	15.7743
ARID1A_1:SMARCD2_2	0.0283779	0.215206	0.000805308	0.0463134	56.5102
ARID1A_1:SMARCD2_3	0.0532763	0.16956	0.00283837	0.0287504	9.12922
ARID1A_1:SMARCE1_1	0.0530542	0.15444	0.00281475	0.0238516	7.47382
ARID1A_1:SMARCE1_2	0.112413	0.296804	0.0126367	0.0880927	5.97118
ARID1B_1:SMARCB1_0	0.059852	0.209031	0.00358227	0.0436938	11.1973
ARID1B_1:SMARCC1_1	0.0426866	0.176919	0.00182214	0.0313004	16.1778
ARID1B_1:SMARCC1_2	0.0677538	0.278297	0.00459057	0.0774492	15.8714
ARID1B_1:SMARCC2_1	0.0377428	0.253723	0.00142452	0.0643753	44.1909
ARID1B_1:SMARCC2_2	0.0322201	0.124126	0.00103813	0.0154072	13.8413
ARID1B_1:SMARCD1_1	0.0490372	0.194356	0.00240465	0.0377742	14.7088
ARID1B_1:SMARCD1_2	0.052141	0.216999	0.00271868	0.0470887	16.3204
ARID1B_1:SMARCD2_1	0.053283	0.197064	0.00283908	0.0388341	12.6784
ARID1B_1:SMARCD2_2	0.0462737	0.264174	0.00214125	0.0697881	31.5922
ARID1B_1:SMARCD2_3	0.0459724	0.217533	0.00211346	0.0473207	21.3901
ARID1B_1:SMARCE1_1	0.0553973	0.17261	0.00306886	0.0297941	8.70851
ARID2_1:BRD7_1	0.0666417	0.372485	0.00444111	0.138745	30.2411
ARID2_2:PBRM1_3	0.108459	0.37779	0.0117633	0.142725	11.133
ARID2_2:SMARCA4_2	0.0522857	0.27203	0.00273379	0.0740003	26.0687
ARRB1_2:MAPK3_1	0.159945	0.736944	0.0255825	0.543086	20.2288
ARRB2_1:MAPK3_1	0.0777953	0.272814	0.00605211	0.0744273	11.2977
ASNS_2:ASS1_1	0.105085	0.81641	0.0110429	0.666526	59.3581
ASPM_1:TTK_1	0.0807819	0.430311	0.00652572	0.185168	27.375
ASPM_1:TTK_2	0.0632616	0.280792	0.00400203	0.0788442	18.701
ASPM_1:TTK_3	0.0765783	0.468792	0.00586423	0.219766	36.4756
ASPM_2:CENPE_4	0.0714595	0.297483	0.00510646	0.0884962	16.3302
ASPM_2:TTK_2	0.097099	0.514576	0.00942822	0.264789	27.0847
ASPM_3:NDC80_1	0.136752	0.841592	0.0187012	0.708278	36.8733
ASPM_3:NDC80_2	0.0948267	0.673739	0.00899211	0.453925	49.4803
ASPM_3:TTK_3	0.0648587	0.726105	0.00420666	0.527228	124.332
ATG7_2:UBA3_2	0.080934	0.33313	0.00655032	0.110976	15.942
ATP6V1E1_0:ATP6V1H_2	0.10499	0.22009	0.0110229	0.0484397	3.39445
ATP6V1G1_0:ATP6V1H_2	0.121215	0.487822	0.0146931	0.23797	15.1961
ATR_2:ERCC4_1	0.0550207	0.268227	0.00302728	0.0719459	22.7659
AURKB_1:BUB1_2	0.115438	0.462309	0.0133258	0.213729	15.0387
BABAM1_1:BRCC3_2	0.0825785	0.319086	0.00681921	0.101816	13.9308
BARD1_1:BRCA1_2	0.0521241	0.260874	0.00271692	0.0680553	24.0487
BARD1_1:TOPBP1_2	0.0577087	0.32758	0.00333029	0.107308	31.2219
BARD1_2:BRCA1_2	0.0613948	0.266708	0.00376932	0.0711331	17.8716
BARD1_2:BRCA1_3	0.156833	0.465524	0.0245967	0.216712	7.8106
BARD1_2:TOPBP1_1	0.0698175	0.287001	0.00487448	0.0823695	15.8981
BARD1_2:TOPBP1_2	0.0834743	0.297417	0.00696797	0.0884567	11.6948
BARD1_2:TOPBP1_3	0.0530944	0.288939	0.00281902	0.0834857	28.6152
BAZ1B_3:SMARCC2_1	0.071628	0.359337	0.00513057	0.129123	24.1674
BCAS2_2:EIF4A3_2	0.053555	0.753595	0.00286814	0.567906	197.005
BCL10_1:CARD11_3	0.114472	0.647174	0.0131038	0.418834	30.9629
BCL10_1:MALT1_1	0.0717173	0.279018	0.00514337	0.0778512	14.1362
BCL10_1:MALT1_2	0.0505888	0.217986	0.00255923	0.0475177	17.5672
BCOR_2:KDM2B_1	0.22309	0.527318	0.0497691	0.278065	4.58709
BCOR_3:PCGF1_0	0.0606383	0.352466	0.003677	0.124232	32.7864
BECN1_1:PIK3R4_2	0.0448057	0.2055	0.00200755	0.0422301	20.0356
BECN1_1:PIK3R4_3	0.0609385	0.302025	0.00371351	0.0912188	23.5641
BECN1_1:UVRAG_1	0.0402004	0.179238	0.00161607	0.0321263	18.8793
BECN1_2:UVRAG_1	0.0776855	0.230223	0.00603504	0.0530026	7.78247
BICD2_1:DCTN1_1	0.0910439	0.353003	0.00828899	0.124611	14.0333
BICD2_2:DCTN1_1	0.0379348	0.221967	0.00143905	0.0492693	33.2374
BIN1_1:BIN2_0	0.0526218	0.374243	0.00276905	0.140058	49.5799
BLM_1:TOPBP1_1	0.05725	0.230501	0.00327756	0.0531309	15.2105
BLM_1:TOPBP1_2	0.0932222	0.318027	0.00869039	0.101141	10.6383
BLM_1:TOPBP1_3	0.0531838	0.265475	0.00282852	0.0704768	23.9165
BLOC1S1_0:BLOC1S2_0	0.0552493	0.308559	0.00305248	0.0952088	30.1907
BLOC1S6_0:SNAPIN_1	0.0669527	0.334461	0.00448267	0.111864	23.9548
BMS1_1:NOC4L_1	0.646758	1.02548	0.418295	1.05162	1.51405
BMS1_1:RCL1_1	0.0762458	0.189527	0.00581342	0.0359204	5.17887
BMS1_1:RCL1_2	0.0823814	0.273277	0.00678669	0.0746801	10.0039
BMS1_3:WDR3_3	0.270579	0.59772	0.0732129	0.357269	3.87987
BOP1_1:GTPBP4_1	0.0552584	0.366436	0.00305349	0.134276	42.9744
BOP1_1:HEATR1_3	0.14136	0.447366	0.0199825	0.200136	9.01557
BOP1_1:NOC3L_2	0.160747	0.647671	0.0258395	0.419477	15.2339
BOP1_1:PDCD11_3	0.15818	1.11104	0.0250209	1.23442	48.3355
BOP1_1:PES1_1	0.0450039	0.216808	0.00202535	0.0470056	22.2087
BOP1_1:PES1_2	0.0641208	0.27051	0.00411147	0.0731756	16.7979
BOP1_1:RBM28_2	0.067233	0.322903	0.00452028	0.104266	22.0664
BOP1_1:RRP1B_3	0.0587179	0.478888	0.0034478	0.229334	65.5161
BOP1_2:NOC3L_1	0.0889244	0.424912	0.00790754	0.18055	21.8326
BOP1_2:NOP14_1	0.118117	0.505477	0.0139517	0.255507	17.3137
BOP1_2:RRP1B_2	0.0782979	0.429243	0.00613056	0.184249	29.0542
BPTF_1:SETD2_2	0.0733408	0.256301	0.00537887	0.0656904	11.2127
BRAF_1:YWHAB_1	0.0981195	0.348257	0.00962744	0.121283	11.5976
BRCA1_1:RBBP8_1	0.0606357	0.25403	0.00367669	0.0645311	16.5514
BRCA1_2:DNA2_1	0.0575791	0.265793	0.00331535	0.0706457	20.3087
BRCA1_2:FANCF_0	0.0890888	0.629192	0.00793681	0.395882	48.8793
BRCA1_2:POLE_2	0.0567139	0.23282	0.00321647	0.054205	15.8523
BRCA1_2:RNF8_0	0.130226	0.483062	0.0169587	0.233349	12.7598
BRCA1_2:TOPBP1_3	0.0514908	0.296502	0.0026513	0.0879136	32.1586
BRCA1_3:ERCC1_2	0.0690691	0.250128	0.00477055	0.0625639	12.1146
BRCA1_3:XRCC5_3	0.282817	0.522632	0.0799856	0.273144	2.41492
BRD7_2:PBRM1_1	0.0271596	0.343668	0.000737645	0.118108	159.115
BRD8_1:MRGBP_0	0.0954699	0.23454	0.00911451	0.055009	5.03533
BRD8_2:MRGBP_0	0.0418839	0.142625	0.00175426	0.0203419	10.5957
BRK1_0:WASF1_1	0.0515988	0.205316	0.00266243	0.0421546	14.8331
BRK1_0:WASF3_0	0.310965	0.591614	0.0966994	0.350007	2.61953
BRMS1_1:SAP30_0	0.0600735	0.263874	0.00360883	0.0696294	18.2942
BUB1_1:CDK1_1	0.0953171	0.289311	0.00908535	0.083701	8.21274
BUB1_1:CENPH_1	0.0578684	0.242076	0.00334875	0.058601	16.4993
BUB1_1:CENPH_2	0.0806535	0.344198	0.00650499	0.118472	17.2126
BUB1_1:CENPK_1	0.0804507	0.23815	0.00647232	0.0567152	7.76273
BUB1_1:DLGAP5_2	0.0438626	0.232413	0.00192393	0.054016	27.0758
BUB1_1:HMMR_2	0.0531303	0.161769	0.00282283	0.0261693	8.27061
BUB1_1:MKI67_3	0.0356389	0.235493	0.00127013	0.0554568	42.6623
BUB1_1:TTK_2	0.105288	0.290209	0.0110856	0.0842213	6.59736
BUB1_2:HMMR_1	0.0684717	0.311152	0.00468837	0.0968154	19.6501
BUB1B_1:ESPL1_2	0.0664652	0.408553	0.00441762	0.166916	36.7841
BUB1B_1:UBE2C_1	0.0462536	0.191403	0.0021394	0.0366352	16.1241
BUB1B_2:CDC5L_2	0.0424689	0.347287	0.00180361	0.120608	65.8706
BUB1B_2:ESPL1_1	0.0567526	0.164413	0.00322086	0.0270318	7.39272
BUB1B_2:KIF11_3	0.0879913	0.271247	0.00774247	0.073575	8.50278
BUB1B_2:KNTC1_2	0.0661671	0.254703	0.00437809	0.0648736	13.8178
BUB1B_2:UBE2C_1	0.0536074	0.260947	0.00287376	0.0680933	22.6949
BYSL_1:DDX18_1	0.0537375	0.192778	0.00288772	0.0371635	11.8695
BYSL_1:DHX37_1	0.0619053	0.253205	0.00383226	0.0641128	15.7297
BYSL_1:DHX37_2	0.0557829	0.206238	0.00311174	0.042534	12.6689
BYSL_1:DHX37_3	0.0678654	0.327205	0.00460571	0.107063	22.2458
BYSL_1:HEATR1_3	0.0840648	0.393415	0.00706688	0.154775	20.9015
BYSL_1:IMP4_2	0.110838	0.47831	0.0122851	0.228781	17.6227
C12orf66_1:SZT2_1	0.036754	0.308708	0.00135086	0.0953009	69.5485
C12orf66_1:SZT2_3	0.0492509	0.220403	0.00242565	0.0485776	19.0266
C12orf66_2:SZT2_1	0.0748337	0.235099	0.00560008	0.0552717	8.8698
C7orf26_1:INTS3_2	0.0698739	0.388932	0.00488237	0.151268	29.9826
C7orf26_2:INTS3_1	0.0911888	0.346297	0.0083154	0.119922	13.4217
C7orf26_2:INTS3_2	0.134406	0.546743	0.018065	0.298928	15.5474
CALR_1:PDIA4_1	0.0481667	0.261105	0.00232003	0.0681757	28.3857
CALR_2:PDIA4_1	0.0735083	0.217398	0.00540347	0.0472619	7.74658
CAMK2A_0:CAMK2D_1	0.0234117	0.361837	0.000548109	0.130926	237.868
CAND1_2:CUL5_1	0.0529366	0.230524	0.00280228	0.0531412	17.9636
CAPZA1_1:CAPZB_1	0.0501826	0.159928	0.0025183	0.025577	9.15647
CAPZA2_1:CAPZB_1	0.042874	0.178288	0.00183818	0.0317868	16.2925
CARD11_1:MALT1_1	0.0703231	0.593797	0.00494534	0.352595	70.2984
CARD11_1:MALT1_2	0.0981427	0.47054	0.00963199	0.221407	21.9867
CARD11_2:MALT1_2	0.0945624	0.676808	0.00894205	0.458069	50.2264
CASP1_1:CASP8_1	0.0565265	0.485631	0.00319525	0.235837	72.8088
CASP1_1:CASP8_2	0.0493999	0.47608	0.00244035	0.226652	91.877
CASP1_2:CASP8_2	0.0509168	0.61415	0.00259252	0.37718	144.488
CASP10_1:CASP8_1	0.0716811	0.164017	0.00513818	0.0269015	4.23561
CASP10_1:CASP8_2	0.0603594	0.297687	0.00364326	0.0886174	23.3236
CASP10_2:FADD_1	0.0596618	0.212849	0.00355953	0.0453049	11.7278
CASP2_2:PIDD1_0	0.0986694	0.294905	0.00973566	0.0869692	7.93306
CASP8_1:CASP9_1	0.0450168	0.13867	0.00202651	0.0192293	8.48889
CASP8_1:RIPK1_1	0.0434492	0.158243	0.00188783	0.0250408	12.2643
CASP8_1:TRADD_2	0.0315792	0.144624	0.000997243	0.0209161	19.974
CASP8_1:XIAP_2	0.0436437	0.148856	0.00190477	0.022158	10.6329
CASP8_2:CASP9_1	0.0579039	0.415541	0.00335286	0.172674	50.5006
CASP8_2:RIPK1_1	0.0917904	0.495512	0.00842548	0.245533	28.1417
CASP8_2:TRADD_2	0.0648327	0.404909	0.00420328	0.163951	38.0055
CASP8_2:XIAP_2	0.0473387	0.361357	0.00224095	0.130579	57.2692
CASP9_1:XIAP_2	0.0301472	0.137846	0.000908851	0.0190015	19.9072
CASP9_2:XIAP_1	0.0775322	0.329093	0.00601124	0.108302	17.0167
CASP9_2:XIAP_2	0.0603427	0.375595	0.00364124	0.141072	37.7429
CCDC22_2:COMMD1_0	0.0998261	0.46362	0.00996525	0.214944	20.5693
CCDC22_2:COMMD4_1	0.104533	0.284849	0.0109272	0.0811389	6.4254
CCNB1_1:FBXO5_1	0.0958434	0.242807	0.00918596	0.0589554	5.41799
CCNB2_2:KIF20A_1	0.149854	0.36106	0.0224564	0.130364	4.80524
CCNC_1:MED25_1	0.0894661	0.414827	0.00800419	0.172081	20.4989
CCNH_0:CDK7_0	0.0484498	0.157359	0.00234738	0.0247619	9.54874
CCNH_0:MNAT1_2	0.0769409	0.336249	0.0059199	0.113063	18.0988
CCT2_1:TCP1_1	0.0646425	0.226369	0.00417866	0.0512428	11.263
CCT2_2:CCT3_1	0.0811763	0.282767	0.00658958	0.0799574	11.1339
CCT2_2:TCP1_1	0.0346738	0.212704	0.00120227	0.0452428	36.631
CCT5_2:CCT7_1	0.0641534	0.246455	0.00411566	0.0607402	13.7583
CCT5_2:CCT7_2	0.0581484	0.249592	0.00338123	0.0622964	17.4242
CCT6A_2:TCP1_1	0.045668	0.198758	0.00208557	0.0395045	17.9419
CDC16_1:CDC27_1	0.0587955	0.236822	0.00345691	0.0560845	15.2239
CDC20_1:KIF23_3	0.0808648	0.353815	0.00653912	0.125185	18.144
CDC20_1:SPC24_0	0.0850675	0.274476	0.00723647	0.0753371	9.41075
CDC20_2:CENPM_0	0.0929192	0.303331	0.00863398	0.0920096	9.65668
CDC20_2:KIF23_1	0.0894489	0.30729	0.00800111	0.0944272	10.8018
CDC20_2:KIF2C_1	0.0619111	0.299101	0.00383298	0.0894616	22.3399
CDC23_1:UBE2S_0	0.0828048	0.283403	0.00685664	0.0803173	10.7138
CDC27_1:UBE2S_0	0.061685	0.302985	0.00380503	0.0917998	23.1259
CDC34_1:UBA7_2	0.0483173	0.250859	0.00233456	0.0629303	25.9559
CDC37_2:PPP5C_1	0.0580128	0.368043	0.00336548	0.135455	39.2484
CDC37_2:PPP5C_2	0.100837	0.344303	0.0101682	0.118544	10.6584
CDC45_1:ORC6_1	0.123722	0.383674	0.015307	0.147206	8.61687
CDC45_1:POLE_2	0.0511666	0.215632	0.00261802	0.0464972	16.7605
CDC45_1:POLE2_2	0.0795408	0.578172	0.00632674	0.334283	51.8365
CDC45_1:TOPBP1_3	0.0511253	0.271858	0.0026138	0.073907	27.2757
CDC45_2:POLE_1	0.0494753	0.226146	0.00244781	0.0511422	19.8931
CDC45_2:POLE_2	0.0765603	0.271283	0.00586148	0.0735946	11.5556
CDC45_2:TOPBP1_1	0.0451192	0.194025	0.00203574	0.0376459	17.4925
CDC45_2:TOPBP1_2	0.0603701	0.360877	0.00364455	0.130232	34.7333
CDC5L_1:DIAPH1_1	0.102894	0.321586	0.0105873	0.103418	8.76813
CDC5L_1:INTS1_1	0.0687642	0.282504	0.00472852	0.0798088	15.8782
CDC5L_1:KIF11_3	0.114707	0.570662	0.0131578	0.325655	23.7501
CDC5L_1:NELFB_1	0.115469	0.395787	0.0133331	0.156647	10.7488
CDC5L_1:POLR1E_1	0.112797	0.335954	0.0127232	0.112865	7.8708
CDC5L_1:RANGAP1_2	0.0870538	0.270538	0.00757836	0.0731907	8.65786
CDC5L_1:RBM17_1	0.0845382	0.276206	0.0071467	0.0762899	9.67484
CDC5L_1:SMARCC2_1	0.0777687	0.394376	0.00604798	0.155532	24.7164
CDC5L_1:SMARCD1_1	0.0668023	0.474846	0.00446255	0.225479	49.5269
CDC5L_1:SMARCE1_2	0.0501451	0.307451	0.00251454	0.0945263	36.5919
CDC5L_1:WDFY2_2	0.134552	0.567429	0.0181041	0.321976	16.7847
CDC5L_2:CDC73_1	0.0706026	0.424537	0.00498473	0.180232	35.1568
CDC5L_2:CWC27_2	0.0555256	0.331849	0.00308309	0.110124	34.7185
CDC5L_2:DIAPH1_2	0.079404	0.240235	0.00630499	0.0577126	8.15349
CDC5L_2:DMAP1_2	0.110004	0.268421	0.0121008	0.0720499	4.95414
CDC5L_2:EIF3E_1	0.0839844	0.322806	0.00705338	0.104204	13.7735
CDC5L_2:EIF3E_2	0.0646364	0.273671	0.00417786	0.0748961	16.9269
CDC5L_2:EIF3E_3	0.0368595	0.80859	0.00135863	0.653818	480.235
CDC5L_2:EXOC2_1	0.0503526	0.250272	0.00253539	0.0626359	23.7046
CDC5L_2:EXOC2_3	0.0511487	0.84056	0.00261619	0.706542	269.065
CDC5L_2:EXOC4_1	0.0386929	0.198324	0.00149714	0.0393325	25.2718
CDC5L_2:EXOC4_2	0.0524246	0.661722	0.00274834	0.437876	158.324
CDC5L_2:EXOC4_3	0.0552031	0.30508	0.00304738	0.0930737	29.5421
CDC5L_2:EXOC7_1	0.0401153	0.267991	0.00160924	0.0718192	43.6293
CDC5L_2:HLTF_1	0.0765845	0.354726	0.00586519	0.12583	20.4538
CDC5L_2:HNRNPH1_1	0.052424	0.173937	0.00274828	0.0302542	10.0084
CDC5L_2:INTS1_2	0.0701208	0.289979	0.00491692	0.0840877	16.1017
CDC5L_2:KIF11_1	0.0399894	0.323046	0.00159915	0.104358	64.2587
CDC5L_2:KIF11_2	0.0548465	0.337682	0.00300814	0.114029	36.907
CDC5L_2:KIF11_3	0.0730982	0.328502	0.00534335	0.107914	19.1959
CDC5L_2:LRWD1_2	0.0726056	0.294402	0.00527158	0.0866723	15.4414
CDC5L_2:LRWD1_3	0.172845	1.19869	0.0298755	1.43687	47.0951
CDC5L_2:MSH6_2	0.0571678	0.238862	0.00326816	0.0570552	16.4579
CDC5L_2:NCAPD2_2	0.0651627	0.408606	0.00424618	0.166959	38.3198
CDC5L_2:NELFB_1	0.151364	0.472439	0.0229111	0.223199	8.74198
CDC5L_2:PKN2_1	0.0647058	0.310646	0.00418685	0.0965011	22.0486
CDC5L_2:POLR1C_1	0.0712197	0.549145	0.00507225	0.301561	58.453
CDC5L_2:POLR1C_2	0.0559171	0.305037	0.00312672	0.0930474	28.7588
CDC5L_2:POLR1E_1	0.0403875	0.215271	0.00163115	0.0463416	27.4104
CDC5L_2:RBM39_1	0.109693	0.365501	0.0120325	0.133591	10.1025
CDC5L_2:RBM39_2	0.0668183	0.445372	0.00446468	0.198357	43.4279
CDC5L_2:SMARCA5_2	0.0845179	0.335178	0.00714328	0.112344	14.7273
CDC5L_2:SMARCC1_1	0.046349	0.209369	0.00214823	0.0438352	19.4053
CDC5L_2:SMARCC1_2	0.0749339	0.275499	0.00561509	0.0758995	12.517
CDC5L_2:SMARCC2_1	0.0811178	0.275825	0.0065801	0.0760796	10.5621
CDC5L_2:SMARCC2_2	0.0412828	0.166795	0.00170427	0.0278205	15.324
CDC5L_2:SMARCD1_1	0.0668297	0.260726	0.00446621	0.0679781	14.2205
CDC5L_2:TRIM28_1	0.0670252	0.327367	0.00449237	0.107169	22.8558
CDC5L_2:U2SURP_2	0.0690936	0.250258	0.00477392	0.0626289	12.1189
CDC5L_3:DIAPH1_2	0.141005	0.661343	0.0198824	0.437375	20.9981
CDC5L_3:INTS1_1	0.0944675	0.562368	0.00892411	0.316258	34.4386
CDC5L_3:SLU7_2	0.107638	0.535194	0.0115859	0.286432	23.7226
CDC73_1:CTR9_1	0.0400356	0.184661	0.00160285	0.0340995	20.2744
CDC73_1:CTR9_2	0.0580603	0.289952	0.003371	0.0840724	23.9399
CDC73_1:LEO1_2	0.0775172	0.425557	0.00600892	0.181099	29.1383
CDC73_1:PAF1_1	0.0208731	0.159908	0.000435688	0.0255705	57.6899
CDC73_1:PAF1_2	0.05761	0.252338	0.00331891	0.0636746	18.1854
CDC73_1:RNF20_1	0.103056	0.25719	0.0106205	0.0661469	5.22821
CDC73_1:RNF20_2	0.0397376	0.296367	0.00157907	0.0878332	54.6232
CDC73_1:RNF40_1	0.0570675	0.222288	0.0032567	0.0494118	14.1724
CDC73_1:RNF40_2	0.0704443	0.353949	0.0049624	0.12528	24.2458
CDC73_2:PAF1_1	0.0609282	0.265062	0.00371224	0.0702579	17.926
CDC73_2:RNF20_1	0.0550482	0.258706	0.00303031	0.066929	21.0865
CDC73_2:RNF40_1	0.0637676	0.197112	0.00406631	0.038853	8.55484
CDK1_1:CENPM_0	0.050928	0.485355	0.00259366	0.235569	89.8249
CDK1_1:DLGAP5_1	0.0834852	0.462401	0.00696978	0.213815	29.6774
CDK1_1:ECT2_1	0.0711778	0.253858	0.00506627	0.0644439	11.7202
CDK1_1:ECT2_2	0.0831438	0.378557	0.0069129	0.143305	19.7301
CDK1_1:ECT2_3	0.0656776	1.23035	0.00431354	1.51375	349.931
CDK1_1:HMMR_1	0.0422402	0.339477	0.00178423	0.115245	63.5907
CDK1_1:HMMR_2	0.0456782	0.239887	0.0020865	0.0575458	26.5801
CDK1_1:KIF11_1	0.101934	0.262493	0.0103906	0.0689025	5.63124
CDK1_1:KIF11_3	0.0679618	0.265094	0.00461881	0.0702747	14.2149
CDK1_1:NCAPD2_2	0.0702562	0.37005	0.00493593	0.136937	26.7428
CDK1_1:NCAPG_3	0.136175	0.583905	0.0185436	0.340945	17.3862
CDK1_1:NCAPG2_1	0.0760402	0.510256	0.00578212	0.260361	44.0287
CDK1_1:NCAPG2_2	0.100398	0.314526	0.0100798	0.0989264	8.81433
CDK1_1:TYMS_0	0.048653	0.200175	0.00236712	0.0400701	15.9278
CDK2_2:RB1_2	0.109499	0.413577	0.0119901	0.171046	13.2656
CDK5RAP2_1:CEP152_1	0.0615216	0.260781	0.00378491	0.0680068	16.9679
CDK5RAP2_1:CEP152_2	0.0612722	0.216032	0.00375429	0.0466698	11.4311
CDK5RAP2_1:PCNT_2	0.0557221	0.193362	0.00310495	0.0373889	11.0417
CDK5RAP2_2:CEP152_2	0.053576	0.446045	0.00287038	0.198956	68.3133
CEBPZ_1:NOC2L_2	0.089523	0.413876	0.00801437	0.171293	20.3733
CENPE_1:KIF18A_0	0.060306	0.27583	0.00363681	0.0760823	19.92
CENPE_1:TTK_1	0.0853472	0.202103	0.00728414	0.0408458	4.6075
CENPE_2:KIF18A_0	0.0678957	0.349403	0.00460983	0.122082	25.483
CENPE_2:SKA1_0	0.100379	0.3244	0.010076	0.105235	9.44417
CENPE_3:ZWINT_1	0.0533708	0.223352	0.00284844	0.0498863	16.5135
CENPE_4:ZWINT_1	0.0471579	0.171862	0.00222387	0.0295367	12.2816
CENPH_1:CENPK_1	0.0678716	0.193753	0.00460655	0.0375403	7.14934
CENPH_1:CENPK_2	0.0611742	0.319641	0.00374228	0.10217	26.3016
CENPH_1:NDC80_2	0.0563878	0.278257	0.00317958	0.0774268	23.3512
CENPK_1:NDC80_2	0.0554883	0.259556	0.00307895	0.0673694	20.8807
CEP152_1:PCNT_2	0.0591198	0.264211	0.00349515	0.0698075	18.9727
CHD3_1:GATAD2A_3	0.0603459	0.258195	0.00364163	0.0666646	17.3062
CHD3_1:GATAD2B_2	0.0467454	0.31787	0.00218513	0.101041	45.2404
CHD3_2:GATAD2B_2	0.133872	0.368479	0.0179216	0.135777	6.57613
CHEK1_1:CHEK2_1	0.0467114	0.166101	0.00218196	0.0275895	11.6444
CHEK1_1:MCM4_1	0.110129	0.308094	0.0121284	0.0949218	6.82637
CHEK1_1:MCM4_2	0.0732079	0.237721	0.0053594	0.0565114	9.54434
CHML_1:RABGGTA_1	0.0513951	0.272019	0.00264146	0.0739941	27.0126
CHML_1:RABGGTA_2	0.0579611	0.315815	0.00335949	0.0997394	28.6889
CHTF18_1:DSCC1_1	0.0492854	0.306343	0.00242905	0.0938463	37.635
CHTF18_1:WDHD1_1	0.0711867	0.259091	0.00506755	0.0671281	12.2467
CHTF18_2:WDHD1_2	0.0730727	0.273817	0.00533962	0.0749755	13.0414
CHUK_1:IKBKB_1	0.0319541	0.121879	0.00102106	0.0148545	13.5481
CHUK_1:IKBKB_2	0.0965988	0.270839	0.00933134	0.0733537	6.86101
CHUK_1:NFKB1_3	0.112375	0.30436	0.0126281	0.0926349	6.3356
CHUK_1:NFKB2_1	0.0268056	0.120449	0.000718539	0.014508	19.191
CHUK_2:NFKB1_1	0.088663	0.310175	0.00786113	0.0962086	11.2385
CHUK_2:NFKB1_3	0.0780617	0.331564	0.00609363	0.109934	17.0409
CKAP5_1:KIF2C_3	0.0645163	0.165463	0.00416236	0.0273781	5.57755
CKAP5_2:CLASP2_1	0.0591556	0.203962	0.00349939	0.0416006	10.888
CKAP5_3:CLASP2_1	0.0539755	0.210416	0.00291336	0.044275	14.1973
CKAP5_3:KIF2C_3	0.0619744	0.214087	0.00384082	0.0458334	10.9332
CLP1_2:PCF11_2	0.0726261	0.406685	0.00527455	0.165392	30.3567
CLTC_1:DNM2_1	0.0699332	0.265027	0.00489065	0.0702393	13.362
CLTC_1:DNM2_2	0.0656003	0.163585	0.0043034	0.02676	5.21834
CLTC_2:DNM2_2	0.0549447	0.46105	0.00301893	0.212567	69.4116
CNOT1_1:CNOT10_1	0.0303834	0.122267	0.000923151	0.0149492	15.1937
CNOT1_1:CNOT11_2	0.0352373	0.0891744	0.00124167	0.00795207	5.40434
CNOT1_1:CNOT2_1	0.0365526	0.188755	0.0013361	0.0356285	25.6662
CNOT1_1:CNOT6L_1	0.115226	0.386858	0.0132771	0.149659	10.272
CNOT1_1:CNOT6L_2	0.0409084	0.132757	0.00167349	0.0176245	9.53158
CNOT1_1:CNOT7_1	0.0415406	0.188809	0.00172562	0.0356489	19.6586
CNOT1_1:CNOT7_2	0.0717367	0.449752	0.00514616	0.202277	38.3063
CNOT1_2:CNOT11_1	0.0539515	0.24531	0.00291076	0.060177	19.674
CNOT1_2:CNOT11_2	0.106766	0.21892	0.011399	0.0479259	3.20441
CNOT1_2:CNOT3_2	0.0388768	0.346952	0.0015114	0.120376	78.6451
CNOT1_2:CNOT6L_1	0.072445	0.233066	0.00524827	0.0543197	9.35002
CNOT1_2:CNOT6L_2	0.0495455	0.150524	0.00245476	0.0226574	8.22999
CNOT1_2:CNOT7_1	0.0503685	0.182664	0.00253698	0.0333663	12.1519
CNOT1_2:CNOT7_2	0.0394909	0.323776	0.00155953	0.104831	66.2197
CNOT10_1:CNOT11_2	0.0256466	0.111515	0.000657749	0.0124356	17.9064
CNOT10_1:CNOT2_1	0.0479228	0.145153	0.00229659	0.0210694	8.17419
CNOT10_1:CNOT6L_2	0.0489964	0.155592	0.00240064	0.0242087	9.08426
CNOT10_1:CNOT7_2	0.0517703	0.453991	0.00268017	0.206108	75.9012
CNOT10_2:CNOT2_2	0.0868789	0.408755	0.00754795	0.167081	21.1359
CNOT11_1:CNOT2_1	0.0551859	0.288483	0.00304548	0.0832223	26.3265
CNOT11_1:CNOT6L_2	0.051646	0.278054	0.00266731	0.0773139	27.9858
CNOT11_1:CNOT7_1	0.0371491	0.270963	0.00138006	0.0734209	52.2013
CNOT11_2:CNOT2_1	0.0389521	0.195871	0.00151727	0.0383655	24.286
CNOT11_2:CNOT6L_2	0.0520564	0.14459	0.00270986	0.0209062	6.71483
CNOT11_2:CNOT7_2	0.0552886	0.430775	0.00305683	0.185567	59.7059
CNOT11_2:CNOT8_2	0.101027	0.326088	0.0102066	0.106334	9.41817
CNOT2_1:CNOT6L_1	0.10073	0.339153	0.0101465	0.115025	10.3364
CNOT2_1:CNOT6L_2	0.0539907	0.185678	0.00291499	0.0344764	10.8273
CNOT2_1:CNOT7_1	0.0336661	0.190238	0.0011334	0.0361904	30.9307
CNOT3_2:CNOT6L_2	0.0626044	0.387802	0.00391931	0.15039	37.3716
CNOT3_2:CNOT7_2	0.092044	0.334526	0.00847209	0.111908	12.209
CNOT6L_2:CNOT7_1	0.0413425	0.136937	0.0017092	0.0187518	9.97107
CNOT6L_2:CNOT7_2	0.0270798	0.399216	0.000733313	0.159373	216.333
COG1_1:COG2_1	0.0269975	0.114855	0.000728866	0.0131916	17.0989
COG1_1:COG2_3	0.0210976	0.3916	0.000445108	0.153351	343.524
COG1_1:COG3_1	0.0472638	0.195837	0.00223387	0.0383521	16.1684
COG1_1:COG3_2	0.0291951	0.112894	0.000852356	0.012745	13.9527
COG1_1:COG4_1	0.0175328	0.14208	0.000307401	0.0201868	64.6694
COG1_1:COG5_1	0.0311927	0.242727	0.000972986	0.0589166	59.5524
COG1_1:COG5_2	0.0505936	0.195318	0.00255971	0.0381492	13.9037
COG1_1:COG6_1	0.0394316	0.242944	0.00155485	0.059022	36.9599
COG1_1:COG6_2	0.0364197	0.202091	0.0013264	0.040841	29.7909
COG1_1:COG7_1	0.0285448	0.191762	0.000814805	0.0367725	44.1304
COG1_1:COG7_2	0.0449985	0.245756	0.00202486	0.0603963	28.8274
COG1_2:COG2_2	0.0563044	0.29611	0.00317019	0.087681	26.658
COG1_2:COG3_1	0.0350788	0.237594	0.00123052	0.0564507	44.8754
COG1_2:COG5_2	0.0461851	0.31606	0.00213306	0.099894	45.8313
COG1_2:COG7_2	0.0798855	0.407769	0.00638169	0.166276	25.0551
COG1_2:COG8_2	0.0640545	0.3897	0.00410298	0.151866	36.0136
COG2_1:COG3_2	0.0175769	0.0687972	0.000308947	0.00473305	14.3199
COG2_1:COG4_1	0.0217756	0.0811116	0.000474179	0.00657909	12.8747
COG2_1:COG5_1	0.0195681	0.167005	0.000382912	0.0278906	71.8382
COG2_1:COG5_2	0.0541728	0.191154	0.00293469	0.0365398	11.451
COG2_1:COG6_1	0.0310268	0.158816	0.000962665	0.0252227	25.2009
COG2_1:COG7_1	0.0383431	0.125196	0.00147019	0.015674	9.66117
COG2_1:COG7_2	0.0261195	0.167766	0.000682228	0.0281455	40.2553
COG2_2:COG3_1	0.026959	0.170693	0.00072679	0.0291362	39.0888
COG2_2:COG4_1	0.0567362	0.285963	0.00321899	0.0817748	24.4038
COG2_2:COG4_2	0.0440878	0.237161	0.00194373	0.0562452	27.9367
COG2_2:COG5_1	0.0581478	0.295299	0.00338117	0.0872013	24.7903
COG2_2:COG5_2	0.0417535	0.259093	0.00174336	0.0671294	37.5058
COG2_2:COG7_2	0.0379932	0.299952	0.00144348	0.089971	61.3293
COG2_2:COG7_3	0.0719817	0.572671	0.00518137	0.327952	62.2945
COG2_3:COG3_2	0.0385971	0.483061	0.00148974	0.233348	155.637
COG2_3:COG4_1	0.0435483	0.434574	0.00189645	0.188855	98.583
COG2_3:COG5_1	0.0533341	0.357067	0.00284452	0.127497	43.8219
COG2_3:COG5_2	0.06287	0.281396	0.00395263	0.0791837	19.0331
COG2_3:COG6_1	0.0276055	0.443091	0.000762065	0.19633	256.629
COG2_3:COG6_2	0.0275327	0.309734	0.00075805	0.095935	125.555
COG2_3:COG7_1	0.0385152	0.393103	0.00148342	0.15453	103.171
COG2_3:COG7_2	0.0336104	0.45715	0.00112966	0.208986	183.999
COG2_3:COG7_3	0.0769225	0.595674	0.00591707	0.354827	58.9667
COG2_3:COG8_2	0.0703174	0.39834	0.00494454	0.158675	31.091
COG3_1:COG4_2	0.0418151	0.193112	0.0017485	0.0372922	20.3281
COG3_1:COG5_2	0.031448	0.195877	0.000988974	0.0383677	37.7955
COG3_1:COG7_1	0.103854	0.233431	0.0107856	0.0544902	4.05211
COG3_1:COG7_2	0.0392215	0.282758	0.00153833	0.0799523	50.9735
COG3_1:COG7_3	0.0416405	0.490616	0.00173393	0.240704	137.82
COG3_1:COG8_2	0.0686509	0.308555	0.00471294	0.0952063	19.201
COG3_2:COG4_1	0.0298734	0.108051	0.000892421	0.011675	12.0824
COG3_2:COG5_1	0.0276161	0.174511	0.00076265	0.0304542	38.932
COG3_2:COG5_2	0.0632191	0.201932	0.00399665	0.0407766	9.2027
COG3_2:COG6_1	0.0374794	0.16701	0.0014047	0.0278925	18.8565
COG3_2:COG7_1	0.0424755	0.130671	0.00180417	0.017075	8.46421
COG3_2:COG7_2	0.0267939	0.18711	0.000717911	0.0350101	47.7667
COG4_1:COG5_1	0.0254827	0.166833	0.00064937	0.0278332	41.8619
COG4_1:COG5_2	0.0387662	0.191801	0.00150282	0.0367876	23.4791
COG4_1:COG6_1	0.0255272	0.130276	0.000651639	0.0169718	25.0448
COG4_1:COG6_2	0.0448143	0.253517	0.00200833	0.0642711	31.0023
COG4_1:COG7_1	0.0236519	0.115779	0.000559414	0.0134048	22.9622
COG4_1:COG7_2	0.0236349	0.17591	0.000558607	0.0309443	54.3954
COG4_2:COG5_1	0.0742781	0.290274	0.00551724	0.0842592	14.272
COG4_2:COG5_2	0.032838	0.252412	0.00107833	0.0637119	58.0838
COG4_2:COG6_2	0.0821905	0.250848	0.00675528	0.0629247	8.31489
COG4_2:COG7_2	0.0585634	0.316905	0.00342967	0.100429	28.2824
COG5_1:COG6_1	0.0267096	0.147205	0.000713404	0.0216693	29.3745
COG5_1:COG6_2	0.0523906	0.172629	0.00274478	0.0298008	9.85725
COG5_1:COG7_1	0.0183475	0.0906412	0.000336632	0.00821584	23.406
COG5_1:COG7_2	0.0198351	0.173744	0.00039343	0.0301871	75.7279
COG5_2:COG6_2	0.0460357	0.230628	0.00211929	0.0531893	24.0977
COG5_2:COG7_1	0.0267305	0.156227	0.000714521	0.024407	33.1586
COG5_2:COG7_2	0.0281968	0.221168	0.000795058	0.0489154	60.5243
COG5_2:COG8_2	0.0584097	0.426115	0.0034117	0.181574	52.2212
COG6_1:COG7_1	0.0260068	0.11087	0.000676353	0.0122922	17.1743
COG6_1:COG7_2	0.0182014	0.141269	0.000331292	0.0199569	59.2396
COG6_2:COG7_1	0.0509872	0.203316	0.00259969	0.0413374	14.9009
COG6_2:COG7_2	0.0325438	0.175241	0.0010591	0.0307093	27.9958
COG6_2:COG8_2	0.0366649	0.401154	0.00134431	0.160925	118.708
COG7_1:COG8_2	0.0674817	0.447068	0.00455378	0.19987	42.891
COG7_2:COG8_2	0.0447899	0.392574	0.00200613	0.154115	75.8218
COMMD1_0:COMMD4_1	0.0819035	0.287416	0.00670818	0.0826079	11.3145
COMMD1_0:COMMD6_0	0.041763	0.1454	0.00174415	0.0211412	11.1212
COMMD10_1:COMMD5_1	0.0775931	0.170105	0.00602069	0.0289356	3.80602
COMMD10_1:COMMD9_1	0.0453724	0.217905	0.00205865	0.0474826	22.0649
COMMD10_1:COMMD9_2	0.0409609	0.194568	0.00167779	0.0378568	21.5635
COMMD4_1:COMMD6_0	0.0537519	0.260008	0.00288927	0.0676042	22.3984
COMMD4_1:COMMD8_1	0.0402205	0.141952	0.00161769	0.0201503	11.4563
COMMD5_1:COMMD9_2	0.0708441	0.20678	0.00501888	0.042758	7.51943
COPA_1:COPB1_1	0.051173	0.180592	0.00261868	0.0326134	11.4541
COPA_1:COPB1_2	0.052547	0.239474	0.00276119	0.0573476	19.7692
COPA_1:COPB2_1	0.0395235	0.128604	0.00156211	0.016539	9.58763
COPA_1:COPB2_2	0.0335296	0.310715	0.00112423	0.0965439	84.8753
COPA_1:COPE_1	0.0358184	0.16749	0.00128296	0.028053	20.8658
COPA_1:COPE_2	0.0539581	0.194899	0.00291148	0.0379856	12.0468
COPA_1:COPG1_1	0.047181	0.173753	0.00222605	0.0301903	12.5623
COPA_1:COPG2_1	0.0541985	0.149633	0.00293748	0.0223899	6.62215
COPA_2:COPB1_1	0.0486818	0.53558	0.00236992	0.286845	120.036
COPA_2:COPB2_1	0.0375128	0.618398	0.00140721	0.382416	270.754
COPA_2:COPB2_2	0.0527654	0.532867	0.00278419	0.283948	100.986
COPA_2:COPE_1	0.0725288	0.514627	0.00526043	0.264841	49.3459
COPA_2:COPG1_1	0.0433841	0.54498	0.00188218	0.297003	156.797
COPB1_1:COPB2_1	0.0435328	0.180149	0.00189511	0.0324536	16.125
COPB1_1:COPB2_2	0.0524717	0.232221	0.00275328	0.0539265	18.5863
COPB1_1:COPE_1	0.0543135	0.193173	0.00294996	0.0373157	11.6496
COPB1_1:COPG1_1	0.0305601	0.0847749	0.00093392	0.00718678	6.69529
COPB1_1:COPG1_2	0.0364109	0.275036	0.00132575	0.075645	56.0582
COPB1_1:COPG2_1	0.03469	0.153511	0.00120339	0.0235656	18.5826
COPB1_2:COPB2_1	0.0487027	0.205556	0.00237195	0.0422534	16.8138
COPB1_2:COPB2_2	0.0390679	0.127652	0.0015263	0.016295	9.6761
COPB1_2:COPE_1	0.0358233	0.248284	0.00128331	0.0616447	47.0356
COPB1_2:COPG1_1	0.0355501	0.239992	0.00126381	0.057596	44.5733
COPB1_2:COPG1_2	0.047511	0.137164	0.0022573	0.0188139	7.3347
COPB1_2:COPG2_1	0.0292111	0.208166	0.000853286	0.0433332	49.784
COPB2_1:COPE_1	0.0359659	0.143509	0.00129355	0.0205948	14.9212
COPB2_1:COPE_2	0.0734023	0.210534	0.0053879	0.0443246	7.2267
COPB2_1:COPG1_1	0.0452674	0.163057	0.00204914	0.0265877	11.9751
COPB2_1:COPG1_2	0.0421165	0.298267	0.0017738	0.088963	49.154
COPB2_1:COPG2_1	0.0551372	0.147276	0.00304011	0.0216902	6.13466
COPB2_2:COPE_1	0.042118	0.261412	0.00177393	0.0683361	37.5225
COPB2_2:COPG1_1	0.0382411	0.249577	0.00146238	0.0622889	41.5941
COPB2_2:COPG1_2	0.0325054	0.144885	0.0010566	0.0209918	18.8672
COPB2_2:COPG2_1	0.0508851	0.207897	0.0025893	0.0432213	15.6923
COPE_1:COPG1_1	0.0494856	0.17626	0.00244882	0.0310675	11.6867
COPE_1:COPG2_1	0.0414326	0.153339	0.00171666	0.023513	12.6969
COPE_2:COPG2_1	0.0757903	0.189882	0.00574417	0.0360551	5.27681
COPG1_1:COPG2_1	0.043807	0.101821	0.00191905	0.0103676	4.40246
COPG1_2:COPG2_1	0.0311406	0.271854	0.000969738	0.0739044	75.2107
COPS2_1:COPS4_2	0.0467105	0.172216	0.00218187	0.0296585	12.5932
COPS2_1:COPS5_1	0.0622223	0.145709	0.00387162	0.0212311	4.48379
COPS2_1:COPS5_2	0.0483385	0.148744	0.00233661	0.0221249	8.46881
COPS2_1:COPS6_1	0.0537054	0.211074	0.00288426	0.0445521	14.4466
COPS2_1:COPS6_2	0.0564624	0.408693	0.003188	0.16703	51.3934
COPS2_1:COPS7B_0	0.0427502	0.246144	0.00182758	0.0605867	32.1513
COPS2_1:CUL2_1	0.0812694	0.286211	0.00660471	0.0819165	11.4027
COPS2_1:CUL3_1	0.0768145	0.274788	0.00590046	0.0755083	11.797
COPS2_1:CUL3_2	0.0648894	0.294809	0.00421064	0.0869126	19.6412
COPS2_2:COPS4_1	0.053935	0.366892	0.00290898	0.13461	45.2738
COPS2_2:CUL3_1	0.0993352	0.338907	0.00986749	0.114858	10.64
COPS2_2:GPS1_0	0.0741517	0.342302	0.00549848	0.117171	20.3097
COPS2_3:COPS4_2	0.0556829	0.355055	0.00310059	0.126064	39.6582
COPS2_3:COPS5_1	0.0568773	0.312472	0.00323503	0.0976388	29.1817
COPS2_3:COPS5_2	0.0612271	0.313939	0.00374876	0.0985575	25.2907
COPS2_3:COPS6_1	0.0599258	0.415164	0.00359111	0.172361	46.9966
COPS2_3:COPS7B_0	0.0600116	0.442424	0.00360139	0.195739	53.351
COPS4_1:COPS5_1	0.0780373	0.28471	0.00608982	0.0810598	12.3107
COPS4_1:CUL3_1	0.0539352	0.374993	0.002909	0.14062	47.3395
COPS4_1:GPS1_0	0.0487968	0.320584	0.00238113	0.102774	42.162
COPS4_2:COPS5_1	0.0444841	0.169357	0.00197884	0.0286816	13.4942
COPS4_2:COPS5_2	0.0545634	0.147939	0.00297716	0.021886	6.3513
COPS4_2:COPS6_1	0.0444831	0.230653	0.00197875	0.0532007	25.886
COPS4_2:COPS7B_0	0.0377308	0.273454	0.00142361	0.074777	51.5263
COPS4_2:CUL3_2	0.0284581	0.27611	0.000809861	0.0762366	93.1353
COPS4_2:CUL4B_1	0.0997078	0.449629	0.00994165	0.202166	19.3353
COPS5_1:COPS7B_0	0.050314	0.277329	0.0025315	0.0769114	29.3818
COPS5_1:CUL3_1	0.0666746	0.301578	0.0044455	0.0909492	19.4587
COPS5_1:CUL3_2	0.0592345	0.265182	0.00350872	0.0703214	19.0419
COPS5_2:COPS6_1	0.0592359	0.18362	0.00350889	0.0337164	8.60885
COPS5_2:COPS7B_0	0.0362338	0.205298	0.00131289	0.0421475	31.1029
COPS5_2:CUL3_2	0.0535727	0.26808	0.00287003	0.0718669	24.0404
COPS6_1:COPS7B_0	0.0573435	0.200195	0.00328828	0.0400782	11.1882
COPS6_1:CUL2_1	0.0631285	0.314678	0.00398521	0.0990223	23.8474
COPS6_1:GPS1_0	0.0630754	0.206596	0.00397851	0.0426821	9.72815
COPS6_2:COPS7B_0	0.0649588	0.606979	0.00421964	0.368423	86.3114
CPSF2_1:CPSF4_1	0.0460084	0.129279	0.00211678	0.0167131	6.89553
CPSF2_2:CPSF4_1	0.0409363	0.219562	0.00167578	0.0482076	27.7672
CPSF2_2:CPSF4_2	0.0558115	0.375827	0.00311493	0.141246	44.3448
CPSF2_2:SYMPK_2	0.0768904	0.363877	0.00591213	0.132407	21.3957
CPSF4_2:SYMPK_2	0.108611	0.338707	0.0117963	0.114723	8.72532
CPSF4_2:WDR33_2	0.0706487	0.321439	0.00499124	0.103323	19.7009
CREBBP_2:EP300_1	0.0379207	0.095088	0.00143798	0.00904172	5.28779
CRK_1:SRC_2	0.080724	1.26549	0.00651637	1.60146	244.759
CRMP1_1:DPYSL2_2	0.0837378	0.427516	0.00701201	0.18277	25.0652
CRY2_1:PER2_1	0.0900139	0.457051	0.0081025	0.208896	24.7816
CSTF3_1:PAPOLA_1	0.0882061	0.34911	0.00778032	0.121878	14.6649
CTNNA1_2:CTNNB1_2	0.102679	0.917898	0.010543	0.842537	78.9144
CTR9_1:PAF1_1	0.0237174	0.127099	0.000562515	0.0161541	27.7176
CTR9_1:PAF1_2	0.0350915	0.312064	0.00123141	0.0973838	78.0831
CTR9_1:RNF20_2	0.0753294	0.25602	0.00567451	0.0655463	10.551
CTR9_2:PAF1_1	0.0429813	0.271297	0.00184739	0.0736018	38.841
CTR9_2:PAF1_2	0.0387831	0.199642	0.00150413	0.039857	25.4984
CTSA_1:GLB1_2	0.0923352	0.6014	0.00852579	0.361682	41.4221
CTTN_3:PXN_2	0.144209	0.767208	0.0207963	0.588608	27.3035
CTU1_0:CTU2_1	0.0432217	0.208809	0.00186811	0.0436012	22.3397
CXXC1_1:SETD1A_1	0.0461106	0.148671	0.00212618	0.022103	9.39563
CXXC1_2:SETD1A_2	0.0533923	0.276855	0.00285074	0.0766486	25.8873
CXXC1_2:SETD1A_3	0.0441534	1.1682	0.00194953	1.36469	699.012
CYFIP2_1:NCKAP1L_2	0.0597806	0.216973	0.00357372	0.0470775	12.1732
DAP3_1:MRPS18B_0	0.0792726	0.288939	0.00628414	0.0834855	12.2851
DAP3_1:MRPS2_2	0.0832097	0.27694	0.00692386	0.0766958	10.077
DAP3_1:MRPS23_2	0.0669662	0.290808	0.00448447	0.0845691	17.8582
DAP3_1:MRPS35_1	0.0864593	0.252675	0.00747521	0.0638445	7.54084
DAP3_1:MRPS5_1	0.0730691	0.308178	0.00533909	0.0949739	16.7884
DAP3_1:MRPS5_2	0.0412618	0.238574	0.00170253	0.0569175	32.431
DAP3_1:MRPS6_2	0.0916737	0.322093	0.00840406	0.103744	11.3445
DAP3_1:MRPS7_1	0.0426872	0.263276	0.00182219	0.069314	37.0388
DAP3_1:MRPS9_1	0.0457427	0.284855	0.00209239	0.0811424	37.7797
DAP3_1:MRPS9_2	0.048569	0.244105	0.00235895	0.059587	24.26
DAP3_2:MRPL37_2	0.103487	0.318798	0.0107096	0.101632	8.48983
DAP3_2:MRPL44_2	0.0941106	0.365606	0.00885681	0.133668	14.0921
DAP3_2:MRPL49_1	0.120806	0.446688	0.0145941	0.19953	12.672
DAP3_2:MRPS15_2	0.06191	1.12322	0.00383284	1.26162	328.16
DAP3_2:MRPS18B_0	0.055963	0.400509	0.00313185	0.160407	50.218
DAP3_2:MRPS23_2	0.0551606	0.298977	0.00304269	0.0893874	28.3777
DAP3_2:MRPS25_0	0.0663989	0.453609	0.00440882	0.205762	45.6705
DAP3_2:MRPS26_1	0.0874866	0.357274	0.00765391	0.127645	15.6771
DAP3_2:MRPS31_1	0.0600808	0.202909	0.00360971	0.0411721	10.4059
DAP3_2:MRPS7_1	0.0573143	0.324623	0.00328493	0.10538	31.0797
DAP3_2:MRPS9_2	0.0738403	0.290237	0.0054524	0.0842374	14.4496
DAP3_3:MRPL10_1	0.0680382	0.336705	0.00462919	0.11337	23.4903
DAP3_3:MRPL38_2	0.111788	0.617988	0.0124966	0.381909	29.5611
DAP3_3:MRPS10_2	0.0590571	0.494287	0.00348774	0.244319	69.0509
DAP3_3:MRPS11_0	0.0605485	0.491703	0.00366612	0.241772	64.9475
DAP3_3:MRPS12_0	0.0657068	0.507317	0.00431739	0.257371	58.6126
DAP3_3:MRPS22_1	0.0619668	0.328829	0.00383988	0.108128	27.1592
DAP3_3:MRPS23_1	0.0515781	0.5226	0.0026603	0.273111	101.662
DAP3_3:MRPS23_2	0.0562967	0.340826	0.00316931	0.116163	35.6523
DAP3_3:MRPS31_1	0.0555977	0.365749	0.00309111	0.133772	42.2764
DAP3_3:MRPS34_2	0.0897777	0.286223	0.00806003	0.0819239	9.16422
DAP3_3:MRPS9_1	0.0457162	0.286047	0.00208997	0.0818229	38.1503
DAXX_2:HSPB1_2	0.12326	0.55691	0.0151931	0.310148	19.4137
DCP1A_1:DCP2_1	0.0504749	0.334133	0.00254771	0.111645	42.8217
DCP1B_1:DCP2_2	0.126986	0.418536	0.0161253	0.175172	9.86315
DCP1B_2:EDC3_1	0.0709434	0.205872	0.00503296	0.0423832	7.42112
DCP2_1:XRN1_1	0.0590742	0.177515	0.00348976	0.0315117	8.02976
DCTN5_0:DCTN6_1	0.0853955	0.320027	0.0072924	0.102417	13.0444
DDX20_2:GEMIN2_1	0.0897973	0.245929	0.00806356	0.060481	6.50054
DDX20_2:GEMIN4_1	0.0326427	0.11428	0.00106554	0.01306	11.2567
DDX20_2:GEMIN4_2	0.043723	0.436763	0.0019117	0.190762	98.7863
DDX23_2:SNRNP40_1	0.065083	0.22849	0.0042358	0.0522078	11.3254
DDX24_1:FTSJ3_1	0.103005	0.358337	0.0106101	0.128405	11.1022
DDX39A_1:THOC1_2	0.139127	0.409841	0.0193563	0.16797	7.6778
DDX47_1:WDR3_1	0.115628	0.72041	0.0133699	0.518991	37.8179
DDX47_1:WDR75_3	0.150198	0.727897	0.0225593	0.529835	22.4863
DDX47_2:NOB1_2	0.0564778	0.61753	0.00318974	0.381343	118.553
DDX55_1:DHX37_1	0.0544499	0.161641	0.0029648	0.0261277	7.81264
DDX55_1:DHX37_2	0.0421168	0.174258	0.00177382	0.0303657	16.1188
DDX55_1:DHX37_3	0.0374053	0.225693	0.00139916	0.0509374	35.4058
DDX55_2:DHX37_1	0.0992253	0.454439	0.00984567	0.206515	19.9752
DDX55_2:DHX37_2	0.052895	0.459781	0.00279788	0.211398	74.5565
DDX58_2:TRAF3_4	0.0958747	0.32783	0.00919196	0.107472	10.692
DEPDC5_1:NPRL2_3	0.0565968	0.380326	0.0032032	0.144648	44.1572
DEPDC5_1:WDR59_1	0.0600395	0.322906	0.00360475	0.104269	27.9253
DEPDC5_2:NPRL2_1	0.0737186	0.180125	0.00543444	0.0324451	4.97028
DHX16_1:NCBP1_1	0.202134	0.417357	0.0408581	0.174187	3.26321
DHX16_1:PRPF8_1	0.0536815	0.195329	0.0028817	0.0381535	12.2399
DHX37_1:HEATR1_1	0.0977742	1.17239	0.0095598	1.37451	142.78
DHX37_1:TSR1_2	0.0488293	0.317684	0.0023843	0.100923	41.3283
DHX37_1:TSR1_3	0.0662069	0.495193	0.00438335	0.245216	54.9426
DHX37_2:TSR1_2	0.0568674	0.318221	0.0032339	0.101265	30.3134
DHX38_1:SF3B1_1	0.0599762	0.196585	0.00359715	0.0386456	9.74342
DHX38_2:SF3B1_2	0.056964	0.217675	0.0032449	0.0473824	13.6021
DLGAP5_1:HMMR_1	0.0545642	0.268297	0.00297725	0.0719835	23.1779
DLGAP5_1:KIF20A_1	0.108325	0.307929	0.0117343	0.0948202	7.08059
DLGAP5_2:HMMR_1	0.0496759	0.179031	0.00246769	0.0320519	11.9886
DLGAP5_2:HMMR_2	0.0404302	0.143712	0.0016346	0.0206533	11.6351
DMAP1_1:EP400_1	0.039779	0.182552	0.00158237	0.0333251	20.0602
DMAP1_1:ING3_1	0.0362495	0.293453	0.00131403	0.0861147	64.5349
DMAP1_1:KAT5_1	0.035244	0.230929	0.00124214	0.0533281	41.9325
DMAP1_2:EP400_3	0.0517673	0.435541	0.00267985	0.189696	69.786
DMAP1_2:KAT5_1	0.0460681	0.172614	0.00212227	0.0297955	13.0394
DMAP1_2:KAT5_2	0.054905	0.289632	0.00301456	0.0838867	26.8272
DNA2_1:TOPBP1_1	0.0941258	0.428694	0.00885967	0.183778	19.7433
DNA2_2:TOPBP1_1	0.0542085	0.86757	0.00293856	0.752679	255.138
DNA2_2:TOPBP1_2	0.0770757	0.985914	0.00594066	0.972027	162.623
DNA2_2:TOPBP1_3	0.0813671	0.648786	0.00662061	0.420924	62.5778
DNA2_2:WRN_2	0.0961455	1.062	0.00924396	1.12784	121.009
DPF1_0:SMARCC2_1	0.0653149	0.381084	0.00426604	0.145225	33.0422
DPH1_1:DPH2_1	0.0379981	0.177896	0.00144385	0.0316471	20.9185
DSCC1_1:WDHD1_1	0.0868401	0.286062	0.0075412	0.0818314	9.85124
DSCC1_2:WDHD1_1	0.0998115	0.310872	0.00996234	0.0966417	8.70071
DSN1_1:NSL1_1	0.0200415	0.141892	0.000401662	0.0201332	49.1248
DSN1_2:NSL1_1	0.0600045	0.289346	0.00360054	0.0837211	22.2524
DTNBP1_2:SNAPIN_1	0.0563693	0.480047	0.00317749	0.230445	71.5241
DYNC1H1_1:DYNC1LI2_1	0.0441199	0.251231	0.00194656	0.063117	31.4248
DYNC1H1_1:NUDC_1	0.0556721	0.313536	0.00309939	0.0983046	30.7174
DYNC1H1_2:DYNC1LI1_1	0.0469443	0.134808	0.00220377	0.0181733	7.24648
DYNC1H1_2:DYNC1LI1_2	0.0644816	0.145437	0.00415787	0.0211519	4.08719
DYNC1H1_2:DYNC1LI2_1	0.0336132	0.297685	0.00112984	0.0886166	77.4326
DYNC1H1_2:NUDC_1	0.0724008	0.256075	0.00524188	0.0655746	11.5097
DYNC1H1_3:DYNC1LI1_1	0.0737572	0.346717	0.00544013	0.120213	21.0975
DYNC1H1_3:DYNC1LI1_2	0.0667984	0.329809	0.00446202	0.108774	23.3777
DYNC1H1_3:DYNC1LI2_1	0.0533748	0.419839	0.00284887	0.176265	60.8719
DYNC1LI1_1:DYNC1LI2_1	0.0403504	0.244932	0.00162816	0.0599915	35.8463
DYNC1LI1_2:DYNC1LI2_1	0.0548249	0.239733	0.00300577	0.057472	18.1206
E2F3_1:TFDP1_2	0.0680521	0.325465	0.00463109	0.105928	21.8731
E2F4_1:RBL2_1	0.0654164	0.316206	0.0042793	0.0999864	22.3651
E2F6_0:MGA_2	0.169906	0.620923	0.0288679	0.385545	12.3555
EBNA1BP2_3:RPF2_1	0.101931	0.406187	0.01039	0.164988	14.8794
EDC3_2:EDC4_2	0.0989217	0.305381	0.00978551	0.0932573	8.53014
EEF1B2_1:EEF1G_1	0.0440442	0.125383	0.00193989	0.0157209	7.10403
EEF1B2_2:EEF1G_1	0.0609489	0.566465	0.00371477	0.320882	85.3802
EIF2AK2_2:MAP3K7_1	0.0425915	0.335546	0.00181403	0.112591	61.0666
EIF2AK2_2:MAP3K7_2	0.104745	0.443333	0.0109716	0.196544	16.914
EIF2B3_1:EIF2B4_1	0.0666918	0.216978	0.0044478	0.0470793	9.58485
EIF2B3_1:EIF2B5_1	0.0463326	0.291344	0.00214671	0.0848815	38.5402
EIF2B3_1:EIF2B5_2	0.079465	0.200697	0.00631468	0.0402794	5.37868
EIF2B3_2:EIF2B5_1	0.0403933	0.263129	0.00163161	0.0692368	41.4345
EIF2B4_1:EIF2B5_2	0.0655423	0.224069	0.00429579	0.050207	10.6875
EIF3A_1:EIF3B_1	0.0506917	0.118767	0.00256965	0.0141055	4.48927
EIF3A_1:EIF3B_2	0.0528977	0.286389	0.00279817	0.0820185	28.3115
EIF3A_1:EIF3D_1	0.052493	0.275649	0.00275552	0.0759825	26.5747
EIF3A_1:EIF3F_1	0.0467234	0.203917	0.00218307	0.0415823	18.0476
EIF3A_1:EIF3F_2	0.0640164	0.900779	0.0040981	0.811403	196.995
EIF3A_1:EIF3I_1	0.0352559	0.159645	0.00124298	0.0254865	19.5044
EIF3A_1:EIF3I_2	0.0496196	0.93209	0.0024621	0.868792	351.866
EIF3A_1:EIF3M_1	0.0463518	0.169387	0.00214849	0.0286921	12.3545
EIF3A_2:EIF3B_1	0.0359728	0.467501	0.00129404	0.218557	167.894
EIF3A_2:EIF3B_2	0.0474649	0.316161	0.00225292	0.0999579	43.3681
EIF3A_2:EIF3F_1	0.0522861	0.493594	0.00273384	0.243635	88.1183
EIF3A_2:EIF3F_2	0.0704879	0.394664	0.00496855	0.15576	30.3491
EIF3A_2:EIF3I_1	0.0566742	0.528601	0.00321197	0.279418	85.993
EIF3A_2:EIF3I_2	0.0668661	0.284301	0.00447108	0.080827	17.0777
EIF3A_2:EIF3M_2	0.0698621	0.183165	0.00488071	0.0335496	5.87392
EIF3B_1:EIF3F_1	0.0479945	0.14784	0.00230348	0.0218566	8.48855
EIF3B_1:EIF3F_2	0.04561	0.850248	0.00208027	0.722922	346.513
EIF3B_1:EIF3H_1	0.0461287	0.166202	0.00212785	0.0276232	11.9817
EIF3B_1:EIF3I_1	0.0369133	0.198735	0.00136259	0.0394955	27.9855
EIF3B_1:EIF3I_2	0.0685452	0.818126	0.00469845	0.669331	141.458
EIF3B_1:EIF3M_1	0.0474817	0.137197	0.00225451	0.0188231	7.34911
EIF3B_1:EIF3M_2	0.04752	0.478409	0.00225815	0.228875	100.355
EIF3B_2:EIF3E_1	0.0959911	0.283334	0.00921429	0.0802779	7.71233
EIF3B_2:EIF3F_1	0.0733067	0.304833	0.00537387	0.0929233	16.2917
EIF3B_2:EIF3F_2	0.0438547	0.684909	0.00192324	0.4691	242.912
EIF3B_2:EIF3H_1	0.048043	0.181531	0.00230813	0.0329536	13.2771
EIF3B_2:EIF3I_2	0.0613003	0.658893	0.00375772	0.43414	114.533
EIF3B_2:EIF3M_1	0.055012	0.228361	0.00302632	0.0521488	16.2317
EIF3D_1:EIF3E_1	0.0632137	0.256118	0.00399597	0.0655964	15.4156
EIF3D_1:EIF3E_2	0.0251956	0.13013	0.000634818	0.0169339	25.6752
EIF3D_1:EIF3E_3	0.0443121	0.613188	0.00196357	0.375999	190.488
EIF3D_2:EIF3E_1	0.0741665	0.417196	0.00550067	0.174053	30.6421
EIF3D_2:EIF3I_2	0.069567	0.337662	0.00483957	0.114015	22.559
EIF3D_2:EIF3M_2	0.0859459	0.315439	0.00738669	0.099502	12.4704
EIF3E_1:EIF3I_2	0.0688594	0.800645	0.00474162	0.641033	134.193
EIF3E_2:EIF3F_1	0.0723873	0.269966	0.00523992	0.0728817	12.9089
EIF3F_1:EIF3H_1	0.0467068	0.172998	0.00218152	0.0299284	12.7191
EIF3F_1:EIF3I_1	0.0495216	0.154447	0.00245239	0.0238539	8.7268
EIF3F_1:EIF3I_2	0.086487	0.68319	0.00747999	0.466748	61.3995
EIF3F_1:EIF3M_1	0.0502602	0.19906	0.00252609	0.0396249	14.6863
EIF3F_2:EIF3H_1	0.0558645	0.810409	0.00312084	0.656763	209.445
EIF3F_2:EIF3I_1	0.0390264	0.902861	0.00152306	0.815157	534.209
EIF3F_2:EIF3I_2	0.0502363	0.338506	0.00252369	0.114586	44.4043
EIF3F_2:EIF3M_1	0.0531641	0.922935	0.00282643	0.851809	300.373
EIF3G_2:EIF3H_1	0.0895451	0.302114	0.00801832	0.0912732	10.3831
EIF3H_1:EIF3I_1	0.0549209	0.226433	0.00301631	0.0512718	15.9982
EIF3H_1:EIF3I_2	0.0476708	0.742751	0.0022725	0.551679	241.763
EIF3H_1:EIF3M_1	0.0419971	0.132805	0.00176376	0.0176371	8.9997
EIF3I_1:EIF3M_1	0.0420313	0.229929	0.00176663	0.0528676	28.9256
EIF3I_1:EIF3M_2	0.0355354	0.524424	0.00126277	0.27502	216.792
EIF3I_2:EIF3M_1	0.0499656	0.765771	0.00249657	0.586405	233.885
EIF3I_2:EIF3M_2	0.0520684	0.270886	0.00271112	0.073379	26.066
EIF4A1_1:EIF5B_2	0.0463814	0.314046	0.00215123	0.0986249	44.8458
EIF4A1_1:PDCD4_1	0.0470577	0.292178	0.00221443	0.0853682	37.5509
EIF4A1_1:RPL3_1	0.28191	0.546912	0.0794733	0.299112	2.76368
EIF4A1_1:RPL6_2	0.307117	0.766152	0.0943208	0.58699	5.22333
EIF4A1_1:RPL8_2	0.339208	0.594718	0.115062	0.353689	2.07389
EIF5B_1:RPLP0_2	0.1546	0.424414	0.0239011	0.180128	6.53637
EIF5B_2:RPL23A_1	0.186691	0.531063	0.0348537	0.282028	7.09175
EIF5B_2:RPL3_1	0.240902	0.685654	0.0580336	0.470122	7.10085
EIF5B_2:RPS15_2	0.0765185	0.395296	0.00585508	0.156259	25.6878
ELAVL1_1:HNRNPR_2	0.0773343	0.224137	0.0059806	0.0502375	7.40008
ELMO1_2:RHOG_1	0.114809	0.57708	0.0131811	0.333022	24.265
EP400_1:KAT5_1	0.0435227	0.226835	0.00189423	0.0514543	26.1637
EP400_2:VPS72_1	0.0526134	0.293615	0.00276817	0.0862096	30.1432
EP400_3:KAT5_1	0.0236207	0.456635	0.000557937	0.208515	372.726
EPC1_1:ING3_1	0.0494255	0.238532	0.00244288	0.0568975	22.2911
EPC1_1:ING3_2	0.0498093	0.418829	0.00248097	0.175418	69.7053
EPC1_3:ING3_1	0.0803673	0.338603	0.0064589	0.114652	16.751
EPS15_1:FCHO2_1	0.0576549	0.521192	0.00332409	0.271641	80.7189
ERCC1_1:MSH2_1	0.0961742	0.427554	0.00924947	0.182802	18.7635
ERCC1_1:MSH2_3	0.0484083	0.397947	0.00234336	0.158362	66.5789
ERCC1_2:ERCC2_3	0.116493	0.303423	0.0135706	0.0920656	5.78418
ERCC1_2:XPA_2	0.0871456	0.295485	0.00759436	0.0873116	10.4969
ERCC2_1:GTF2E1_2	0.0773869	0.206725	0.00598873	0.0427351	6.13592
ERCC2_1:GTF2E2_0	0.060979	0.152297	0.00371844	0.0231943	5.23765
ERCC2_1:MMS19_1	0.0772549	0.202702	0.00596832	0.0410882	5.88437
ERCC2_1:XPA_1	0.110691	0.292736	0.0122525	0.0856941	5.99404
ERCC2_1:XPA_2	0.130372	0.387218	0.0169969	0.149938	7.82149
ERCC2_1:XRCC1_1	0.0602666	0.3087	0.00363206	0.0952958	25.2374
ERCC2_2:ERCC4_1	0.0794758	0.302143	0.0063164	0.0912904	13.4529
ERCC2_2:GTF2E2_0	0.0793492	0.390731	0.00629629	0.15267	23.2477
ERCC2_3:GTF2B_2	0.0630104	0.226772	0.00397031	0.0514258	11.9526
ERCC2_3:GTF2E1_2	0.0498066	0.174631	0.0024807	0.0304959	11.2933
ERCC2_3:GTF2E2_0	0.0526513	0.177344	0.00277216	0.0314509	10.3453
ERCC2_3:GTF2H1_1	0.0814248	0.286397	0.00663	0.0820233	11.3715
ERCC2_3:MMS19_1	0.0436863	0.188681	0.0019085	0.0356005	17.6537
ERCC2_3:XPA_2	0.0689408	0.381783	0.00475283	0.145758	29.6676
ERCC2_3:XRCC1_1	0.0859152	0.32217	0.00738142	0.103793	13.0614
ERCC3_2:GTF2H1_3	0.0708181	0.36828	0.0050152	0.13563	26.0438
ERCC3_2:GTF2H4_1	0.038012	0.212778	0.00144492	0.0452747	30.3338
ERCC3_2:GTF2H4_2	0.0527656	0.65073	0.0027842	0.42345	151.09
ERCC3_3:GTF2H1_1	0.0323754	0.236512	0.00104817	0.0559381	52.3674
ERCC3_3:GTF2H1_2	0.089243	0.425377	0.00796431	0.180945	21.7195
ERCC3_3:GTF2H1_3	0.064542	0.364431	0.00416567	0.13281	30.8821
ERCC3_3:GTF2H4_1	0.0415287	0.138931	0.00172463	0.0193017	10.1918
ERCC3_3:GTF2H4_2	0.0497162	0.637053	0.0024717	0.405837	163.193
ERCC4_1:MSH2_3	0.093597	0.243944	0.0087604	0.0595087	5.79292
ESCO1_2:PDS5B_1	0.214532	0.668631	0.0460239	0.447067	8.7138
ESPL1_2:PDS5B_1	0.0635412	0.453706	0.00403748	0.205849	49.9845
ESPL1_4:PDS5A_2	0.0763584	0.469866	0.00583061	0.220774	36.8646
EXOC1_1:EXOC2_1	0.0290228	0.171897	0.000842321	0.0295485	34.0798
EXOC1_1:EXOC3_1	0.0318726	0.127777	0.00101586	0.0163269	15.0719
EXOC1_1:EXOC4_1	0.0427908	0.105106	0.00183105	0.0110473	5.03332
EXOC1_1:EXOC4_2	0.051406	0.452921	0.00264258	0.205138	76.6278
EXOC1_1:EXOC6_1	0.0401713	0.200014	0.00161374	0.0400057	23.7908
EXOC1_1:EXOC6_3	0.0468303	0.201414	0.00219308	0.0405676	17.498
EXOC1_1:EXOC7_1	0.029807	0.131946	0.000888459	0.0174098	18.5955
EXOC1_1:EXOC8_2	0.0291385	0.19894	0.000849055	0.039577	45.613
EXOC1_2:EXOC2_2	0.0429395	0.280972	0.0018438	0.0789452	41.8165
EXOC1_2:EXOC2_3	0.0681464	0.482382	0.00464393	0.232692	49.1068
EXOC1_2:EXOC3_2	0.0291547	0.513171	0.000849999	0.263344	308.817
EXOC1_2:EXOC4_3	0.0534246	0.22584	0.00285418	0.0510035	16.8697
EXOC1_2:EXOC6_2	0.0427629	0.254879	0.00182866	0.0649632	34.525
EXOC1_2:EXOC7_2	0.0453563	0.256992	0.00205719	0.0660449	31.1044
EXOC1_2:EXOC8_1	0.0556534	0.261315	0.0030973	0.0682854	21.0468
EXOC2_1:EXOC3_1	0.0315535	0.121321	0.000995622	0.0147188	13.7835
EXOC2_1:EXOC4_1	0.0272981	0.143273	0.000745189	0.020527	26.5461
EXOC2_1:EXOC4_2	0.0484734	0.54596	0.00234967	0.298072	125.857
EXOC2_1:EXOC4_3	0.0419928	0.285323	0.0017634	0.081409	45.166
EXOC2_1:EXOC6_1	0.0307518	0.205078	0.000945674	0.0420568	43.4728
EXOC2_1:EXOC6_3	0.0645908	0.206345	0.00417197	0.0425783	9.2058
EXOC2_1:EXOC7_1	0.0317391	0.120762	0.00100737	0.0145835	13.4768
EXOC2_1:EXOC8_1	0.0622883	0.434351	0.00387984	0.188661	47.626
EXOC2_1:EXOC8_2	0.0361777	0.124162	0.00130882	0.0154162	10.7787
EXOC2_2:EXOC3_2	0.0487323	0.614535	0.00237484	0.377653	158.023
EXOC2_2:EXOC4_2	0.0672906	0.602277	0.00452802	0.362738	79.1096
EXOC2_2:EXOC4_3	0.0674664	0.36251	0.00455172	0.131414	27.8712
EXOC2_2:EXOC6_2	0.042912	0.339716	0.00184144	0.115407	61.6721
EXOC2_2:EXOC7_2	0.0472449	0.444619	0.00223208	0.197686	87.566
EXOC2_2:EXOC8_1	0.0530165	0.37228	0.00281075	0.138592	48.308
EXOC2_3:EXOC3_2	0.0806843	0.233959	0.00650995	0.0547368	7.40818
EXOC2_3:EXOC4_2	0.0419186	0.324805	0.00175717	0.105498	59.0389
EXOC2_3:EXOC4_3	0.0241318	0.724677	0.000582343	0.525157	900.8
EXOC2_3:EXOC6_1	0.065746	0.770988	0.00432254	0.594423	136.517
EXOC2_3:EXOC6_2	0.0903675	0.722669	0.00816628	0.52225	62.952
EXOC2_3:EXOC7_1	0.0595656	0.770486	0.00354806	0.593648	166.316
EXOC2_3:EXOC7_2	0.0551922	0.362161	0.00304618	0.131161	42.0574
EXOC2_3:EXOC8_1	0.0372233	0.342378	0.00138557	0.117223	83.6026
EXOC2_3:EXOC8_2	0.0424411	0.756805	0.00180124	0.572754	316.977
EXOC3_1:EXOC4_1	0.022686	0.108907	0.000514656	0.0118608	22.046
EXOC3_1:EXOC4_2	0.0419457	0.520809	0.00175944	0.271242	153.164
EXOC3_1:EXOC4_3	0.0449562	0.251183	0.00202106	0.0630929	30.2177
EXOC3_1:EXOC6_1	0.0401978	0.194356	0.00161587	0.0377743	22.3771
EXOC3_1:EXOC6_3	0.0309268	0.213695	0.000956468	0.0456656	46.744
EXOC3_1:EXOC7_1	0.0365319	0.117878	0.00133458	0.0138952	9.4117
EXOC3_1:EXOC8_2	0.0514356	0.132901	0.00264563	0.0176627	5.67618
EXOC3_2:EXOC4_2	0.0283305	0.29772	0.000802615	0.0886369	109.435
EXOC3_2:EXOC4_3	0.0433714	0.575709	0.00188108	0.331441	175.198
EXOC3_2:EXOC6_1	0.0493911	0.673705	0.00243948	0.453878	185.055
EXOC3_2:EXOC6_2	0.0367336	0.614779	0.00134936	0.377954	279.098
EXOC3_2:EXOC6B_2	0.0791548	0.268381	0.00626547	0.0720284	10.4961
EXOC3_2:EXOC7_2	0.0558764	0.278964	0.00312218	0.0778212	23.9253
EXOC3_2:EXOC8_1	0.0618773	0.255722	0.0038288	0.0653937	16.0794
EXOC4_1:EXOC6_1	0.0402364	0.235285	0.00161897	0.055359	33.194
EXOC4_1:EXOC6_2	0.10957	0.429867	0.0120055	0.184786	14.3917
EXOC4_1:EXOC6_3	0.0376726	0.216232	0.00141923	0.0467562	31.9448
EXOC4_1:EXOC7_1	0.0554898	0.148917	0.00307912	0.0221762	6.20214
EXOC4_1:EXOC8_2	0.0282712	0.167815	0.000799261	0.0281619	34.2349
EXOC4_2:EXOC6_1	0.0474202	0.609378	0.00224867	0.371342	164.138
EXOC4_2:EXOC6_2	0.0567355	0.574816	0.00321892	0.330414	101.648
EXOC4_2:EXOC7_1	0.0339019	0.609895	0.00114934	0.371971	322.639
EXOC4_2:EXOC8_1	0.0508064	0.264191	0.00258129	0.0697971	26.0397
EXOC4_2:EXOC8_2	0.0318552	0.592798	0.00101475	0.351409	345.3
EXOC4_3:EXOC6_1	0.0307292	0.279316	0.000944286	0.0780172	81.6203
EXOC4_3:EXOC6_2	0.0574009	0.356343	0.00329486	0.12698	37.5389
EXOC4_3:EXOC6_3	0.0377651	0.2333	0.00142621	0.0544288	37.1634
EXOC4_3:EXOC7_1	0.0531102	0.244124	0.00282069	0.0595965	20.1284
EXOC4_3:EXOC7_2	0.0523694	0.398607	0.00274255	0.158887	56.9342
EXOC4_3:EXOC8_1	0.0431941	0.35479	0.00186573	0.125876	66.4673
EXOC4_3:EXOC8_2	0.036494	0.235839	0.00133181	0.05562	40.7626
EXOC6_1:EXOC7_1	0.0321976	0.141608	0.00103669	0.0200529	18.3433
EXOC6_1:EXOC8_1	0.0372511	0.445603	0.00138765	0.198562	142.092
EXOC6_1:EXOC8_2	0.0394128	0.106654	0.00155337	0.0113751	6.32284
EXOC6_2:EXOC7_1	0.0606306	0.396184	0.00367607	0.156962	41.6982
EXOC6_2:EXOC7_2	0.0491094	0.329773	0.00241174	0.108751	44.0922
EXOC6_2:EXOC8_1	0.052979	0.407401	0.00280677	0.165975	58.1339
EXOC6_3:EXOC8_2	0.0461605	0.141465	0.00213079	0.0200123	8.39197
EXOC6B_2:EXOC8_2	0.0527317	0.38957	0.00278064	0.151765	53.5792
EXOC7_1:EXOC8_2	0.0223673	0.134548	0.000500296	0.0181033	35.1851
EXOC7_2:EXOC8_1	0.0406394	0.186425	0.00165156	0.0347542	20.0432
EZH2_1:SUZ12_2	0.0611573	0.286152	0.00374021	0.0818828	20.8926
EZH2_2:KDM1A_1	0.0649392	0.331583	0.0042171	0.109948	25.0718
EZH2_2:RING1_1	0.0754982	0.383804	0.00569998	0.147306	24.8432
EZH2_2:SUZ12_1	0.0466137	0.194047	0.00217283	0.0376544	16.3296
EZH2_2:SUZ12_2	0.0392938	0.149126	0.001544	0.0222385	13.4032
EZH2_3:KDM1A_2	0.0887611	0.280907	0.00787854	0.0789085	9.01563
EZH2_3:SUZ12_1	0.0487454	0.303067	0.00237612	0.0918495	37.6553
FAM160A2_2:HOOK3_1	0.105724	0.52435	0.0111775	0.274943	23.598
FAM160A2_2:HOOK3_2	0.0830428	0.497007	0.00689611	0.247016	34.8197
FANCA_1:FANCG_1	0.0423523	0.528923	0.00179372	0.27976	154.966
FANCA_1:FANCG_2	0.0583952	0.302444	0.00341	0.0914724	25.8248
FANCA_2:FANCG_1	0.0444873	0.450403	0.00197912	0.202862	101.502
FANCA_2:FANCG_2	0.0663263	0.324554	0.00439918	0.105335	22.9443
FANCA_2:FANCL_2	0.0523338	0.363515	0.00273882	0.132143	47.2481
FANCC_0:FANCD2_2	0.129469	0.447091	0.0167622	0.19989	10.9251
FANCC_0:FANCG_2	0.094919	0.228977	0.00900961	0.0524304	4.81938
FANCD2_2:SLX4_2	0.155042	0.434609	0.0240379	0.188885	6.8578
FANCD2_2:USP1_2	0.103428	0.293989	0.0106973	0.0864298	7.07962
FANCG_1:FANCL_2	0.0657699	0.486499	0.00432569	0.236681	53.7152
FANCI_1:FANCL_2	0.0539471	0.397339	0.00291029	0.157878	53.2484
FCF1_0:RRP7A_1	0.0957364	0.350945	0.00916545	0.123162	12.4377
FCF1_0:RRP7A_2	0.117212	0.50726	0.0137386	0.257312	17.7292
FEN1_1:PRIM1_1	0.0612106	0.217487	0.00374674	0.0473005	11.6244
FEN1_2:PRIM1_2	0.0750725	0.54591	0.00563589	0.298017	51.8785
FIG4_3:PIKFYVE_1	0.0661076	0.307195	0.00437021	0.0943686	20.5936
FNBP1_1:ITSN1_1	0.0712888	0.442662	0.00508209	0.19595	37.5569
FTSJ3_1:IMP3_2	0.11412	0.451575	0.0130233	0.20392	14.6581
FTSJ3_1:NOC4L_3	0.112864	0.671911	0.0127384	0.451465	34.4413
FZR1_1:MAD2L1_0	0.0642191	0.356222	0.00412409	0.126894	29.769
GART_1:PFAS_1	0.0483693	0.428595	0.00233959	0.183693	77.5152
GATAD2A_2:GATAD2B_1	0.0479061	0.145358	0.00229499	0.021129	8.20658
GATAD2A_2:MTA3_2	0.0770105	0.346361	0.00593062	0.119966	19.2283
GATAD2A_3:GATAD2B_2	0.0392313	0.223939	0.00153909	0.0501486	31.5833
GATAD2A_4:MTA3_2	0.131644	0.360944	0.0173301	0.13028	6.5176
GCC1_1:GOLGA4_2	0.10511	0.259185	0.0110481	0.0671769	5.0804
GCC2_1:GOLGA4_1	0.0496702	0.25014	0.00246713	0.0625699	24.3615
GCC2_1:GOLGA4_2	0.0291712	0.145343	0.000850958	0.0211246	23.8245
GCC2_2:GOLGA4_1	0.0284961	0.18971	0.000812029	0.03599	43.3211
GCC2_3:GOLGA4_1	0.0552133	0.450362	0.00304851	0.202826	65.533
GEMIN2_1:GEMIN4_1	0.0555155	0.317557	0.00308197	0.100843	31.7202
GFM1_1:MRPL11_2	0.101005	0.509906	0.010202	0.260004	24.4856
GFM1_2:MRPS2_2	0.105124	0.336077	0.011051	0.112948	9.22063
GFM1_2:MRPS5_1	0.127113	0.432377	0.0161577	0.18695	10.5703
GFM1_2:MRPS5_2	0.0896246	0.465676	0.00803257	0.216855	25.9969
GFM1_2:MRPS9_1	0.0955824	0.390311	0.009136	0.152343	15.675
GFM1_2:MRPS9_2	0.0750479	0.416686	0.00563219	0.173627	29.8276
GGA1_2:RABGEF1_1	0.0797269	0.238129	0.00635637	0.0567052	7.921
GGA1_2:RABGEF1_2	0.117228	0.226884	0.0137425	0.0514762	2.74577
GID8_0:RMND5A_0	0.0670033	0.189507	0.00448944	0.035913	6.99945
GINS1_1:GINS3_1	0.0638223	0.3794	0.00407328	0.143944	34.3387
GINS1_1:GINS4_1	0.0566848	0.353364	0.00321317	0.124866	37.8606
GINS1_1:GINS4_2	0.105747	0.30664	0.0111824	0.0940282	7.40858
GINS1_2:GINS2_1	0.0579245	0.184624	0.00335525	0.034086	9.15901
GINS1_2:GINS3_1	0.0439586	0.160995	0.00193236	0.0259194	12.4133
GINS1_2:GINS4_1	0.0372201	0.238863	0.00138534	0.0570555	40.1854
GINS2_1:GINS3_1	0.0474129	0.201708	0.00224799	0.0406861	17.0989
GINS2_1:GINS4_1	0.0542662	0.321457	0.00294482	0.103335	34.0904
GINS3_1:GINS4_1	0.0331607	0.2503	0.00109963	0.0626499	55.9735
GNA11_2:GNB4_1	0.156457	0.690918	0.0244789	0.477367	18.5012
GNAI1_2:GNAI2_1	0.0649757	0.672521	0.00422185	0.452285	106.13
GNAI2_1:GNAI3_2	0.0718796	0.290527	0.00516668	0.0844061	15.3366
GNL2_1:PES1_2	0.169154	0.505702	0.028613	0.255735	7.93772
GNL3_2:GTPBP4_1	0.0687005	0.52243	0.00471976	0.272933	56.8279
GPS2_1:NCOR1_1	0.0621509	0.242182	0.00386274	0.0586521	14.1841
GPS2_1:NCOR2_1	0.056828	0.19672	0.00322942	0.0386989	10.9832
GPX1_1:GSR_1	0.124343	0.787669	0.0154611	0.620423	39.1279
GPX1_1:SOD1_1	0.0755304	0.983696	0.00570484	0.967657	168.62
GPX1_2:GSR_2	0.127477	0.868299	0.0162503	0.753943	45.3955
GPX1_2:SOD1_1	0.175613	1.39343	0.0308398	1.94166	61.9593
GTF2B_1:GTF2H1_3	0.116196	0.47186	0.0135016	0.222652	15.4908
GTF2B_2:GTF2E1_2	0.0395169	0.142798	0.00156159	0.0203913	12.0581
GTF2B_2:GTF2E2_0	0.0488189	0.107404	0.00238328	0.0115357	3.84026
GTF2E1_2:GTF2E2_0	0.0259593	0.0981608	0.000673883	0.00963555	13.2985
GTF2E2_0:GTF2H1_1	0.0488151	0.221966	0.00238291	0.0492688	19.6758
GTF2F1_1:TCEA1_1	0.0553007	0.258375	0.00305817	0.0667575	20.8293
GTF2H1_1:GTF2H4_1	0.0684235	0.239069	0.00468178	0.0571539	11.2077
GTF2H1_2:XPA_1	0.0623282	0.313705	0.00388481	0.098411	24.3323
GTF2H1_3:GTF2H4_1	0.0921736	0.328161	0.00849598	0.10769	11.6754
GTF2H1_3:GTF2H4_2	0.0685044	0.535741	0.00469286	0.287018	60.1607
GTF3C1_1:GTF3C2_1	0.0537799	0.206214	0.00289228	0.0425241	13.7026
GTF3C1_1:GTF3C3_2	0.0868931	0.308103	0.0075504	0.0949275	11.5725
GTF3C1_2:GTF3C3_1	0.0314	0.103177	0.000985962	0.0106455	9.79706
GTF3C1_3:GTF3C3_1	0.042967	0.500614	0.00184617	0.250614	134.748
GTF3C1_3:GTF3C3_2	0.0742046	0.452999	0.00550632	0.205208	36.2678
GTF3C1_4:GTF3C3_1	0.0572215	0.696247	0.0032743	0.48476	147.05
GTF3C1_4:GTF3C3_2	0.0383653	0.616984	0.00147189	0.380669	257.626
GTF3C2_1:GTF3C3_2	0.0679799	0.309129	0.00462126	0.0955608	19.6785
GTF3C4_2:POLR3F_2	0.0856667	0.557289	0.00733879	0.310571	41.3191
HADHA_1:HADHB_1	0.0346154	0.390782	0.00119823	0.15271	126.447
HADHA_1:HADHB_2	0.0362234	0.185445	0.00131213	0.0343897	25.209
HADHA_2:HADHB_1	0.0604325	0.218065	0.00365208	0.0475523	12.0206
HADHA_2:HADHB_2	0.0521618	0.156215	0.00272086	0.0244032	7.96894
HAT1_1:NASP_3	0.0606168	0.404072	0.0036744	0.163274	43.4356
HAUS1_1:HAUS4_1	0.0399683	0.192727	0.00159746	0.0371438	22.2517
HAUS1_1:HAUS8_1	0.0629609	0.19635	0.00396408	0.0385534	8.72568
HAUS1_1:HAUS8_2	0.0637927	0.303673	0.00406951	0.0922171	21.6605
HAUS1_2:HAUS2_2	0.048041	0.241552	0.00230794	0.0583475	24.2812
HAUS1_2:HAUS3_1	0.0576126	0.185142	0.00331922	0.0342775	9.32698
HAUS1_2:HAUS3_2	0.0512441	0.395884	0.00262596	0.156724	58.6825
HAUS1_2:HAUS4_1	0.0441929	0.14665	0.00195302	0.0215064	10.0119
HAUS1_2:HAUS6_2	0.0530804	0.152928	0.00281752	0.0233869	7.3005
HAUS1_2:HAUS7_1	0.0488148	0.142854	0.00238288	0.0204073	7.56414
HAUS1_2:HAUS7_2	0.0588796	0.551824	0.0034668	0.304509	86.8357
HAUS1_2:HAUS8_1	0.0414905	0.143075	0.00172147	0.0204706	10.8914
HAUS2_1:HAUS3_1	0.0385235	0.140268	0.00148406	0.0196752	12.2577
HAUS2_1:HAUS4_1	0.0701206	0.211844	0.00491689	0.0448779	8.12728
HAUS2_1:HAUS6_2	0.0283979	0.141842	0.000806442	0.0201192	23.9481
HAUS2_1:HAUS7_1	0.0365263	0.167561	0.00133417	0.0280768	20.0444
HAUS2_1:HAUS8_1	0.0303217	0.211847	0.000919405	0.0448792	47.8133
HAUS2_2:HAUS3_1	0.040773	0.191707	0.00166244	0.0367516	21.107
HAUS2_2:HAUS4_1	0.0496382	0.159937	0.00246395	0.0255798	9.38164
HAUS2_2:HAUS6_2	0.050423	0.207638	0.00254248	0.0431136	15.9573
HAUS2_2:HAUS7_1	0.0457156	0.213921	0.00208992	0.0457623	20.8967
HAUS2_2:HAUS8_1	0.0486909	0.143687	0.0023708	0.0206459	7.70841
HAUS3_1:HAUS4_1	0.0636	0.175786	0.00404496	0.0309008	6.63933
HAUS3_1:HAUS6_2	0.0328043	0.13072	0.00107612	0.0170876	14.8789
HAUS3_2:HAUS6_1	0.0754883	0.438087	0.00569848	0.19192	32.6792
HAUS4_1:HAUS6_2	0.0574345	0.167547	0.00329873	0.028072	7.50995
HAUS6_1:HAUS8_2	0.0638511	0.309044	0.00407697	0.0955084	22.4263
HAUS6_2:HAUS7_1	0.0188945	0.105829	0.000357002	0.0111998	30.3719
HAUS6_2:HAUS7_2	0.0326645	0.627645	0.00106697	0.393939	368.212
HAUS6_2:HAUS8_1	0.0371251	0.133419	0.00137827	0.0178005	11.9151
HDAC1_1:MTA1_2	0.065315	0.192883	0.00426605	0.0372038	7.72091
HDAC1_1:MTA2_1	0.0547813	0.234414	0.00300099	0.05495	17.3106
HDAC3_1:NCOR2_1	0.139436	0.296686	0.0194425	0.0880224	3.52731
HDAC3_2:NCOR1_1	0.0498095	0.175904	0.00248098	0.0309424	11.4718
HDAC3_2:NCOR2_1	0.0454617	0.149925	0.00206677	0.0224775	9.87571
HEATR1_1:NOC4L_3	0.167326	1.05315	0.0279981	1.10913	38.6143
HEATR1_1:RBM28_2	0.1412	1.42157	0.0199376	2.02085	100.359
HEATR1_1:UTP18_2	0.0748675	0.71674	0.00560515	0.513717	90.6509
HEATR1_2:MYBBP1A_2	0.0959955	0.580065	0.00921513	0.336475	35.5133
HEATR1_2:NGDN_2	0.0683476	0.56525	0.00467139	0.319508	67.3967
HEATR1_2:RBM28_2	0.142923	0.522481	0.020427	0.272987	12.364
HEATR1_3:MYBBP1A_2	0.116574	0.476449	0.0135895	0.227003	15.7044
HNRNPA0_2:HNRNPR_2	0.129075	0.531304	0.0166603	0.282284	15.9435
HNRNPA2B1_2:HNRNPU_1	0.0930853	0.337988	0.00866488	0.114236	12.1838
HNRNPA3_1:HNRNPC_1	0.0630264	0.419298	0.00397232	0.17581	43.2588
HNRNPA3_1:HNRNPR_1	0.0490649	0.24987	0.00240737	0.0624352	24.935
HNRNPA3_1:HNRNPR_2	0.0337222	0.255528	0.00113719	0.0652948	56.4179
HNRNPA3_1:HNRNPU_1	0.0507163	0.202479	0.00257214	0.0409977	14.9391
HNRNPA3_1:HNRNPU_2	0.0582628	0.477478	0.00339456	0.227985	66.162
HNRNPC_1:HNRNPR_1	0.100013	0.39495	0.0100026	0.155986	14.5946
HNRNPC_1:HNRNPU_1	0.075351	0.508324	0.00567777	0.258393	44.5097
HNRNPC_1:PCBP2_2	0.0645853	0.634833	0.00417127	0.403013	95.6164
HNRNPF_1:HNRNPH1_1	0.04706	0.345835	0.00221464	0.119602	53.0052
HNRNPF_2:HNRNPH1_1	0.0564768	0.148083	0.00318963	0.0219287	5.87498
HNRNPK_1:HNRNPU_1	0.0415748	0.230851	0.00172847	0.0532923	29.8321
HNRNPK_1:PTBP1_1	0.0599165	0.165827	0.00358998	0.0274986	6.6598
HNRNPK_2:PCBP1_1	0.0874376	0.376089	0.00764533	0.141443	17.5005
HNRNPM_2:MATR3_2	0.0467761	0.308808	0.002188	0.0953625	42.5843
HNRNPR_1:HNRNPU_1	0.0408967	0.205165	0.00167254	0.0420925	24.1668
HNRNPR_2:HNRNPU_1	0.0493387	0.178694	0.00243431	0.0319316	12.1173
HPS3_1:HPS5_1	0.060739	0.397202	0.00368923	0.15777	41.7649
HPS3_1:HPS5_2	0.0255732	0.182322	0.000653989	0.0332413	49.8286
HPS3_2:HPS5_1	0.0343222	0.317134	0.00117801	0.100574	84.376
HPS3_2:HPS5_2	0.0557938	0.337162	0.00311295	0.113678	35.5179
HPS3_3:HPS5_1	0.0601466	0.380401	0.00361761	0.144705	39.0001
HPS3_3:HPS5_2	0.0618645	0.287633	0.00382721	0.0827326	20.6169
HSP90AA1_1:HSP90AB1_1	0.00681728	0.0307191	4.64754e-05	0.000943661	19.3045
HSP90AA1_2:HSP90AB1_1	0.0407379	0.265323	0.00165958	0.0703961	41.4181
HSP90AA1_2:HSP90AB1_2	0.0874239	0.211261	0.00764294	0.0446314	4.83956
HSPA4_2:ST13_1	0.0510743	0.387381	0.00260858	0.150064	56.5269
IDH3A_2:IDH3B_2	0.0544392	0.23431	0.00296362	0.0549014	17.5251
IDH3B_1:IDH3G_2	0.0686372	0.531986	0.00471107	0.283009	59.0731
IFIT1_1:IFIT2_1	0.073089	0.502515	0.00534201	0.252521	46.2708
IFIT1_1:IFIT2_2	0.0929735	0.647811	0.00864408	0.419659	47.5487
IFIT1_1:IFIT3_1	0.0525995	0.438147	0.00276671	0.191973	68.3867
IFIT1_1:IFIT3_2	0.015326	0.320258	0.000234886	0.102565	435.661
IFIT1_2:IFIT2_1	0.0494373	0.372209	0.00244405	0.138539	55.6843
IFIT1_2:IFIT2_2	0.0563964	0.41534	0.00318055	0.172508	53.2383
IFIT1_2:IFIT3_1	0.0377602	0.397512	0.00142583	0.158016	109.824
IFIT1_2:IFIT3_2	0.0250253	0.385148	0.000626265	0.148339	235.863
IFIT2_1:IFIT3_1	0.0638568	0.422155	0.00407769	0.178215	42.7049
IFIT2_1:IFIT3_2	0.0529934	0.44269	0.0028083	0.195974	68.7839
IFIT2_2:IFIT3_1	0.0553965	0.218686	0.00306877	0.0478235	14.5839
IFIT2_2:IFIT3_2	0.0910706	0.372969	0.00829386	0.139106	15.7721
IFT122_1:IFT140_1	0.0537285	0.384866	0.00288675	0.148122	50.3109
IFT122_1:IFT140_3	0.0905541	0.311573	0.00820005	0.0970778	10.8387
IFT122_1:IFT46_0	0.0498255	0.321817	0.00248258	0.103566	40.7172
IFT122_1:IFT57_1	0.0848576	0.461022	0.00720081	0.212541	28.5162
IFT122_1:IFT88_1	0.103412	0.305519	0.0106939	0.0933416	7.72846
IFT122_1:WDR19_1	0.0421691	0.864677	0.00177824	0.747667	419.454
IFT122_1:WDR19_2	0.0623288	0.322932	0.00388488	0.104285	25.8439
IFT122_1:WDR19_3	0.0481574	0.38091	0.00231914	0.145093	61.5632
IFT122_2:IFT140_2	0.0568241	0.244206	0.00322898	0.0596365	17.4692
IFT122_2:IFT172_1	0.0567293	0.395926	0.00321822	0.156758	47.7095
IFT122_2:IFT172_3	0.114694	0.962318	0.0131548	0.926055	69.3968
IFT122_2:IFT46_0	0.0479735	0.312399	0.00230145	0.0975931	41.405
IFT122_2:IFT57_1	0.0241924	0.520107	0.000585273	0.270511	461.197
IFT122_2:IFT88_1	0.0486701	0.270927	0.00236877	0.0734015	29.9871
IFT122_2:WDR19_1	0.0533849	0.822169	0.00284995	0.675961	236.183
IFT122_2:WDR19_2	0.0334333	0.215105	0.00111778	0.0462703	40.3947
IFT140_1:IFT22_0	0.0782266	0.706571	0.0061194	0.499242	80.5836
IFT140_1:IFT52_1	0.0650121	0.24629	0.00422657	0.0606585	13.3517
IFT140_1:IFT74_1	0.0606728	0.590463	0.00368119	0.348647	93.7105
IFT140_1:IFT74_2	0.0625983	0.757974	0.00391855	0.574525	145.617
IFT140_1:TTC26_2	0.0577962	1.3306	0.0033404	1.77051	529.028
IFT140_2:IFT46_0	0.0434647	0.488865	0.00188918	0.238989	125.504
IFT140_2:IFT52_1	0.0626361	0.335497	0.00392328	0.112558	27.6898
IFT140_2:IFT74_2	0.0606838	0.925238	0.00368253	0.856066	231.467
IFT140_2:IFT74_3	0.0549362	0.776901	0.00301799	0.603576	198.993
IFT140_2:IFT81_2	0.0796795	0.705673	0.00634883	0.497974	77.4357
IFT140_2:TTC26_2	0.0520336	1.45236	0.0027075	2.10936	778.081
IFT140_2:WDR19_1	0.0614489	0.925912	0.00377597	0.857313	226.045
IFT140_3:IFT74_1	0.0733053	0.774776	0.00537366	0.600278	110.707
IFT140_3:TTC21B_2	0.0794928	0.412021	0.00631911	0.169761	25.8647
IFT172_1:IFT74_2	0.075099	0.893395	0.00563987	0.798155	140.52
IFT172_1:IFT88_1	0.0672798	0.484983	0.00452657	0.235209	50.9618
IFT172_1:WDR19_1	0.0464759	0.830498	0.00216001	0.689727	318.317
IFT172_2:IFT46_0	0.0750376	0.455863	0.00563064	0.207811	35.9072
IFT172_2:IFT57_2	0.0554444	0.214992	0.00307408	0.0462216	14.0359
IFT172_2:IFT74_2	0.0474815	0.963449	0.00225449	0.928233	410.726
IFT172_2:IFT74_3	0.0573224	0.970657	0.00328586	0.942175	285.736
IFT172_2:IFT88_1	0.0657912	0.422834	0.00432848	0.178788	40.3051
IFT172_2:TTC26_1	0.090617	0.50051	0.00821143	0.250511	29.5075
IFT172_2:WDR19_1	0.0564546	0.396588	0.00318713	0.157282	48.3491
IFT172_3:WDR19_2	0.122861	1.10053	0.0150949	1.21117	79.2368
IFT22_0:IFT74_1	0.0653437	0.543141	0.0042698	0.295002	68.0904
IFT46_0:IFT52_1	0.0568312	0.227902	0.00322978	0.0519394	15.0814
IFT46_0:IFT57_1	0.0685019	0.326878	0.00469251	0.106849	21.7702
IFT46_0:IFT74_1	0.0648831	0.661312	0.00420981	0.437334	102.884
IFT46_0:IFT74_2	0.0532707	0.611313	0.00283777	0.373703	130.689
IFT46_0:IFT74_3	0.0481088	0.368655	0.00231446	0.135906	57.7206
IFT46_0:IFT81_1	0.0499135	0.421915	0.00249135	0.178013	70.4522
IFT46_0:IFT81_2	0.0427981	0.37233	0.00183168	0.13863	74.6846
IFT46_0:IFT88_1	0.0511092	0.172203	0.00261215	0.0296539	10.3523
IFT46_0:TTC26_1	0.0568519	0.393174	0.00323214	0.154586	46.8276
IFT46_0:TTC26_2	0.0407922	1.22189	0.001664	1.493	896.236
IFT46_0:WDR19_1	0.0552351	0.62381	0.00305091	0.389139	126.548
IFT46_0:WDR19_2	0.0594723	0.342644	0.00353696	0.117405	32.1937
IFT52_1:IFT74_1	0.0617178	0.69428	0.00380908	0.482025	125.546
IFT52_1:IFT74_3	0.0597844	0.521913	0.00357417	0.272393	75.2115
IFT52_1:IFT81_1	0.0389289	0.454385	0.00151546	0.206466	135.24
IFT52_1:IFT81_2	0.0822096	0.427121	0.00675841	0.182433	25.9934
IFT52_1:IFT88_1	0.049912	0.312125	0.00249121	0.0974219	38.1062
IFT52_1:TTC26_1	0.068968	0.443878	0.00475658	0.197028	40.4221
IFT52_1:WDR19_1	0.0721167	0.738421	0.00520082	0.545265	103.842
IFT57_1:IFT74_2	0.0461885	0.656447	0.00213337	0.430923	200.991
IFT57_1:IFT74_3	0.0824124	0.519543	0.00679181	0.269925	38.7427
IFT57_1:IFT81_2	0.0524204	0.475168	0.0027479	0.225784	81.1663
IFT57_1:IFT88_1	0.0533756	0.404323	0.00284895	0.163477	56.3814
IFT57_2:IFT74_3	0.0712961	0.74747	0.00508313	0.558712	108.915
IFT57_2:IFT88_1	0.094791	0.223954	0.00898533	0.0501555	4.58193
IFT57_2:WDR19_2	0.0560393	0.289096	0.0031404	0.0835767	25.6133
IFT74_1:TTC26_1	0.152491	0.701821	0.0232535	0.492553	20.1819
IFT74_1:TTC26_3	0.0652815	0.577887	0.00426167	0.333954	77.3622
IFT74_2:TTC26_2	0.0626093	0.836163	0.00391993	0.699169	177.363
IFT74_2:TTC26_3	0.0686549	0.445285	0.0047135	0.198279	41.0662
IFT74_3:IFT81_1	0.037128	0.367663	0.00137849	0.135176	97.0614
IFT74_3:IFT81_2	0.0321939	0.235233	0.00103645	0.0553348	52.3888
IFT74_3:IFT88_1	0.0456941	0.511025	0.00208795	0.261146	124.073
IFT74_3:TTC26_1	0.0476175	0.763143	0.00226743	0.582387	255.849
IFT81_1:IFT88_1	0.031056	0.400708	0.000964473	0.160567	165.482
IFT81_1:TTC26_1	0.0399052	0.616972	0.00159243	0.380654	238.04
IFT81_2:IFT88_1	0.0271222	0.541855	0.000735615	0.293607	398.131
IFT81_2:TTC26_1	0.0584123	0.594034	0.00341199	0.352876	102.422
IFT81_2:TTC26_2	0.0702365	1.08807	0.00493316	1.1839	238.987
IFT88_1:TTC26_1	0.0460419	0.279633	0.00211985	0.0781944	35.8867
IFT88_1:TTC26_3	0.0894513	0.45919	0.00800154	0.210856	25.3519
IFT88_1:WDR19_1	0.0551385	0.61823	0.00304026	0.382208	124.716
IFT88_1:WDR19_2	0.044083	0.286375	0.00194331	0.0820108	41.2015
IGBP1_2:TIPRL_2	0.0849726	0.309246	0.00722034	0.095633	12.2449
IGF1R_2:INSR_2	0.0242406	0.279846	0.000587608	0.0783139	132.276
IKBKB_1:NFKB1_1	0.0456023	0.402184	0.00207957	0.161752	76.7815
IKBKB_1:NFKB1_2	0.0473629	0.14602	0.00224324	0.0213217	8.50485
IKBKB_2:NFKB1_1	0.0658449	0.267553	0.00433555	0.0715846	15.5111
IKBKB_2:NFKB1_2	0.057963	0.262964	0.0033597	0.0691502	19.5822
IKBKB_2:NFKB1_3	0.0606059	0.216925	0.00367308	0.0470565	11.8112
IKBKE_1:TBK1_2	0.0555597	0.175396	0.00308688	0.0307638	8.96599
IL1B_0:MAPK14_1	0.0648837	0.351207	0.00420989	0.123347	28.2992
IMP3_1:RRP7A_1	0.203271	0.499504	0.041319	0.249505	5.03849
IMP3_2:IMP4_1	0.0461323	0.344763	0.00212819	0.118861	54.851
IMP3_2:NOC4L_3	0.146858	0.621899	0.0215672	0.386759	16.9327
IMP3_2:PNO1_1	0.0423994	0.78717	0.00179771	0.619637	343.682
IMP3_3:WDR75_1	0.0791242	0.338638	0.00626064	0.114675	17.3169
ING2_0:SAP30L_0	0.100398	0.455637	0.0100798	0.207605	19.596
ING3_1:KAT5_1	0.0312802	0.245644	0.000978452	0.0603408	60.6696
ING3_1:KAT5_2	0.0425573	0.284952	0.00181112	0.0811975	43.8326
INTS1_1:INTS7_2	0.0718409	0.218551	0.00516111	0.0477647	8.25473
INTS1_1:INTS7_3	0.0754197	0.250183	0.00568813	0.0625914	10.0039
INTS1_1:NABP2_0	0.0573754	0.297899	0.00329193	0.0887437	25.9579
INTS1_1:PPP2R1B_1	0.0858449	0.373741	0.00736934	0.139682	17.9545
INTS1_1:PPP2R1B_3	0.0747501	0.341534	0.00558758	0.116645	19.8758
INTS1_2:INTS2_1	0.0460724	0.208028	0.00212267	0.0432756	19.3874
INTS1_2:INTS6_2	0.0523921	0.264955	0.00274493	0.0702011	24.5748
INTS1_2:INTS6_3	0.075286	0.3588	0.00566797	0.128737	21.7131
INTS1_2:INTS7_1	0.0869975	0.176341	0.00756856	0.0310961	3.10859
INTS1_2:PPP2R1B_1	0.037253	0.161342	0.00138778	0.0260311	17.7573
INTS1_3:INTS6_2	0.0678265	0.284296	0.00460043	0.0808244	16.5689
INTS1_3:INTS7_1	0.0807119	0.202723	0.00651442	0.0410968	5.30859
INTS1_3:INTS7_2	0.0628959	0.364964	0.0039559	0.133198	32.6708
INTS1_3:PPP2R1B_1	0.0616549	0.319893	0.00380133	0.102332	25.92
INTS1_3:ZNF687_2	0.0637078	0.360071	0.00405868	0.129651	30.9442
INTS10_1:INTS5_2	0.0523596	0.160746	0.00274153	0.0258393	8.42514
INTS10_1:INTS8_1	0.0508422	0.146112	0.00258493	0.0213487	7.25889
INTS10_2:INTS3_2	0.142102	0.374875	0.0201931	0.140531	5.95937
INTS10_2:INTS5_2	0.053941	0.30822	0.00290963	0.0949993	31.6499
INTS2_1:INTS7_1	0.0354613	0.119345	0.0012575	0.0142432	10.3265
INTS2_1:INTS7_3	0.0342826	0.335743	0.0011753	0.112724	94.9105
INTS2_2:INTS6_3	0.0621098	0.321924	0.00385763	0.103635	25.865
INTS2_2:INTS7_2	0.0554752	0.229187	0.0030775	0.0525269	16.068
INTS2_2:INTS7_3	0.0773128	0.296668	0.00597727	0.0880121	13.7245
INTS3_1:NABP2_0	0.0511834	0.266596	0.00261974	0.0710734	26.1299
INTS3_2:NABP2_0	0.0663509	0.287489	0.00440245	0.0826501	17.7737
INTS6_1:NABP2_0	0.0579924	0.262632	0.00336312	0.0689758	19.5095
INTS6_1:ZNF687_2	0.0492762	0.260677	0.00242815	0.0679524	26.9853
INTS6_2:INTS7_1	0.0632659	0.196685	0.00400257	0.0386851	8.66506
INTS6_2:ZNF687_2	0.0637405	0.340944	0.00406286	0.116243	27.611
INTS6_3:INTS7_3	0.150318	0.425941	0.0225956	0.181425	7.02922
INTS6_3:NABP2_0	0.0759497	0.272926	0.00576836	0.0744884	11.9133
INTS6_3:PPP2R1B_1	0.0579214	0.384996	0.00335488	0.148222	43.181
IRAK1_1:MYD88_1	0.034185	0.244574	0.00116861	0.0598164	50.1859
IRAK1_2:MYD88_1	0.0322414	0.536623	0.00103951	0.287964	276.02
IRF7_0:IRF9_0	0.038808	0.718622	0.00150606	0.516417	341.893
IRF9_0:STAT2_2	0.0972952	0.688095	0.00946636	0.473475	49.0166
ITFG2_1:KPTN_1	0.067252	0.295703	0.00452283	0.0874403	18.3331
JAK1_1:STAT6_2	0.0605252	0.311759	0.00366329	0.0971935	25.5317
JAK1_2:STAT3_2	0.0604116	0.3619	0.00364956	0.130972	34.887
JAK2_1:STAT1_1	0.0907255	0.272129	0.00823111	0.0740542	7.99687
JAK2_1:STAT1_2	0.0617098	0.467941	0.0038081	0.218969	56.5009
JAK2_1:STAT2_2	0.0606833	0.204453	0.00368247	0.0418009	10.3513
JAK2_2:STAT1_1	0.0937849	0.35165	0.00879561	0.123657	13.059
JAK2_2:STAT1_2	0.0893767	0.284024	0.00798819	0.0806699	9.09865
JAK2_2:STAT2_2	0.0651314	0.25663	0.00424209	0.065859	14.5251
JAK2_3:STAT1_2	0.106698	0.502797	0.0113845	0.252804	21.206
KANSL1_2:MCRS1_2	0.102137	0.762625	0.0104319	0.581596	54.7516
KANSL1_2:PHF20_1	0.0461342	0.157631	0.00212836	0.0248475	10.6745
KAT2A_1:YEATS2_1	0.0455863	0.308545	0.00207812	0.0952003	44.8109
KAT2B_0:SETD1A_2	0.0637839	0.367871	0.00406839	0.135329	32.2635
KAT2B_0:SMARCA4_1	0.150139	0.57786	0.0225417	0.333922	13.8135
KAT8_2:MSL2_0	0.107559	0.54064	0.011569	0.292291	24.265
KDM1A_1:RCOR1_1	0.0745327	0.278702	0.00555512	0.0776748	12.9825
KDM1A_2:RCOR1_1	0.0609781	0.350125	0.00371832	0.122588	31.9685
KDM1A_2:RCOR1_2	0.0313734	0.124741	0.000984291	0.0155604	14.8087
KDM6A_1:KMT2D_1	0.0534798	0.365034	0.00286009	0.13325	45.5893
KDM6A_1:PAXIP1_2	0.0516254	0.329565	0.00266518	0.108613	39.7527
KIF11_1:KIFC1_1	0.0918261	0.255909	0.00843202	0.0654896	6.76677
KIF11_2:KIFC1_2	0.0677474	0.22122	0.00458971	0.0489383	9.6626
KIF15_1:KIF4A_1	0.0634235	0.243451	0.00402254	0.0592684	13.7341
KIF15_2:KIF20A_1	0.0905947	0.50854	0.00820739	0.258613	30.5098
KIF15_2:KIF4A_1	0.137868	0.347223	0.0190076	0.120564	5.34292
KIF18A_0:NDC80_1	0.0555362	0.242959	0.00308427	0.0590289	18.1387
KIF20A_1:KIFC1_2	0.076826	0.34256	0.00590223	0.117347	18.8818
KIF20A_2:KIF22_1	0.0387	0.215537	0.00149769	0.0464563	30.0186
KIF20A_2:KIF22_2	0.0494401	0.306808	0.00244432	0.094131	37.5101
KIF20A_2:KIFC1_1	0.0398568	0.263387	0.00158856	0.0693725	42.6699
KIF20A_2:KIFC1_2	0.178909	0.3555	0.0320085	0.12638	2.94833
KIF23_1:KIF2C_2	0.0677031	0.220177	0.00458371	0.0484779	9.57613
KIF2C_1:MAD2L1_0	0.0660076	0.313093	0.00435701	0.0980275	21.4988
KMT2C_2:KMT2D_1	0.0803982	0.388901	0.00646387	0.151244	22.3984
KNTC1_1:ZW10_1	0.0337667	0.14186	0.00114019	0.0201242	16.6499
KNTC1_1:ZW10_2	0.0530977	0.397835	0.00281936	0.158273	55.1378
KNTC1_1:ZW10_3	0.0484979	0.403413	0.00235204	0.162742	68.1918
KNTC1_1:ZWILCH_1	0.0467656	0.180891	0.00218702	0.0327217	13.9618
KNTC1_2:ZW10_1	0.0236769	0.141813	0.000560595	0.0201109	34.8742
KNTC1_2:ZW10_2	0.072117	0.399684	0.00520087	0.159747	29.7154
KPNA1_2:KPNB1_2	0.0643429	0.875198	0.00414	0.765972	184.017
KPNB1_1:NUP214_2	0.0401449	0.281429	0.00161161	0.0792023	48.1447
KPNB1_1:RANGAP1_1	0.0430291	0.169999	0.0018515	0.0288997	14.6088
KPNB1_1:RCC1_1	0.060413	0.347185	0.00364973	0.120537	32.0264
KPNB1_1:RCC1_2	0.0669681	0.358787	0.00448472	0.128728	27.7037
KPNB1_2:NUP214_2	0.0705788	0.249001	0.00498136	0.0620013	11.4466
KRR1_1:NOC4L_1	0.080027	0.523355	0.00640432	0.273901	41.7681
KRR1_1:PDCD11_1	0.168816	0.75035	0.0284989	0.563025	18.756
LAMC1_1:NID2_2	0.0820089	0.339147	0.00672547	0.115021	16.1023
LAMC1_2:NID2_3	0.127028	0.507398	0.0161362	0.257453	14.955
LAS1L_2:NOL9_1	0.0277767	0.211522	0.000771548	0.0447417	56.9895
LAS1L_2:NOL9_2	0.0496223	0.406067	0.00246237	0.16489	65.9641
LAS1L_3:NOL9_1	0.0698977	0.366513	0.00488568	0.134332	26.495
LCP2_2:SYK_1	0.109817	0.424572	0.0120597	0.180261	13.9474
LIG1_1:POLD3_1	0.0443244	0.189457	0.00196465	0.035894	17.2699
LIG1_2:RFC1_3	0.178062	0.434153	0.0317061	0.188489	4.94489
LIG3_2:POLB_2	0.114829	0.588606	0.0131857	0.346457	25.2752
LIG3_3:PNKP_2	0.0912497	0.488808	0.00832652	0.238933	27.6955
LIG3_3:POLB_2	0.0911552	0.454987	0.00830927	0.207013	23.9135
LIN37_0:LIN54_1	0.0697393	0.280312	0.00486357	0.0785751	15.1558
LIN54_1:LIN9_2	0.0739803	0.213489	0.00547308	0.0455774	7.32756
LIN9_1:RBL2_1	0.237104	0.630736	0.0562184	0.397828	6.07647
LRWD1_1:ORC2_1	0.148014	0.309721	0.0219083	0.0959272	3.37858
LRWD1_3:ORC3_1	0.118016	1.07736	0.0139277	1.1607	82.3373
LSM1_0:LSM6_0	0.17089	0.666547	0.0292033	0.444285	14.2135
LSM2_1:LSM4_1	0.0765048	0.410711	0.00585298	0.168683	27.8201
LSM4_1:WBP4_1	0.0458256	0.83842	0.00209999	0.702947	333.739
LSM6_0:LSM8_0	0.064724	0.461048	0.00418919	0.212566	49.7415
LTV1_0:NOB1_1	0.0815906	0.254875	0.00665702	0.0649614	8.75833
LTV1_0:WDR75_3	0.0970954	0.7999	0.00942751	0.63984	66.8695
MAP2K1_1:MAP2K2_2	0.0455731	0.131872	0.00207691	0.0173904	7.37319
MAP2K5_1:MAPK7_2	0.0991966	0.279269	0.00983996	0.0779912	6.92597
MAP2K5_2:MAPK7_2	0.103763	0.272092	0.0107667	0.0740343	5.87621
MAP3K3_1:TRAF6_1	0.0605808	0.261175	0.00367003	0.0682121	17.5863
MAP3K7_1:MYD88_2	0.10032	0.435063	0.010064	0.18928	17.8076
MAP3K7_1:TAB1_1	0.0443199	0.144724	0.00196425	0.020945	9.6631
MAP3K7_1:TAB1_2	0.0699566	0.297413	0.00489393	0.0884544	17.0743
MAP3K7_1:TAB2_1	0.0560842	0.173923	0.00314543	0.0302493	8.6169
MAP3K7_2:TAB2_1	0.0518298	0.162552	0.00268633	0.0264232	8.83619
MAP3K7_2:TAB2_2	0.0591294	0.364767	0.00349628	0.133055	37.0561
MAP3K7_3:RELA_1	0.0908366	0.256789	0.00825129	0.0659406	6.99155
MAP3K7_3:TAB3_2	0.139432	0.413037	0.0194413	0.1706	7.77513
MAP3K8_1:TNIP2_1	0.0582482	0.328807	0.00339286	0.108114	30.8653
MAP3K8_2:TNIP2_2	0.122313	0.485745	0.0149606	0.235948	14.7713
MAPK8_1:SMAD3_2	0.0568902	0.363243	0.0032365	0.131945	39.768
MAPKAP1_1:RICTOR_1	0.0295772	0.161192	0.000874812	0.0259827	28.7009
MAPKAP1_2:RICTOR_1	0.0500402	0.235357	0.00250402	0.0553928	21.1215
MAPRE1_1:MAPRE3_0	0.039678	0.346248	0.00157435	0.119888	75.1507
MAT2A_1:MAT2B_1	0.106015	0.275495	0.0112392	0.0758975	5.7529
MBD3_1:MTA3_2	0.0689027	0.184863	0.00474758	0.0341745	6.19829
MBIP_1:YEATS2_2	0.0546621	0.32142	0.00298794	0.103311	33.5758
MBIP_2:YEATS2_2	0.0540991	0.461348	0.00292671	0.212842	71.724
MCM2_1:MCM4_1	0.0549167	0.24434	0.00301584	0.059702	18.7961
MCM2_1:MCM4_2	0.0334918	0.14091	0.0011217	0.0198556	16.7013
MCM2_1:MCM6_1	0.0566349	0.305486	0.00320751	0.0933217	28.0948
MCM2_1:MCM6_2	0.0307136	0.0897195	0.000943323	0.0080496	7.53323
MCM2_1:MCM7_2	0.0576636	0.149402	0.00332509	0.0223209	5.71287
MCM2_2:MCM6_2	0.0621469	0.4086	0.00386224	0.166954	42.2272
MCM3_1:MCM5_1	0.0533549	0.183508	0.00284675	0.0336753	10.8294
MCM3_2:MCM5_1	0.0413074	0.0913348	0.0017063	0.00834205	3.88896
MCM4_1:MCM6_1	0.0346631	0.197058	0.00120153	0.0388319	31.3188
MCM4_1:MCM6_2	0.0346566	0.232985	0.00120108	0.0542821	44.1943
MCM4_1:MCM7_1	0.0513822	0.262116	0.00264013	0.068705	25.0233
MCM4_1:MCM7_2	0.0567575	0.247895	0.00322141	0.061452	18.0761
MCM4_2:MCM6_1	0.0413073	0.242839	0.00170629	0.0589707	33.5607
MCM4_2:MCM6_2	0.0507646	0.0938468	0.00257705	0.00880723	2.41757
MCM4_2:MCM7_1	0.0559526	0.166947	0.0031307	0.0278712	7.90254
MCM4_2:MCM7_2	0.0461253	0.0977825	0.00212754	0.00956142	3.49411
MCM6_1:MCM7_1	0.0486235	0.203633	0.00236424	0.0414665	16.539
MCM6_1:MCM7_2	0.0500037	0.294791	0.00250037	0.0869015	33.7554
MCM6_2:MCM7_2	0.0610128	0.13325	0.00372256	0.0177556	3.76974
MCRS1_1:PHF20_2	0.0856702	0.475913	0.00733938	0.226494	29.86
MCRS1_2:PHF20_2	0.101624	0.578921	0.0103275	0.33515	31.4523
MDM2_2:TP53_1	0.0964329	1.96694	0.0092993	3.86885	415.037
MED1_1:MED27_2	0.091439	0.568368	0.00836109	0.323042	37.6363
MED1_2:MED28_0	0.0744147	0.444329	0.00553754	0.197429	34.6528
MED10_0:MED21_0	0.0575869	0.180255	0.00331625	0.0324919	8.79777
MED10_0:MED4_1	0.0537384	0.27884	0.00288782	0.077752	25.9242
MED12_1:QKI_1	0.0634904	0.331288	0.00403104	0.109752	26.2268
MED13_3:TRIP4_1	0.0737356	0.406332	0.00543694	0.165105	29.3673
MED14_2:MED29_0	0.0486652	0.301002	0.0023683	0.0906023	37.2562
MED14_2:MED6_2	0.0796545	0.324046	0.00634484	0.105006	15.5498
MED15_2:MED28_0	0.0758922	0.262477	0.00575962	0.068894	10.9616
MED16_1:MED24_1	0.0571595	0.173096	0.00326721	0.0299621	8.17053
MED21_0:MED27_2	0.141387	0.505676	0.0199904	0.255708	11.7915
MED23_1:MED25_1	0.0588345	0.250434	0.0034615	0.0627173	17.1185
MED23_2:MED25_1	0.0924934	0.236584	0.00855503	0.0559721	5.54259
MED27_1:MED6_2	0.140414	0.459594	0.0197161	0.211226	9.71339
MED29_0:MED6_2	0.0624605	0.327675	0.00390131	0.107371	26.5218
MICU1_2:MICU2_2	0.0574828	0.255579	0.00330428	0.0653207	18.7685
MIS18A_1:OIP5_0	0.0595402	0.227592	0.00354504	0.0517979	13.6114
MLH1_3:PMS2_1	0.0584527	0.370206	0.00341672	0.137053	39.1123
MPHOSPH10_1:TBL3_2	0.120037	0.428924	0.0144088	0.183976	11.7683
MPHOSPH10_2:NOB1_1	0.14342	0.441617	0.0205692	0.195026	8.48147
MRPL1_1:MRPS7_1	0.14197	0.582053	0.0201555	0.338786	15.8086
MRPL1_1:MRPS7_2	0.19182	0.522725	0.0367947	0.273242	6.42611
MRPL1_2:MRPS10_2	0.103658	0.468636	0.010745	0.21962	19.4393
MRPL1_2:MRPS11_0	0.178166	0.747127	0.031743	0.558199	16.585
MRPL1_2:MRPS9_1	0.113969	1.06516	0.0129889	1.13456	86.3486
MRPL10_1:MRPL15_2	0.0809174	0.313826	0.00654763	0.0984869	14.0416
MRPL10_1:MRPL18_0	0.0425774	0.324924	0.00181283	0.105575	57.2378
MRPL10_1:MRPL19_2	0.109121	0.343769	0.0119074	0.118177	8.92466
MRPL10_1:MRPL24_1	0.0947239	1.00283	0.00897261	1.00566	111.081
MRPL10_1:MRPL24_2	0.0674812	0.362815	0.00455371	0.131635	27.9072
MRPL10_1:MRPL39_1	0.0697999	0.245746	0.00487203	0.060391	11.3954
MRPL10_1:MRPL44_1	0.0568467	0.275128	0.00323155	0.0756955	22.4239
MRPL10_1:MRPL48_0	0.0845501	1.20008	0.00714872	1.44018	200.46
MRPL10_1:MRPL9_2	0.038893	0.367507	0.00151267	0.135061	88.2867
MRPL10_1:MRPS2_1	0.0491252	0.450829	0.00241329	0.203247	83.22
MRPL10_1:MRPS30_1	0.058479	0.337562	0.0034198	0.113948	32.3201
MRPL10_1:MRPS30_2	0.0585378	0.2146	0.00342667	0.0460533	12.4397
MRPL10_2:MRPL19_1	0.0600079	0.42463	0.00360095	0.180311	49.0731
MRPL10_2:MRPL19_2	0.068311	0.721825	0.00466639	0.521031	110.656
MRPL10_2:MRPL3_2	0.14066	0.441913	0.0197852	0.195287	8.87036
MRPL10_2:MRPL43_1	0.104758	0.254323	0.0109742	0.0646803	4.89386
MRPL10_2:MRPS23_1	0.0675844	0.51417	0.00456765	0.264371	56.879
MRPL11_1:MRPL38_1	0.0912805	0.27246	0.00833213	0.0742345	7.90942
MRPL11_1:MRPL46_1	0.0825252	0.393173	0.00681042	0.154585	21.6983
MRPL11_2:MRPL13_1	0.0704214	0.39835	0.00495917	0.158683	30.9979
MRPL11_2:MRPL13_2	0.0509377	0.314306	0.00259465	0.0987883	37.0738
MRPL11_2:MRPL15_2	0.0742368	0.366194	0.0055111	0.134098	23.3324
MRPL11_2:MRPL17_2	0.0788569	0.32137	0.00621841	0.103279	15.6085
MRPL11_2:MRPL19_2	0.0731022	0.38026	0.00534393	0.144598	26.0584
MRPL11_2:MRPL21_0	0.0425111	0.485505	0.00180719	0.235715	129.432
MRPL11_2:MRPL22_1	0.067943	0.386974	0.00461626	0.149749	31.4395
MRPL11_2:MRPL22_2	0.0514809	0.179086	0.00265028	0.0320719	11.1013
MRPL11_2:MRPL24_2	0.0629518	0.539688	0.00396293	0.291263	72.497
MRPL11_2:MRPL3_1	0.0654336	0.309644	0.00428156	0.0958793	21.3935
MRPL11_2:MRPL43_1	0.0341671	0.268049	0.00116739	0.0718504	60.548
MRPL11_2:MRPL44_1	0.0556411	0.258386	0.00309593	0.0667635	20.5649
MRPL11_2:MRPL47_1	0.0534234	0.264082	0.00285406	0.0697395	23.4352
MRPL11_2:MRPL47_2	0.114577	0.28304	0.013128	0.0801118	5.10238
MRPL11_2:MRPS27_2	0.0870674	0.523716	0.00758072	0.274279	35.1811
MRPL13_1:MRPL18_0	0.045989	0.143813	0.00211499	0.0206821	8.77881
MRPL13_1:MRPL21_0	0.0563061	0.4082	0.00317037	0.166627	51.5576
MRPL13_1:MRPL22_1	0.0570947	0.776774	0.0032598	0.603378	184.097
MRPL13_1:MRPL28_0	0.0648464	0.30244	0.00420505	0.0914702	20.7525
MRPL13_1:MRPL3_1	0.0507614	0.647364	0.00257672	0.41908	161.641
MRPL13_1:MRPL37_1	0.0527596	0.286123	0.00278358	0.0818664	28.4105
MRPL13_1:MRPL37_2	0.0551791	0.240199	0.00304473	0.0576957	17.9493
MRPL13_1:MRPL38_2	0.0739938	0.666594	0.00547508	0.444348	80.1582
MRPL13_1:MRPL39_1	0.054293	0.747529	0.00294773	0.558799	188.569
MRPL13_1:MRPL41_0	0.0563493	0.323707	0.00317524	0.104786	32.001
MRPL13_1:MRPL44_1	0.0683904	0.294947	0.00467725	0.0869935	17.5993
MRPL13_1:MRPL47_1	0.0342499	0.217687	0.00117305	0.0473875	39.3967
MRPL13_1:MRPL47_2	0.0558432	0.323228	0.00311846	0.104476	32.5025
MRPL13_1:MRPL9_1	0.056602	0.229187	0.00320378	0.0525268	15.3952
MRPL13_1:MRPL9_2	0.0654689	0.452626	0.00428618	0.20487	46.7978
MRPL13_1:MRPS12_0	0.131623	0.650608	0.0173246	0.423291	23.433
MRPL13_1:MRPS30_1	0.0364929	0.693708	0.00133173	0.48123	360.357
MRPL13_1:MRPS30_2	0.0653819	0.190952	0.0042748	0.0364625	7.52966
MRPL13_1:MRPS9_1	0.17961	0.714906	0.0322598	0.51109	14.843
MRPL13_2:MRPL17_1	0.103276	0.374467	0.0106659	0.140225	12.1471
MRPL13_2:MRPL19_2	0.124844	0.527057	0.0155861	0.277789	16.8228
MRPL13_2:MRPL21_0	0.149891	0.338908	0.0224673	0.114858	4.11225
MRPL13_2:MRPL22_1	0.107011	0.414856	0.0114513	0.172106	14.0294
MRPL13_2:MRPL24_1	0.115439	0.46134	0.0133262	0.212835	14.9712
MRPL13_2:MRPL28_0	0.0978178	0.386356	0.00956832	0.149271	14.6005
MRPL13_2:MRPL3_2	0.0581813	0.410184	0.00338506	0.168251	48.7039
MRPL13_2:MRPL37_1	0.0960413	0.454765	0.00922393	0.206812	21.4212
MRPL13_2:MRPL46_2	0.12561	0.408815	0.0157778	0.167129	9.59271
MRPL13_2:MRPL47_1	0.0727631	0.380572	0.00529447	0.144835	26.3559
MRPL13_2:MRPL51_0	0.120554	0.39406	0.0145334	0.155283	9.6846
MRPL15_1:MRPL24_1	0.0804369	0.373966	0.0064701	0.13985	20.6148
MRPL15_1:MRPL37_3	0.0457123	0.224463	0.00208962	0.0503838	23.1115
MRPL15_2:MRPL17_2	0.0682278	0.273631	0.00465503	0.0748742	15.0846
MRPL15_2:MRPL18_0	0.0619599	0.278693	0.00383902	0.0776696	19.2316
MRPL15_2:MRPL20_0	0.0526303	0.620305	0.00276995	0.384779	137.912
MRPL15_2:MRPL22_1	0.0500827	0.258456	0.00250828	0.0667997	25.6317
MRPL15_2:MRPL24_2	0.0469433	0.424942	0.00220367	0.180576	80.9431
MRPL15_2:MRPL27_0	0.058673	0.742661	0.00344252	0.551546	159.216
MRPL15_2:MRPL37_3	0.0740776	0.328456	0.00548748	0.107883	18.6599
MRPL15_2:MRPL39_1	0.0702567	0.307866	0.004936	0.0947812	18.202
MRPL15_2:MRPL43_1	0.052438	0.392167	0.00274974	0.153795	54.9306
MRPL15_2:MRPL44_1	0.0470264	0.314344	0.00221148	0.0988124	43.6816
MRPL15_2:MRPL44_2	0.0507224	0.311582	0.00257277	0.0970831	36.7349
MRPL15_2:MRPL47_1	0.0541831	0.308339	0.00293581	0.0950731	31.384
MRPL15_2:MRPL47_2	0.0944344	0.384944	0.00891786	0.148182	15.6163
MRPL15_2:MRPL51_0	0.0562528	1.00984	0.00316438	1.01978	321.269
MRPL15_2:MRPL9_2	0.0450005	0.309329	0.00202504	0.0956847	46.2507
MRPL15_2:MRPS30_1	0.0490045	0.307181	0.00240144	0.0943601	38.293
MRPL15_2:MRPS30_2	0.0387134	0.244384	0.00149873	0.0597237	38.8495
MRPL16_0:MRPL18_0	0.0591767	0.197461	0.00350188	0.0389908	10.1343
MRPL16_0:MRPL22_1	0.0846033	0.41897	0.00715772	0.175536	23.524
MRPL16_0:MRPL22_2	0.0782373	0.254534	0.00612107	0.0647878	9.58438
MRPL16_0:MRPL27_0	0.093915	0.333399	0.00882003	0.111155	11.6025
MRPL16_0:MRPL37_3	0.0900991	0.234597	0.00811784	0.0550358	5.7796
MRPL16_0:MRPL44_1	0.103388	0.311415	0.0106891	0.0969792	8.07272
MRPL16_0:MRPL46_2	0.0923004	0.385159	0.00851937	0.148347	16.4129
MRPL16_0:MRPS23_2	0.122094	0.411828	0.0149069	0.169603	10.3774
MRPL16_0:MRPS30_2	0.0535701	0.229039	0.00286976	0.0524588	17.2798
MRPL17_1:MRPL20_0	0.0539048	0.80024	0.00290573	0.640384	219.387
MRPL17_1:MRPL22_1	0.059389	0.794885	0.00352706	0.631842	178.142
MRPL17_1:MRPL22_2	0.0456212	0.808094	0.0020813	0.653016	312.755
MRPL17_1:MRPL24_1	0.082897	0.966036	0.00687192	0.933226	134.803
MRPL17_1:MRPL3_1	0.05087	0.737989	0.00258776	0.544628	209.463
MRPL17_1:MRPL41_0	0.0811	0.717303	0.00657722	0.514523	77.2281
MRPL17_1:MRPL43_1	0.0545841	0.835008	0.00297942	0.697239	233.018
MRPL17_1:MRPL44_1	0.0822439	1.02619	0.00676406	1.05306	154.685
MRPL17_1:MRPL47_1	0.0672934	0.775259	0.00452841	0.601027	131.724
MRPL17_1:MRPL57_0	0.0682917	1.12329	0.00466376	1.26177	269.549
MRPL17_1:MRPL9_1	0.0579097	1.02865	0.00335354	1.05812	314.524
MRPL17_1:MRPL9_2	0.0781235	0.874242	0.00610329	0.764299	124.227
MRPL17_1:TUFM_1	0.144815	0.76956	0.0209714	0.592223	27.2395
MRPL17_2:MRPL22_2	0.0501209	0.444423	0.0025121	0.197512	77.6243
MRPL17_2:MRPL28_0	0.0890935	0.421324	0.00793765	0.177514	21.3635
MRPL17_2:MRPL37_1	0.0534856	0.343339	0.00286071	0.117881	40.207
MRPL17_2:MRPL37_2	0.0389822	0.318349	0.00151961	0.101346	65.6921
MRPL17_2:MRPL39_1	0.0867683	0.279366	0.00752874	0.0780455	9.36634
MRPL17_2:MRPL40_1	0.195251	0.60018	0.0381229	0.360217	8.44883
MRPL17_2:MRPL47_2	0.112259	0.316703	0.012602	0.100301	6.95907
MRPL17_2:MRPL49_1	0.100699	0.514431	0.0101402	0.26464	25.0981
MRPL17_2:MRPS23_2	0.131221	0.31689	0.017219	0.100419	4.83189
MRPL18_0:MRPL22_2	0.0738976	0.221954	0.00546085	0.0492635	8.02121
MRPL18_0:MRPL24_1	0.0637497	0.226946	0.00406402	0.0515044	11.6733
MRPL18_0:MRPL24_2	0.0609095	0.217727	0.00370997	0.047405	11.7777
MRPL18_0:MRPL3_1	0.0551261	0.245475	0.00303888	0.0602578	18.8289
MRPL18_0:MRPL37_1	0.0563687	0.17497	0.00317743	0.0306146	8.635
MRPL18_0:MRPL37_3	0.0879139	0.260645	0.00772885	0.0679359	7.78992
MRPL18_0:MRPL39_1	0.0508304	0.191262	0.00258373	0.0365812	13.1583
MRPL18_0:MRPL39_2	0.0603088	0.245411	0.00363715	0.0602265	15.5587
MRPL18_0:MRPL41_0	0.0553157	0.302234	0.00305983	0.0913452	28.853
MRPL18_0:MRPL44_1	0.0478821	0.316553	0.00229269	0.100206	42.7065
MRPL18_0:MRPL44_2	0.0639709	0.338693	0.00409228	0.114713	27.0316
MRPL18_0:MRPL47_1	0.0619838	0.156517	0.00384199	0.0244975	5.37624
MRPL18_0:MRPL9_2	0.0548623	0.189528	0.00300987	0.0359207	10.9343
MRPL18_0:MRPS30_2	0.0542099	0.223915	0.00293871	0.0501377	16.0611
MRPL19_2:MRPL22_2	0.058739	0.465563	0.00345027	0.216749	61.8208
MRPL19_2:MRPL24_2	0.0640624	0.502132	0.004104	0.252137	60.4368
MRPL19_2:MRPL43_1	0.0678867	0.62948	0.00460861	0.396245	84.9793
MRPL19_2:MRPL44_1	0.0847432	0.25546	0.00718141	0.0652598	8.08732
MRPL19_2:MRPL44_2	0.0938099	0.293521	0.0088003	0.0861543	8.78994
MRPL19_2:MRPS30_2	0.0452307	0.418016	0.00204581	0.174737	84.4121
MRPL19_2:MRPS31_1	0.136181	0.420527	0.0185453	0.176843	8.53572
MRPL20_0:MRPL28_0	0.0719307	0.372703	0.00517402	0.138908	25.8471
MRPL20_0:MRPL3_1	0.0802434	0.494201	0.006439	0.244235	36.9306
MRPL20_0:MRPL51_0	0.0653873	0.309888	0.00427549	0.0960308	21.4608
MRPL20_0:MRPL55_0	0.0610641	0.523502	0.00372882	0.274054	72.4961
MRPL20_0:MRPL9_2	0.0722504	0.274165	0.00522012	0.0751664	13.3994
MRPL20_0:MRPS31_1	0.0730241	0.366844	0.00533252	0.134574	24.2366
MRPL21_0:MRPL22_1	0.0558247	0.653853	0.00311639	0.427524	136.186
MRPL21_0:MRPL22_2	0.0580599	0.225283	0.00337095	0.0507522	14.0558
MRPL21_0:MRPL24_1	0.0719177	0.494502	0.00517216	0.244532	46.2785
MRPL21_0:MRPL24_2	0.0807892	0.779767	0.0065269	0.608036	92.1585
MRPL21_0:MRPL3_2	0.0694194	0.34234	0.00481905	0.117197	23.3195
MRPL21_0:MRPL37_1	0.0541021	0.656744	0.00292704	0.431313	146.355
MRPL21_0:MRPL43_1	0.0649077	0.228381	0.00421301	0.0521578	11.3802
MRPL21_0:MRPL44_1	0.0535136	0.237727	0.0028637	0.056514	18.7346
MRPL21_0:MRPL47_1	0.0579484	0.570231	0.00335802	0.325164	95.832
MRPL21_0:MRPL51_0	0.0737447	0.243505	0.00543828	0.0592948	9.90323
MRPL21_0:MRPL9_1	0.0738868	0.30837	0.00545927	0.0950919	16.4184
MRPL21_0:MRPS12_0	0.103504	0.581127	0.0107131	0.337709	30.5231
MRPL22_1:MRPL24_1	0.050848	0.814512	0.00258552	0.66343	255.594
MRPL22_1:MRPL24_2	0.0510858	0.268268	0.00260975	0.0719679	26.5765
MRPL22_1:MRPL28_0	0.0582712	0.573957	0.00339553	0.329427	96.0179
MRPL22_1:MRPL3_1	0.0455163	0.299615	0.00207173	0.0897689	42.3304
MRPL22_1:MRPL37_1	0.0506256	0.327178	0.00256295	0.107045	40.7664
MRPL22_1:MRPL38_1	0.0909466	0.55312	0.00827128	0.305942	35.9885
MRPL22_1:MRPL40_1	0.178191	0.682804	0.031752	0.466221	13.6832
MRPL22_1:MRPL41_0	0.0360643	0.620024	0.00130064	0.384429	294.57
MRPL22_1:MRPL43_1	0.05109	0.573311	0.00261019	0.328686	124.924
MRPL22_1:MRPL44_1	0.0640055	0.217393	0.00409671	0.0472595	10.536
MRPL22_1:MRPL44_2	0.0505301	0.250692	0.00255329	0.0628467	23.614
MRPL22_1:MRPL47_1	0.0446322	0.303282	0.00199203	0.09198	45.1739
MRPL22_1:MRPL48_0	0.0598939	0.960443	0.00358728	0.92245	256.145
MRPL22_1:MRPL51_0	0.0486899	0.886616	0.00237071	0.786089	330.584
MRPL22_1:MRPS30_2	0.0338761	0.158152	0.00114759	0.0250121	20.7954
MRPL22_2:MRPL24_1	0.105216	0.524226	0.0110705	0.274812	23.8239
MRPL22_2:MRPL24_2	0.0740869	0.486839	0.00548887	0.237012	42.1804
MRPL22_2:MRPL28_0	0.0396532	0.297036	0.00157237	0.0882305	55.1129
MRPL22_2:MRPL3_1	0.0569692	0.360545	0.00324549	0.129993	39.0533
MRPL22_2:MRPL38_2	0.0602207	0.384487	0.00362654	0.14783	39.7635
MRPL22_2:MRPL4_1	0.155733	0.324939	0.0242528	0.105586	3.35354
MRPL22_2:MRPL4_2	0.0785257	0.400375	0.00616629	0.1603	24.9962
MRPL22_2:MRPL41_0	0.113577	0.430448	0.0128997	0.185286	13.3636
MRPL22_2:MRPL43_1	0.0364924	0.162756	0.0013317	0.0264896	18.8917
MRPL22_2:MRPL44_1	0.0435687	0.217782	0.00189823	0.047429	23.9859
MRPL22_2:MRPL44_2	0.0540484	0.438512	0.00292123	0.192293	64.826
MRPL22_2:MRPL47_1	0.0568953	0.248926	0.00323708	0.0619639	18.1419
MRPL22_2:MRPL48_0	0.0570641	0.294203	0.00325631	0.0865554	25.5808
MRPL22_2:MRPL51_0	0.0932598	0.218767	0.00869739	0.0478591	4.5027
MRPL22_2:MRPL9_1	0.0775176	0.290227	0.00600899	0.0842319	13.0177
MRPL22_2:MRPS30_2	0.066431	0.192876	0.00441308	0.0372011	7.42974
MRPL24_1:MRPL27_0	0.0530335	0.311337	0.00281256	0.096931	33.4637
MRPL24_1:MRPL28_0	0.0453555	0.353588	0.00205712	0.125024	59.7764
MRPL24_1:MRPL37_1	0.0511955	0.825723	0.00262098	0.681818	259.139
MRPL24_1:MRPL37_2	0.0506139	0.276145	0.00256177	0.0762561	28.767
MRPL24_1:MRPL37_3	0.0548973	0.317042	0.00301371	0.100515	32.3527
MRPL24_1:MRPL38_1	0.104952	0.585712	0.0110149	0.343058	30.145
MRPL24_1:MRPL47_1	0.048711	0.740181	0.00237276	0.547867	229.898
MRPL24_1:MRPL48_0	0.0915742	0.427358	0.00838584	0.182634	20.7789
MRPL24_1:MRPL49_1	0.12528	0.394578	0.015695	0.155692	8.91986
MRPL24_1:MRPL51_0	0.0844167	0.502682	0.00712618	0.252689	34.4593
MRPL24_1:MRPL9_2	0.0778755	0.409818	0.00606459	0.16795	26.6936
MRPL24_1:MRPS30_1	0.0698578	0.87301	0.00488011	0.762146	155.174
MRPL24_2:MRPL27_0	0.0776613	0.717174	0.00603127	0.514338	84.2786
MRPL24_2:MRPL28_0	0.0522276	0.600475	0.00272772	0.36057	131.187
MRPL24_2:MRPL3_1	0.109754	0.259429	0.012046	0.0673035	4.58723
MRPL24_2:MRPL3_2	0.114222	0.643187	0.0130467	0.413689	30.7083
MRPL24_2:MRPL37_1	0.042905	0.211624	0.00184084	0.0447848	23.3284
MRPL24_2:MRPL38_2	0.0662376	0.64823	0.00438742	0.420202	94.7745
MRPL24_2:MRPL39_1	0.0520789	0.295618	0.00271221	0.08739	31.221
MRPL24_2:MRPL41_0	0.0781945	0.415314	0.00611437	0.172486	27.2099
MRPL24_2:MRPL43_1	0.0312349	0.689628	0.000975618	0.475586	486.472
MRPL24_2:MRPL44_1	0.0273063	0.375062	0.000745637	0.140672	187.66
MRPL24_2:MRPL44_2	0.050904	0.475934	0.00259122	0.226513	86.4156
MRPL24_2:MRPL47_1	0.0475784	0.321793	0.0022637	0.103551	44.7438
MRPL24_2:MRPL47_2	0.0618308	0.326839	0.00382305	0.106824	26.9421
MRPL24_2:MRPL48_0	0.0677424	1.14876	0.00458903	1.31964	286.563
MRPL24_2:MRPL57_0	0.052872	0.671254	0.00279545	0.450582	160.184
MRPL24_2:MRPL9_1	0.0551792	0.298135	0.00304474	0.0888846	28.1928
MRPL24_2:MRPL9_2	0.0541323	0.367173	0.0029303	0.134816	45.0075
MRPL24_2:MRPS18A_0	0.146704	0.788071	0.0215222	0.621056	27.8565
MRPL24_2:MRPS27_1	0.0724402	0.26103	0.00524759	0.0681365	11.9844
MRPL24_2:MRPS30_1	0.0642721	0.203388	0.0041309	0.0413668	9.01401
MRPL24_2:MRPS30_2	0.0349662	0.157289	0.00122263	0.0247398	19.2348
MRPL27_0:MRPL37_1	0.0960386	0.591047	0.00922341	0.349336	36.8749
MRPL27_0:MRPL47_1	0.0498049	0.507613	0.00248053	0.257671	102.877
MRPL27_0:MRPS30_1	0.0636192	0.631555	0.00404741	0.398862	97.5474
MRPL28_0:MRPL37_1	0.0461336	0.307315	0.00212831	0.0944424	43.3743
MRPL28_0:MRPL37_2	0.0511339	0.223345	0.00261468	0.0498828	18.078
MRPL28_0:MRPL39_1	0.072278	0.600085	0.0052241	0.360103	67.931
MRPL28_0:MRPL4_1	0.0588849	0.425542	0.00346744	0.181086	51.2246
MRPL28_0:MRPL41_0	0.0525968	0.40936	0.00276642	0.167575	59.5748
MRPL28_0:MRPL43_1	0.0478021	0.329195	0.00228504	0.10837	46.4258
MRPL28_0:MRPL44_2	0.0479753	0.591604	0.00230163	0.349995	151.064
MRPL28_0:MRPL47_1	0.0289686	0.295105	0.000839181	0.0870869	102.776
MRPL28_0:MRPL48_0	0.0759173	0.574093	0.00576344	0.329582	56.185
MRPL28_0:MRPL51_0	0.102565	0.487784	0.0105196	0.237933	21.6181
MRPL28_0:MRPS30_1	0.0508755	0.527763	0.00258831	0.278534	106.612
MRPL28_0:MRPS30_2	0.0477102	0.208951	0.00227626	0.0436604	18.1807
MRPL3_1:MRPL37_1	0.0876121	0.265334	0.00767589	0.0704019	8.17183
MRPL3_1:MRPL4_1	0.0835825	0.292804	0.00698604	0.085734	11.2722
MRPL3_1:MRPL41_0	0.0893765	0.438293	0.00798815	0.192101	23.0482
MRPL3_1:MRPL43_1	0.072825	0.520448	0.00530348	0.270866	50.0732
MRPL3_1:MRPL44_1	0.0635112	0.260535	0.00403367	0.0678786	15.828
MRPL3_1:MRPS18A_0	0.125892	0.693801	0.0158488	0.48136	29.3719
MRPL3_2:MRPL37_1	0.0733486	0.480649	0.00538002	0.231023	41.941
MRPL3_2:MRPS12_0	0.105793	0.689825	0.0111922	0.475858	41.517
MRPL37_1:MRPL39_1	0.0534196	0.246336	0.00285366	0.0606815	20.2644
MRPL37_1:MRPL39_2	0.087778	0.326255	0.00770499	0.106442	12.8147
MRPL37_1:MRPL41_0	0.0583621	0.326136	0.00340614	0.106365	30.2274
MRPL37_1:MRPL47_1	0.059712	0.18273	0.00356553	0.0333903	8.36474
MRPL37_1:MRPL51_0	0.0740667	0.917364	0.00548587	0.841556	152.404
MRPL37_1:MRPL9_2	0.0670296	0.323777	0.00449297	0.104832	22.3323
MRPL37_1:MRPS30_1	0.0507884	0.149407	0.00257947	0.0223225	7.65391
MRPL37_1:MRPS30_2	0.0607017	0.212118	0.00368469	0.044994	11.2111
MRPL37_2:MRPL38_2	0.0647653	0.386748	0.00419454	0.149574	34.6591
MRPL37_2:MRPL39_1	0.0425707	0.266024	0.00181226	0.0707688	38.05
MRPL37_2:MRPL41_0	0.0802794	0.243604	0.00644478	0.0593431	8.20794
MRPL37_2:MRPL47_1	0.0598707	0.171971	0.0035845	0.0295739	7.25051
MRPL37_2:MRPL9_2	0.091389	0.285435	0.00835196	0.0814731	8.75497
MRPL37_2:MRPS30_1	0.0334427	0.178724	0.00111842	0.0319422	27.5602
MRPL37_2:MRPS30_2	0.0573566	0.170697	0.00328979	0.0291376	7.85699
MRPL37_3:MRPL44_1	0.0720224	0.257158	0.00518722	0.0661302	11.7487
MRPL37_3:MRPL47_2	0.0590001	0.354707	0.00348101	0.125817	35.1438
MRPL37_3:MRPL9_1	0.0827825	0.281174	0.00685294	0.0790588	10.5365
MRPL37_3:MRPS30_1	0.0828896	0.279068	0.00687069	0.0778791	10.335
MRPL38_1:MRPL44_1	0.0713947	0.317519	0.0050972	0.100818	18.7792
MRPL38_1:MRPS23_2	0.173235	0.448071	0.0300104	0.200768	5.68993
MRPL38_1:MRPS34_1	0.0922574	0.354794	0.00851144	0.125879	13.7894
MRPL38_2:MRPL39_1	0.0500568	0.652733	0.00250569	0.42606	169.037
MRPL38_2:MRPL44_1	0.0555379	0.384215	0.00308446	0.147621	46.8596
MRPL38_2:MRPL47_1	0.0742516	0.533758	0.0055133	0.284898	50.6746
MRPL38_2:MRPL47_2	0.093221	0.367484	0.00869015	0.135044	14.5399
MRPL38_2:MRPL9_1	0.065113	0.244127	0.0042397	0.0595978	13.0571
MRPL39_1:MRPL43_1	0.0829625	0.621543	0.00688278	0.386315	55.1278
MRPL39_1:MRPL44_1	0.0702224	0.350491	0.00493119	0.122844	23.9116
MRPL39_1:MRPL44_2	0.0638999	0.416233	0.00408319	0.17325	41.4299
MRPL39_1:MRPL48_0	0.0884073	1.15093	0.00781585	1.32465	168.483
MRPL39_1:MRPL9_2	0.0709934	0.276073	0.00504006	0.0762162	14.1221
MRPL39_1:MRPS30_1	0.0584994	0.203777	0.00342218	0.0415249	11.1341
MRPL39_1:MRPS30_2	0.05981	0.243328	0.00357724	0.0592084	15.5514
MRPL39_2:MRPL51_0	0.090379	0.45133	0.00816836	0.203698	23.9375
MRPL4_1:MRPS18A_0	0.102249	0.639255	0.0104548	0.408647	38.087
MRPL4_1:MRPS9_1	0.158915	0.48519	0.0252538	0.23541	8.32174
MRPL4_2:MRPS12_0	0.0574914	0.820675	0.00330526	0.673508	202.768
MRPL4_2:MRPS31_1	0.101169	1.08532	0.0102351	1.17791	114.085
MRPL4_2:MRPS33_0	0.171905	0.581671	0.0295514	0.338341	10.4492
MRPL4_2:MRPS9_1	0.177178	1.30581	0.0313919	1.70513	53.3177
MRPL41_0:MRPL44_1	0.0489604	0.400033	0.00239712	0.160026	65.7576
MRPL41_0:MRPL47_1	0.0737522	0.322108	0.00543939	0.103753	18.0745
MRPL41_0:MRPL51_0	0.0802413	0.658424	0.00643866	0.433523	66.3312
MRPL41_0:MRPL9_2	0.0939215	0.395924	0.00882126	0.156756	16.7702
MRPL41_0:MRPS18A_0	0.0549938	0.630032	0.00302432	0.396941	130.249
MRPL41_0:MRPS30_1	0.056021	0.283612	0.00313835	0.0804357	24.6299
MRPL43_1:MRPL44_1	0.0501391	0.251953	0.00251393	0.0634802	24.2514
MRPL43_1:MRPL47_1	0.0401269	0.351544	0.00161017	0.123583	75.7514
MRPL43_1:MRPL47_2	0.0895944	0.344794	0.00802716	0.118883	13.8101
MRPL43_1:MRPL9_2	0.0555715	0.298547	0.00308819	0.0891304	27.8617
MRPL43_1:MRPS11_0	0.119587	0.446978	0.0143011	0.199789	12.9702
MRPL43_1:MRPS30_2	0.0383321	0.275997	0.00146935	0.0761742	50.842
MRPL43_1:MRPS34_1	0.0841162	0.648519	0.00707553	0.420577	58.4411
MRPL44_1:MRPL47_1	0.0576548	0.308637	0.00332408	0.0952565	27.6565
MRPL44_1:MRPL48_0	0.0763822	0.245176	0.00583423	0.0601114	9.30321
MRPL44_1:MRPL9_1	0.0470096	0.271522	0.0022099	0.0737244	32.3609
MRPL44_1:MRPS30_1	0.0628068	0.267488	0.00394469	0.0715497	17.1382
MRPL44_1:MRPS30_2	0.0572022	0.264722	0.00327209	0.0700775	20.4167
MRPL44_2:MRPL51_0	0.105746	1.03109	0.0111823	1.06315	94.0751
MRPL44_2:MRPL9_2	0.0616065	0.392228	0.00379536	0.153842	39.5344
MRPL44_2:MRPS30_1	0.0571892	0.373477	0.00327061	0.139485	41.648
MRPL46_1:MRPS15_2	0.106971	1.37603	0.0114427	1.89345	164.472
MRPL46_1:MRPS18B_0	0.102041	0.471097	0.0104124	0.221932	20.3141
MRPL46_1:MRPS31_1	0.12472	0.48295	0.015555	0.233241	13.9946
MRPL46_1:MRPS34_1	0.0669172	0.281458	0.00447792	0.0792184	16.6909
MRPL46_1:MRPS7_1	0.0865599	0.478051	0.00749262	0.228533	29.5011
MRPL46_1:PTCD3_3	0.234285	0.524362	0.0548897	0.274955	4.00924
MRPL46_2:MRPS10_1	0.106797	0.540422	0.0114056	0.292056	24.6063
MRPL46_2:MRPS7_1	0.068088	0.549157	0.00463598	0.301573	64.0505
MRPL47_1:MRPL48_0	0.0554011	0.769397	0.00306928	0.591972	191.87
MRPL47_1:MRPL51_0	0.0789057	0.734148	0.00622611	0.538973	85.5665
MRPL47_1:MRPL57_0	0.045748	0.351827	0.00209288	0.123782	58.1445
MRPL47_1:MRPL9_1	0.0669469	0.204998	0.00448189	0.0420241	8.37643
MRPL47_1:MRPL9_2	0.0686627	0.209427	0.00471457	0.0438597	8.30302
MRPL47_1:MRPS30_1	0.0479464	0.212683	0.00229885	0.0452341	18.6768
MRPL47_1:MRPS30_2	0.0577228	0.133343	0.00333192	0.0177804	4.33639
MRPL48_0:MRPS34_1	0.0791798	1.09644	0.00626945	1.20217	190.751
MRPL49_2:MRPL55_0	0.0955693	0.771823	0.00913349	0.595711	64.2227
MRPL51_0:MRPL9_2	0.0522225	0.257428	0.00272719	0.066269	23.2993
MRPL57_0:MRPL9_1	0.130248	0.355994	0.0169646	0.126732	6.47034
MRPL9_1:MRPS30_1	0.0943245	0.178987	0.00889711	0.0320362	2.60075
MRPL9_2:MRPS12_0	0.127392	0.566381	0.0162288	0.320787	18.7666
MRPL9_2:MRPS30_1	0.0585493	0.322363	0.00342802	0.103918	29.3143
MRPL9_2:MRPS30_2	0.0477482	0.222437	0.00227989	0.0494781	20.702
MRPL9_2:TUFM_1	0.123964	0.656962	0.0153672	0.431599	27.0857
MRPS10_1:MRPS15_1	0.0642852	0.280376	0.00413259	0.0786109	18.0222
MRPS10_1:MRPS31_1	0.0682369	0.265562	0.00465627	0.070523	14.1458
MRPS10_1:MRPS31_2	0.0745294	0.202557	0.00555464	0.0410292	6.38647
MRPS10_1:MRPS7_1	0.0564049	0.352176	0.00318151	0.124028	37.984
MRPS10_1:MRPS9_1	0.0467479	0.282486	0.00218536	0.0797981	35.5148
MRPS10_1:PTCD3_2	0.0824113	0.225383	0.00679163	0.0507973	6.47941
MRPS10_1:PTCD3_3	0.0564725	0.303142	0.00318914	0.0918951	27.815
MRPS10_2:MRPS18B_0	0.0850615	0.454873	0.00723546	0.206909	27.5965
MRPS10_2:MRPS2_1	0.0610518	0.243376	0.00372732	0.0592319	14.8913
MRPS10_2:MRPS22_1	0.0440782	0.543075	0.00194288	0.29493	150.8
MRPS10_2:MRPS23_2	0.0745747	0.265845	0.00556139	0.0706737	11.7079
MRPS10_2:MRPS24_0	0.0557836	0.461507	0.00311181	0.212989	67.4454
MRPS10_2:MRPS26_1	0.0580941	0.419817	0.00337492	0.176246	51.2223
MRPS10_2:MRPS31_1	0.0482609	0.331584	0.00232911	0.109948	46.2061
MRPS10_2:MRPS35_1	0.0401189	0.451315	0.00160952	0.203685	125.55
MRPS10_2:MRPS35_2	0.0421998	0.469369	0.00178082	0.220308	122.711
MRPS10_2:MRPS5_1	0.0627657	0.369601	0.00393953	0.136605	33.6754
MRPS10_2:MRPS5_2	0.0488926	0.434569	0.00239049	0.18885	78.0009
MRPS10_2:MRPS6_2	0.0448286	0.550505	0.0020096	0.303056	149.804
MRPS10_2:MRPS9_1	0.0603343	0.517292	0.00364023	0.267591	72.5092
MRPS10_2:MRPS9_2	0.0503507	0.364662	0.00253519	0.132979	51.453
MRPS10_2:PTCD3_2	0.0528622	0.47558	0.00279441	0.226176	79.9387
MRPS10_2:PTCD3_3	0.0754616	0.396575	0.00569445	0.157272	26.6185
MRPS11_0:MRPS12_0	0.0908407	0.524835	0.00825203	0.275451	32.3798
MRPS11_0:MRPS18B_0	0.0707882	0.461465	0.00501097	0.21295	41.4968
MRPS11_0:MRPS23_1	0.0591955	0.304488	0.0035041	0.0927128	25.4584
MRPS11_0:MRPS25_0	0.0814182	0.624122	0.00662893	0.389528	57.7619
MRPS11_0:MRPS30_2	0.123282	0.349051	0.0151984	0.121837	7.01645
MRPS11_0:MRPS31_1	0.0763317	0.396385	0.00582653	0.157121	25.9664
MRPS11_0:MRPS34_1	0.0758844	0.464467	0.00575843	0.21573	36.4633
MRPS11_0:MRPS7_1	0.0652004	0.518319	0.0042511	0.268655	62.1965
MRPS12_0:MRPS18C_0	0.112219	0.538772	0.0125932	0.290275	22.0502
MRPS12_0:MRPS31_1	0.114074	0.534301	0.0130129	0.285477	20.938
MRPS12_0:MRPS6_1	0.121777	0.535485	0.0148296	0.286744	18.3359
MRPS14_0:MRPS5_1	0.0808602	0.40247	0.00653837	0.161982	23.7741
MRPS15_1:MRPS18B_0	0.0760664	0.329835	0.00578609	0.108791	17.8021
MRPS15_1:MRPS22_1	0.0388288	0.223687	0.00150768	0.0500361	32.1875
MRPS15_1:MRPS22_2	0.0582944	0.276389	0.00339824	0.0763908	21.4795
MRPS15_1:MRPS24_0	0.0411099	0.450004	0.00169003	0.202504	118.823
MRPS15_1:MRPS25_0	0.0529343	0.274871	0.00280204	0.0755542	25.964
MRPS15_1:MRPS26_1	0.0411542	0.216885	0.00169367	0.047039	26.7734
MRPS15_1:MRPS26_2	0.069518	0.236439	0.00483275	0.0559035	10.5676
MRPS15_1:MRPS33_0	0.0654725	0.281715	0.00428665	0.0793632	17.514
MRPS15_1:MRPS35_2	0.0447845	0.229204	0.00200565	0.0525344	25.1932
MRPS15_1:MRPS5_2	0.0490959	0.230211	0.00241041	0.0529972	20.9868
MRPS15_1:MRPS7_1	0.0809669	0.328971	0.00655565	0.108222	15.5082
MRPS15_1:MRPS9_1	0.0381172	0.349936	0.00145292	0.122455	83.282
MRPS15_1:PTCD3_1	0.0533945	0.278526	0.00285098	0.0775766	26.2105
MRPS15_2:MRPS18B_0	0.0443207	1.37038	0.00196433	1.87793	955.02
MRPS15_2:MRPS26_1	0.0824678	1.37731	0.00680093	1.89699	277.93
MRPS16_0:MRPS2_1	0.0631202	0.248059	0.00398416	0.0615332	14.4445
MRPS16_0:MRPS22_1	0.0484227	0.25251	0.00234476	0.0637613	26.1931
MRPS16_0:MRPS22_2	0.0424634	0.237877	0.00180314	0.0565857	30.3818
MRPS16_0:MRPS24_0	0.0720497	0.420724	0.00519116	0.177009	33.0981
MRPS16_0:MRPS25_0	0.0656525	0.298651	0.00431025	0.0891926	19.6931
MRPS16_0:MRPS35_2	0.0586891	0.192797	0.00344441	0.0371709	9.79165
MRPS16_0:MRPS5_1	0.0572865	0.394622	0.00328175	0.155726	46.4522
MRPS16_0:PTCD3_1	0.0473389	0.252568	0.00224097	0.0637904	27.4655
MRPS18B_0:MRPS18C_0	0.0882966	0.314368	0.00779629	0.0988275	11.6762
MRPS18B_0:MRPS2_1	0.0643503	0.393308	0.00414097	0.154691	36.3563
MRPS18B_0:MRPS31_1	0.044185	0.235045	0.00195231	0.055246	27.2978
MRPS18B_0:MRPS5_1	0.0878449	0.258847	0.00771673	0.0670017	7.68265
MRPS18B_0:MRPS5_2	0.0559044	0.474678	0.0031253	0.225319	71.0951
MRPS18B_0:MRPS9_1	0.053147	0.307437	0.0028246	0.0945178	32.4623
MRPS18B_0:MRPS9_2	0.0607179	0.475388	0.00368667	0.225994	60.3003
MRPS18B_0:PTCD3_2	0.085352	0.423777	0.00728497	0.179587	23.6518
MRPS18C_0:MRPS6_1	0.0804492	0.38779	0.00647207	0.150381	22.2354
MRPS2_1:MRPS22_2	0.0550412	0.246834	0.00302953	0.0609268	19.111
MRPS2_1:MRPS25_0	0.058271	0.33293	0.0033955	0.110843	31.6439
MRPS2_1:MRPS31_1	0.0596937	0.256191	0.00356334	0.0656338	17.4192
MRPS2_1:MRPS35_1	0.0547956	0.216298	0.00300256	0.0467848	14.5816
MRPS2_1:MRPS9_2	0.0415099	0.208438	0.00172307	0.0434464	24.2145
MRPS2_1:PTCD3_2	0.049462	0.263598	0.00244649	0.069484	27.4015
MRPS2_1:PTCD3_3	0.0635418	0.329268	0.00403756	0.108418	25.8523
MRPS2_2:MRPS35_1	0.0667652	0.291363	0.00445759	0.0848925	18.0445
MRPS2_2:MRPS9_1	0.0539463	0.275894	0.0029102	0.0761175	25.1554
MRPS22_1:MRPS23_2	0.0585725	0.302871	0.00343073	0.0917309	25.738
MRPS22_1:MRPS24_0	0.0287954	0.436775	0.000829177	0.190772	229.074
MRPS22_1:MRPS25_0	0.0405865	0.256706	0.00164727	0.0658979	39.0044
MRPS22_1:MRPS26_1	0.0363236	0.160235	0.0013194	0.0256751	18.4596
MRPS22_1:MRPS26_2	0.045764	0.228386	0.00209435	0.0521602	23.9053
MRPS22_1:MRPS35_1	0.0431803	0.216166	0.00186454	0.0467279	24.0613
MRPS22_1:MRPS5_1	0.0437406	0.25769	0.00191324	0.0664041	33.7077
MRPS22_1:MRPS6_1	0.0589767	0.348844	0.00347825	0.121692	33.9867
MRPS22_1:MRPS6_2	0.0515113	0.246158	0.00265342	0.0605936	21.8361
MRPS22_1:PTCD3_1	0.0589714	0.192534	0.00347763	0.0370692	9.65933
MRPS22_2:MRPS24_0	0.044919	0.438637	0.00201771	0.192403	94.3567
MRPS22_2:MRPS26_2	0.0586749	0.485873	0.00344274	0.236073	67.5711
MRPS22_2:MRPS35_1	0.0443588	0.282177	0.0019677	0.0796236	39.4652
MRPS22_2:MRPS35_2	0.0430654	0.198458	0.00185463	0.0393855	20.2363
MRPS22_2:MRPS6_1	0.0749319	0.433933	0.00561479	0.188298	32.536
MRPS22_2:MRPS6_2	0.0561934	0.499409	0.00315769	0.24941	77.9848
MRPS22_2:MRPS9_1	0.0743555	0.442632	0.00552874	0.195923	34.4372
MRPS22_2:MRPS9_2	0.0638015	0.209778	0.00407063	0.0440068	9.8108
MRPS22_2:PTCD3_1	0.0321677	0.429186	0.00103476	0.184201	177.013
MRPS22_2:PTCD3_3	0.0837577	0.293304	0.00701535	0.0860275	11.2628
MRPS23_1:MRPS31_1	0.0523813	0.283258	0.0027438	0.0802349	28.2422
MRPS23_1:MRPS35_2	0.121725	0.480054	0.0148169	0.230451	14.5533
MRPS23_1:MRPS7_2	0.0974519	0.277804	0.00949688	0.0771753	7.12639
MRPS23_2:MRPS9_2	0.0588813	0.30852	0.003467	0.0951844	26.4544
MRPS23_2:PTCD3_3	0.0793519	0.295167	0.00629673	0.0871237	12.8363
MRPS24_0:MRPS25_0	0.0391187	0.406347	0.00153027	0.165118	106.901
MRPS24_0:MRPS26_1	0.0608989	0.426374	0.00370867	0.181795	48.0188
MRPS24_0:MRPS26_2	0.058173	0.389965	0.00338409	0.152073	43.9375
MRPS24_0:MRPS35_1	0.0454821	0.484633	0.00206862	0.23487	112.539
MRPS24_0:MRPS5_2	0.0512104	0.462063	0.0026225	0.213502	80.4118
MRPS24_0:MRPS6_2	0.065071	0.366546	0.00423423	0.134356	30.7308
MRPS24_0:MRPS9_1	0.0694434	0.410764	0.00482238	0.168727	33.9884
MRPS24_0:PTCD3_1	0.0521016	0.576718	0.00271458	0.332603	121.525
MRPS24_0:PTCD3_2	0.0558023	0.51008	0.00311389	0.260182	82.5553
MRPS25_0:MRPS26_1	0.036911	0.195284	0.00136242	0.0381359	26.9913
MRPS25_0:MRPS26_2	0.0634447	0.176699	0.00402522	0.0312226	6.75673
MRPS25_0:MRPS35_1	0.0453996	0.320119	0.00206112	0.102476	48.7188
MRPS25_0:MRPS35_2	0.0475646	0.241755	0.00226239	0.0584454	24.8335
MRPS25_0:MRPS5_1	0.0295089	0.183346	0.000870776	0.0336157	37.6043
MRPS25_0:MRPS6_2	0.0650733	0.327643	0.00423454	0.10735	24.351
MRPS25_0:MRPS9_2	0.0632504	0.340439	0.00400061	0.115898	27.9702
MRPS25_0:PTCD3_2	0.0820847	0.275815	0.0067379	0.0760738	10.2904
MRPS26_1:MRPS31_2	0.039537	0.287978	0.00156317	0.0829311	52.053
MRPS26_1:MRPS35_2	0.0541607	0.2041	0.00293338	0.0416566	13.2009
MRPS26_1:MRPS5_1	0.052192	0.240324	0.002724	0.0577558	20.2025
MRPS26_1:MRPS5_2	0.0417434	0.15316	0.00174251	0.0234581	12.4623
MRPS26_1:MRPS6_1	0.0613562	0.326795	0.00376458	0.106795	27.3684
MRPS26_1:MRPS9_1	0.0401357	0.366025	0.00161088	0.133974	82.1684
MRPS26_1:MRPS9_2	0.037098	0.174278	0.00137626	0.0303729	21.0691
MRPS26_1:PTCD3_1	0.0364746	0.211866	0.00133039	0.0448873	32.7399
MRPS26_1:PTCD3_2	0.0476401	0.156866	0.00226957	0.0246069	9.84208
MRPS26_2:MRPS35_1	0.0424771	0.271648	0.00180431	0.0737925	39.898
MRPS26_2:MRPS5_1	0.07024	0.249254	0.00493366	0.0621275	11.5926
MRPS26_2:MRPS6_2	0.0654973	0.226327	0.0042899	0.051224	10.9406
MRPS26_2:MRPS9_1	0.058927	0.353688	0.00347239	0.125095	35.0256
MRPS26_2:MRPS9_2	0.0510828	0.228353	0.00260945	0.0521451	18.9832
MRPS26_2:PTCD3_1	0.0532931	0.275369	0.00284016	0.0758278	25.6985
MRPS26_2:PTCD3_2	0.0657149	0.252216	0.00431845	0.0636127	13.7305
MRPS27_1:MRPS30_1	0.0587899	0.291725	0.00345625	0.0851033	23.623
MRPS27_1:MRPS30_2	0.0690437	0.218963	0.00476703	0.0479447	9.05756
MRPS27_2:MRPS30_1	0.0836294	0.313494	0.00699388	0.0982788	13.0521
MRPS27_2:MRPS34_2	0.0793721	0.296052	0.00629993	0.0876469	12.9123
MRPS30_2:MRPS7_1	0.0587596	0.315029	0.0034527	0.0992436	27.7438
MRPS31_1:MRPS35_2	0.048322	0.287543	0.00233501	0.0826807	34.4091
MRPS31_1:MRPS5_2	0.0502786	0.350509	0.00252793	0.122857	47.5996
MRPS31_1:MRPS7_1	0.0516037	0.285285	0.00266294	0.0813877	29.5631
MRPS31_1:MRPS9_1	0.0436037	0.30193	0.00190128	0.0911618	46.9475
MRPS31_1:MRPS9_2	0.0595442	0.264093	0.00354551	0.0697451	18.6714
MRPS31_1:PTCD3_3	0.0604252	0.30066	0.0036512	0.0903963	23.7579
MRPS33_0:MRPS7_1	0.0958207	0.259931	0.00918162	0.0675641	6.35863
MRPS35_1:MRPS5_2	0.06032	0.168186	0.0036385	0.0282864	6.77419
MRPS35_1:MRPS9_1	0.0452425	0.377589	0.00204688	0.142574	68.6541
MRPS35_1:MRPS9_2	0.0521709	0.140969	0.0027218	0.0198723	6.30115
MRPS35_1:PTCD3_2	0.0439052	0.171248	0.00192767	0.0293259	14.2131
MRPS35_1:PTCD3_3	0.0637736	0.362515	0.00406708	0.131417	31.3124
MRPS35_2:MRPS6_2	0.0480291	0.286911	0.0023068	0.082318	34.685
MRPS35_2:MRPS9_1	0.0535275	0.377145	0.0028652	0.142239	48.6436
MRPS35_2:MRPS9_2	0.0553229	0.209286	0.00306062	0.0438006	13.311
MRPS35_2:PTCD3_1	0.0413003	0.192333	0.00170572	0.0369919	20.687
MRPS35_2:PTCD3_2	0.0365551	0.201013	0.00133627	0.0404061	29.238
MRPS35_2:PTCD3_3	0.0543403	0.344072	0.00295286	0.118386	39.0918
MRPS5_1:MRPS6_2	0.042922	0.227759	0.0018423	0.0518741	27.1573
MRPS5_1:MRPS9_1	0.0574522	0.396288	0.00330076	0.157044	46.5782
MRPS5_1:MRPS9_2	0.0364788	0.236533	0.0013307	0.0559479	41.0438
MRPS5_1:PTCD3_1	0.0597464	0.439798	0.00356964	0.193422	53.1854
MRPS5_2:MRPS7_1	0.0655307	0.39581	0.00429428	0.156665	35.4824
MRPS5_2:MRPS9_1	0.0394974	0.352361	0.00156004	0.124159	78.5867
MRPS5_2:MRPS9_2	0.0478969	0.152709	0.00229411	0.0233201	9.16521
MRPS6_2:MRPS9_1	0.0773093	0.32583	0.00597673	0.106165	16.763
MRPS6_2:MRPS9_2	0.0563924	0.259969	0.00318011	0.067584	20.2521
MRPS7_2:PTCD3_1	0.12113	0.436126	0.0146726	0.190206	11.9633
MRPS9_1:PTCD3_1	0.052136	0.420193	0.00271816	0.176563	63.9567
MRPS9_1:PTCD3_2	0.0583095	0.295214	0.0034	0.0871515	24.6328
MSH2_1:POLD1_1	0.0838933	0.359614	0.00703809	0.129322	17.3746
MSH2_3:RPA1_1	0.0732053	0.368272	0.00535901	0.135625	24.3077
MSH2_3:XRCC6_1	0.0706698	0.349221	0.00499422	0.121955	23.4193
MSH6_1:POLE_1	0.105303	0.399218	0.0110886	0.159375	13.3729
MSH6_2:PMS2_1	0.0616885	0.791935	0.00380547	0.627161	163.805
MTOR_1:RICTOR_2	0.0856182	0.20803	0.00733048	0.0432763	4.90362
MTOR_1:TSC1_1	0.0619183	0.205281	0.00383387	0.0421402	9.99155
MTOR_1:TSC2_2	0.0499839	0.147946	0.00249839	0.0218881	7.76087
MTOR_2:TSC1_2	0.0455175	0.201248	0.00207185	0.0405006	18.5481
MTOR_2:TSC2_1	0.0350235	0.188836	0.00122665	0.0356591	28.0705
MTR_2:MTRR_1	0.0874273	0.409658	0.00764353	0.16782	20.9558
MVB12A_1:TSG101_1	0.0630461	0.164273	0.00397481	0.0269858	5.78919
MVB12A_1:UBAP1_1	0.0398013	0.235692	0.00158414	0.0555507	34.0668
MVB12A_1:VPS28_1	0.0444448	0.155615	0.00197534	0.0242161	11.2592
MVB12A_1:VPS37A_1	0.052154	0.270244	0.00272004	0.0730316	25.8495
MVB12A_1:VPS37B_1	0.0330576	0.164134	0.00109281	0.0269399	23.652
MVB12A_1:VPS37C_0	0.0509243	0.463115	0.00259328	0.214476	81.7044
MVB12B_0:TSG101_1	0.066931	0.488777	0.00447975	0.238903	52.3294
MVB12B_0:VPS37B_1	0.0740564	0.456516	0.00548435	0.208407	37.0002
MYBBP1A_2:POLR1A_2	0.186264	0.477746	0.0346943	0.228241	5.57863
MYD88_2:NFKB1_3	0.0566547	0.311355	0.00320976	0.0969422	29.2023
MYH10_1:MYH9_2	0.0482693	0.202242	0.00232992	0.0409019	16.5551
MYH10_1:MYH9_3	0.0591778	0.256388	0.00350202	0.065735	17.7706
MYH10_1:MYL12B_2	0.0537132	0.214163	0.00288511	0.045866	14.8975
MYH9_2:MYL12B_2	0.0584245	0.216968	0.00341343	0.047075	12.7911
MZT1_0:TUBGCP5_2	0.0529545	0.34908	0.00280418	0.121857	42.4553
MZT1_0:TUBGCP6_2	0.0568609	0.174698	0.00323317	0.0305195	8.43951
NAA10_1:NAA15_1	0.0343131	0.129273	0.00117739	0.0167115	13.1937
NAA10_1:NAA15_2	0.036747	0.260467	0.00135034	0.0678428	49.2413
NAA11_0:NAA15_1	0.0477842	0.153324	0.00228333	0.0235083	9.29559
NAA11_0:NAA15_2	0.0676794	0.281212	0.00458051	0.0790803	16.2645
NAA35_2:NAA38_0	0.0847982	0.507617	0.00719074	0.257675	34.8344
NAE1_1:UBA3_1	0.0213467	0.1329	0.000455682	0.0176624	37.7603
NAE1_1:UBA3_2	0.0751875	0.396165	0.00565316	0.156946	26.7626
NAE1_2:UBA3_2	0.0501502	0.200767	0.00251504	0.0403075	15.0266
NAT10_2:NOC2L_1	0.0775068	0.283165	0.00600731	0.0801826	12.3475
NAT10_2:NOC2L_2	0.0529763	0.416251	0.00280649	0.173265	60.7372
NAT10_3:NOC2L_1	0.104392	0.392505	0.0108978	0.15406	13.1369
NAT10_3:NOC2L_2	0.0807921	0.32113	0.00652736	0.103124	14.7988
NAT10_3:PNO1_1	0.0943968	0.580923	0.00891076	0.337471	36.8723
NBAS_2:ZW10_2	0.108356	0.535103	0.0117411	0.286335	23.3875
NBAS_4:RINT1_1	0.0735188	0.552406	0.00540502	0.305152	55.4573
NBN_1:TERF2_1	0.0832241	0.255004	0.00692626	0.0650269	8.38846
NCAPD2_1:NCAPG_1	0.0555928	0.221827	0.00309056	0.0492072	14.9218
NCAPD2_1:NCAPG_2	0.0243685	0.110733	0.000593825	0.0122618	19.6489
NCAPD2_1:NCAPH_1	0.0395528	0.141844	0.00156442	0.0201197	11.8608
NCAPD2_1:NCAPH_2	0.0385332	0.265884	0.00148481	0.0706941	46.6116
NCAPD2_2:NCAPG_1	0.0486918	0.187395	0.00237089	0.035117	13.8118
NCAPD2_2:NCAPG_2	0.0683583	0.279207	0.00467286	0.0779567	15.6829
NCAPD2_2:NCAPG2_2	0.0885651	0.369489	0.00784378	0.136522	16.4051
NCAPD2_2:NCAPH_2	0.0475664	0.204123	0.00226256	0.0416663	17.4156
NCAPG_1:NCAPH_1	0.0335103	0.221328	0.00112294	0.0489861	42.6231
NCAPG_1:NCAPH_2	0.0476413	0.187636	0.0022697	0.0352074	14.5119
NCAPG_3:NCAPH_1	0.0528894	0.467799	0.00279729	0.218836	77.2315
NCAPG2_1:NCAPH2_2	0.0644335	0.273106	0.00415168	0.0745867	16.9654
NCAPG2_2:NCAPH_2	0.0741437	0.377891	0.00549729	0.142801	24.9767
NCOA6_2:WDR5_2	0.227008	0.86839	0.0515324	0.7541	13.6335
NDC80_1:NEK2_0	0.19374	0.842832	0.0375352	0.710366	17.9253
NDC80_1:NUF2_1	0.0137023	0.230095	0.000187752	0.0529439	280.988
NDC80_1:NUF2_2	0.0296865	0.128896	0.000881289	0.0166141	17.852
NDC80_1:NUF2_3	0.0749887	0.426862	0.00562331	0.182211	31.4028
NDC80_1:SKA1_0	0.069052	0.226009	0.00476818	0.0510801	9.71271
NDC80_1:TTK_1	0.0502817	0.212417	0.00252825	0.0451209	16.8467
NDC80_1:TTK_3	0.0616821	0.286656	0.00380468	0.0821717	20.5975
NDC80_2:TTK_1	0.0482724	0.27829	0.00233023	0.0774453	32.2351
NECAP1_1:NECAP2_1	0.0586214	0.179961	0.00343646	0.032386	8.42422
NEDD4L_2:SMAD3_2	0.0940397	0.384563	0.00884346	0.147889	15.7229
NEK7_2:NEK9_2	0.113153	0.430493	0.0128036	0.185324	13.4744
NFKB2_1:RELB_2	0.0643769	0.253742	0.00414439	0.064385	14.5355
NFKBIA_1:REL_1	0.0562711	0.142701	0.00316643	0.0203636	5.43109
NFKBIA_1:REL_2	0.0508151	0.389667	0.00258218	0.151841	57.8033
NFKBIB_1:REL_2	0.0805463	0.254382	0.0064877	0.0647101	8.97427
NFKBIB_1:RELA_1	0.0521193	0.166819	0.00271642	0.0278286	9.24456
NFKBIE_1:REL_1	0.0551532	0.292371	0.00304188	0.0854806	27.1013
NFKBIE_1:REL_2	0.0467588	0.227373	0.00218638	0.0516983	22.6456
NGDN_1:NOL10_1	0.0476678	0.729612	0.00227222	0.532333	233.279
NGDN_2:NOC4L_1	0.0825001	0.24263	0.00680626	0.0588693	7.64929
NME7_0:TUBGCP5_1	0.0632098	0.24474	0.00399548	0.0598977	13.9913
NOB1_1:RIOK2_2	0.116266	0.321183	0.0135179	0.103158	6.63125
NOB1_1:WDR3_1	0.0507491	0.678922	0.00257547	0.460935	177.971
NOC3L_2:PES1_1	0.122023	0.815742	0.0148896	0.665434	43.6911
NOC4L_1:NOP14_1	0.085934	0.390567	0.00738465	0.152542	19.6567
NOC4L_1:NOP14_2	0.0389678	0.228916	0.00151849	0.0524025	33.5097
NOC4L_1:RBM28_1	0.102736	0.489111	0.0105547	0.239229	21.6656
NOC4L_1:RBM28_2	0.0502321	0.265178	0.00252327	0.0703195	26.8685
NOC4L_3:PES1_1	0.0613509	0.431951	0.00376393	0.186582	48.5709
NOC4L_3:PES1_2	0.0489868	0.369692	0.0023997	0.136672	55.9537
NOC4L_3:RBM28_1	0.083653	0.514716	0.00699783	0.264933	36.8593
NOC4L_3:UTP20_2	0.133719	0.480916	0.0178809	0.231281	11.9345
[truncated: 902 more rows]

## Sheet: Figure 5c
proteoform	sample	channel	temperature	rel_value
CXXC1_2	RCH_ACV	126	41	1
SETD1A_3	RCH_ACV	126	41	1
CXXC1_2	RCH_ACV	127N	44	0.826251
SETD1A_3	RCH_ACV	127N	44	0.852111
CXXC1_2	RCH_ACV	127C	47	0.407206
SETD1A_3	RCH_ACV	127C	47	0.425295
CXXC1_2	RCH_ACV	128N	50	0.237744
SETD1A_3	RCH_ACV	128N	50	0.252717
CXXC1_2	RCH_ACV	128C	53	0.138449
SETD1A_3	RCH_ACV	128C	53	0.181899
CXXC1_2	RCH_ACV	129N	56	0.109129
SETD1A_3	RCH_ACV	129N	56	0.149927
CXXC1_2	RCH_ACV	129C	59	0.0728638
SETD1A_3	RCH_ACV	129C	59	0.124083
CXXC1_2	RCH_ACV	130N	63	0.0512113
SETD1A_3	RCH_ACV	130N	63	0.0826006
CXXC1_2	LC4_1	130C	63	0.0415099
SETD1A_3	LC4_1	130C	63	0.0726334
CXXC1_2	LC4_1	131N	59	0.0635085
SETD1A_3	LC4_1	131N	59	0.0934105
CXXC1_2	LC4_1	131C	56	0.0843254
SETD1A_3	LC4_1	131C	56	0.122852
CXXC1_2	LC4_1	132N	53	0.116937
SETD1A_3	LC4_1	132N	53	0.150783
CXXC1_2	LC4_1	132C	50	0.158226
SETD1A_3	LC4_1	132C	50	0.181482
CXXC1_2	LC4_1	133N	47	0.303266
SETD1A_3	LC4_1	133N	47	0.32972
CXXC1_2	LC4_1	133C	44	0.777739
SETD1A_3	LC4_1	133C	44	0.834645
CXXC1_2	LC4_1	134N	41	1
SETD1A_3	LC4_1	134N	41	1
CXXC1_2	HAL_01	126	41	1
SETD1A_3	HAL_01	126	41	1
CXXC1_2	HAL_01	127N	44	0.852842
SETD1A_3	HAL_01	127N	44	0.969206
CXXC1_2	HAL_01	127C	47	0.383246
SETD1A_3	HAL_01	127C	47	0.798337
CXXC1_2	HAL_01	128N	50	0.177908
SETD1A_3	HAL_01	128N	50	0.726141
CXXC1_2	HAL_01	128C	53	0.117931
SETD1A_3	HAL_01	128C	53	0.681978
CXXC1_2	HAL_01	129N	56	0.0917761
SETD1A_3	HAL_01	129N	56	0.577868
CXXC1_2	HAL_01	129C	59	0.0823123
SETD1A_3	HAL_01	129C	59	0.51593
CXXC1_2	HAL_01	130N	63	0.0555797
SETD1A_3	HAL_01	130N	63	0.424135
CXXC1_2	MHH_CALL_4	130C	63	0.0497469
SETD1A_3	MHH_CALL_4	130C	63	0.380954
CXXC1_2	MHH_CALL_4	131N	59	0.058468
SETD1A_3	MHH_CALL_4	131N	59	0.445741
CXXC1_2	MHH_CALL_4	131C	56	0.0841943
SETD1A_3	MHH_CALL_4	131C	56	0.631054
CXXC1_2	MHH_CALL_4	132N	53	0.11461
SETD1A_3	MHH_CALL_4	132N	53	0.661684
CXXC1_2	MHH_CALL_4	132C	50	0.149714
SETD1A_3	MHH_CALL_4	132C	50	0.721885
CXXC1_2	MHH_CALL_4	133N	47	0.327497
SETD1A_3	MHH_CALL_4	133N	47	0.770322
CXXC1_2	MHH_CALL_4	133C	44	0.843521
SETD1A_3	MHH_CALL_4	133C	44	1.00192
CXXC1_2	MHH_CALL_4	134N	41	1
SETD1A_3	MHH_CALL_4	134N	41	1
CXXC1_2	REH	126	41	1
SETD1A_3	REH	126	41	1
CXXC1_2	REH	127N	44	0.652827
SETD1A_3	REH	127N	44	0.676961
CXXC1_2	REH	127C	47	0.289106
SETD1A_3	REH	127C	47	0.29086
CXXC1_2	REH	128N	50	0.141597
SETD1A_3	REH	128N	50	0.161244
CXXC1_2	REH	128C	53	0.0705443
SETD1A_3	REH	128C	53	0.0772116
CXXC1_2	REH	129N	56	0.0613311
SETD1A_3	REH	129N	56	0.0605795
CXXC1_2	REH	129C	59	0.0409292
SETD1A_3	REH	129C	59	0.0411527
CXXC1_2	REH	130N	63	0.0220776
SETD1A_3	REH	130N	63	0.0292831
CXXC1_2	P30_OHKUBO	130C	63	0.0267826
SETD1A_3	P30_OHKUBO	130C	63	0.0148957
CXXC1_2	P30_OHKUBO	131N	59	0.0386533
SETD1A_3	P30_OHKUBO	131N	59	0.0312221
CXXC1_2	P30_OHKUBO	131C	56	0.0652902
SETD1A_3	P30_OHKUBO	131C	56	0.0524858
CXXC1_2	P30_OHKUBO	132N	53	0.0892193
SETD1A_3	P30_OHKUBO	132N	53	0.0919605
CXXC1_2	P30_OHKUBO	132C	50	0.135612
SETD1A_3	P30_OHKUBO	132C	50	0.159093
CXXC1_2	P30_OHKUBO	133N	47	0.33763
SETD1A_3	P30_OHKUBO	133N	47	0.345274
CXXC1_2	P30_OHKUBO	133C	44	0.783276
SETD1A_3	P30_OHKUBO	133C	44	0.81445
CXXC1_2	P30_OHKUBO	134N	41	1
SETD1A_3	P30_OHKUBO	134N	41	1
CXXC1_2	KASUMI_9	126	41	1
SETD1A_3	KASUMI_9	126	41	1
CXXC1_2	KASUMI_9	127N	44	0.801587
SETD1A_3	KASUMI_9	127N	44	0.841149
CXXC1_2	KASUMI_9	127C	47	0.321651
SETD1A_3	KASUMI_9	127C	47	0.340189
CXXC1_2	KASUMI_9	128N	50	0.129697
SETD1A_3	KASUMI_9	128N	50	0.135996
CXXC1_2	KASUMI_9	128C	53	0.0559035
SETD1A_3	KASUMI_9	128C	53	0.0930465
CXXC1_2	KASUMI_9	129N	56	0.0500798
SETD1A_3	KASUMI_9	129N	56	0.0614223
CXXC1_2	KASUMI_9	129C	59	0.158794
SETD1A_3	KASUMI_9	129C	59	0.246791
CXXC1_2	KASUMI_9	130N	63	0.0281204
SETD1A_3	KASUMI_9	130N	63	0.0335465
CXXC1_2	SEM	130C	63	0.0256374
SETD1A_3	SEM	130C	63	0.0441335
CXXC1_2	SEM	131N	59	0.0293026
SETD1A_3	SEM	131N	59	0.0519765
CXXC1_2	SEM	131C	56	0.0460257
SETD1A_3	SEM	131C	56	0.0762928
CXXC1_2	SEM	132N	53	0.0600884
SETD1A_3	SEM	132N	53	0.0942888
CXXC1_2	SEM	132C	50	0.0963746
SETD1A_3	SEM	132C	50	0.132732
CXXC1_2	SEM	133N	47	0.283477
SETD1A_3	SEM	133N	47	0.261814
CXXC1_2	SEM	133C	44	0.732116
SETD1A_3	SEM	133C	44	0.748277
CXXC1_2	SEM	134N	41	1
SETD1A_3	SEM	134N	41	1
CXXC1_2	COG_355	126	41	1
SETD1A_3	COG_355	126	41	1
CXXC1_2	COG_355	127N	44	0.871039
SETD1A_3	COG_355	127N	44	0.946522
CXXC1_2	COG_355	127C	47	0.280818
SETD1A_3	COG_355	127C	47	0.315432
CXXC1_2	COG_355	128N	50	0.138041
SETD1A_3	COG_355	128N	50	0.143398
CXXC1_2	COG_355	128C	53	0.111399
SETD1A_3	COG_355	128C	53	0.0999934
CXXC1_2	COG_355	129N	56	0.0855064
SETD1A_3	COG_355	129N	56	0.0824622
CXXC1_2	COG_355	129C	59	0.0779645
SETD1A_3	COG_355	129C	59	0.0787658
CXXC1_2	COG_355	130N	63	0.0735368
SETD1A_3	COG_355	130N	63	0.0441632
CXXC1_2	697	130C	63	0.0275348
SETD1A_3	697	130C	63	0.0199738
CXXC1_2	697	131N	59	0.0404552
SETD1A_3	697	131N	59	0.0288739
CXXC1_2	697	131C	56	0.0511446
SETD1A_3	697	131C	56	0.0559862
CXXC1_2	697	132N	53	0.0669173
SETD1A_3	697	132N	53	0.0545766
CXXC1_2	697	132C	50	0.0987429
SETD1A_3	697	132C	50	0.105398
CXXC1_2	697	133N	47	0.237291
SETD1A_3	697	133N	47	0.291516
CXXC1_2	697	133C	44	0.724804
SETD1A_3	697	133C	44	0.757135
CXXC1_2	697	134N	41	1
SETD1A_3	697	134N	41	1
CXXC1_2	KASUMI_2	126	41	1
SETD1A_3	KASUMI_2	126	41	1
CXXC1_2	KASUMI_2	127N	44	0.78742
SETD1A_3	KASUMI_2	127N	44	0.902641
CXXC1_2	KASUMI_2	127C	47	0.335701
SETD1A_3	KASUMI_2	127C	47	0.455415
CXXC1_2	KASUMI_2	128N	50	0.122138
SETD1A_3	KASUMI_2	128N	50	0.237823
CXXC1_2	KASUMI_2	128C	53	0.07897
SETD1A_3	KASUMI_2	128C	53	0.156017
CXXC1_2	KASUMI_2	129N	56	0.066317
SETD1A_3	KASUMI_2	129N	56	0.106164
CXXC1_2	KASUMI_2	129C	59	0.0433786
SETD1A_3	KASUMI_2	129C	59	0.0935077
CXXC1_2	KASUMI_2	130N	63	0.03887
SETD1A_3	KASUMI_2	130N	63	0.0596059
CXXC1_2	ALL_PO	130C	63	0.0240504
SETD1A_3	ALL_PO	130C	63	0.0594808
CXXC1_2	ALL_PO	131N	59	0.0211004
SETD1A_3	ALL_PO	131N	59	0.0630841
CXXC1_2	ALL_PO	131C	56	0.0524116
SETD1A_3	ALL_PO	131C	56	0.124217
CXXC1_2	ALL_PO	132N	53	0.0608001
SETD1A_3	ALL_PO	132N	53	0.135769
CXXC1_2	ALL_PO	132C	50	0.0870099
SETD1A_3	ALL_PO	132C	50	0.208283
CXXC1_2	ALL_PO	133N	47	0.194581
SETD1A_3	ALL_PO	133N	47	0.279596
CXXC1_2	ALL_PO	133C	44	0.724988
SETD1A_3	ALL_PO	133C	44	0.7684
CXXC1_2	ALL_PO	134N	41	1
SETD1A_3	ALL_PO	134N	41	1
CXXC1_2	SUP_B15	126	41	1
SETD1A_3	SUP_B15	126	41	1
CXXC1_2	SUP_B15	127N	44	0.723711
SETD1A_3	SUP_B15	127N	44	0.738008
CXXC1_2	SUP_B15	127C	47	0.233121
SETD1A_3	SUP_B15	127C	47	0.242472
CXXC1_2	SUP_B15	128N	50	0.147775
SETD1A_3	SUP_B15	128N	50	0.13427
CXXC1_2	SUP_B15	128C	53	0.105565
SETD1A_3	SUP_B15	128C	53	0.0795009
CXXC1_2	SUP_B15	129N	56	0.0880052
SETD1A_3	SUP_B15	129N	56	0.0535218
CXXC1_2	SUP_B15	129C	59	0.0533399
SETD1A_3	SUP_B15	129C	59	0.0335479
CXXC1_2	SUP_B15	130N	63	0.0347732
SETD1A_3	SUP_B15	130N	63	0.0216058
CXXC1_2	MHH_CALL_3	130C	63	0.0346858
SETD1A_3	MHH_CALL_3	130C	63	0.0221156
CXXC1_2	MHH_CALL_3	131N	59	0.0760665
SETD1A_3	MHH_CALL_3	131N	59	0.0551479
CXXC1_2	MHH_CALL_3	131C	56	0.0605747
SETD1A_3	MHH_CALL_3	131C	56	0.0302949
CXXC1_2	MHH_CALL_3	132N	53	0.132458
SETD1A_3	MHH_CALL_3	132N	53	0.0736382
CXXC1_2	MHH_CALL_3	132C	50	0.141776
SETD1A_3	MHH_CALL_3	132C	50	0.100494
CXXC1_2	MHH_CALL_3	133N	47	0.342042
SETD1A_3	MHH_CALL_3	133N	47	0.317247
CXXC1_2	MHH_CALL_3	133C	44	0.813508
SETD1A_3	MHH_CALL_3	133C	44	0.835115
CXXC1_2	MHH_CALL_3	134N	41	1
SETD1A_3	MHH_CALL_3	134N	41	1
CXXC1_2	TMD5	126	41	1
SETD1A_3	TMD5	126	41	1
CXXC1_2	TMD5	127N	44	0.812278
SETD1A_3	TMD5	127N	44	0.905406
CXXC1_2	TMD5	127C	47	0.343562
SETD1A_3	TMD5	127C	47	0.299097
CXXC1_2	TMD5	128N	50	0.118313
SETD1A_3	TMD5	128N	50	0.114461
CXXC1_2	TMD5	128C	53	0.0867284
SETD1A_3	TMD5	128C	53	0.0907463
CXXC1_2	TMD5	129N	56	0.0555514
SETD1A_3	TMD5	129N	56	0.0658663
CXXC1_2	TMD5	129C	59	0.0453726
SETD1A_3	TMD5	129C	59	0.0543103
CXXC1_2	TMD5	130N	63	0.0306555
SETD1A_3	TMD5	130N	63	0.0386211
CXXC1_2	KOPN_8	130C	63	0.0328017
SETD1A_3	KOPN_8	130C	63	0.0403955
CXXC1_2	KOPN_8	131N	59	0.0412334
SETD1A_3	KOPN_8	131N	59	0.0514147
CXXC1_2	KOPN_8	131C	56	0.0652219
SETD1A_3	KOPN_8	131C	56	0.0718975
CXXC1_2	KOPN_8	132N	53	0.0741188
SETD1A_3	KOPN_8	132N	53	0.0974581
CXXC1_2	KOPN_8	132C	50	0.119839
SETD1A_3	KOPN_8	132C	50	0.138569
CXXC1_2	KOPN_8	133N	47	0.386071
SETD1A_3	KOPN_8	133N	47	0.322959
CXXC1_2	KOPN_8	133C	44	0.812876
SETD1A_3	KOPN_8	133C	44	0.750975
CXXC1_2	KOPN_8	134N	41	1
SETD1A_3	KOPN_8	134N	41	1
CXXC1_2	NALL_1	126	41	1
SETD1A_3	NALL_1	126	41	1
CXXC1_2	NALL_1	127N	44	0.784416
SETD1A_3	NALL_1	127N	44	0.738384
CXXC1_2	NALL_1	127C	47	0.40355
SETD1A_3	NALL_1	127C	47	0.249338
CXXC1_2	NALL_1	128N	50	0.147706
SETD1A_3	NALL_1	128N	50	0.106847
CXXC1_2	NALL_1	128C	53	0.0901953
SETD1A_3	NALL_1	128C	53	0.0697039
CXXC1_2	NALL_1	129N	56	0.0549838
SETD1A_3	NALL_1	129N	56	0.0513428
CXXC1_2	NALL_1	129C	59	0.0397827
SETD1A_3	NALL_1	129C	59	0.0435191
CXXC1_2	NALL_1	130N	63	0.0205369
SETD1A_3	NALL_1	130N	63	0.0285329
CXXC1_2	COG_319	130C	63	0.0352768
SETD1A_3	COG_319	130C	63	0.0286823
CXXC1_2	COG_319	131N	59	0.0507678
SETD1A_3	COG_319	131N	59	0.043598
CXXC1_2	COG_319	131C	56	0.070375
SETD1A_3	COG_319	131C	56	0.055538
CXXC1_2	COG_319	132N	53	0.0853074
SETD1A_3	COG_319	132N	53	0.0763821
CXXC1_2	COG_319	132C	50	0.114114
SETD1A_3	COG_319	132C	50	0.105418
CXXC1_2	COG_319	133N	47	0.301768
SETD1A_3	COG_319	133N	47	0.302055
CXXC1_2	COG_319	133C	44	1.02874
SETD1A_3	COG_319	133C	44	1.09504
CXXC1_2	COG_319	134N	41	1
SETD1A_3	COG_319	134N	41	1
CXXC1_2	MHH_CALL_2	126	41	1
SETD1A_3	MHH_CALL_2	126	41	1
CXXC1_2	MHH_CALL_2	127N	44	0.791311
SETD1A_3	MHH_CALL_2	127N	44	0.821213
CXXC1_2	MHH_CALL_2	127C	47	0.314855
SETD1A_3	MHH_CALL_2	127C	47	0.26816
CXXC1_2	MHH_CALL_2	128N	50	0.135416
SETD1A_3	MHH_CALL_2	128N	50	0.10536
CXXC1_2	MHH_CALL_2	128C	53	0.090319
SETD1A_3	MHH_CALL_2	128C	53	0.0586214
CXXC1_2	MHH_CALL_2	129N	56	0.0620505
SETD1A_3	MHH_CALL_2	129N	56	0.0444296
CXXC1_2	MHH_CALL_2	129C	59	0.0546722
SETD1A_3	MHH_CALL_2	129C	59	0.0329528
CXXC1_2	MHH_CALL_2	130N	63	0.0483655
SETD1A_3	MHH_CALL_2	130N	63	0.0230413
CXXC1_2	COG_394	130C	63	0.0515059
SETD1A_3	COG_394	130C	63	0.031805
CXXC1_2	COG_394	131N	59	0.0681971
SETD1A_3	COG_394	131N	59	0.0429782
CXXC1_2	COG_394	131C	56	0.0910079
SETD1A_3	COG_394	131C	56	0.0577924
CXXC1_2	COG_394	132N	53	0.115644
SETD1A_3	COG_394	132N	53	0.073314
CXXC1_2	COG_394	132C	50	0.143792
SETD1A_3	COG_394	132C	50	0.110816
CXXC1_2	COG_394	133N	47	0.391578
SETD1A_3	COG_394	133N	47	0.308374
CXXC1_2	COG_394	133C	44	0.909445
SETD1A_3	COG_394	133C	44	0.938903
CXXC1_2	COG_394	134N	41	1
SETD1A_3	COG_394	134N	41	1

## Sheet: Figure 5d
entrez_id	gene_name	log2FoldChange	rank
5708	PSMD2	-0.458816	5362
5693	PSMB5	-0.573623	4649
5690	PSMB2	0.00869143	12350
5686	PSMA5	-0.176877	8721
5710	PSMD4	-0.207142	8206
5692	PSMB4	-0.190612	8487
23198	PSME4	-0.414853	5718
6233	RPS27A	-0.235896	7720
10213	PSMD14	-0.37151	6108
5707	PSMD1	-0.358429	6238
993	CDC25A	-0.747632	3795
9861	PSMD6	-0.338576	6443
5696	PSMB8	-0.0385591	11367
5698	PSMB9	0.101411	14254
5689	PSMB1	-0.271295	7198
5683	PSMA2	-0.142508	9338
7979	SEM1	-0.300769	6864
5701	PSMC2	-0.0973453	10180
5711	PSMD5	0.21545	16248
5695	PSMB7	-0.436764	5554
5719	PSMD13	-0.228308	7862
5682	PSMA1	-0.231171	7802
5702	PSMC3	-0.236399	7713
1111	CHEK1	-0.691235	4048
5715	PSMD9	-0.0494353	11160
7316	UBC	0.0894273	14042
5720	PSME1	-0.276602	7140
5721	PSME2	-0.255869	7428
5687	PSMA6	-0.197195	8371
5706	PSMC6	-0.301974	6849
5684	PSMA3	-0.132528	9529
5700	PSMC1	-0.348241	6330
5685	PSMA4	-0.369837	6130
5699	PSMB10	-0.262289	7343
5713	PSMD7	-0.239372	7675
5694	PSMB6	-0.647268	4245
7314	UBB	-0.251033	7506
5717	PSMD11	-0.146272	9263
5691	PSMB3	-0.398587	5882
5709	PSMD3	-0.0626774	10883
10197	PSME3	-0.163539	8956
5705	PSMC5	-0.0626429	10886
5718	PSMD12	-0.082374	10472
143471	PSMA8	1.49441	21464
5714	PSMD8	-0.132766	9521
5704	PSMC4	-0.159983	9011
9491	PSMF1	0.174642	15613
5688	PSMA7	-0.452644	5411
11200	CHEK2	-0.0276191	11591
5716	PSMD10	-0.117484	9785
7311	UBA52	-0.00197824	12130

## Sheet: Figure 5e
ppi	mean_dist	sample	drug_name	sDSS
CXXC1_2:SETD1A_3	0.0915485	RCH_ACV	Decitabine	10.14
CXXC1_2:SETD1A_3	0.0915485	RCH_ACV	Azacitidine	5.24
CXXC1_2:SETD1A_3	0.0947188	LC4_1	Decitabine	-0.06
CXXC1_2:SETD1A_3	0.0947188	LC4_1	Azacitidine	6.04
CXXC1_2:SETD1A_3	1.1682	HAL_01	Decitabine	-1.76
CXXC1_2:SETD1A_3	1.1682	HAL_01	Azacitidine	3.84
CXXC1_2:SETD1A_3	1.186	MHH_CALL_4	Decitabine	0.54
CXXC1_2:SETD1A_3	1.186	MHH_CALL_4	Azacitidine	6.14
CXXC1_2:SETD1A_3	0.0326885	REH	Decitabine	3.94
CXXC1_2:SETD1A_3	0.0326885	REH	Azacitidine	9.44
CXXC1_2:SETD1A_3	0.0441534	P30_OHKUBO	Decitabine	4.64
CXXC1_2:SETD1A_3	0.0441534	P30_OHKUBO	Azacitidine	6.54
CXXC1_2:SETD1A_3	0.10597	KASUMI_9	Decitabine	-0.16
CXXC1_2:SETD1A_3	0.10597	KASUMI_9	Azacitidine	5.14
CXXC1_2:SETD1A_3	0.0706702	SEM	Decitabine	1.74
CXXC1_2:SETD1A_3	0.0706702	SEM	Azacitidine	8.74
CXXC1_2:SETD1A_3	0.0890356	COG_355	Decitabine	-0.96
CXXC1_2:SETD1A_3	0.0890356	COG_355	Azacitidine	5.14
CXXC1_2:SETD1A_3	0.066309	697	Decitabine	17.54
CXXC1_2:SETD1A_3	0.066309	697	Azacitidine	10.94
CXXC1_2:SETD1A_3	0.226842	KASUMI_2	Decitabine	-2.26
CXXC1_2:SETD1A_3	0.226842	KASUMI_2	Azacitidine	-0.36
CXXC1_2:SETD1A_3	0.193942	ALL_PO	Decitabine	4.54
CXXC1_2:SETD1A_3	0.193942	ALL_PO	Azacitidine	6.94
CXXC1_2:SETD1A_3	0.0539238	SUP_B15	Decitabine	16.54
CXXC1_2:SETD1A_3	0.0539238	SUP_B15	Azacitidine	11.64
CXXC1_2:SETD1A_3	0.08808	MHH_CALL_3	Decitabine	2.34
CXXC1_2:SETD1A_3	0.08808	MHH_CALL_3	Azacitidine	4.24
CXXC1_2:SETD1A_3	0.10455	TMD5	Decitabine	-5.56
CXXC1_2:SETD1A_3	0.10455	TMD5	Azacitidine	-2.26
CXXC1_2:SETD1A_3	0.0944262	KOPN_8	Decitabine	10.24
CXXC1_2:SETD1A_3	0.0944262	KOPN_8	Azacitidine	8.74
CXXC1_2:SETD1A_3	0.167573	NALL_1	Decitabine	-5.96
CXXC1_2:SETD1A_3	0.167573	NALL_1	Azacitidine	4.14
CXXC1_2:SETD1A_3	0.0800383	MHH_CALL_2	Decitabine	1.04
CXXC1_2:SETD1A_3	0.0800383	MHH_CALL_2	Azacitidine	5.84
CXXC1_2:SETD1A_3	0.113125	COG_394	Decitabine	-6.06
CXXC1_2:SETD1A_3	0.113125	COG_394	Azacitidine	-2.26
