# Supplementary material for: Deep thermal profiling for detection of functional proteoform groups
Source: Nat Chem Biol. 2023 Mar 20;19(8):962–71. doi: 10.1038/s41589-023-01284-8 (PMC10374440; doi:10.1038/s41589-023-01284-8)
Supplement: Source Data Fig. 6 — Statistical source data. [file 41589_2023_1284_MOESM13_ESM.xlsx]

## Sheet: Figure 6b
Thermal stability profiles																						Drug sensitivity profiles
proteoform	697	ALL_PO	COG_319	COG_355	COG_394	HAL_01	KASUMI_2	KASUMI_9	KOPN_8	LC4_1	MHH_CALL_2	MHH_CALL_3	MHH_CALL_4	NALL_1	P30_OHKUBO	RCH_ACV	REH	SEM	SUP_B15	TMD5		sample_name	8-amino-adenosine	8-chloro-adenosine	A-1155463	A-1210477	A-1331852	A-419259	Abemaciclib	Abexinostat	ABT-751	Acalabrutinib	Afuresertib	Agerafenib (CEP-32496)	Aldoxorubicin	Alectinib	Alisertib	Alpelisib	Altiratinib	Amcasertib	AMG-232	AMG-337	AMG-925	AMG319	Amsacrine	Amuvatinib	APR-246	AR-42	ARV-825
A2M_1	13.7869	14.8657	11.83	16.6352	14.3506	12.4056	15.5854	12.9697	12.4741	NA	NA	14.3776	14.0156	15.0607	9.23158	NA	8.16666	16.9939	12.485	15.97		697	6.48	4.1	-2.04	4.36	-1.76	3.32	8.44	6.96	12.82	0.8	0.76	10.4	10.24	2.48	24.98	1.08	4.24	2.4	9.06	-0.06	11.44	0.18	20.56	7.86	0.24	9.58	3.14
AASDH_3	7.78877	8.87528	9.84915	8.69738	9.89548	7.1651	8.83651	7.6457	7.85307	8.67678	10.2452	10.0877	7.18749	12.5547	8.09444	9.79311	9.0715	7.57503	8.11041	8.59973		ALL_PO	5.48	1.6	0.46	8.86	-1.86	9.52	-3.36	6.76	13.32	-0.1	4.26	11.5	-2.06	7.28	15.58	3.28	8.94	6.7	-6.94	-0.06	11.44	-1.42	5.66	1.16	-1.16	10.68	2.34
ABCA13_0	NA	6.11139	6.91162	NA	8.46268	15.7034	6.55332	14.7593	9.09781	8.85582	6.22045	NA	14.7371	8.17112	7.64521	NA	7.09878	16.0905	10.7529	11.3353		COG_355	-1.42	-3.6	27.16	15.26	18.24	-0.08	6.44	3.36	1.02	-0.1	2.76	4.9	4.44	-0.02	7.98	5.98	-0.36	6.8	8.76	-0.06	2.34	4.58	10.96	2.06	2.44	6.68	10.24
ABCC3_2	5.51543	6.22978	9.98181	4.99152	6.33132	5.30128	5.62779	5.3874	5.95765	6.02761	12.0228	5.59023	6.13159	NA	7.34959	5.53087	7.80161	5.30533	5.27767	5.46769		COG_394	6.58	5.1	16.96	4.56	7.94	4.42	-3.26	3.86	3.72	-0.1	-0.94	3.9	8.24	2.58	2.28	0.78	1.84	1.3	8.76	-0.06	-0.66	-1.42	8.26	7.36	-1.16	2.08	-0.96
ABHD11_1	9.41152	9.54191	17.9457	9.23738	NA	9.84624	9.43855	10.3451	9.24366	8.29224	9.7604	8.87068	8.74324	NA	11.6413	8.48637	10.7545	8.65003	9.65486	11.1477		HAL_01	7.08	-1.5	2.06	2.46	-1.86	7.52	-3.06	-0.44	11.72	7.2	3.96	3.4	0.34	1.28	17.78	0.78	1.14	7.4	10.96	5.24	3.44	10.38	14.06	2.96	-0.36	3.28	-12.06
ABHD4_1	12.0267	6.16882	9.63052	6.31552	6.53342	6.11229	11.3041	12.3424	9.2776	6.33843	8.92319	10.2388	7.2178	5.50076	6.53455	6.95914	6.8106	7.82978	6.35311	6.5938		KASUMI_2	6.08	-1.8	5.86	-0.74	1.04	-1.38	1.74	8.66	4.72	-0.1	10.16	5.2	8.54	1.08	18.48	1.98	-0.66	0.8	12.26	2.14	-0.66	7.58	21.66	10.76	-1.16	15.98	-4.46
ABL1_1	10.112	10.1127	9.77657	9.74119	6.29878	10.2664	9.77576	9.46305	10.8222	8.87063	10.1931	10.8777	10.8175	9.94635	9.79976	9.02899	9.41658	10.8403	6.39026	5.88486		KASUMI_9	7.08	2.4	-1.24	5.66	-2.26	6.52	5.44	8.26	10.42	1.2	1.86	7.5	8.64	0.88	24.98	1.18	-0.16	-0.2	13.06	0.14	8.24	1.18	15.96	1.26	-0.66	8.08	6.64
AC207582.2_0	12.6935	14.0325	11.0654	15.4542	12.3605	13.4699	12.9146	13.5897	11.0393	11.5915	12.6348	NA	12.0808	11.0755	12.4084	12.2441	12.1475	13.3869	12.7339	13.2128		KOPN_8	7.48	5.9	3.46	10.06	0.74	5.02	20.24	9.26	14.62	-0.1	6.06	16.7	14.24	1.38	21.28	5.38	3.74	-1.1	10.36	1.54	10.94	6.38	18.26	8.76	0.54	10.58	4.14
ACAD9_2	10.2101	9.99632	15.5967	9.25972	11.0417	9.31625	10.2037	11.5461	12.0527	11.6561	13.9948	11.0247	11.5873	NA	12.1212	11.3958	10.7641	12.286	12.3473	10.1859		LC4_1	7.78	2.9	0.36	6.56	-2.26	-1.78	2.94	4.36	11.72	-0.1	0.86	1.1	6.34	3.18	25.48	0.98	-0.36	0.9	11.26	-0.06	9.24	-1.42	15.46	4.56	0.74	6.88	3.64
ACAT2_3	15.1857	13.1791	12.7528	13.4211	11.5592	12.2813	12.1984	14.491	15.548	13.4374	7.25633	12.0477	14.4421	15.874	13.7704	12.2232	11.0815	15.0556	13.1665	14.4054		MHH_CALL_2	3.28	2.4	1.66	7.86	-1.26	3.12	-3.96	9.06	12.62	9	7.36	4.2	9.84	-0.12	14.88	1.68	3.74	4.9	11.66	7.54	4.94	-1.42	10.46	3.66	6.84	10.98	4.94
ACSL1_1	10.5236	11.246	12.1391	9.66277	16.3533	10.9327	10.3735	9.53386	10.2736	10.659	NA	11.6526	9.93782	NA	11.7452	10.6284	11.0914	12.52	12.1771	11.9357		MHH_CALL_3	5.38	-1.6	18.96	2.56	9.54	6.92	1.24	15.36	3.72	0	-1.94	0	14.14	-0.22	11.98	-0.82	-4.86	-3.2	12.56	4.94	4.94	-0.42	23.46	5.06	0.14	14.28	7.44
ACSL3_2	9.8048	8.26543	NA	10.2957	17.732	9.90086	9.5139	8.91366	7.06035	9.75923	NA	7.88298	9.68361	17.3484	8.4574	9.83109	9.53351	7.01307	7.85398	7.72488		MHH_CALL_4	2.18	1.6	9.16	5.06	2.24	0.52	-1.76	6.36	3.52	7.4	5.06	3.4	8.14	-0.12	-5.62	-0.22	2.84	2.2	10.86	-0.06	3.54	0.68	13.16	2.16	0.64	8.08	7.54
ACSL4_2	7.0667	7.50932	11.2432	9.59544	12.0755	8.54396	8.92424	8.98605	7.2846	7.2986	8.34397	8.08322	7.8937	11.1771	7.627	7.72628	8.93885	7.07747	7.52	8.1484		NALL_1	2.08	-5.3	3.46	5.46	0.14	5.52	-5.96	1.06	10.82	-0.1	-2.34	0.3	-1.86	-0.22	16.18	-0.82	4.14	5.2	-8.14	2.14	-0.16	-1.42	5.66	2.16	-1.16	3.68	-12.06
ACSL5_2	11.2025	9.24427	NA	11.3945	10.3963	NA	12.6661	10.138	9.6272	NA	11.8776	9.6748	NA	NA	NA	NA	NA	8.44439	9.36867	11.1369		P30_OHKUBO	6.18	2.8	-1.44	4.46	-2.26	8.52	5.94	5.56	11.62	1.3	5.56	3.2	7.34	1.68	25.38	2.78	1.84	3.9	8.96	0.84	8.14	4.08	12.96	4.26	-0.76	5.18	3.74
ACSM3_1	5.94633	7.86085	NA	9.44557	6.87088	7.29862	10.4154	8.31982	NA	7.64655	13.7757	7.04355	9.70922	9.0416	NA	11.1849	NA	7.65653	9.8012	NA		RCH_ACV	6.68	1.4	-1.54	4.66	-1.76	22.72	8.74	10.56	11.72	1.8	5.36	13.9	11.74	4.98	24.28	8.98	7.24	3.3	12.06	-0.06	14.74	19.28	24.66	9.26	-1.16	13.88	4.44
ACSM3_2	6.60554	8.34741	17.1005	9.99842	7.06983	7.00725	12.57	8.8288	15.2109	7.62824	16.2377	6.61412	11.4392	7.55527	8.42512	12.6257	10.9329	7.50253	9.51827	6.75358		REH	2.88	-0.6	-1.84	8.46	-2.26	4.12	-0.06	2.26	15.42	-0.1	3.56	5	12.14	-0.02	14.38	-0.12	3.84	3.6	8.36	1.24	3.44	-1.02	19.06	5.56	-1.16	5.38	-0.26
ADA2_2	8.87046	16.7592	14.4696	15.1856	15.5349	16.6573	7.87389	16.4603	12.5267	15.1994	14.6993	16.811	14.2555	19.344	16.5687	10.4774	12.733	14.344	15.4322	15.6322		SEM	5.08	7.1	-0.24	4.96	-1.66	9.62	-1.86	5.46	14.72	3.2	0.36	14.5	3.64	0.58	26.78	-0.82	13.74	3	-8.34	-0.06	10.04	-1.42	12.76	2.26	-1.16	9.08	2.24
ADA2_3	14.2815	18.0774	17.1653	18.236	17.6657	17.4447	13.2951	NA	13.9667	18.0147	16.6006	17.9139	15.7931	19.0909	17.6896	13.5285	13.9458	15.8458	17.2638	15.5647		SUP_B15	7.28	7.3	13.56	8.16	9.34	16.12	6.74	6.26	10.82	3.7	5.66	28.4	12.54	-0.22	23.98	-0.82	6.64	0.5	16.46	-0.06	11.74	0.48	23.56	5.46	0.44	9.58	6.14
ADAL_1	15.8779	17.283	14.7974	16.1038	17.707	18.0118	15.0754	16.5617	16.4111	18.3095	18.8857	20.0407	12.5629	17.8547	16.8136	14.6406	16.4251	16.0735	17.5862	16.4254		TMD5	2.68	-2.1	-3.64	4.26	-2.26	10.22	-9.66	5.36	7.32	5.9	-2.34	15.7	0.34	-0.22	10.98	-0.82	3.24	-1.7	6.76	-0.06	-0.66	-1.42	3.86	4.16	-1.16	5.28	0.14
ADAL_2	18.7956	18.583	17.8502	17.4284	NA	18.9881	18.4919	18.2123	17.7863	20.249	19.5664	17.7215	11.9604	20.6694	19.3208	16.7247	18.5282	18.9135	15.4665	18.5025
ADAP1_2	10.1706	NA	11.2546	10.3123	9.48062	9.48118	NA	NA	9.72182	13.4761	11.6452	13.4443	9.85306	NA	12.3172	8.94616	5.08423	NA	10.3806	9.91359
ADAT1_2	5.2683	5.3825	5.73917	6.46124	6.66985	15.1332	5.07542	5.83829	6.23727	6.41819	5.42486	6.32651	15.928	5.85412	6.0354	5.73109	12.4025	6.91872	6.27297	5.93351
ADGB_0	17.2016	NA	16.333	20.0923	14.2021	11.5801	NA	NA	NA	22.8001	14.7709	NA	11.1736	16.61	NA	21.9551	NA	NA	NA	NA
ADGRA3_0	10.2691	14.9244	12.6405	10.6272	NA	20.9827	15.4688	18.3443	NA	19.5213	NA	NA	14.8113	NA	16.2604	21.0305	14.3611	17.3363	19.6344	NA
ADPGK_2	14.5211	NA	NA	14.0819	NA	NA	14.7606	9.76314	16.5969	15.0502	NA	NA	13.6665	24.0594	11.9322	14.096	14.1234	19.6318	14.2095	14.6975
ADPRHL1_1	13.3924	15.6546	14.6283	16.0086	NA	13.0037	17.6345	NA	13.7756	19.2647	NA	24.4604	17.1033	17.3727	17.3791	16.9738	14.489	16.3658	17.1095	18.8453
ADPRHL1_3	14.3781	13.9588	14.0008	17.5833	NA	12.693	16.4392	15.4642	13.569	15.9658	NA	17.8397	16.0451	17.7609	16.603	15.2748	15.6601	14.7188	15.8141	19.2873
AEBP2_2	14.1587	17.54	11.4356	16.0447	10.3363	12.4773	14.1958	12.7359	10.2247	12.6062	12.6213	13.123	16.6154	12.0042	12.5058	10.7788	11.2453	14.4951	13.6204	12.5121
AFAP1L1_1	NA	NA	5.00846	NA	9.58205	13.8324	8.45203	NA	NA	8.98666	6.41445	8.18098	11.9482	11.5505	NA	5.91464	NA	NA	7.21592	NA
AFAP1L2_1	NA	8.30653	11.4967	14.0343	11.6939	NA	9.65374	NA	15.483	12.1347	14.0572	13.6165	NA	11.8163	14.8493	11.3424	13.7057	NA	11.6116	11.8762
AFG1L_2	12.6107	10.4268	16.9509	9.42082	13.874	14.5547	13.338	NA	14.0859	9.48465	15.725	16.5284	15.0731	NA	14.9377	9.72599	13.1221	15.2748	13.1265	12.7868
AGAP1_3	10.2214	13.5075	9.56816	13.2569	11.9943	15.601	12.5465	NA	NA	14.43	11.0699	15.3525	9.02485	9.85754	10.1073	13.0766	9.45964	NA	15.6711	NA
AGMAT_0	NA	12.7172	NA	NA	NA	NA	17.7546	16.8107	16.9272	18.7079	NA	22.904	NA	NA	18.7746	15.3929	13.3434	13.7279	13.6676	13.3932
AGPAT5_1	NA	NA	NA	NA	21.1488	11.0474	NA	10.1139	NA	8.41701	NA	9.91052	10.7788	NA	9.41474	10.9821	9.69834	9.13252	10.8359	NA
AHNAK_1	13.6438	17.3755	NA	17.3853	NA	NA	14.776	14.1425	13.788	17.0985	NA	11.2479	17.2919	NA	12.4489	13.4171	15.8419	NA	15.2186	17.6159
AHNAK_2	13.659	16.6987	12.5647	16.758	19.181	NA	14.1572	14.5451	12.8672	16.1018	NA	15.041	13.2385	16.3237	12.7182	12.7423	15.9251	NA	16.6573	16.6271
AHNAK2_3	18.0709	18.6935	NA	16.2899	NA	NA	15.659	18.4208	14.5632	15.7552	NA	15.3147	NA	NA	16.6995	20.1736	15.4745	NA	16.449	19.0816
AHSG_0	14.6166	18.9906	19.8715	21.0304	15.9327	18.455	14.636	16.9684	21.3255	20.0009	17.3796	15.2826	19.7545	20.2399	14.7505	21.6762	20.436	17.282	18.034	16.9016
AIF1L_0	13.2315	12.5172	13.5941	9.14354	12.1571	13.3823	15.3698	NA	9.8873	13.9133	13.1956	NA	15.6486	14.2471	NA	15.9738	NA	NA	NA	13.5786
AK1_0	15.6787	12.6647	10.2309	9.85796	10.4823	10.801	10.3943	15.2294	12.9689	10.8182	11.1677	13.2618	10.5935	NA	NA	9.66905	NA	11.6778	10.8874	10.1068
AK5_1	11.6538	11.2892	11.9506	11.19	11.4382	9.2856	10.8773	7.86832	7.39887	16.7879	9.14244	11.6615	10.2752	NA	6.95201	10.5601	15.2453	7.90714	11.1794	9.49366
AK5_2	7.90765	NA	NA	11.4159	NA	NA	NA	6.71906	8.86021	NA	NA	8.91899	NA	NA	6.69291	NA	11.3207	6.75088	6.48195	11.1797
AKAP12_1	20.4733	19.8218	18.4878	19.1692	12.6803	19.2944	20.8531	21.877	21.7085	14.463	20.5508	19.5819	19.1151	17.1297	20.7181	21.4998	20.0486	15.0357	20.2652	16.5347
AKAP12_2	18.3431	16.8937	17.5384	15.7971	11.8506	16.9464	18.996	18.164	18.6807	11.4867	20.0826	17.0631	17.0057	15.2784	17.6363	19.0816	16.9738	11.6022	18.5155	13.8293
AKAP17A_1	6.78107	6.84249	10.9351	5.88104	6.79768	6.23199	7.3999	7.33007	6.96505	7.14561	6.80808	6.54379	6.20058	14.3772	7.76993	6.57703	7.12828	6.63538	7.37819	6.74356
AKAP17A_2	6.72377	7.1103	5.77075	5.85864	6.68904	9.88946	7.20782	7.05205	6.54834	7.55776	6.38987	6.43558	8.15436	7.40887	7.45233	6.40764	6.30374	6.29463	6.91185	6.1235
AKNA_2	16.3746	11.7425	12.7701	18.8365	14.9766	14.2382	15.2892	14.3687	14.0999	12.1601	13.6446	15.9167	13.5327	12.7484	11.8032	12.7294	12.5579	14.5285	13.5461	13.9614
AKR1C3_2	9.64872	13.2549	10.9954	10.1321	NA	12.7026	9.16953	12.7969	NA	11.7826	12.961	10.1456	8.47907	7.78616	13.5817	9.78403	8.73902	9.20042	9.23392	NA
AKTIP_0	8.99748	10.1457	11.1824	9.96319	10.361	8.94901	11.1207	11.4704	9.86458	9.36219	11.1057	10.6031	9.04451	10.8456	16.358	8.90319	16.8822	11.241	9.82223	10.2173
AL159141.1_1	NA	8.38406	NA	NA	11.4871	9.74312	12.5229	8.41646	7.82628	7.83203	8.15527	16.8723	8.48478	NA	8.51161	10.4569	12.4436	8.79443	7.6159	9.63054
AL159141.1_2	NA	7.47682	NA	NA	9.21989	8.08347	10.5833	7.45192	7.0679	7.49289	7.41818	11.8113	7.19679	NA	7.49869	9.08608	8.34399	7.53331	6.89308	7.28045
ALAD_1	17.5005	19.0495	18.7687	18.0277	18.0845	18.6278	18.0721	NA	18.0431	21.3366	18.0441	22.6129	18.5757	18.4195	15.384	19.8951	19.0567	20.5913	18.1387	16.0661
ALAD_2	12.2953	17.9609	10.1412	15.3528	13.6425	17.3531	16.9651	15.0965	16.0706	15.5928	14.1096	16.7247	15.2342	13.8347	12.5916	14.4411	17.2298	15.3197	15.9962	16.1037
ALDH16A1_2	14.9409	11.8794	15.2769	14.2021	19.5408	13.3672	14.6048	16.0215	16.8112	12.3273	20.9842	NA	13.7525	14.1652	15.3657	11.6634	14.7178	16.4181	12.4448	16.4593
ALDH1A1_1	23.037	13.194	19.3253	12.5322	14.3854	11.8613	21.5494	14.6254	20.3991	13.8203	14.6672	23.2573	20.494	14.1887	20.1717	19.5511	13.8203	20.4865	13.529	12.2284
ALDH1A1_2	20.366	12.3866	18.5394	11.2956	11.5696	10.3936	18.6041	11.4592	18.0608	12.63	7.84905	20.0923	18.7491	13.7803	15.6729	11.9861	10.7099	15.7666	11.1922	NA
ALDH1B1_2	16.9805	10.6271	NA	12.0345	10.7946	12.9532	17.2276	12.0975	14.4767	11.4976	NA	18.8876	13.9811	NA	12.2646	11.0468	11.1931	14.0643	12.2763	11.6179
ALDH1B1_3	21.1713	9.78388	NA	11.1053	10.3736	NA	21.282	13.2049	NA	NA	13.3338	19.522	NA	NA	NA	NA	NA	12.4379	16.6889	NA
ALDH2_2	19.2508	NA	21.8023	13.3463	11.2139	11.7664	19.7946	11.5935	16.3619	12.9176	NA	20.4956	17.9439	NA	NA	12.2992	10.9961	14.9321	11.9585	NA
ANGPTL2_0	11.0889	NA	NA	13.6151	NA	12.796	12.5335	NA	NA	12.2987	NA	16.2379	14.0842	NA	9.54347	11.5771	7.97095	NA	16.8876	NA
ANK2_1	NA	10.184	13.6125	NA	16.1755	10.4431	11.2507	9.67557	10.5881	11.1582	NA	NA	10.3189	NA	13.5101	11.2845	12.1716	11.4516	NA	12.2652
ANKLE1_0	NA	7.09578	8.30391	NA	9.85968	6.54463	9.70951	6.77343	6.09762	13.4218	6.46551	7.45907	6.81205	16.7122	NA	6.42218	NA	8.75681	8.10191	10.7588
ANKRD34A_0	7.88818	12.801	9.43596	7.51745	10.3231	NA	7.7073	NA	NA	NA	8.33455	9.75382	NA	10.2551	NA	NA	NA	NA	14.5624	NA
ANKRD50_1	6.86289	6.35461	5.50425	7.69875	7.1725	10.1825	6.18818	6.99374	6.87634	7.07639	6.59175	6.26986	7.06577	12.1293	6.74288	6.8079	6.36005	8.17447	6.30414	6.85196
ANKRD63_0	15.9459	7.779	6.29236	14.9231	8.82531	NA	6.20038	14.7909	NA	5.31954	7.95598	9.285	NA	5.56214	11.0842	6.30423	12.2163	11.729	14.4365	NA
ANKS1B_1	5.32041	8.42995	6.07676	7.4469	7.34972	6.09892	5.54435	6.15963	4.30591	8.68594	6.1162	6.84235	5.61371	9.10536	5.80984	5.77391	5.4953	5.25132	10.6636	5.63929
ANKS1B_2	5.18367	13.6432	7.09054	12.8076	NA	NA	5.5097	NA	NA	12.7026	NA	9.01839	NA	14.9737	NA	5.63282	NA	NA	15.0866	NA
ANKS3_0	4.89665	6.42697	7.73411	6.24119	5.56835	13.0794	6.37258	4.69568	4.11918	NA	6.75381	6.17837	11.0365	6.1904	5.26902	NA	5.63967	4.66745	7.50333	5.06071
ANO1_0	18.9627	NA	12.8717	15.4222	13.0016	13.0344	NA	NA	NA	9.97043	12.0586	12.9342	10.9341	16.9627	NA	10.5927	NA	NA	14.6772	20.0496
ANPEP_1	NA	13.2394	NA	NA	11.8269	16.3627	15.4881	11.3465	11.4699	NA	17.3172	NA	10.6491	NA	NA	NA	NA	15.0132	NA	16.9767
ANXA1_1	8.50932	NA	NA	9.5227	14.0363	NA	10.8997	NA	NA	15.5008	7.05135	NA	10.8066	NA	14.0566	13.9601	12.9951	9.10952	NA	12.1469
ANXA1_2	9.28023	NA	NA	9.33571	12.1298	NA	9.63399	NA	NA	NA	7.6539	14.2052	9.6136	NA	4.72098	17.3174	NA	8.42013	9.10223	NA
ANXA11_1	7.11665	9.2146	6.47846	7.40024	6.38015	5.41427	6.75369	6.82785	7.12959	7.35937	6.19378	11.2126	5.87624	5.32564	6.57624	7.07747	8.73211	9.37126	8.61878	5.2413
ANXA3_2	9.48674	10.2301	15.5231	9.80088	11.7335	NA	10.6312	NA	9.37247	11.6176	8.62941	14.2697	9.49407	NA	10.1559	11.5101	11.1293	NA	NA	8.41873
ANXA4_1	8.72282	8.39358	9.27948	8.37141	7.95664	7.82382	8.20963	8.18936	8.80336	8.14619	8.19434	12.8139	8.00489	8.63078	8.16217	7.74259	8.29004	9.40267	8.14277	7.45616
ANXA5_1	8.40271	8.73562	9.69433	8.70393	8.09401	6.88513	10.8686	11.4374	8.16102	10.6365	7.76498	8.77792	7.88684	NA	9.30295	7.84477	8.1602	8.59504	8.19582	8.51424
ANXA5_2	11.6355	9.58679	NA	12.586	11.879	6.57842	13.3824	13.3489	8.63399	17.1209	7.5827	9.45133	16.8716	NA	12.0334	9.48317	8.43627	8.92992	9.24437	13.6527
AP1G1_2	8.23292	8.44736	10.8205	8.04642	15.5107	9.09129	7.94222	8.77805	9.04444	8.06104	NA	9.30743	8.76368	9.79946	8.83054	8.43628	9.12059	8.88766	7.58688	9.46999
APBB2_2	9.86117	10.7789	10.6511	10.4115	11.9585	4.63418	11.4567	11.8959	11.4154	11.8969	11.9728	12.4945	8.47374	10.7485	12.5515	12.0418	12.5683	13.1478	11.868	10.4699
APLP2_1	17.882	17.8772	NA	16.1727	NA	9.76697	13.1252	NA	17.6713	14.5952	NA	13.7609	14.9316	NA	13.7137	12.9666	14.2818	NA	14.1747	19.0186
APLP2_3	17.923	17.0711	24.4803	16.4371	NA	NA	14.4939	20.7014	18.2955	17.7882	NA	15.2401	17.9798	23.8145	16.405	NA	NA	22.3676	16.6047	16.3155
APOA1_1	15.0965	23.2433	20.7386	NA	20.7147	21.5262	23.3088	23.4687	20.8269	18.4089	NA	NA	18.8284	NA	19.9077	28.0547	22.1155	19.4329	19.4618	19.5453
APOBR_1	13.9175	15.9401	12.9935	17.9898	16.0811	15.1887	15.572	18.0936	19.0211	20.6167	15.5822	15.2211	13.2537	19.3108	20.1185	13.4459	14.5191	17.6748	15.1051	14.634
APOBR_2	13.8691	21.1964	15.6472	19.5231	17.5806	19.5315	20.0375	NA	22.0421	26.8522	16.0226	NA	17.5483	22.5688	22.6255	14.1894	16.2977	24.2946	19.8577	17.6888
APOE_0	12.2001	18.9115	16.3898	21.4846	18.7573	15.3674	18.1818	15.7476	17.0201	13.1623	15.2799	NA	16.8344	15.7932	13.7525	NA	16.1836	13.8263	17.5645	14.5585
APP_2	16.1603	12.6237	15.4593	13.8027	22.2114	13.8722	14.411	18.3215	14.9408	15.5676	NA	14.3025	15.5788	18.7138	12.7981	15.4985	11.9581	18.3293	15.7204	14.9542
APP_3	15.6531	14.76	18.1171	16.067	26.0718	15.2996	14.5819	20.223	17.4392	17.3454	NA	15.4115	17.645	18.3977	14.9996	15.6793	18.2035	19.348	15.9764	18.5267
ARHGAP18_2	9.74672	8.49665	9.30104	8.78552	8.42052	7.49444	10.1235	9.06598	8.76603	10.1632	8.13162	11.4923	8.13775	7.59899	8.46385	13.1356	9.80765	9.32333	7.98801	8.1088
ARHGAP21_1	7.68747	17.8996	6.419	8.63801	8.13668	8.46812	6.98844	9.66468	8.24634	9.79886	8.14583	8.13465	6.85438	16.6678	8.59386	8.09196	7.23807	7.3229	8.29958	9.08485
ARHGAP21_3	6.88026	12.0341	5.88613	6.97251	7.15647	7.63304	6.58442	9.41537	6.91794	7.84706	7.98407	7.64522	6.79478	12.6962	7.3321	6.76691	6.54172	7.58421	7.13083	6.60309
ARHGAP23_1	8.26703	4.76317	8.24156	7.79839	8.94627	8.4865	5.14332	7.01393	4.97342	4.32565	8.88626	5.9165	8.12131	7.73539	8.32301	5.06758	7.47138	9.28413	6.96697	5.17881
ARHGAP29_1	8.29899	NA	9.5397	8.6657	11.7089	NA	NA	NA	9.29725	NA	8.69753	NA	NA	9.02953	12.0008	NA	8.29762	NA	NA	8.4909
ARHGAP29_2	8.54049	NA	8.37808	8.40978	11.8645	NA	NA	NA	12.7345	9.22879	8.23054	NA	NA	8.83608	11.5212	10.3524	8.17851	NA	NA	7.68455
ARHGAP4_1	6.62369	5.64327	6.62975	5.8206	10.5341	5.5137	7.56357	6.81744	6.19019	5.42875	5.84405	6.07457	6.18815	5.4001	6.13021	6.44561	5.95007	6.13491	6.50204	5.96939
ARHGAP42_2	NA	12.1816	7.24147	NA	NA	NA	7.95792	9.75057	8.57852	9.80862	NA	9.86138	NA	8.37105	7.63767	8.80446	11.1177	10.0151	9.59367	14.5057
ARHGAP44_1	7.63579	11.5633	NA	9.90102	NA	12.5319	7.1586	7.20349	6.42986	6.25549	NA	7.43052	7.21108	NA	6.84907	8.45939	7.93237	7.255	6.59752	7.20602
ARHGDIB_2	10.6653	9.906	8.32066	10.1513	8.44718	11.9373	10.554	11.1108	9.33403	9.05522	9.65534	7.91266	15.8114	NA	8.70401	8.54223	9.90656	10.1191	9.34966	9.03808
ARHGEF10_2	7.29846	NA	NA	9.76419	NA	14.5989	NA	NA	7.21178	12.6823	NA	7.31505	6.37636	NA	NA	6.32587	NA	NA	8.82456	7.59688
ARHGEF11_1	7.24478	11.8417	7.35873	13.4858	6.9593	11.5233	7.12603	9.14578	10.4434	8.61371	7.71049	8.72983	7.1047	9.78983	8.62282	7.90714	8.98938	7.70535	7.77088	6.87746
ARHGEF11_2	9.156	14.4641	8.36396	13.1713	8.93779	11.9867	8.55651	11.4255	11.2327	11.7092	10.2725	9.22568	6.68529	11.3243	10.8434	10.1608	10.2334	7.55316	8.45831	7.88357
ARHGEF11_3	7.43291	10.7585	7.74369	11.9091	7.31351	10.1015	7.11609	8.04941	8.82316	8.53961	8.9033	7.51222	6.38544	9.91032	8.74799	7.67145	8.61463	7.10214	7.34305	6.3483
ARHGEF12_1	7.45064	9.60755	6.6681	7.08093	9.645	11.2899	7.07275	6.8892	6.83523	6.51263	6.8183	6.29252	6.86247	7.89865	7.15959	7.65653	7.15957	7.49542	11.1701	8.52197
ARHGEF12_2	9.21933	9.88354	8.33996	8.08985	12.8278	11.38	8.04898	8.06441	7.6896	7.75115	8.2519	NA	8.35145	8.81662	8.87293	9.53388	9.06292	10.4872	11.5977	10.0745
ARHGEF12_3	8.17891	12.9242	8.39759	7.97966	10.8858	13.3358	8.02313	9.24603	8.96835	7.08404	7.30324	8.94579	7.15451	9.24668	8.84349	8.561	9.48431	9.68902	14.6078	12.0151
ARHGEF17_3	8.97042	9.85118	7.88354	10.4693	9.54639	9.78815	12.7166	8.65764	NA	10.3085	10.9344	NA	9.58318	7.64908	11.6505	9.58001	9.15504	7.67145	NA	NA
ARHGEF40_2	6.37594	14.6822	8.13343	6.0584	5.69566	6.6207	9.37365	11.6065	NA	11.578	6.15669	6.39379	6.5104	14.5142	12.7416	11.7426	10.4957	9.09357	11.1031	NA
ARHGEF9_1	5.84506	8.5205	6.21929	7.28712	5.28269	6.00867	5.4358	5.68396	6.59241	4.81781	5.64658	7.50335	5.0656	6.44296	5.0441	8.32998	6.52335	11.1299	6.16481	5.29433
ARHGEF9_2	5.63133	8.12041	NA	6.86995	5.86467	7.76008	5.2301	5.34516	9.73422	5.49204	8.36783	9.03715	6.10778	6.41261	5.21818	8.98252	7.00594	8.55273	7.29929	6.40324
ARL4C_0	7.30616	12.0651	7.13335	13.8491	NA	NA	8.22528	NA	8.48854	15.2336	NA	7.96684	NA	11.3376	NA	7.01307	NA	NA	9.43806	13.1584
ARL6_1	9.35508	9.13527	10.4893	9.51357	13.0803	9.7294	8.66247	10.93	8.53578	NA	9.1058	11.3922	10.1808	8.85353	9.11386	NA	8.44389	8.71398	12.1512	9.31908
ARNT_2	11.6456	10.6176	13.9649	11.7297	9.78916	14.5741	11.5485	10.2751	18.1688	16.9794	10.7735	13.1657	12.7122	13.5733	10.6379	14.7834	10.8533	11.3826	15.5743	14.5224
ARPP21_1	9.95389	7.90998	8.44605	7.05966	8.77332	8.28521	9.74267	11.4482	7.80544	11.3394	8.84061	12.5588	10.6612	11.2697	12.5382	9.264	8.24215	9.5998	8.6989	9.50765
ARPP21_2	10.5113	14.727	10.9221	10.7284	9.98056	9.24894	11.5802	11.8312	12.8431	13.0015	10.3205	14.4661	10.0177	13.2964	11.3259	10.6881	11.3087	16.6682	11.9173	11.1133
ARSA_1	15.3873	18.2363	16.8897	17.0203	15.7572	16.5458	17.1399	16.4246	16.6128	17.1592	15.9363	17.9582	14.4784	16.0932	13.9543	17.2037	16.5154	14.5105	16.3933	15.0965
ARSA_2	17.6379	19.5569	NA	18.8821	13.5791	15.7675	18.441	14.6792	17.374	16.9988	15.3307	17.4143	16.22	15.2988	19.4012	18.698	19.4212	13.7952	16.4133	15.3219
ARSB_2	16.4086	15.0492	12.5996	16.5877	15.3959	14.4309	16.9473	14.7248	12.2566	16.4304	15.1635	16.407	13.0977	11.655	16.2201	15.9084	15.4937	15.8661	12.2247	15.2593
ARVCF_2	8.37935	13.427	8.00316	7.15961	NA	NA	10.1817	NA	8.57076	6.69804	12.0845	6.85852	NA	6.219	NA	12.6885	2.52301	NA	9.57442	11.9619
AS3MT_1	4.57766	12.7287	5.26683	4.43086	4.06164	5.2188	4.21931	4.47706	4.69875	4.39999	4.3137	11.0095	4.01374	6.49298	4.63932	4.55481	4.57176	13.5452	4.57439	4.65884
AS3MT_2	5.58572	11.4698	7.23281	5.16331	5.03257	5.75284	4.82959	5.14459	6.57066	5.54194	5.14218	10.4535	4.38658	8.25895	5.91851	5.68914	6.1643	12.0516	5.18943	7.25864
ASMTL_1	9.60171	8.93795	8.41961	7.16728	8.16867	8.21412	9.29923	8.95674	8.26314	7.32516	8.2799	9.56729	7.09691	8.51423	10.4821	7.94646	5.67056	8.86899	7.67672	7.77528
ASPH_1	16.0773	10.9364	NA	14.6102	NA	16.9308	11.5028	14.1873	10.0683	12.9755	15.198	11.7331	17.1977	NA	12.6994	11.8408	11.7944	11.2845	11.6529	9.6816
ASPH_2	12.0673	10.5578	20.5737	12.6246	NA	11.1558	10.9959	13.5136	11.1421	12.4793	13.3169	11.8825	9.64193	NA	13.1066	12.0954	11.7475	11.8408	12.9768	9.6978
ATAD1_2	8.67118	8.00227	13.8017	8.48116	13.0123	10.7162	9.15323	9.83382	8.64237	8.32321	12.6912	8.12972	9.25132	NA	10.0156	9.03903	8.95477	9.27553	10.1082	9.36632
ATF1_0	20.8292	NA	19.0614	19.551	17.8963	14.6846	20.7935	14.6615	16.8305	NA	16.5832	14.3398	14.6097	19.2776	16.0514	21.3636	16.0582	16.9738	13.8635	16.1979
ATL2_1	10.5569	10.7118	NA	10.2819	NA	NA	10.2499	11.2743	11.3934	11.522	NA	13.7919	15.6745	NA	11.1434	11.1299	9.67215	13.3416	8.94156	11.3744
ATOX1_0	21.9479	18.143	16.8304	18.5241	10.6303	18.6868	16.2176	19.7558	18.7649	21.1212	11.3578	21.8804	20.6985	18.8909	17.9982	21.8809	17.8653	19.6585	20.4681	17.2811
ATP5F1C_1	12.2836	18.0582	23.5813	18.4533	21.8354	14.4644	20.247	NA	NA	NA	NA	NA	NA	NA	NA	15.958	NA	14.753	NA	18.6204
ATRN_1	13.8011	14.3815	14.5462	14.1442	14.162	16.3773	15.0384	15.5871	16.0281	17.8167	13.4793	16.2179	13.0382	12.5382	15.6481	17.3363	12.2046	13.8109	14.7999	16.9562
ATRN_2	17.6728	16.0171	17.9644	17.8239	18.132	17.0875	16.125	19.053	16.1779	17.9111	16.9123	18.9774	14.1302	15.9575	18.0689	17.1703	15.7516	16.6375	18.0718	19.9861
ATRNL1_1	16.8342	15.3739	15.2561	14.1265	13.0336	16.2598	14.1789	18.2788	13.3397	14.8482	12.7702	15.1209	13.8689	15.7575	13.9002	12.4649	12.0612	16.3267	15.5076	16.769
AUP1_0	10.4202	9.94697	NA	9.61546	16.5255	14.7936	10.3619	11.8428	9.46634	11.27	NA	12.1073	12.9456	NA	10.6975	10.8616	9.78189	12.233	10.0103	9.9341
AZI2_2	7.93825	7.30964	6.98914	8.76792	7.21654	10.1331	7.68052	7.89589	6.45077	7.95067	7.81832	7.47698	9.79548	6.9393	8.96442	7.69777	8.05907	7.23245	6.66111	7.02032
BAG3_1	17.4504	20.0395	NA	16.3547	12.7498	12.57	15.3875	16.7693	19.4612	16.0396	15.6253	17.2287	17.7238	14.3562	17.3084	17.2998	12.5849	10.7002	11.993	12.4809
BAG3_2	15.4514	16.6497	16.1753	12.6755	NA	15.174	12.5125	NA	16.905	15.2731	13.2833	19.77	19.0906	14.5581	15.9157	15.4602	11.6719	14.8114	13.3213	12.0815
BAG5_2	8.12191	8.80252	8.51662	8.19045	7.14248	7.64265	8.26821	8.76926	9.41226	13.9888	7.07487	10.3118	7.94639	7.82484	10.0049	14.2654	9.81736	8.35293	9.8617	9.01061
BANK1_1	12.9349	11.2136	8.42736	6.8785	7.27487	7.32538	7.36593	12.723	6.28155	NA	11.6236	9.08842	11.4283	7.69305	NA	NA	NA	7.46142	6.64471	9.33741
BANK1_2	16.1358	16.5209	9.16731	7.64286	8.4564	8.05331	8.20257	15.9148	6.33903	NA	10.452	NA	13.6517	8.7022	NA	NA	NA	7.90125	NA	10.5798
BANK1_3	12.1109	18.101	NA	5.60889	7.46208	7.35989	8.77359	11.3333	5.31998	9.27483	15.6439	7.55779	12.9131	NA	NA	6.50547	NA	7.26968	8.13098	8.73278
BASP1_1	14.706	21.6452	22.1702	20.3474	NA	NA	19.2454	16.6364	22.3937	16.9019	NA	18.7507	NA	NA	19.5421	22.0175	12.3737	20.9727	14.5844	12.2915
BASP1_2	11.1708	20.5595	NA	18.7595	NA	NA	18.3676	16.5397	20.7661	18.7303	NA	19.5534	NA	NA	19.1912	20.6929	10.531	21.8809	11.0575	10.6397
BBC3_0	17.0938	18.4913	19.73	22.074	21.9246	28.0547	18.3043	28.0547	26.8751	24.5947	NA	NA	28.0547	NA	19.0015	20.5913	24.7243	24.6265	NA	NA
BBS7_0	NA	7.07883	NA	NA	14.4021	7.64996	7.59418	10.1046	NA	10.0154	17.609	NA	7.03923	NA	6.61626	10.2112	5.93775	7.80109	NA	NA
BCAM_1	14.6929	16.2143	NA	12.0446	NA	16.0597	14.0446	NA	13.89	13.4632	NA	NA	20.8045	NA	11.3018	18.4222	18.2667	NA	NA	18.5941
BCAM_2	28.0547	25.5887	NA	NA	15.0746	NA	19.6487	NA	13.9093	16.1492	18.4717	NA	NA	NA	14.277	26.14	23.3483	NA	NA	20.3144
BCAR3_1	4.47784	5.23509	NA	5.19665	5.92272	11.2805	3.99856	NA	4.22709	5.56214	3.64949	NA	5.78551	NA	NA	4.12963	NA	NA	NA	8.42536
BCAT1_1	19.5437	20.2575	16.3719	12.2547	15.6019	17.414	19.6224	20.9992	19.9872	19.8151	20.2711	19.4243	17.3639	18.6562	20.6309	19.6318	12.7117	20.2354	19.0338	18.6501
BCAT1_2	20.0307	18.6674	15.8569	13.0136	12.2225	15.3282	16.9859	18.7537	17.928	19.1257	17.4917	17.3501	15.9706	18.1774	18.1319	18.0881	12.2743	18.2249	17.4515	15.4439
BCAT1_3	NA	NA	NA	12.8439	17.8208	17.3177	20.3396	23.8084	21.1157	18.9845	22.7251	NA	17.1794	16.4996	24.3622	17.7117	11.7337	23.8897	NA	20.6239
BCL2L11_0	15.7232	15.5429	14.3442	17.7435	NA	NA	13.2171	17.3675	NA	16.0026	25.399	NA	21.3695	13.1849	15.855	16.8595	14.4536	18.3696	13.4843	NA
BET1_0	16.342	17.0328	16.0799	14.6758	20.052	NA	NA	15.3937	NA	NA	NA	19.2729	23.8954	NA	15.9963	NA	NA	10.9559	21.0307	16.7914
BMERB1_0	7.6025	7.25838	5.70749	8.55977	8.92873	NA	7.25976	9.99406	8.73744	NA	8.98249	NA	NA	8.15571	8.20435	12.6663	7.44919	8.08582	NA	8.16924
BNIP3L_1	15.0038	15.4594	19.6603	NA	22.0851	22.1746	NA	15.4296	12.8319	15.2913	16.7357	17.1889	12.2926	15.8161	9.83717	NA	21.4516	16.3019	17.1867	13.4398
BPGM_2	15.5496	13.9268	16.973	17.1531	12.2449	17.6842	19.2677	16.305	14.7009	13.0452	14.5021	18.184	14.4115	19.9408	15.9416	14.0643	14.7033	15.7035	17.5479	13.4263
BRD9_1	7.49738	6.44913	8.04096	14.9857	11.9699	NA	7.42282	6.59831	7.52536	7.97598	9.25638	8.29975	16.9867	6.27416	6.79051	8.52521	6.95435	6.48759	7.68394	6.9927
BRD9_3	5.04359	5.36153	6.76322	9.09428	7.55222	6.25429	5.79449	4.84374	5.90093	6.40348	6.62412	8.88009	6.483	5.13036	5.51617	6.64481	5.57799	5.74545	9.16363	5.26724
BRWD1_0	NA	6.30652	8.16466	NA	6.6974	NA	7.31889	14.4526	10.4646	NA	6.48987	NA	NA	7.07283	9.12641	NA	8.57033	16.7641	NA	9.41549
BTBD11_1	NA	12.4186	9.04415	NA	9.04599	8.44304	9.70024	8.25218	9.80666	8.30785	8.79105	9.7263	11.9708	12.2602	8.69754	8.79443	11.99	9.9452	9.58345	8.22123
BTF3L4_2	18.7605	NA	16.7665	16.4214	17.0262	15.4548	17.0618	NA	16.9593	15.874	10.6534	18.258	14.6411	NA	17.7812	17.2617	18.4843	18.5199	16.5682	15.7229
BUD13_1	17.0556	NA	19.7578	23.4453	23.7774	21.1678	15.8469	17.8366	19.0839	16.8432	17.2333	NA	17.0644	NA	17.5366	16.4517	18.0212	18.5469	17.1503	22.7115
BZW1_1	7.94565	7.82596	10.5306	6.95003	9.51376	7.9575	7.375	8.39367	8.1328	9.28366	11.5808	7.78683	8.28076	NA	8.0114	9.34231	7.40353	9.34231	7.89844	7.51977
BZW1_2	7.66032	7.67214	7.5876	7.20881	7.59158	7.05292	7.13968	7.16669	7.35789	7.56415	8.21191	7.22353	7.22603	9.49011	7.49215	7.22305	7.16709	8.02132	7.26373	6.98231
C11orf58_3	18.3959	15.1978	16.0565	16.2165	14.0691	13.1385	14.8791	NA	17.3526	17.0798	5.26973	NA	14.3938	NA	14.8061	14.344	14.7646	NA	NA	15.5804
C15orf41_2	12.7118	14.2408	9.5284	13.1588	9.69659	10.0261	13.8419	NA	9.08187	8.77601	10.409	12.0236	9.06393	9.00751	9.73998	9.88244	10.4553	9.95628	10.3692	10.4222
C1orf21_0	NA	18.7384	10.9861	NA	16.6599	16.8106	17.7054	13.2363	NA	12.6713	NA	NA	16.2614	NA	14.3742	18.7775	20.0137	17.9538	24.0491	NA
C4BPA_0	12.0475	NA	10.467	15.0019	NA	NA	16.7615	21.5624	NA	NA	NA	NA	NA	10.3346	19.0919	20.649	22.021	19.9712	NA	NA
C5orf15_0	18.648	19.109	NA	NA	NA	NA	17.249	10.8305	16.7321	18.6265	NA	NA	21.5872	NA	NA	NA	19.5334	11.1519	18.8267	19.2136
C9orf64_1	13.066	12.4739	28.0547	9.27082	NA	NA	9.16057	11.8681	8.27065	10.7215	11.3023	NA	NA	NA	11.8279	10.6608	12.3133	11.6547	NA	10.8696
CALD1_1	18.0918	10.2668	14.9787	10.982	9.20912	10.2054	18.2038	NA	11.4839	10.7463	NA	18.5637	18.624	12.4409	15.0393	18.2459	11.3808	NA	16.4302	16.085
CALD1_2	19.1171	NA	16.809	13.7759	NA	13.1666	19.0861	NA	15.8662	13.4892	NA	23.7448	20.7463	14.9902	20.5224	19.132	16.3204	NA	17.0686	18.0589
CALML3_2	21.2432	NA	11.813	21.5583	13.2655	17.6058	22.5883	18.1884	17.0394	18.88	13.5923	15.4662	15.5623	14.277	14.7929	16.9939	15.1239	16.5884	16.988	14.3579
CALML4_0	10.032	9.02135	9.3531	8.98638	11.7492	8.0448	8.7554	NA	10.3626	12.4521	7.59684	NA	8.30466	8.89968	11.0516	9.91494	8.50582	NA	NA	7.86234
CAMKMT_0	7.40454	6.39938	6.74444	6.09218	7.03354	7.65978	7.01696	7.67826	5.6706	8.33268	6.17919	6.73904	6.39294	7.10128	7.59034	8.56921	7.42488	8.0773	7.45388	6.57178
CAND2_1	6.45832	7.51757	7.20742	6.79489	6.94189	10.323	6.97918	6.25478	10.3953	6.33064	7.34201	7.08057	6.2912	10.3887	7.19407	6.9042	6.59476	7.42791	9.7136	7.22856
CAP2_2	8.48683	9.65735	8.62339	8.58354	8.22518	10.3109	8.62697	12.4125	9.98814	9.66422	10.8036	9.85126	8.50763	10.1995	9.97412	8.09866	8.21559	8.862	9.15622	8.0646
CARD11_1	10.2461	NA	11.5372	6.88688	7.25831	7.39402	NA	6.96542	6.72393	8.62344	7.49892	8.27243	9.55124	9.35882	7.28082	8.50152	9.98269	11.7426	8.25735	7.98282
CARD11_2	12.6833	NA	10.0155	7.71351	8.78318	8.12771	NA	8.45756	7.48837	8.80581	8.83304	9.69472	11.8004	8.95258	7.65339	10.3406	12.7024	14.7035	9.35936	11.0443
CARD11_3	8.00237	5.75669	13.0284	6.83819	6.97522	8.12083	8.82201	7.42502	6.85103	6.19749	7.32413	6.46914	7.05229	10.6603	6.69968	7.16625	10.4072	7.69777	7.52733	8.97218
CARD16_0	10.2571	10.9578	9.67449	9.65288	8.70903	9.6704	11.8254	9.96926	9.23349	8.96632	9.99632	10.2514	8.12796	8.40011	9.75149	11.8909	10.8711	9.97099	8.90658	10.175
CARD6_1	6.76665	10.5098	11.0914	6.60979	6.44962	5.39052	9.48924	NA	11.9885	NA	6.83852	NA	6.35958	6.80861	5.66451	NA	8.34982	NA	NA	6.52928
CARD9_1	8.03586	8.33102	10.4149	12.8331	13.364	14.3643	12.9825	12.2065	NA	5.85811	7.55554	6.91633	8.34556	8.4729	NA	8.0773	NA	10.7468	13.8757	NA
CARD9_2	6.872	5.95517	6.621	7.14742	7.10342	9.02452	9.99121	8.28713	7.78701	6.01231	6.6441	6.42122	7.67224	5.92106	6.86417	7.08528	12.8389	6.73242	9.30053	10.2432
CARMIL1_2	NA	11.6911	19.1217	NA	11.0872	11.7229	12.124	12.5761	11.1647	NA	12.5576	12.65	13.1937	15.6752	12.1739	12.9782	12.4184	12.4981	13.4578	12.7187
CASC4_1	20.9355	17.2454	17.4333	NA	NA	15.7821	15.5082	20.2774	NA	19.1794	23.0335	19.8969	16.9117	17.5376	18.6735	16.4181	16.1148	21.2248	14.4024	NA
CASK_2	10.8853	11.2363	24.1901	11.4833	NA	12.8475	11.0317	12.3128	11.0572	13.3294	NA	11.9509	12.0265	NA	12.425	11.7169	12.2357	11.8134	11.5505	11.1919
CASP1_1	7.11035	7.20457	8.98258	7.26769	6.54426	6.93523	10.5432	7.92627	7.42234	7.29126	7.7579	8.42441	7.69228	6.53648	7.08977	10.5012	8.98094	6.78206	6.54077	7.84855
CASP1_2	7.6993	7.9262	11.0213	8.06115	7.35867	7.88762	11.7894	12.0745	7.6173	7.03474	9.93219	11.1391	8.96764	7.05559	8.33191	10.1096	11.1617	8.561	7.16514	8.24007
CASZ1_0	NA	9.93711	8.17828	NA	7.09472	18.065	8.49865	NA	9.34379	NA	8.13682	11.5183	20.0753	6.12244	NA	NA	NA	NA	11.0689	8.27318
CATSPERZ_0	17.6916	12.01	NA	12.9682	13.4574	15.437	15.9902	13.609	NA	15.3932	16.1934	15.8697	12.5148	NA	13.2884	17.8451	17.3522	NA	15.2011	NA
CBX3_2	12.963	13.1273	12.4647	12.7795	17.0461	14.346	12.4708	16.7932	13.8028	12.1864	16.2628	12.5913	14.7961	14.4154	14.5346	12.5089	14.7508	15.5648	11.8954	12.4417
CCDC136_0	9.59167	14.6665	NA	12.2823	NA	6.91316	12.7663	10.6681	13.3974	9.95568	NA	NA	7.35838	6.84087	NA	11.2941	NA	10.7788	NA	12.8498
CCDC141_0	9.25984	9.11098	10.7681	9.0043	7.98322	13.0632	9.3844	7.31311	8.12802	6.97977	10.0207	4.83368	13.7839	8.43539	8.65682	6.1793	9.91621	7.02133	6.71706	8.15627
CCDC154_0	NA	NA	18.7885	NA	10.4943	NA	NA	10.6231	11.2734	NA	11.0089	13.0552	NA	19.6168	NA	NA	NA	9.84051	13.1384	11.5573
CCDC168_0	10.7687	9.095	13.3611	13.7393	NA	NA	7.82321	8.33825	15.6202	NA	NA	NA	NA	15.1905	17.1822	NA	16.589	9.03903	NA	14.864
CCDC187_0	NA	19.7569	18.0285	NA	NA	12.0325	NA	19.5752	NA	11.8343	NA	NA	10.8792	NA	18.5916	15.543	19.3144	13.0232	NA	NA
CCDC47_1	13.4872	11.8145	23.9775	16.9994	NA	NA	12.1388	15.4838	NA	11.4399	NA	11.6426	16.6321	NA	16.4233	11.4981	16.037	15.4101	11.6754	NA
CCDC69_0	12.4415	7.98439	10.3676	10.7735	8.66941	14.2788	6.76098	11.1229	12.1515	NA	8.9422	15.603	14.1913	18.2808	NA	NA	NA	10.0647	14.7398	13.1985
CCDC85C_1	8.51664	11.7166	8.82944	9.93222	12.7122	9.20008	9.04973	8.58887	7.88897	8.24975	8.81295	10.4759	8.32012	11.5755	9.05797	9.71555	8.3854	11.2742	8.83238	9.40689
CCDC9B_0	13.5144	NA	13.0565	17.9691	12.6253	19.9265	NA	NA	9.79767	13.8639	17.1071	19.2496	12.7475	16.8728	NA	16.5678	NA	NA	17.7069	11.9227
CCN2_1	13.9426	NA	NA	13.4993	10.5082	12.6054	NA	NA	14.7797	NA	11.0964	15.9673	14.4603	NA	NA	NA	NA	NA	15.3606	9.28966
CD109_1	12.6476	20.3934	NA	17.3142	NA	18.8831	15.1702	12.3662	15.4154	NA	NA	10.1756	16.7181	NA	13.1334	NA	21.2639	12.754	13.8362	20.5594
CD109_2	10.7482	20.2004	12.2858	NA	13.0483	19.1593	13.8555	10.5263	12.404	NA	NA	NA	17.3096	NA	12.9003	NA	22.2362	13.5736	NA	18.702
CD109_3	13.2461	16.389	NA	15.4898	8.79367	14.6984	11.8376	NA	12.6085	NA	NA	NA	15.5159	25.2885	14.4858	NA	18.0747	14.6765	NA	20.2107
CD248_1	20.1207	19.2481	19.7915	14.8833	NA	14.446	19.2157	16.5036	NA	11.3027	NA	15.6914	12.4721	18.0072	15.8292	18.1791	NA	18.5693	19.3696	14.0132
CD300A_0	10.5347	18.759	12.3153	15.6389	15.7094	21.6137	14.8444	10.7682	14.7641	15.9181	15.1382	19.6708	10.3975	21.1368	15.5212	14.328	NA	15.6178	19.5771	14.6842
CD300LF_0	13.4494	NA	12.6266	17.6077	13.3467	NA	NA	NA	14.8519	NA	11.8369	NA	8.9428	16.1474	16.2765	NA	17.908	NA	NA	15.0423
CD33_0	NA	NA	11.6116	NA	19.8584	NA	NA	NA	19.4025	19.2398	24.4141	NA	13.2084	NA	23.9546	10.4315	13.3993	NA	NA	17.5528
CD40_0	11.6033	13.8233	NA	18.3575	NA	NA	14.6853	12.6138	14.9756	NA	NA	NA	NA	NA	10.472	17.0348	16.6796	12.718	NA	7.37535
CD44_2	15.9814	21.2736	NA	19.6554	20.615	21.7181	21.083	18.0706	NA	21.4684	18.1362	NA	24.6335	NA	17.9758	22.1167	14.2579	21.2993	18.9238	14.7116
CD84_0	16.591	14.3135	18.8659	18.9633	18.9548	15.2633	NA	25.5282	19.9302	23.6894	21.4188	NA	14.5295	16.5677	21.9466	18.4969	14.6904	14.4411	15.6982	19.3179
CD9_0	NA	17.5183	20.9242	19.3789	NA	21.9811	19.9799	NA	14.0394	NA	NA	17.0426	NA	NA	NA	NA	18.6464	11.8778	22.8736	NA
CD96_1	15.6343	15.028	15.4403	8.2973	9.08578	NA	13.8106	6.9313	NA	13.7893	10.1796	16.832	NA	14.4531	NA	14.5474	NA	10.549	14.4717	NA
CDC34_2	11.7247	5.20782	12.0934	11.406	11.8002	NA	2.52301	NA	11.1854	9.6435	12.8044	10.3512	NA	15.505	11.1106	10.1308	9.3803	NA	12.529	10.4493
CDC42EP5_0	16.2425	NA	NA	15.318	NA	12.9371	13.7685	NA	14.0689	14.666	NA	NA	19.4405	NA	10.8317	20.9101	18.8996	NA	NA	18.1664
CDCA3_1	24.3638	19.6981	20.4597	21.218	18.8706	17.1672	23.1613	21.3437	20.6256	21.7435	23.9189	19.9764	20.3773	20.0447	19.4874	20.2354	21.0137	23.1105	21.232	16.293
CDCA7_0	5.36271	8.18811	8.06471	9.5558	7.69172	7.27123	6.81756	13.0557	NA	11.993	8.07584	10.868	9.41523	7.7181	6.6848	11.0007	8.2236	7.63976	7.76245	NA
CDK5RAP3_3	10.0105	9.25785	NA	8.64635	18.7102	9.10019	7.97397	9.54667	9.17612	9.72132	NA	10.4114	10.3039	NA	11.4213	8.81418	8.13286	8.66962	9.32954	9.24622
CDKN1C_0	8.61993	7.52503	NA	8.52497	11.3883	NA	NA	11.1804	13.2638	12.342	9.88363	NA	NA	NA	12.4758	12.2724	10.1781	11.7061	NA	9.65039
CDKN2A_0	12.8619	13.2719	19.2099	11.3204	18.2535	NA	11.467	14.5252	12.6829	NA	19.7934	NA	NA	11.9061	NA	13.648	NA	11.9743	NA	NA
CDV3_1	21.8744	NA	21.1203	19.0041	19.0009	20.0549	21.4761	23.3356	22.1435	23.387	18.7655	18.4851	20.5429	21.5569	21.3719	25.0677	18.8347	20.8564	18.2572	20.8778
CDYL2_0	9.5287	10.3589	NA	9.83909	10.2116	NA	16.4957	13.4435	17.2836	10.3216	10.667	NA	NA	NA	10.6593	12.1064	10.3322	12.9782	NA	14.7904
CEACAM1_0	13.5292	NA	NA	17.548	NA	19.0794	NA	NA	17.155	25.5828	NA	NA	12.4578	NA	12.527	19.6891	18.9989	NA	NA	19.1082
CECR2_2	7.09674	12.4846	10.0826	9.28029	NA	7.02482	11.2406	NA	NA	NA	NA	12.5789	7.86653	13.1532	NA	NA	9.6831	NA	9.74969	NA
CELSR1_0	NA	19.4093	NA	NA	NA	12.92	21.6384	NA	11.552	9.91384	NA	NA	12.2188	NA	10.3939	19.6084	10.3442	NA	NA	21.2526
CELSR2_1	21.3136	13.6995	13.2273	20.0462	14.2536	NA	17.3195	15.1928	9.63623	14.1457	15.2177	NA	NA	13.9367	13.0759	13.9167	14.8249	14.2539	NA	17.1139
CENPB_0	5.93308	8.69917	10.0545	10.6062	7.37613	14.6326	7.60131	13.5619	NA	7.1946	7.1429	NA	12.3079	8.66376	6.44959	8.29054	7.27347	10.9918	NA	NA
CENPJ_3	6.79781	7.93493	8.31248	8.45588	9.75507	8.70552	7.99981	8.31183	8.30319	7.41878	9.09679	NA	7.72692	7.24769	7.38953	7.80982	7.82373	7.96313	NA	11.3479
CEP112_1	6.20627	5.9429	6.51972	6.95852	NA	7.5764	6.93174	6.5015	11.5852	7.8531	NA	6.00642	5.68715	6.97721	6.41547	6.62664	6.1737	6.85111	6.682	6.48297
CEP89_0	10.5871	18.6371	3.39009	12.9569	12.2752	11.8382	15.5528	8.57941	15.1184	10.5723	14.2135	NA	11.3287	11.6668	10.0978	9.54602	9.8271	9.63853	13.5753	13.2584
CERCAM_0	5.98071	8.07537	8.69009	11.0869	10.1042	NA	7.30036	8.36141	NA	10.4396	8.96057	12.3757	NA	14.8652	6.25204	8.25731	8.01058	7.16625	17.008	NA
CETN2_1	17.5996	NA	14.8627	24.128	15.9962	18.9071	16.4746	15.9426	17.225	16.3199	15.8037	NA	16.2014	13.7966	16.7752	16.9205	17.5496	17.621	15.3803	16.2178
CETN2_2	12.0892	10.0294	NA	13.9633	15.8827	17.3919	9.89215	NA	9.70317	15.8259	15.031	NA	14.5658	14.3158	14.5522	16.6549	16.2797	16.245	15.6119	11.6371
CFAP74_0	18.934	16.426	NA	18.3769	NA	11.7362	16.0265	NA	NA	NA	NA	15.5787	8.46633	NA	11.5536	NA	14.9202	NA	16.0156	NA
CFL1_2	12.3496	NA	17.607	10.844	12.5011	NA	12.0754	11.6591	11.651	NA	6.97601	12.7489	NA	11.283	11.2397	NA	11.9683	10.2112	13.4128	10.9902
CGN_1	12.7892	15.147	11.5228	11.5295	13.1843	14.3118	13.7103	13.2201	10.8739	15.5828	13.5778	5.24779	13.0523	14.1184	15.2503	15.2925	15.5351	15.4428	12.0388	13.1323
CHCHD2_0	21.0524	22.4872	15.1649	16.3698	17.3282	16.0998	16.086	24.5404	20.6724	28.0547	15.4496	18.0431	17.3987	20.0044	19.4585	23.1105	17.1052	20.7963	20.6854	17.7063
CHD1L_1	4.95832	5.05122	5.04176	5.05026	5.31183	5.63736	4.78277	5.0718	4.88095	4.67881	6.00278	4.9171	5.3277	10.2414	6.08156	4.44883	5.78697	6.28414	5.3318	4.44152
CHD2_2	5.82565	10.9069	10.4437	14.1669	NA	NA	9.92506	NA	NA	12.1184	NA	9.95549	NA	NA	11.2321	13.265	11.2279	NA	10.726	NA
CHD2_3	5.09031	10.0688	NA	14.3031	NA	NA	11.3392	10.965	NA	NA	9.16342	10.6781	NA	NA	10.0761	NA	10.2676	10.8795	NA	NA
CHID1_2	10.8761	10.7934	23.11	9.69927	NA	16.5689	9.42978	9.58167	11.5616	10.121	13.0242	11.7191	16.5989	NA	8.95673	10.4182	10.0228	10.8067	12.0831	9.51913
CHMP6_1	15.8354	14.9895	17.7081	19.9851	17.9808	20.5341	14.9695	13.1749	18.0799	12.6586	NA	12.2087	16.5227	20.9223	NA	13.9039	NA	13.0613	11.571	NA
CHMP7_2	7.46432	7.42628	7.8302	7.2537	7.225	11.537	7.33333	7.7533	7.19786	9.43092	7.93827	8.47604	12.5502	7.48654	7.79083	8.63301	7.02991	8.23982	9.20293	9.02042
CHN1_1	NA	11.5535	9.11023	NA	5.13477	4.4637	14.2824	11.7398	11.109	9.60397	6.16686	11.749	8.63884	10.4839	10.3275	8.72329	9.77199	12.1632	9.33873	8.31322
CHP1_1	11.3807	15.0857	NA	NA	22.6796	16.605	12.2107	11.2505	9.35429	11.9461	NA	10.8463	11.5075	17.614	10.2275	14.4772	12.1337	12.0308	12.5417	13.713
CHSY1_0	20.2832	8.86091	18.913	12.0541	NA	19.7965	10.5983	NA	23.4258	NA	NA	NA	NA	22.3792	23.1878	NA	16.6355	NA	NA	NA
CKM_1	17.2936	14.9045	NA	18.5713	NA	10.8869	18.1358	18.3654	NA	17.291	NA	14.5625	10.7334	NA	18.8807	11.2212	13.0624	13.2037	NA	NA
CLSTN3_0	10.4335	15.2519	9.94052	10.864	15.4323	14.6504	13.7952	11.3884	14.2255	11.4289	16.6383	NA	11.089	9.96	14.5011	12.8628	11.9094	13.8671	NA	13.2751
CMC4_0	21.7807	18.4385	11.7214	15.2198	19.6026	16.6887	15.1278	16.3695	15.9916	20.0774	20.6211	15.6198	18.1654	17.655	23.0353	18.2249	20.3823	17.4949	14.5445	15.3398
CNN3_1	8.91437	NA	8.59105	9.60513	11.645	10.7864	NA	NA	9.32494	13.2041	7.67137	10.6498	8.32834	12.0957	NA	8.73075	NA	NA	14.9018	NA
CNN3_2	8.85647	10.1231	9.62131	9.48906	12.49	9.38699	7.50187	7.93529	8.94353	8.00998	7.38971	8.7374	8.88273	9.27833	8.06659	8.62479	8.37716	8.7667	12.2004	10.4903
CNTLN_1	6.18343	15.4261	7.33914	11.9586	8.15427	NA	10.2854	16.6687	19.8028	NA	10.1485	NA	NA	6.70785	8.13393	NA	6.7143	15.5186	NA	16.9961
CNTLN_2	6.26335	6.56128	7.30223	8.68137	7.96577	NA	5.16659	10.6327	13.0148	15.3563	NA	NA	NA	7.43499	7.32513	15.2025	6.23167	5.80312	NA	13.5048
COA4_0	22.2112	22.091	15.6754	18.7945	17.8719	20.8616	19.6753	20.8734	19.7158	19.7255	19.8313	NA	17.1627	20.7851	21.109	17.6748	18.118	19.8114	21.7048	17.2608
COBL_2	15.3047	8.85259	12.0356	12.0757	NA	NA	13.1886	12.6691	NA	14.9762	NA	NA	NA	9.54237	13.3168	14.3786	10.2204	9.62027	NA	NA
COG2_3	6.89819	6.70254	8.80876	5.76393	8.13179	5.83025	7.03942	5.98703	6.60208	6.67273	9.5679	6.55665	6.43055	10.528	6.19706	6.7061	6.4975	6.72204	6.34262	6.24847
COL5A1_1	11.5032	12.7417	10.5716	13.9459	12.0051	10.4287	12.6773	NA	10.6825	11.2906	7.05837	16.3018	14.5113	9.20001	12.6795	12.6134	14.1975	NA	12.4741	12.6549
COL9A2_1	NA	20.7697	13.3439	NA	NA	NA	15.932	14.281	21.0568	13.5183	NA	16.5738	NA	13.385	NA	19.7487	NA	20.2866	15.8445	14.7456
COLGALT2_0	7.47313	8.94594	12.5126	8.02049	NA	8.06039	9.41271	9.09293	9.83543	11.8063	NA	9.55312	8.26425	NA	11.1033	10.1787	9.36051	9.58001	9.81198	8.10062
COMMD2_1	6.90694	6.54925	7.44717	8.73246	7.25083	8.77377	7.45494	7.25905	7.09902	7.90994	9.26808	7.02788	7.17732	7.04031	7.82796	7.31403	7.95489	6.62664	7.02395	7.54124
COPRS_0	17.5755	18.0037	15.801	15.5731	17.9187	18.5299	18.6611	16.3861	18.7244	18.788	17.693	NA	19.2984	19.1824	18.4564	18.8422	17.3887	16.159	19.7863	16.9417
COQ8B_2	7.9141	8.79222	10.3431	7.09737	18.2947	7.42581	10.4949	7.96921	7.73873	8.4986	NA	9.15415	6.94642	NA	8.56913	10.6486	8.51331	8.11478	8.32304	7.18027
CORO2B_1	11.4679	10.6868	7.56916	10.2007	9.83906	8.7359	7.13368	9.13384	13.2806	11.0167	9.4618	9.31753	9.50828	11.3532	10.7413	7.76169	10.1703	8.29843	8.2287	8.84656
COTL1_1	13.3652	14.2671	11.9741	12.6365	11.9295	12.1105	12.6979	12.6807	13.719	13.3895	7.96562	14.0876	12.8203	11.1243	13.0914	12.718	13.0255	14.239	13.0626	11.7293
COX6B1_0	19.9515	15.9982	20.689	13.9195	13.8948	17.7791	14.1357	15.7222	15.4645	14.5525	17.2554	NA	19.5575	NA	16.9045	24.2946	16.162	15.1706	17.523	14.2042
CPPED1_0	16.4984	15.498	13.0723	17.1157	17.5601	16.5895	16.6048	17.1551	16.3201	14.7097	16.7831	18.8152	15.4957	18.3311	15.8942	17.3737	18.2255	18.8692	14.8631	17.3161
CPQ_1	13.1121	13.5223	NA	20.9133	16.2429	17.8083	17.3744	13.6942	15.7274	NA	16.3545	16.2625	17.5642	NA	14.6122	19.6585	18.6742	18.7613	17.9346	18.4093
CPQ_2	12.8399	14.8036	NA	16.1962	16.8797	18.6592	18.8943	14.35	14.4945	14.9594	18.1139	18.2787	18.9552	NA	14.9711	15.9337	20.7888	18.9913	19.4294	15.5431
CPTP_0	9.6683	11.4034	9.87049	8.91889	8.0789	16.0812	12.9465	10.6434	NA	10.6171	9.03503	10.729	16.153	8.36393	9.3207	11.3195	7.94729	11.0267	13.6524	NA
CRABP2_0	9.79654	NA	NA	12.336	13.8492	5.65575	10.6636	NA	NA	14.6298	NA	NA	NA	8.69356	11.7929	10.2237	9.58654	NA	NA	NA
CRACD_2	16.9988	17.8294	13.7072	16.9075	8.34229	12.5889	14.3637	16.4811	NA	13.2996	14.278	15.43	16.0864	12.1766	18.0338	13.2181	15.5575	12.3774	12.6268	NA
CRACD_3	18.3813	NA	16.63	11.4284	11.2836	10.8769	19.3185	NA	16.1291	NA	18.5766	19.491	21.2328	12.4985	NA	NA	18.0398	17.133	14.0496	12.7085
CRAT_2	9.9436	6.74812	9.73943	6.53707	6.99693	8.25977	8.7139	7.08145	9.20393	7.91787	8.53743	7.54428	6.44193	15.592	7.68874	8.18145	7.10591	15.2357	9.79304	7.15656
CREB1_0	18.0536	16.2549	20.5199	NA	16.9434	18.815	18.5128	16.2449	24.1064	21.9313	17.1518	NA	17.8059	23.6205	23.3321	22.821	20.495	13.9425	23.4876	26.1516
CREG1_0	16.8168	15.5915	NA	19.7173	NA	15.4028	17.2657	NA	12.0202	21.8487	17.7433	18.6123	18.2938	NA	19.6722	16.9397	17.5257	17.2998	22.6046	18.2937
CRIP2_0	22.3386	17.4985	15.2347	12.415	12.7019	20.742	19.4874	22.1274	13.0782	14.1269	19.1286	14.487	18.233	NA	22.3369	19.8114	17.3025	19.2685	21.975	17.6684
CRKL_1	8.21634	9.49786	8.12831	8.27285	10.7576	7.84478	7.84318	7.8586	8.66172	8.10555	8.55844	8.45284	8.55872	7.80777	7.87217	8.28206	7.37023	9.90454	13.9567	12.4298
CRKL_2	8.45595	10.8624	8.17126	7.90333	10.9197	7.59149	9.20754	8.97601	10.3844	9.16041	10.09	9.12836	8.20488	8.27852	9.7272	9.80104	8.97108	10.5373	13.4442	12.2792
CRMP1_2	16.2074	10.7684	15.9936	18.083	15.305	13.1523	16.8195	12.6919	18.5963	12.8226	12.282	17.4804	13.7122	11.9772	12.3448	17.6537	18.4595	16.3977	13.0948	12.6404
CROCC2_0	12.9048	18.2149	10.7574	18.6728	9.80778	NA	NA	12.1091	12.5641	11.6661	11.4023	15.1011	NA	11.5091	13.198	11.9381	11.6149	13.7477	11.0485	13.8584
CRYBG1_3	NA	NA	NA	NA	10.3103	12.3624	NA	7.09924	8.04844	8.1278	10.8748	NA	5.6299	NA	8.48263	8.48039	8.00351	7.22305	NA	9.15298
CRYBG3_2	6.00913	7.16904	NA	11.7698	NA	NA	6.72577	12.7489	6.25949	12.987	NA	9.25351	NA	NA	NA	7.10214	NA	7.08528	6.47076	11.7067
CRYBG3_3	8.22452	8.99136	NA	12.4551	NA	NA	8.52949	10.6553	6.38529	14.1101	NA	9.49058	NA	NA	10.2401	8.45371	10.6604	7.2894	6.80422	11.2365
CSDE1_2	6.58494	6.63163	9.03306	6.36114	8.40586	8.30155	6.54229	6.19454	5.57432	6.8385	12.0714	7.20017	8.79089	10.646	6.77505	6.1236	7.07563	6.38007	7.4353	6.21454
CSRP1_1	18.7416	17.7192	18.3905	19.4958	18.7346	17.6613	19.9166	21.1224	19.2156	19.3712	19.2549	20.8442	15.3545	11.9919	21.6746	19.2685	21.5237	13.3272	19.5513	19.2436
CSRP2_2	15.8588	13.1527	NA	NA	20.3743	15.0943	15.6072	20.0118	16.8664	14.7268	NA	18.4563	15.9887	NA	17.0163	NA	17.983	18.0146	19.1213	17.9634
CSRP3_0	19.4298	16.9367	17.734	18.4285	16.7794	18.4287	16.873	18.7706	14.019	16.0625	16.6716	18.7691	16.1056	13.4852	24.7052	16.6215	22.6512	10.6384	17.4817	14.9851
CST3_0	13.4382	16.0791	18.1647	14.186	16.9012	15.209	14.5261	16.0644	12.5382	14.3805	NA	NA	15.1831	NA	12.6177	17.9125	15.3107	11.5555	NA	13.9439
CST7_0	NA	17.6586	13.9292	NA	15.4147	13.43	15.7823	16.1268	12.9428	18.1822	16.8672	15.7145	13.5771	NA	16.4949	14.7679	9.50444	16.9397	17.6321	15.6508
CTC1_2	9.16267	8.47683	13.5796	8.95873	6.59164	6.86715	7.66727	9.04583	6.73374	NA	6.77108	9.52723	7.52015	14.0445	NA	NA	NA	9.46658	8.70549	7.96672
CTH_1	19.569	18.0206	13.2608	15.3055	14.9916	14.7635	20.0812	18.6229	18.4573	18.812	18.5539	17.1295	18.978	14.5824	19.0321	16.1104	18.3242	19.4942	19.2831	17.3718
CTNNB1_1	19.3226	NA	10.2444	11.5601	11.8095	9.06458	9.36372	12.9084	10.212	11.5097	16.0696	11.4054	10.7685	16.85	11.2904	16.7641	14.6141	16.6215	14.4913	14.389
CTNNB1_2	22.8739	13.4406	NA	12.3091	NA	12.8238	12.3097	13.411	12.3115	12.5224	NA	14.5042	11.8253	NA	NA	17.9343	NA	18.8225	16.9321	NA
CTNND1_1	6.84045	12.0447	NA	9.6913	NA	6.17024	5.45543	11.9072	10.9111	7.61121	NA	8.06607	6.30053	NA	5.74002	9.36165	8.47374	8.34667	5.98399	6.80133
CTNND1_2	7.13993	11.7582	10.3915	8.86783	16.8218	6.36663	5.52855	9.85446	10.546	6.86224	10.9871	7.77947	6.33118	7.25612	5.06704	8.66962	8.02759	9.0594	5.37688	7.5844
CTR9_2	6.75133	6.65033	8.07321	13.6439	6.91674	7.933	6.77608	7.43264	6.95761	7.16639	7.04477	7.60751	7.08835	7.58369	7.42686	8.04788	8.17216	7.40669	7.41329	6.41749
CTSC_1	20.3281	17.6416	NA	12.0866	NA	11.9744	18.7523	18.5948	20.0994	18.5563	21.0489	18.0037	19.3282	NA	18.3606	15.4274	16.6659	18.3496	14.7211	12.4697
CTSC_2	NA	NA	18.8359	11.7075	11.1664	12.064	18.9541	NA	25.63	NA	NA	19.6418	NA	NA	21.3118	NA	16.7349	19.0179	18.053	12.5011
CTTN_1	18.2232	18.7145	NA	12.2941	NA	13.5866	13.9875	15.8915	14.4589	16.2184	10.3729	20.2763	15.2539	NA	13.2266	13.1478	13.4807	17.9702	16.3173	17.4068
CTTN_3	17.8591	19.5833	NA	12.7252	NA	18.1787	13.007	16.0847	15.5928	15.8539	12.5283	18.3471	16.6643	10.8691	NA	13.2337	NA	19.1591	16.9102	18.3368
CUL7_2	18.459	7.53244	8.01125	20.7	8.53371	8.6824	12.4164	9.44257	7.17004	7.28437	10.7624	8.51468	9.62368	7.99406	11.3875	8.13839	9.23596	8.92134	7.51166	7.76023
CUTA_2	12.1536	12.0545	14.3634	13.3039	13.9129	11.9118	12.4003	13.3815	12.0625	15.0291	15.5401	16.0076	12.4321	15.0109	12.0104	14.1118	13.1445	11.9528	14.9222	12.3473
CWC15_2	18.2428	21.7527	12.5838	16.6802	25.4931	18.2694	15.2008	21.6618	17.5718	18.9641	23.7118	18.2088	18.0204	16.4523	17.0358	16.5113	18.5539	21.093	14.8184	14.341
CYGB_1	11.7747	13.7423	12.575	17.3682	17.171	18.0856	17.082	NA	16.9436	18.6576	15.4685	16.3287	12.7776	21.3118	17.6701	19.7233	13.9629	14.0124	20.0912	14.0503
CYTH4_2	11.7976	NA	NA	4.86883	6.25227	4.51858	NA	NA	5.73421	NA	6.39956	NA	7.63095	NA	5.38303	NA	4.47236	NA	NA	4.74234
DAB2_1	14.3124	11.8038	10.1505	10.5266	11.5975	NA	9.47488	12.8619	11.2408	12.1746	15.4313	9.68618	NA	8.7808	11.7797	9.43833	9.43403	11.6463	9.47616	10.7685
DAPK1_0	NA	NA	10.8573	NA	7.44571	12.3745	NA	NA	10.3518	6.36661	7.73344	6.08817	13.0665	16.8954	NA	5.30533	NA	NA	7.28473	8.90411
DAPP1_1	12.3601	7.13489	7.59443	5.94355	5.90523	7.08187	7.10351	7.54179	5.77711	5.80261	6.61412	6.50231	7.01626	6.45444	6.4906	11.8511	12.6936	7.87755	12.6911	6.05256
DAPP1_2	14.4549	NA	7.02926	5.92958	5.97747	6.15032	5.4965	6.45863	7.43711	NA	6.73271	7.12367	6.40264	5.98329	6.1071	NA	NA	6.514	16.1175	9.75178
DCBLD2_1	19.0345	NA	NA	NA	NA	NA	NA	14.7075	12.009	19.4301	NA	21.4704	19.6378	NA	22.0018	21.1517	22.7986	23.265	20.5236	22.8369
DCLK2_1	7.42572	NA	9.0651	13.4475	NA	13.0952	NA	8.11137	NA	8.60279	NA	8.50614	8.16794	11.1651	8.10173	9.01128	13.2261	8.46865	14.0105	NA
DCLK2_2	9.46381	NA	8.28691	12.5004	NA	15.6785	NA	9.12016	NA	9.01725	NA	9.92278	7.65758	13.2026	8.02887	9.42925	13.7261	11.4074	15.3219	NA
DCTN3_2	10.9851	11.414	16.6114	9.38468	9.47153	NA	8.98474	10.3569	9.25004	NA	12.0476	11.0569	8.031	16.5214	9.59603	NA	8.58614	10.2605	9.97833	10.0122
DDHD1_1	9.12168	8.98274	8.9252	9.11947	8.54297	14.7484	10.0107	10.4144	9.31544	9.10704	9.27967	10.3875	15.7455	8.3257	9.33866	9.62027	9.08047	9.07742	9.14476	9.76361
DDX60_1	8.20921	6.90372	13.6793	8.4307	7.19342	10.0143	9.85052	9.91155	8.95215	NA	12.7128	NA	8.21184	10.8184	9.17585	NA	8.52072	7.78362	NA	9.72687
DDX60_4	9.01843	6.24068	15.1979	7.68684	7.26606	9.16125	8.15327	10.1571	8.40235	NA	9.52706	NA	7.73436	10.9964	9.4401	NA	7.94002	7.85751	NA	8.62007
DEAF1_1	7.3308	9.82172	8.47139	7.40884	13.5316	NA	9.60574	7.72103	NA	NA	14.0177	11.0369	16.6498	7.27435	16.9427	NA	13.5365	6.93406	9.11938	NA
DENND5A_1	5.69686	5.99486	5.61526	10.7856	6.73503	6.03584	4.64924	5.45436	4.74168	5.68746	6.6746	5.18015	5.75802	4.49905	7.88986	5.11674	6.88431	4.92293	4.52195	4.11987
DENND5B_2	7.33861	12.1113	8.54363	20.3066	9.41305	9.12978	9.02177	7.27541	15.4478	9.56506	11.9311	6.95029	6.83918	10.2846	8.27754	9.9452	10.8428	10.1787	6.79495	6.73472
DGKQ_1	7.5201	6.39057	6.68801	6.37784	6.64138	8.33487	6.71795	6.38848	6.66301	6.63573	8.75987	6.38557	7.11762	6.76011	7.14754	6.53381	7.02218	6.16823	6.04266	6.94286
DHRS1_0	11.342	8.83776	15.9549	9.34569	8.24558	10.5783	10.3174	11.6864	9.07269	12.0138	11.2894	12.4409	8.45835	NA	12.1601	11.0556	8.71684	10.6192	11.4199	9.6605
DHX32_1	NA	NA	NA	NA	9.30888	NA	5.20172	5.74083	6.11056	5.40552	5.32925	12.7353	NA	NA	4.76954	6.39596	14.735	7.07054	5.46189	5.60719
DHX58_2	6.67551	8.10492	5.46232	6.50887	5.38247	6.21957	8.10629	5.62168	5.4882	NA	5.44705	6.34396	7.23497	5.75876	5.55089	NA	5.03805	4.23507	6.32633	6.3605
DHX9_3	11.115	10.8071	2.52301	9.75267	NA	NA	11.9905	NA	NA	16.1982	11.6098	NA	NA	2.52301	11.9197	14.3926	10.3866	NA	NA	NA
DIAPH2_1	6.25113	6.37287	6.06496	11.158	6.3223	7.41201	6.25645	6.13417	6.21355	6.06453	5.66513	6.3155	5.85352	5.80923	6.27494	6.08476	12.1827	5.35219	6.33447	11.995
DIAPH2_3	6.93539	7.18806	6.93508	11.8867	8.67773	9.54366	6.74379	6.65452	5.93257	6.62683	6.7135	5.42696	6.99807	6.39749	6.30402	7.21562	12.6114	6.23937	8.72052	13.1435
DISC1_2	14.9749	5.57752	6.23239	12.1763	4.54566	4.25107	6.50495	4.9213	4.94634	NA	4.57874	5.21873	5.04163	4.01206	4.5782	NA	5.62382	4.70551	4.33626	4.88154
DLD_1	16.908	16.8003	20.8643	17.0393	17.0885	17.2605	16.1509	17.2304	17.0774	15.3367	18.3779	17.593	17.4844	NA	14.265	14.8114	15.0731	19.321	18.0163	16.5185
DLG5_0	NA	5.79947	7.40417	NA	NA	14.2654	10.7686	NA	6.29196	7.47493	NA	16.1691	15.3739	9.86959	6.63261	7.66481	6.25229	NA	NA	10.1157
DLL1_0	13.7195	18.6081	NA	16.7767	13.2001	20.9176	14.0584	16.3308	19.11	NA	12.4806	NA	21.4307	NA	15.0584	NA	21.9597	22.0175	NA	20.7643
DNA2_2	5.75432	9.53082	NA	7.48821	6.88951	6.71095	6.65701	5.60514	12.4947	5.44846	6.23384	6.66097	5.45355	6.37761	5.84608	5.85785	6.32465	6.32587	5.64191	11.7921
DNAH8_0	12.9849	11.6768	11.8971	14.2346	10.6951	17.3371	12.2551	18.4983	15.2263	NA	15.6079	14.9966	16.9656	12.623	13.0147	NA	12.2607	18.673	12.1052	13.0211
DNAJA2_2	8.73682	7.27399	10.7185	9.54204	13.958	9.77772	8.43529	8.20695	8.15419	7.96787	10.4864	8.36763	9.44845	12.9522	7.93245	8.82433	8.25014	8.2734	9.22368	7.92614
DNAJB12_1	9.70403	10.7327	NA	10.7409	16.7583	12.1552	9.67354	NA	10.2853	11.5656	NA	11.9346	10.4329	NA	10.7735	11.1007	10.3551	11.0556	11.0139	10.8882
DNAJB14_3	12.4147	12.3207	17.2859	11.3556	14.1842	NA	12.2829	13.4985	NA	13.6393	NA	NA	NA	18.1483	13.1714	13.0134	12.9718	13.6039	NA	NA
DNAJC3_3	8.47585	8.18067	15.4046	7.76824	NA	7.53316	8.1941	8.42293	8.71394	8.53081	NA	8.15959	7.54168	NA	8.15571	8.39178	8.9311	9.72599	7.71252	6.63028
DNMT3A_2	15.351	16.7191	13.5313	16.2731	17.6295	13.4967	19.0242	16.7477	18.3587	14.905	19.0352	18.1111	14.8728	14.3939	15.2689	16.7424	15.9677	19.2154	17.2232	18.8248
DNPH1_1	17.2181	17.1115	12.9195	15.6871	13.3156	15.9634	14.5089	15.5278	17.6363	16.1734	17.3386	NA	17.9614	20.3514	12.97	15.3372	15.9842	15.2025	19.9126	15.4991
DNTT_1	3.00642	4.3232	5.65205	3.01014	9.43199	3.36149	3.55952	4.0478	10.5228	10.7684	3.40949	4.62717	4.23292	3.68004	9.79206	3.34934	3.71253	12.6986	4.15505	3.01632
DNTT_2	2.52301	3.35513	4.82442	3.5571	7.45474	2.52301	3.01159	3.03792	10.8451	9.32334	2.52301	4.08007	3.01935	3.09119	8.31607	2.52301	3.32636	11.2621	3.36408	2.52301
DOCK8_1	9.87161	7.04509	6.55289	6.03305	5.93902	5.99408	5.75298	11.2851	6.77541	6.12698	6.38096	6.02216	7.61302	6.2043	6.24151	6.33384	6.46756	5.98096	6.38241	6.22712
DOCK8_2	14.505	8.48872	7.98419	6.65294	6.3488	6.91933	6.3204	13.547	7.42834	6.1841	6.915	7.05701	10.1627	7.21032	7.03538	9.09357	7.84916	6.79073	7.57934	7.02872
DOK2_1	10.8055	7.21862	8.66249	8.17633	7.43566	NA	13.428	7.54833	8.38712	6.95557	8.95185	15.7772	NA	7.66908	8.12366	8.71398	10.28	8.43628	11.111	6.78396
DPCD_1	7.41289	7.41281	6.83685	9.18112	7.32301	7.01595	6.8579	6.88002	7.77349	7.02766	6.60284	7.2881	6.83071	6.57546	6.65043	7.33004	12.5765	6.83511	7.99787	7.09181
DPP7_1	15.1567	16.4607	18.1386	16.2339	16.2833	16.468	14.8025	16.6548	15.3118	16.1222	15.9803	16.3519	12.5252	16.9225	17.255	14.6765	17.032	14.7962	17.2844	18.392
DPP7_2	18.1339	20.3089	19.0288	19.9276	19.7844	18.7907	18.1585	19.5487	16.6469	20.1307	19.0691	20.0046	15.273	20.1674	19.8218	18.7987	19.5603	16.4336	20.732	19.7689
DPYSL3_1	NA	9.86042	18.6456	NA	17.1891	11.3156	16.1047	12.2406	NA	12.9639	6.56727	NA	16.9327	9.73682	14.6595	15.6026	15.8817	17.1703	NA	NA
DPYSL3_2	15.7465	11.495	13.6441	18.4794	13.4712	13.6497	16.6835	16.6861	18.4315	11.3162	9.55365	17.373	17.3826	10.186	10.2751	14.7188	18.1593	17.8917	12.2468	12.5884
DSG2_2	17.5398	NA	NA	18.1068	8.68746	13.0137	NA	13.1617	NA	11.4721	NA	NA	19.5011	NA	12.8113	17.5559	19.341	18.2679	NA	NA
DSP_1	18.8369	NA	6.82789	NA	5.50953	NA	15.0923	19.4252	NA	14.8233	14.4071	NA	11.2499	NA	18.0171	NA	15.1946	14.9805	NA	13.4778
DYNC2H1_1	NA	8.08352	10.3293	NA	10.1248	8.3095	8.48427	12.1698	11.3407	10.3463	8.42607	9.04821	8.93495	7.26468	NA	7.91368	NA	7.3894	8.3417	8.01573
DYNC2H1_2	10.9729	8.53728	10.9021	13.6005	10.8756	8.37951	9.31707	11.1585	10.8124	9.06436	8.6387	11.6922	8.69939	8.56582	9.99528	7.81675	7.79234	7.72628	11.4778	8.32898
DYNC2H1_3	NA	9.43498	NA	NA	10.9933	8.45281	10.3396	14.0578	12.2431	13.2187	8.70494	11.6073	9.29973	NA	NA	8.37432	NA	8.25731	9.08506	8.98229
DZIP3_0	12.3099	10.0065	9.25691	13.3771	NA	9.8162	10.9765	NA	9.85512	NA	NA	11.479	9.74306	9.44692	6.3487	NA	5.98503	NA	10.0982	9.44138
E2F5_0	8.2022	NA	7.12426	9.62489	8.01003	NA	NA	9.20516	7.49522	6.89957	8.71083	NA	NA	14.9111	7.80868	7.23245	9.47754	7.80982	NA	7.29979
E2F6_0	13.5727	8.25733	9.95153	10.8215	5.9642	7.23293	7.42875	NA	NA	7.59581	6.98617	11.1045	7.16083	6.47966	8.25371	8.04044	8.07979	NA	5.71163	NA
ECE1_1	17.3279	16.3367	NA	20.8035	13.9926	14.108	13.1108	NA	10.6159	14.6956	18.7187	NA	22.1239	NA	14.3405	NA	17.1952	NA	NA	15.114
ECT2_3	7.4199	8.81169	7.28681	8.23014	8.95549	8.71083	6.24521	8.00468	19.7429	6.76102	12.157	7.14724	7.99761	6.65441	7.46607	6.31577	7.48031	7.61938	7.46111	15.617
EFCAB7_0	8.494	4.5625	5.16926	11.4491	4.93445	14.1674	6.53241	NA	NA	8.23031	4.80403	NA	13.7319	5.07318	6.34027	7.93058	5.89284	NA	NA	NA
EFEMP1_1	11.2132	NA	NA	16.5128	23.6076	10.8356	NA	NA	NA	11.5558	NA	12.2897	12.3706	NA	14.0874	14.1472	13.3737	NA	12.3046	NA
EIF2AK2_2	6.69892	7.69884	16.6648	5.77649	NA	7.14421	7.55748	6.87094	7.55233	8.0758	NA	7.10712	6.62314	NA	7.72123	7.51056	7.4568	6.71528	6.82305	7.7486
EIF3D_2	7.15274	8.11306	8.65086	6.34947	10.1381	6.35928	8.68731	7.48718	7.69548	7.67828	12.7524	7.07306	6.52967	9.12989	8.76739	6.85111	7.69052	6.8079	6.77016	7.57548
EIF3E_3	6.55436	6.75742	8.78796	6.54699	9.24873	6.55679	6.73502	7.38398	7.46945	7.04864	11.6548	6.95979	6.84738	10.9712	7.04857	6.88525	6.63827	6.67166	6.62607	7.25171
EIF3F_2	7.90213	8.13237	11.0545	8.14129	12.7654	8.95741	7.79086	7.56117	8.46243	7.55159	NA	8.6224	8.83632	12.8469	7.37284	7.40669	7.23015	6.56662	8.57867	8.7771
EIF3I_2	7.68049	8.01801	10.1612	8.08309	12.8135	7.81609	8.30808	7.77436	8.21111	9.26286	13.6815	8.23432	8.40478	11.1909	8.39878	7.76954	8.10001	7.76169	7.14413	8.3599
EIF4EBP1_0	19.2933	21.0686	13.4279	14.4322	16.9255	16.2769	15.8172	19.788	17.9484	18.7696	18.0642	15.5907	17.2128	15.9278	16.1093	18.6143	15.5872	20.0262	15.9095	15.9035
EIF4EBP2_0	20.7696	NA	14.4333	17.2214	16.4848	15.0376	19.8647	18.4744	19.2456	18.5296	18.0867	17.391	14.6902	14.7429	15.6017	19.4644	15.0894	17.4396	16.467	14.6698
EIF4G1_2	7.66744	7.7277	9.578	8.39604	9.94004	9.25555	7.91035	7.51056	7.53261	7.81191	11.8923	8.63145	9.13871	10.8585	8.08142	7.87755	7.84322	7.29662	7.97054	8.26523
EIF4G1_3	6.85495	6.15976	7.76433	7.22236	7.93973	6.43268	6.68481	6.44813	6.69114	6.10193	10.8999	7.0093	6.70088	8.42485	6.47966	6.13491	6.40068	6.06219	7.10658	6.89535
ELAC1_2	14.754	17.3187	NA	11.979	12.1727	14.8902	14.936	14.9963	17.3903	19.4622	16.1121	16.6807	14.3631	18.2045	15.6981	18.742	17.434	17.0144	17.3784	13.9931
ELFN1_1	16.4258	14.6304	14.8152	16.2564	14.3334	20.6492	18.8529	NA	12.4349	12.2854	20.4261	13.4105	15.291	16.4308	11.9583	19.9442	17.2856	NA	18.4929	19.1581
ELFN2_1	17.2571	12.445	14.3268	15.0208	13.1705	19.6706	18.0187	NA	14.9062	13.7185	20.4961	13.8696	14.2407	15.5793	12.9812	19.5225	17.9482	NA	18.0946	19.8012
ELL3_0	NA	11.2568	6.40337	NA	8.102	7.38583	11.006	7.25171	5.9166	6.75333	6.12917	5.67585	10.4083	12.4736	6.64152	10.0266	9.19781	8.10688	7.05892	5.53778
ELOA_2	5.96807	5.28902	5.96406	7.57128	6.15568	7.26322	5.56356	5.72687	5.40329	5.21077	5.9436	5.74938	8.36691	5.00918	5.13528	5.96781	14.5723	6.94292	6.72487	5.75002
EMILIN1_1	12.9189	12.5278	7.55455	10.9358	10.1576	10.5946	10.1725	11.0566	13.233	11.5457	7.77421	8.9553	12.5728	7.72631	6.59758	9.41999	13.4437	9.33273	12.5064	10.954
EMILIN1_2	8.50146	11.5325	10.9725	11.0113	15.4888	7.45246	10.0223	13.3951	11.3665	10.7326	10.828	7.56472	8.6474	9.52946	6.83323	8.99108	10.9776	9.47545	9.56449	11.0347
EML4_2	12.3849	9.27912	19.9646	11.6565	14.8144	14.7797	9.96656	11.7261	13.0349	9.50717	14.6105	11.5658	12.1158	NA	11.5629	9.10265	9.64307	12.3273	15.7451	13.228
ENAH_1	13.406	14.1727	10.7439	10.7541	9.76728	9.93341	11.637	11.2398	9.50177	9.19864	10.3845	12.9656	11.3176	10.0422	10.1266	12.5306	9.86337	11.5455	10.0864	10.2073
ENPP4_1	13.7748	NA	12.6564	17.8699	NA	NA	NA	11.6202	12.2845	17.5678	NA	19.3611	NA	16.2521	16.5295	11.6022	16.8304	19.132	13.3059	18.8017
ENPP4_2	12.1276	NA	NA	16.1236	NA	NA	NA	10.9795	NA	17.309	NA	18.6763	NA	19.1508	17.1484	13.7814	17.6429	17.6936	11.3052	17.2441
EPB41L1_1	NA	11.0398	NA	NA	22.8254	10.1528	9.34522	11.36	NA	10.9477	18.9772	NA	15.4405	NA	11.5734	11.1178	10.5964	NA	NA	NA
EPHA3_2	8.93809	NA	10.9582	4.90411	6.61293	5.49978	NA	NA	4.00753	NA	5.75587	4.87978	4.88749	12.4862	NA	NA	NA	NA	5.83722	6.37717
EPHX1_1	13.5006	15.3914	NA	15.7826	NA	15.5899	11.391	13.9657	13.2034	18.1579	NA	15.0626	17.0454	24.3019	14.5699	16.5276	16.865	14.5869	20.4045	14.1275
EPHX2_1	NA	19.2934	8.8695	NA	NA	NA	NA	14.2219	NA	8.38602	NA	18.4281	NA	8.26822	20.2812	17.638	11.1013	10.9226	13.9135	NA
EPS8_2	NA	7.35343	18.3508	NA	11.3322	NA	7.94968	12.5166	NA	6.93907	NA	7.98493	NA	8.65119	NA	NA	NA	9.02088	11.4908	7.19073
EPS8L2_1	14.5393	NA	NA	15.2739	12.8824	7.04686	NA	NA	20.9992	17.195	8.84864	18.4064	NA	12.3575	17.959	12.5768	18.6979	13.0473	13.8521	12.2383
EPS8L2_2	NA	NA	16.222	NA	14.2195	11.3525	19.7635	17.6829	18.8262	18.4825	17.6485	20.6167	15.6006	13.2567	17.0913	NA	15.1791	11.8909	NA	10.8507
ERH_0	18.3222	21.4755	15.9016	23.0138	10.9834	20.2779	16.7813	24.2353	NA	24.0691	19.9979	18.2328	18.5971	21.9838	23.4567	16.182	NA	19.2458	18.3412	19.5173
ERP44_2	11.8332	13.0809	14.5895	12.5217	16.6249	12.2285	11.9782	11.9469	11.699	10.8412	NA	13.2805	11.6132	NA	12.0626	11.6463	11.8138	11.7792	13.3365	11.1054
ERVK3-1_0	21.5833	21.9369	16.2439	15.2913	18.317	15.058	18.4008	NA	19.4908	19.751	18.3555	18.9518	17.6098	17.1945	19.9749	18.9135	19.6929	19.2903	18.5429	13.9293
ESAM_0	16.6054	11.2798	14.023	11.8605	16.3701	14.0924	17.1582	18.5731	12.505	15.0697	20.7241	17.2923	19.058	10.3207	18.9018	15.5807	14.4375	12.0849	20.8521	18.9921
ESPL1_2	9.19916	6.13515	8.08933	10.5382	NA	6.19547	7.23861	8.40889	7.32451	7.04208	NA	8.90968	6.12039	7.86731	8.05348	6.92595	7.89017	7.48849	8.00541	8.68976
ESYT2_2	8.07236	8.15395	NA	7.78215	15.112	8.98625	7.84926	8.07265	7.51011	8.13782	16.4115	10.188	9.23549	NA	7.36456	9.0594	6.91688	8.57695	7.54862	10.5043
EVI2B_1	26.8967	16.5026	NA	23.5883	20.2834	NA	24.6774	26.0925	NA	NA	NA	NA	19.818	NA	NA	19.321	28.0547	NA	15.2757	22.3913
EVI5_1	8.32923	7.21174	8.48361	7.24679	8.87252	8.48036	8.40601	11.0116	12.3392	10.1441	9.77244	7.58458	7.64091	11.0893	12.7291	6.71528	7.86264	7.59683	7.48878	7.61914
EXD2_1	NA	13.4795	12.2296	7.10489	6.50354	7.75465	8.18612	NA	11.5182	NA	8.87429	NA	8.01246	9.6895	NA	NA	NA	10.9684	NA	7.33308
EXOC3_2	7.80687	7.95059	10.0278	8.21386	8.74264	8.00881	8.54711	9.01751	7.33987	7.24917	11.5666	8.68982	8.0623	11.4004	8.51902	7.97925	8.03691	8.39957	8.62782	7.55947
EXOC6B_1	NA	NA	12.74	NA	11.0744	NA	NA	15.9819	NA	13.8969	8.1092	8.9277	NA	8.72851	11.6229	8.08582	8.26594	9.99416	13.4312	NA
F13A1_2	11.5266	10.8713	14.7837	14.9558	12.8516	13.1121	15.0578	NA	11.1528	10.7935	11.9167	12.0708	16.5052	10.4462	9.63341	14.753	13.0068	NA	10.2396	14.3757
F2_1	12.5839	19.378	17.3241	NA	14.8617	14.9114	22.0662	19.0202	16.0105	13.5651	11.7957	19.1549	18.4103	13.5191	16.9962	18.5883	18.5929	21.9551	14.659	15.2397
F5_1	14.3615	NA	17.5796	22.3174	NA	23.3716	16.5306	17.7009	NA	17.7609	16.9354	16.6298	19.7293	13.8154	16.4741	15.6333	NA	15.3069	17.0895	18.2752
F5_2	11.6266	15.7519	NA	25.1275	NA	NA	13.2793	17.1921	16.4624	14.2659	15.8333	NA	20.2438	13.4543	12.9593	18.2679	NA	16.6549	18.957	NA
F8_0	11.6751	16.558	14.4168	10.6582	12.4661	10.3357	NA	7.53439	8.97878	13.4035	13.1492	NA	10.3294	13.3133	NA	15.5648	18.7398	7.31403	NA	9.30092
FAH_2	18.6758	NA	13.8529	16.4929	16.0163	21.1042	17.6487	NA	22.7136	NA	19.9701	NA	21.1593	NA	NA	NA	24.3806	28.0547	NA	28.0547
FAIM_1	7.05952	7.59678	7.65844	8.22179	7.80071	8.17478	7.35121	7.07413	6.7678	6.96364	7.85628	7.17002	7.45602	7.32789	7.27468	6.75922	9.05406	8.50967	7.30805	13.8138
FAIM_2	10.0705	15.4416	11.6338	11	10.4196	12.7235	11.0503	10.442	9.51492	8.47809	12.0097	6.87865	10.3421	10.1262	8.21107	10.0151	10.6294	10.3854	8.07239	18.1419
FAM118A_1	7.71385	7.49425	7.05796	7.56325	6.95002	7.15144	7.0873	8.21447	7.11228	5.74395	7.40921	7.55111	7.02491	7.06372	6.14183	5.56723	7.06874	7.75012	7.20902	7.4093
FAM13A_0	7.7977	8.32199	13.8365	12.5769	8.49955	NA	8.41956	NA	16.3757	NA	11.2324	11.9745	NA	NA	14.7645	NA	11.1725	NA	7.53502	15.2225
FAM171A1_1	22.0034	12.8794	16.5297	14.7166	NA	17.0466	20.2968	20.5389	16.2029	17.0403	NA	NA	21.0991	17.3276	17.2733	19.4942	19.9644	15.7957	16.7104	20.9976
FAM171A1_2	16.683	10.1039	14.3078	11.439	NA	14.9808	17.0997	18.7902	13.1097	12.1035	NA	16.9543	16.3621	11.7894	13.9144	13.707	15.2821	12.8146	16.5891	17.0368
FAM171A2_1	19.6739	15.2159	12.4783	15.9556	11.1536	12.7362	13.2627	17.5571	13.0053	13.2499	11.8219	13.9224	14.5879	12.2187	14.4502	15.5186	16.9018	13.4001	14.4536	10.5401
FAM184A_0	9.49666	10.0546	NA	7.01098	10.1479	NA	9.03991	NA	8.14577	NA	9.9859	11.5936	NA	NA	7.72829	NA	5.761	NA	10.9823	7.12173
FAM207A_0	5.76784	5.40234	6.24384	13.133	6.08885	6.58989	6.08371	6.80803	6.05189	6.26875	5.35365	6.5113	6.41683	6.17522	5.64875	6.0372	5.81556	6.81678	6.05557	6.31338
FAM20B_1	NA	10.0181	11.5477	12.1877	18.444	NA	11.1655	13.0409	9.71261	10.496	NA	10.7952	13.167	NA	NA	10.4872	12.0324	12.2119	10.6296	10.1265
FAM219A_2	15.4198	16.5377	13.4076	15.5098	11.5842	16.6235	16.933	17.3469	12.6458	14.0799	13.2292	14.0127	13.9953	13.4395	13.0477	15.7666	12.6343	13.357	14.975	12.5781
FAM43A_0	8.77274	NA	6.37442	7.73357	9.70666	9.62926	NA	NA	9.42035	19.072	13.7901	13.9365	11.5195	7.76928	18.7399	12.1767	19.3932	NA	8.13542	9.34789
FAM49A_1	9.47285	7.19738	7.68906	6.1177	7.53879	7.06699	11.6471	8.93945	8.0774	11.7471	8.41105	11.1641	8.65771	7.29753	10.1161	6.89472	7.76343	8.13839	7.66964	7.34168
FAM53B_0	14.9876	12.3603	11.6244	13.931	14.1025	13.9348	11.9187	9.63287	16.5574	14.2391	14.3882	15.9457	14.4281	13.2768	9.14929	13.0335	10.8207	13.4595	14.2272	13.753
FANCF_0	6.02354	6.53858	6.36444	5.80484	5.8879	8.38898	5.91852	7.49478	5.1778	6.47403	6.36117	4.7811	8.22831	4.85395	12.2288	6.6607	10.4745	7.46938	5.08694	5.38406
FARP1_1	6.63168	NA	NA	9.70848	11.248	9.00527	NA	9.81374	12.2226	9.16969	8.43605	12.5704	7.70618	NA	8.34064	9.82138	8.08743	7.54686	8.27397	6.53913
FARP1_2	8.44752	NA	NA	10.6968	10.8661	10.7735	NA	10.8964	11.0295	9.58356	6.8758	11.7076	9.00626	NA	9.76307	10.1004	9.14405	8.21281	8.79383	7.84225
FARP1_3	8.34573	NA	NA	11.5172	12.6544	13.9865	NA	13.0285	14.3792	11.3529	9.71894	13.6316	10.4193	NA	10.7288	12.801	11.0189	10.0778	9.02618	8.32065
FBF1_1	NA	13.9155	NA	17.9531	15.7338	NA	14.0255	NA	NA	12.3132	14.6272	NA	NA	NA	8.73228	14.5105	10.3769	NA	14.0642	NA
FBLN1_1	11.492	17.301	18.6137	21.852	NA	19.1868	12.7275	15.6996	14.3627	10.1019	18.9999	17.9776	15.7215	18.2583	10.3732	14.7035	17.1438	17.0525	15.2939	11.5795
FBP1_1	NA	13.3646	19.5434	NA	NA	5.53271	21.4065	NA	20.2133	19.6085	NA	21.25	12.4436	10.8799	21.5814	18.0496	12.247	16.0298	12.4956	12.414
FBP1_2	NA	11.391	15.1414	NA	NA	7.5535	17.9011	17.6418	19.3466	16.7061	NA	19.2162	NA	10.1735	18.1127	NA	10.9211	9.93558	13.2909	14.1881
FBXO44_1	11.7518	7.9758	7.99452	6.91921	7.20937	6.81485	8.03332	NA	7.65358	8.72348	9.06795	8.38349	7.77012	7.44618	8.26182	7.85751	7.64751	NA	13.7746	8.9908
FCGR2A_0	10.1518	NA	18.677	15.6081	NA	NA	NA	15.2887	11.8196	NA	NA	NA	NA	NA	13.5684	16.4336	11.9321	17.9923	NA	16.3588
FDPS_0	9.75823	7.7443	8.14913	7.91607	8.30685	8.36588	9.00225	8.11912	9.44555	9.858	9.04645	9.88631	7.51209	9.08627	9.16604	7.35658	9.42485	11.4873	10.3576	8.24868
FER_2	6.12941	6.21718	6.31505	6.55884	6.22911	6.89483	6.35517	7.29527	6.68299	6.92255	7.18621	6.25583	9.98705	5.83067	6.56618	6.95033	6.02714	6.08476	7.13765	6.29285
FER_3	17.7088	8.14524	9.96598	6.4308	8.99423	NA	7.39152	11.6718	13.0247	6.29939	10.9465	7.9059	NA	6.60102	9.02076	8.65003	7.3874	7.30394	7.75666	9.9031
FERMT1_2	9.10428	13.2088	10.795	13.9809	12.197	13.2903	8.78258	11.3746	12.8826	8.94129	9.00291	9.66352	8.61248	8.60845	8.94078	8.9549	12.6835	9.17228	10.4637	9.09239
FGD2_2	7.77569	10.28	7.24946	7.04118	NA	6.45373	6.29865	7.65503	5.9974	5.96925	NA	8.20731	7.5542	9.7655	6.79896	6.16823	7.13518	6.44561	9.77299	7.2739
FGD4_2	9.06312	9.70527	8.5083	10.3474	11.5244	12.7807	9.23644	9.02513	10.5717	8.54962	8.99214	11.5793	8.82909	8.53345	9.51516	12.4877	11.331	12.8936	11.5278	9.37707
FGD6_2	10.1903	15.9787	11.341	10.9073	12.7367	10.7388	16.3711	17.3097	16.7719	11.0406	16.2173	11.4423	13.8459	11.2944	8.11703	9.95628	8.10787	16.8041	13.7877	13.6218
FHIT_0	16.2974	12.5835	14.4903	16.6661	10.1135	12.9895	20.9047	19.087	11.9993	9.45828	18.2642	18.8369	18.998	15.8504	12.517	18.5469	18.6181	19.405	19.0965	17.9043
FIGNL1_1	5.38253	6.57194	6.16755	7.26053	7.481	8.25098	5.86517	5.01683	4.91473	5.2646	7.45375	6.33512	7.50399	6.05124	5.44335	5.25132	5.41538	5.53087	5.77137	6.72523
FILIP1L_1	NA	14.0499	7.80831	NA	9.4611	NA	9.30808	NA	9.96077	7.58307	8.22089	NA	NA	10.2699	NA	11.5904	NA	NA	NA	9.83073
FILIP1L_2	NA	12.9682	12.5364	NA	9.6343	NA	9.5316	14.9296	13.6259	9.09958	7.87833	13.5024	NA	13.3313	8.64702	15.1842	13.6081	14.7679	14.9572	11.3127
FKBP10_1	10.3342	NA	17.6294	NA	14.959	11.6396	NA	11.0928	10.9487	10.4254	NA	NA	8.72854	NA	9.80929	11.4074	13.8057	10.7932	NA	8.53849
FLNA_2	8.65328	8.84413	9.44392	9.023	9.22953	8.72891	8.67838	8.70731	8.72314	8.71403	11.7803	9.94357	9.53802	8.12392	8.91716	8.66096	8.31957	8.58563	8.6822	8.80625
FLNC_1	12.0568	11.6004	14.9246	13.4734	11.4132	11.8256	10.7477	13.8419	10.1802	13.8046	11.2656	NA	12.6827	11.0263	NA	12.586	NA	11.8292	NA	11.5011
FNBP1_2	8.63607	6.45936	7.95717	7.60072	7.76689	7.33291	7.05828	7.44246	7.67607	7.76276	8.54805	8.72111	8.97822	7.52286	7.90349	11.4178	7.50276	8.31387	7.86179	8.91415
FNIP2_0	NA	10.59	NA	NA	17.2697	18.1108	11.403	19.5189	NA	9.81885	18.8649	NA	19.9055	NA	19.3469	10.6072	16.6035	18.9465	NA	NA
FOXRED2_1	7.17349	11.7795	9.09303	7.47856	7.91295	14.2041	8.91709	7.22683	NA	8.16842	8.24239	8.05061	14.296	7.56248	7.24601	7.95433	7.2521	7.41505	7.90526	NA
FRMD4B_2	8.83513	10.0811	7.93994	8.83151	9.31879	8.37193	8.87244	8.79899	10.8944	10.925	8.11772	7.65475	8.37302	15.4383	7.68203	11.6359	13.2873	10.5766	7.81936	9.21839
FRMPD1_1	NA	NA	NA	NA	11.107	NA	NA	8.86013	8.43156	7.52375	7.6445	NA	NA	NA	6.82545	12.6529	13.0771	14.6899	NA	8.76888
FRMPD1_2	NA	NA	NA	NA	10.6659	NA	NA	7.21096	7.46154	7.20235	8.67889	16.9983	NA	20.4786	6.85588	12.0734	19.2141	12.6134	8.40282	8.11644
FRRS1_0	19.1664	17.5591	14.1937	13.2122	NA	NA	14.1203	11.2617	NA	12.4392	19.2782	NA	NA	15.4195	15.4162	12.3418	15.9024	18.8881	NA	NA
FRS2_0	11.2263	NA	NA	12.3991	13.6768	15.5375	NA	NA	NA	10.4735	13.7332	13.9097	20.2947	NA	NA	11.3688	NA	NA	11.8162	NA
FTH1_1	12.7334	16.232	14.5257	15.8174	NA	18.9687	12.5597	16.3528	11.3804	17.7323	10.7112	11.3344	10.9553	13.47	16.8318	11.4873	11.7215	12.5768	15.5546	16.1503
FTH1_2	16.76	17.4442	NA	18.2156	NA	17.8351	13.5782	15.0595	11.8684	11.9315	11.9473	10.4867	12.2289	16.7836	16.074	10.3278	12.5323	13.0036	14.6911	16.3892
FTL_1	11.1912	21.1273	14.2301	18.9041	19.4798	20.4829	16.3566	19.7292	16.8475	20.3444	13.8698	15.5602	12.761	17.9784	20.9953	15.3197	14.2686	14.0501	18.8944	18.7454
FUCA2_1	NA	11.9661	NA	NA	NA	11.5571	18.5385	10.6967	18.6527	20.711	NA	NA	19.2528	10.5133	18.6454	13.2037	12.4571	7.44599	NA	19.4891
FUCA2_2	NA	11.326	NA	NA	NA	13.3505	16.515	19.1135	NA	19.5758	NA	11.4652	18.6822	NA	18.1531	14.3616	13.4561	14.2783	19.9805	17.3346
FUOM_1	19.3485	17.2038	16.2664	18.8176	12.8403	12.9049	18.7087	17.2713	18.7037	17.0589	17.977	19.3924	15.4581	15.3558	17.3253	17.9702	18.8157	16.0501	17.5041	13.784
FXYD5_0	11.9518	13.8789	13.6267	8.86059	12.6917	19.8311	13.8254	14.2045	17.5145	18.2281	15.0071	16.2807	17.4248	17.9343	14.7027	17.8917	11.5378	13.648	15.9359	19.4284
FYN_1	9.48098	9.36628	13.2792	8.28954	11.9051	9.5994	8.65205	11.135	8.74582	10.8808	15.0746	9.2973	11.7385	12.7071	10.4399	10.8705	9.9359	8.9549	10.2125	10.0017
FZD6_0	NA	NA	17.2215	NA	19.6276	26.115	NA	NA	10.557	NA	22.5445	14.1034	NA	20.9974	20.3266	NA	14.9012	NA	21.9074	17.9464
GABPB1_2	7.35649	NA	19.3834	7.50953	7.05469	7.22337	NA	7.41047	6.61193	7.42492	7.13594	NA	6.69375	NA	NA	8.10688	NA	7.68543	NA	7.04903
GALE_2	14.0093	17.4763	13.5643	11.3683	17.3091	14.5004	15.3039	14.9806	15.0663	10.1332	17.6317	14.7667	15.3912	13.2199	13.3028	8.92992	12.6229	13.7678	14.2581	14.0643
GAPDH_1	22.7787	22.6526	22.9306	19.4363	18.8911	19.9871	21.8433	18.9721	21.8166	21.0016	19.9362	23.5611	21.5065	18.9854	22.7768	19.9712	21.8925	22.2447	22.0549	21.5232
GAPDH_2	12.0789	12.2796	11.8024	17.171	NA	8.3435	11.6637	13.2872	10.0804	13.0594	NA	9.09714	11.4599	NA	9.87696	11.5356	13.3299	12.5089	12.701	9.59167
GARS1_2	18.1788	18.7751	19.1782	15.5544	14.6306	16.7936	15.4205	20.158	17.0961	18.3547	12.9736	16.9173	16.8524	11.965	17.6194	16.9533	16.9238	17.4714	17.9949	14.776
GBE1_1	6.56509	7.65718	8.22073	8.17027	8.48382	7.43364	7.69333	7.85122	9.05471	7.63906	7.70129	7.15422	8.31256	7.28894	8.85921	7.68543	8.49077	8.97229	8.43385	6.91892
GBP2_2	10.6921	9.55623	13.7717	8.71696	8.6109	7.85088	9.95328	9.64331	11.2616	8.27498	8.47813	14.7975	9.34694	8.52358	9.45764	15.2192	14.5949	10.2488	8.57058	9.07611
GBP5_1	14.6302	NA	9.12178	4.58529	4.36112	4.57095	NA	NA	8.34375	NA	6.30682	13.0891	12.6596	9.09549	4.818	NA	12.8601	NA	4.9105	5.70591
GBP5_2	9.71319	9.39827	12.0571	7.65915	6.80684	7.09042	9.10866	9.23651	9.03436	8.24113	8.05149	12.1549	10.4465	8.68356	7.66883	13.6808	12.5117	9.82138	6.98439	8.00069
GC_2	16.5168	23.3925	20.1219	23.9385	NA	22.4512	23.4405	18.4455	NA	17.487	19.1023	21.168	25.0748	16.6875	17.0528	NA	23.7727	17.7924	NA	13.4519
GCHFR_1	18.4841	15.1675	15.973	NA	17.0034	19.7055	20.5399	18.2348	18.9177	16.2604	21.2755	19.8442	15.8622	18.5887	18.6975	13.4001	18.5044	19.1086	19.1748	17.0543
GCHFR_2	11.8924	NA	NA	21.6492	16.3872	17.9486	NA	NA	22.9752	17.8423	21.9218	NA	13.4885	NA	15.874	16.2824	24.1549	16.8403	NA	20.671
GCLC_2	10.7239	11.4379	10.2055	10.2214	10.9691	10.4158	12.5778	11.6297	13.1888	11.8701	8.64834	12.1256	10.6743	11.0605	13.8119	10.2733	12.0206	11.1746	10.692	11.6787
GCN1_1	6.16285	5.31634	8.49954	6.2749	6.38887	5.78155	6.05183	5.78631	5.03591	5.07698	12.702	5.83303	5.92708	10.6339	6.05046	5.33047	5.45502	5.88095	5.8571	5.50489
GCN1_3	5.24307	4.2427	6.67919	4.96417	5.4945	4.99981	5.10021	4.26552	4.54676	4.51249	11.4281	4.98151	5.18902	6.81975	5.40193	4.66745	5.14883	4.80523	5.22325	5.10895
GEMIN4_2	6.15356	6.51888	7.6184	8.50987	7.75388	5.79652	6.49701	6.04727	6.48186	6.78471	11.0844	6.67301	5.66369	9.36958	6.72503	6.56662	6.31473	5.27774	7.09892	6.8282
GFM2_2	5.60071	5.68545	NA	6.2848	6.75538	6.53421	6.13281	5.36757	5.63856	5.34293	6.57888	7.72395	7.75065	6.29826	5.887	6.78206	6.75673	6.1793	5.60832	5.21492
GGH_1	19.141	10.8181	19.2924	11.4592	NA	13.9102	20.4303	15.5529	17.4941	12.7125	19.4362	19.3327	18.8517	13.7378	19.2491	21.2248	19.7492	18.3871	20.7886	18.2333
GGH_2	17.7845	12.9564	14.6468	11.2018	NA	14.4145	16.8544	19.1668	14.7496	14.2792	NA	17.6382	16.7575	10.5732	19.8565	21.2993	21.1263	19.9957	19.6098	16.4074
GIMAP4_0	12.8287	11.2682	13.4703	10.4593	9.65597	10.4556	11.4915	15.1377	10.883	14.0478	12.9263	13.5832	11.688	10.0761	12.4633	11.2514	10.9029	11.7927	10.075	10.3459
GIPC1_2	8.33825	7.79419	11.5689	7.82175	9.4219	8.06745	8.30059	9.39629	8.02224	8.57502	9.02431	9.26299	7.5913	10.0028	9.02847	8.26533	8.68213	7.97925	8.59766	8.50655
GIPC3_2	10.8376	8.64636	NA	8.15047	8.81491	7.73089	12.1516	NA	10.6254	NA	9.24041	13.2981	12.5924	NA	13.7966	NA	7.9786	NA	7.7044	8.46551
GLDC_1	19.4031	11.9765	13.3285	12.1516	11.9447	9.3354	15.2526	17.1146	17.6512	18.2714	17.9573	NA	NA	12.967	17.4464	12.233	14.0927	13.0134	6.26086	11.4443
GLDC_2	18.1556	11.8927	11.4229	10.8547	10.9557	NA	13.9253	16.7277	16.7525	17.3644	16.3309	5.55015	NA	10.4146	15.1992	12.3923	12.0726	11.9129	6.1421	9.62228
GLIPR2_0	8.15367	NA	12.7144	14.3699	NA	10.561	16.571	13.2695	NA	18.5042	NA	NA	NA	NA	17.9207	18.5199	19.5071	16.1104	NA	NA
GLRX_0	20.571	20.9455	19.2682	20.6586	18.4195	19.6172	21.0227	NA	19.3725	18.5989	20.0333	24.1751	19.1661	19.8297	22.4684	18.0146	21.6996	20.0673	28.0547	18.3765
GNGT2_0	16	NA	10.4565	10.9563	10.4711	8.34985	12.3226	18.1387	NA	NA	9.69809	8.85458	14.7037	NA	15.1524	NA	26.1871	NA	10.7633	17.3506
GNPDA1_1	17.3629	15.1223	14.1492	19.607	15.5783	20.4172	21.9241	19.6334	18.1917	21.5448	17.936	19.7401	19.5835	17.9084	19.6209	20.4865	22.3562	18.4739	16.8691	20.2646
GNPDA2_2	16.9291	12.2921	12.3003	18.2771	16.0586	17.5799	16.1978	18.8359	15.344	16.5435	16.3034	16.7677	17.2545	18.8363	16.797	14.609	17.0679	20.649	15.2355	16.4424
GNS_3	18.8822	16.3722	NA	20.0114	18.6869	20.5899	20.7381	NA	17.7085	25.0356	18.3328	23.9606	NA	19.2527	23.7604	23.4107	21.8041	15.1533	23.2098	22.1417
GOLGA2_3	11.0147	NA	26.0563	13.5281	15.7895	NA	NA	7.35764	6.67415	10.1723	NA	NA	13.7709	NA	8.43388	NA	NA	9.08608	NA	8.29798
GOLIM4_2	23.4576	15.798	NA	12.0227	22.3505	15.2828	14.4587	10.3202	8.7836	13.5924	18.9509	NA	NA	16.4741	16.666	13.9922	8.60431	15.9738	18.2112	14.2205
GOLM1_1	19.3738	18.4162	NA	14.2494	NA	15.6513	NA	17.9517	NA	14.9902	NA	17.7805	21.9591	NA	17.8565	17.621	17.4642	20.3715	13.925	NA
GOLM1_3	14.2118	16.9165	NA	11.0451	19.5692	10.2798	9.18938	13.8083	NA	11.2814	NA	NA	11.7675	NA	11.2496	14.9805	13.7911	18.0307	NA	NA
GPALPP1_2	16.0347	20.0862	13.5489	18.6157	11.5383	14.946	16.4231	17.5357	18.0237	15.2536	12.6665	17.5241	15.6306	14.4338	15.7895	13.3869	16.2639	15.3566	16.0559	18.0217
GPC1_0	9.19096	NA	16.0142	17.797	NA	11.0377	NA	NA	19.8797	13.5346	NA	NA	16.4841	13.5886	12.7679	12.9391	21.6041	NA	NA	15.7781
GPHN_1	19.4891	NA	17.4942	13.2733	19.5109	NA	NA	14.2976	NA	14.5339	9.21862	NA	NA	19.6813	18.9609	18.4739	14.3292	19.0497	17.7875	NA
GPHN_2	17.3107	NA	13.1791	11.063	11.4262	NA	NA	11.2954	NA	10.509	7.35272	NA	NA	14.0615	17.5732	17.3521	9.95555	18.0881	14.3528	NA
GPRIN1_1	16.7029	13.139	13.6611	14.0143	14.9225	17.184	16.668	16.2055	16.4457	17.0206	17.7738	NA	13.2871	14.5368	15.6308	17.2223	12.7729	18.4035	16.4884	18.0412
GPSM1_1	4.36118	4.39752	5.09473	7.4167	6.43941	13.7849	9.88164	5.26491	7.60312	3.90237	5.11855	4.56208	4.70369	4.63204	5.3431	4.75207	5.77298	11.462	5.11235	5.57504
GPSM1_2	3.33048	3.58167	6.20564	6.19614	5.65771	11.168	5.73774	3.76536	4.83986	3.35681	4.22411	4.50543	3.57241	4.14861	3.33086	3.73887	4.52326	12.1514	4.03626	4.00814
GPT2_1	8.60012	8.57278	NA	12.991	NA	9.69874	10.4536	9.51477	9.64617	9.77031	NA	10.6275	7.68623	NA	9.64301	8.93824	14.5544	10.7222	9.91901	9.18007
GPX1_1	16.0556	20.8852	19.4816	18.5008	19.6564	19.8734	16.638	15.8492	18.8476	20.8243	13.9235	22.7855	14.3453	18.764	18.8166	15.4101	19.4791	20.4225	19.8207	18.8708
GPX1_2	12.758	17.6254	17.9226	17.5068	19.0992	17.7018	12.7515	12.442	16.5376	17.6696	12.1987	22.035	10.7931	18.0261	16.9264	10.3016	17.9285	18.2459	NA	16.0071
GREB1_1	5.78105	NA	NA	10.1782	4.90044	11.3655	NA	5.09827	NA	NA	5.67893	NA	5.56431	NA	4.89724	NA	12.903	13.9922	NA	NA
GRIA3_0	NA	NA	17.5593	NA	NA	12.8364	NA	NA	14.6069	18.1346	NA	18.6444	13.0075	19.5511	18.9315	17.4949	19.6374	NA	19.7288	11.6554
GRPEL1_1	11.0472	11.8657	21.056	10.6843	NA	11.1097	11.7278	12.601	11.9055	10.4133	NA	13.1791	11.4156	NA	12.573	NA	12.0519	12.0734	12.7215	11.5476
GSDME_2	13.7592	16.6317	12.1529	15.7303	NA	8.53502	13.395	14.8685	13.2966	NA	13.5273	17.6557	12.2662	14.7797	NA	12.3774	NA	13.6633	13.6074	12.7301
GSE1_2	7.62453	8.46172	9.40668	9.1615	10.8562	11.2572	9.259	7.79858	7.87012	7.70585	8.66028	12.9163	9.51959	8.82735	11.6966	8.64145	10.1517	8.51731	9.06639	9.06693
GSTA4_0	12.1784	14.1907	15.0136	9.0788	NA	NA	7.85552	NA	14.4106	12.222	14.2961	NA	NA	16.5914	16.867	8.47508	12.1042	NA	NA	11.0531
GSTM4_1	10.4867	10.2162	11.3696	10.7995	8.29876	9.58836	10.759	8.37512	10.1332	9.09089	10.4374	8.18904	9.71827	9.83424	13.1215	8.73773	11.6599	10.5601	13.2564	11.4222
GTF2H4_2	8.12821	6.66729	9.05543	7.00197	NA	7.6814	7.34185	7.19575	10.4296	11.2475	14.5858	7.0355	8.49181	8.09642	7.25289	9.16253	6.6817	7.36368	6.93395	10.6621
GTF2IRD1_0	3.55091	NA	NA	2.52301	5.22607	5.35007	NA	NA	15.8464	NA	7.44399	NA	6.16541	NA	5.46394	NA	5.06137	NA	NA	15.1345
GTF3C1_3	4.52907	5.77028	11.0796	5.02336	6.33954	5.05899	5.30843	6.00368	7.25049	5.64656	5.80357	5.81281	5.71351	8.41716	5.50217	5.61644	4.76041	4.85012	5.03681	7.35117
GTF3C1_4	4.68446	6.20469	9.80632	5.30464	NA	6.52461	5.98259	6.42453	6.49292	6.17203	12.6082	5.07425	6.22453	8.06235	6.29482	7.09375	4.95249	5.45664	5.00375	5.843
GTF3C3_1	4.21023	4.85994	6.1578	4.48443	5.08476	4.72303	4.43337	4.53286	5.21422	4.56473	5.06387	5.01718	5.27462	4.80044	5.15554	5.19315	4.81001	4.01598	4.6389	4.94693
HACE1_2	9.42819	8.36885	9.39644	8.09568	7.63559	8.96573	9.02999	8.73147	9.06372	11.8198	9.5385	12.3508	8.24744	9.51945	9.56872	11.964	8.62369	7.99782	9.01864	7.78877
HADHA_2	8.92176	8.48229	17.7643	8.89924	NA	9.34587	7.98195	7.95147	9.26697	8.82579	NA	9.47399	10.3537	NA	9.34886	9.10952	9.35197	8.28206	11.5149	8.39001
HCK_2	11.0781	10.3705	NA	9.56795	NA	12.5096	10.2613	13.8242	9.68666	13.1228	20.7841	11.0472	13.1395	NA	11.8493	11.5455	9.16158	10.1608	13.0339	10.7787
HDGFL3_0	18.0185	NA	16.724	13.461	12.9131	12.6822	16.2352	19.4577	17.2472	17.2101	18.5239	7.70954	NA	13.8659	19.9991	NA	12.5011	17.7117	16.2579	17.4664
HDLBP_2	5.40118	5.92817	10.6794	5.45168	8.51638	5.72364	5.6613	6.16904	5.80591	6.88061	11.7243	6.21857	5.97727	11.6062	5.99677	6.38007	5.43588	5.1602	5.66018	6.32392
HEATR1_1	9.23783	8.29888	4.61702	7.2019	5.58755	7.30703	7.91813	9.27337	8.55466	8.52257	17.0628	9.20416	7.90718	17.0358	8.52664	7.02958	8.64768	6.27396	7.79374	9.1417
HEATR1_3	NA	7.59026	4.67585	7.05354	6.60226	8.93243	8.32285	8.96515	7.94055	6.24403	9.31213	6.75914	8.95139	14.67	8.29368	6.27396	8.82231	5.61644	6.92562	8.13957
HECTD4_3	8.56681	7.3684	8.25997	8.00488	7.79049	11.9639	8.07055	7.88002	8.29573	8.18898	8.44532	9.14162	10.7128	8.16374	8.75809	9.18291	8.20156	8.66096	8.98756	8.22972
HECW1_1	6.19606	13.3039	5.58093	7.86142	NA	6.6107	6.95607	6.86093	9.77992	7.86063	NA	7.0502	11.4495	11.8465	5.82673	6.01028	12.0426	7.24793	6.78627	6.0627
HECW1_2	7.04772	13.6754	6.52992	10.1109	NA	7.07461	6.26913	6.72842	11.6708	8.40988	NA	6.68289	10.8614	12.996	NA	5.95679	NA	8.33935	6.81282	7.4235
HECW1_3	5.46319	13.4532	5.84056	6.61953	NA	5.92638	5.76699	8.14482	11.2212	7.71985	NA	6.16654	9.78696	12.8608	5.95806	6.79073	NA	9.29473	6.99592	6.56136
HENMT1_0	11.427	5.72729	NA	3.72294	3.38252	NA	5.33259	6.01781	3.56689	NA	9.79415	NA	NA	NA	4.21072	NA	4.63054	4.61138	NA	4.22762
HIC1_1	NA	NA	12.3699	NA	8.85704	9.2657	NA	NA	6.34751	NA	5.95698	11.7755	10.1025	13.9073	NA	NA	NA	NA	6.29429	11.0867
HIPK1_2	15.0794	12.8508	10.6396	15.5951	NA	NA	14.5614	NA	9.75872	11.6374	NA	15.3004	NA	10.4591	7.70088	18.8225	6.60349	NA	16.7706	8.75969
HLA-DMA_0	13.8836	NA	NA	16.5283	12.9743	15.7258	NA	NA	14.6876	14.3951	12.9864	NA	14.2244	11.1016	13.471	13.4988	13.1075	NA	NA	15.7014
HLA-DPA1_0	17.7589	8.65651	17.2644	21.1475	16.5896	18.7093	18.0936	19.8229	14.6228	20.8787	18.6328	23.0871	14.9125	17.0112	17.9419	20.2866	17.8433	15.3929	18.6989	19.6253
HLA-DPB1_1	14.81	12.8283	15.9278	18.1932	15.8613	17.5192	17.2075	18.7072	13.3254	18.1144	17.5808	17.0858	12.4005	16.4106	18.0892	16.159	18.0065	13.298	15.5875	18.3568
HLA-DPB1_2	15.777	9.25061	14.2738	NA	13.7688	19.7638	17.3533	21.1925	14.9889	NA	15.352	21.7731	16.1764	15.5308	17.2913	NA	17.5846	17.3737	19.0646	19.6522
HLA-DQA1_1	13.3071	NA	NA	16.4021	12.9623	16.6401	16.2916	14.7434	12.9924	12.571	12.2661	13.6661	9.86231	NA	15.399	14.2945	11.2772	14.1282	7.39532	17.8366
HLA-DQB1_1	13.1752	NA	4.49848	16.5674	17.1513	18.3073	NA	12.5045	11.3182	16.9425	18.3057	15.8156	11.1072	13.0499	16.4561	11.1974	15.609	9.06809	16.2339	18.9155
HLA-DQB1_2	12.1897	15.6187	15.117	19.353	16.6426	19.4729	19.5987	19.9174	14.7156	17.2719	16.5166	18.7892	14.1141	19.2175	16.6799	17.0924	14.9977	17.0728	15.8658	19.9622
HLA-DRB1_3	23.7615	14.297	11.2665	19.5752	14.0143	13.2245	15.9559	17.1355	14.3121	17.5264	13.6118	16.387	16.5599	NA	NA	16.7052	14.9366	14.033	13.2737	18.0777
HLA-G_0	17.0384	16.6782	NA	NA	14.7671	NA	16.174	NA	15.6827	18.0685	22.3705	16.5484	12.9826	NA	15.0757	15.8458	17.3731	NA	NA	13.0579
HLX_0	14.4078	11.0935	5.69285	4.82615	4.96628	5.27293	8.13246	5.96019	5.74922	7.2563	4.64783	6.06289	5.24844	4.56094	NA	5.76126	NA	5.22495	4.83005	3.73238
HNRNPD_2	13.2613	13.7922	NA	NA	NA	15.5136	12.8357	13.4301	15.2443	14.7446	NA	18.3238	14.1499	10.211	14.7344	13.4723	13.9198	11.3557	7.65325	14.2758
HNRNPLL_1	6.78949	7.05092	7.0512	11.8269	NA	11.1331	10.9631	6.60828	NA	6.73409	NA	6.8128	6.33884	7.61681	7.08176	6.96626	6.94705	7.81675	6.86527	NA
HNRNPLL_2	7.15859	6.99451	8.05761	12.7631	NA	11.2134	12.1764	7.78134	NA	6.7167	NA	NA	6.66622	9.15683	7.41431	6.99359	7.88333	7.51056	NA	NA
HOMER2_1	10.3462	10.9935	9.71427	11.541	14.4555	11.3272	9.09311	10.2001	9.43844	9.68545	10.8854	10.2929	9.25874	8.97331	9.77318	9.22116	12.1573	11.6359	11.843	9.10127
HOPX_0	NA	19.2172	16.7904	NA	15.6856	NA	17.4932	17.4678	18.9937	17.3997	19.1893	16.5104	NA	12.1906	18.5724	12.286	12.3404	13.5595	14.9888	13.519
HPF1_1	12.8501	5.14493	5.43968	4.3685	5.05922	5.47986	5.02666	5.43353	5.69228	5.72973	5.8674	6.36507	5.43379	5.19387	6.46938	4.61138	5.60865	6.01028	5.68523	5.44604
HPF1_2	15.486	5.44555	5.29657	4.77884	4.6651	5.60429	5.47705	5.77117	5.70517	5.6986	5.16902	6.48088	5.11453	4.97223	7.57577	4.98133	5.87342	6.57703	8.69128	5.13104
HSD17B8_1	12.0145	17.7462	18.3725	16.7	18.5741	16.8483	19.1112	18.815	19.052	NA	20.9132	NA	18.8063	22.0864	NA	NA	19.2656	19.8951	13.1942	19.928
HSPA4L_1	NA	NA	NA	NA	26.8089	13.0488	NA	14.1064	NA	13.5506	10.0624	13.6869	11.3536	NA	12.053	9.73912	13.1838	10.8705	12.359	NA
HTATIP2_1	11.2354	12.9923	14.381	10.4797	NA	9.40716	9.07729	9.16482	9.90931	NA	NA	10.9882	10.0675	15.4804	NA	NA	NA	9.11943	9.60414	10.8395
HTATIP2_2	10.1437	15.5809	11.3844	8.92639	11.4604	9.62035	8.7453	8.93093	9.84575	10.0042	NA	10.3763	10.2623	11.7638	9.89827	9.81147	9.71617	10.4666	9.41065	10.5953
HTATIP2_3	14.0766	12.5056	9.89536	9.43858	13.5641	15.9997	8.51407	9.94316	9.10562	12.795	NA	10.9238	16.4468	8.67317	10.3399	11.0126	10.1218	10.6608	10.5364	10.2309
HYI_0	17.3452	19.1327	18.2148	19.6841	18.9199	15.6319	17.0251	18.9099	15.5036	18.0503	17.8055	20.6706	13.4044	NA	18.3943	17.9923	19.6625	17.2447	13.7353	18.7636
HYPK_2	16.113	12.0218	NA	14.0643	7.13587	11.567	12.4914	10.1676	11.1311	14.5713	10.5893	9.44237	12.493	8.21606	14.2929	15.0912	14.3443	10.1509	10.4411	11.5129
ICA1L_0	15.6193	NA	8.74638	10.3582	7.90625	11.451	NA	NA	7.62631	7.87081	7.0286	NA	11.9336	9.42742	8.08863	9.39281	7.08256	NA	NA	7.44812
ICAM1_1	17.9026	NA	22.0565	24.3434	20.3327	19.3799	23.5808	NA	NA	NA	21.8269	20.3711	14.719	NA	NA	14.6899	NA	NA	NA	NA
IDNK_1	8.76461	8.72035	9.02315	8.7092	8.70318	9.96822	9.79432	9.71382	11.251	9.55106	10.6296	10.821	12.4169	14.7955	10.579	9.31377	10.5199	11.9381	10.848	11.4109
IFT172_1	NA	13.0504	6.6105	5.43266	6.05299	7.03959	5.70942	5.5507	6.69849	5.10263	5.70535	5.49507	8.3377	6.62363	5.18466	4.92293	9.25106	6.59897	6.31603	5.55703
IFT172_2	NA	13.8079	7.22266	NA	6.49467	5.37244	6.44638	6.5302	7.05411	7.24169	6.25896	6.79381	6.08134	7.01267	NA	6.11143	NA	8.84526	8.77407	5.86288
IFT74_1	9.3933	7.24398	6.97876	8.75866	7.59864	6.33822	7.2669	8.72387	8.70751	NA	6.66209	7.63648	10.1439	12.9139	14.7172	NA	6.56328	7.98822	5.75781	7.04282
IFT74_2	6.6405	6.28599	6.46708	7.31968	6.88014	6.40391	6.2113	6.84531	6.58076	NA	6.31981	11.4538	13.1143	11.4532	12.6069	7.15256	6.09636	6.88525	6.15519	5.82306
IFT74_3	6.29409	5.83389	5.90413	6.78673	6.36136	5.58869	5.84508	6.06956	6.27151	NA	6.10166	7.83753	11.1287	13.9215	NA	NA	5.35554	5.76126	6.28344	5.72191
IFT81_1	6.75926	6.12371	5.633	6.60033	6.14224	5.69312	6.17575	5.71028	6.35968	NA	5.62737	4.95229	9.94759	11.5622	10.8719	NA	5.50864	5.56723	4.94335	5.48887
IFT81_2	6.17204	5.71137	5.56136	6.8037	6.17655	5.57033	6.4874	6.49263	7.30652	10.3913	5.98484	8.48883	9.56498	11.9342	8.85129	6.46599	5.52665	6.05194	6.01395	6.38599
IGF2BP1_3	8.10756	6.33564	9.18927	7.02746	NA	6.44386	13.0948	6.91618	NA	NA	13.4363	7.71671	6.96897	8.92227	10.3513	NA	6.98541	6.43525	6.39912	6.49378
IGF2BP3_1	7.08848	6.43947	8.58106	7.4617	6.31035	6.75648	12.8716	7.0382	10.7278	8.58359	11.7701	8.57096	7.47122	8.1789	8.30847	15.2357	7.77849	5.96781	7.42688	7.06908
IGF2BP3_3	6.44868	6.59461	9.5194	6.91337	10.0137	6.62891	13.1487	6.9488	11.2839	6.53265	NA	8.10673	7.35001	9.50529	7.66214	11.0658	7.22114	5.66625	7.15141	6.67525
IL1B_0	12.5431	9.22385	8.70518	7.71959	7.40341	7.35166	6.91109	NA	9.15815	NA	7.01896	9.93332	6.88049	6.35607	9.2224	NA	7.21444	NA	6.58533	7.13741
IL21R_0	NA	NA	NA	NA	9.17839	14.3298	NA	12.8941	15.5239	NA	13.212	13.071	9.24509	NA	NA	NA	NA	12.6257	12.7608	14.2521
IL4R_0	17.3813	15.5183	NA	20.2026	3.93526	15.5784	15.2713	NA	17.9067	NA	4.89783	NA	12.7349	NA	NA	NA	NA	NA	NA	17.8833
IL6ST_2	14.8697	18.3197	18.7258	18.0464	19.9573	15.7974	16.0091	NA	11.7495	NA	26.7633	NA	17.9012	NA	21.5044	NA	19.7254	NA	NA	19.7141
ILF3_3	16.0178	13.3482	NA	NA	NA	18.8644	12.8236	17.9691	14.2671	21.6362	18.811	16.0744	19.664	18.5057	15.4819	18.9465	12.5988	19.1859	13.7573	13.6366
IMP4_2	8.31386	10.1958	4.90997	8.88451	5.9525	7.6886	9.25163	8.50057	8.13771	7.98462	NA	9.38232	7.42938	17.5138	8.0741	8.34667	9.94507	10.3016	8.47412	8.34594
IMPACT_1	7.55304	11.3005	8.93499	12.4903	7.83143	NA	6.46631	6.85289	5.98178	6.45297	6.70245	7.09914	NA	9.41691	6.7676	11.8778	12.7883	12.9666	NA	6.50209
ING5_2	9.55158	11.9891	11.4105	14.7339	11.1419	NA	11.7406	NA	13.8344	17.253	12.591	NA	NA	9.59476	11.3491	18.3496	12.3266	NA	NA	15.5189
INPP4B_1	8.96153	NA	11.8536	8.56791	6.83572	NA	NA	NA	8.47111	NA	6.65341	11.8415	NA	6.50298	NA	NA	NA	NA	6.7083	7.9347
INPP4B_2	7.73374	NA	12.4486	8.34452	8.35714	6.96067	NA	NA	8.32622	NA	7.66393	14.0692	12.0577	6.85015	NA	NA	NA	NA	7.11278	7.69682
IPMK_2	9.73439	8.59028	8.23005	7.87141	9.10331	8.78329	9.58591	8.92176	9.08973	8.8403	9.44876	9.41397	10.8702	8.20737	9.4063	8.00513	16.079	8.94616	9.72369	9.35764
IPO13_3	9.27085	9.4164	10.1713	8.79502	8.57984	8.14633	10.1535	10.4026	8.65101	8.92391	10.683	9.32817	9.30877	9.47185	15.464	10.2372	14.1609	10.7333	8.54303	7.64655
IPP_0	7.93032	7.68634	7.49233	9.48256	NA	NA	8.81076	NA	7.38274	9.65391	NA	8.167	NA	7.30716	8.93319	13.1889	10.1436	NA	8.09417	9.02825
IRAK3_1	10.1616	6.08443	NA	7.19442	8.47181	10.92	8.28495	6.37985	NA	NA	7.42507	7.81498	6.7864	NA	6.73436	NA	10.6728	6.58778	6.75453	NA
IRAK3_2	11.2442	7.67905	NA	7.623	7.41273	13.4565	12.1075	8.47324	10.4554	NA	7.06655	9.51831	6.47203	NA	6.36062	NA	8.23175	8.26533	8.74439	7.40056
IRF8_1	7.5045	6.64092	6.50916	5.09752	8.23498	6.08498	7.90465	7.78877	8.39612	5.93203	6.32983	6.57972	6.90806	5.5185	6.32503	11.108	11.0314	6.15933	5.80129	6.1912
IRF9_0	10.0929	5.96618	6.02588	8.32751	4.70621	3.75279	5.69535	5.32155	4.60001	7.80373	7.27341	10.5147	5.49569	5.90186	10.0266	8.58563	9.96924	5.04373	10.1918	4.54729
IRX1_0	6.57518	6.765	8.29575	5.83983	NA	13.5589	8.52169	NA	NA	10.6991	NA	7.8988	5.69785	13.1046	13.7327	6.61857	6.00049	NA	12.6017	NA
IRX2_2	8.53215	15.565	7.81604	13.7205	NA	11.3934	8.6183	8.59888	NA	9.53767	NA	NA	7.85091	11.2436	7.70864	7.83735	15.5131	12.0418	NA	NA
ISG20_1	13.5591	11.654	NA	8.73961	13.2154	9.27701	9.06819	10.0161	10.6683	9.69341	11.452	10.0605	9.47871	10.0599	10.5173	12.1884	11.2866	11.2075	11.2039	9.20819
ISOC2_2	8.36646	NA	3.05114	10.4224	10.0021	12.9659	NA	NA	14.2086	NA	13.6621	NA	11	NA	16.3382	11.6547	NA	7.56563	NA	13.3803
ISYNA1_1	19.7067	12.4018	17.8755	12.1631	14.0872	11.4292	19.7086	20.4869	19.5189	19.4018	17.2772	NA	19.412	NA	18.4314	20.3324	19.8419	12.9391	NA	12.1573
ISYNA1_2	18.4132	14.9587	19.4163	13.6593	12.3886	10.4866	17.8799	18.8653	17.6909	16.3625	12.2499	NA	17.6629	10.8925	14.7797	16.8977	16.4414	14.1472	NA	13.0117
ITGA8_1	19.9099	NA	11.6642	15.9317	NA	10.5255	NA	NA	NA	13.8526	14.1281	NA	17.63	15.3789	NA	16.2081	NA	NA	17.6472	NA
ITGAL_2	10.2009	NA	15.0784	17.4858	18.5232	NA	10.7233	12.1274	19.1599	NA	14.4839	14.9802	12.3599	NA	NA	NA	NA	18.7182	18.2961	15.882
ITGB4_2	8.2915	7.99403	NA	9.86768	NA	12.5782	8.67061	17.386	NA	NA	NA	10.8885	11.1507	NA	19.1392	NA	17.0491	15.8864	11.7582	16.7294
ITM2C_1	9.18224	13.1668	14.3968	16.8153	12.4374	13.2402	12.0537	10.8082	11.5064	15.1235	12.5786	10.1343	9.03433	14.761	13.624	15.1533	12.0937	12.2441	12.586	17.1523
ITPKA_1	NA	7.10388	6.8075	NA	6.70738	8.80374	7.50967	5.1702	7.86037	NA	6.92227	9.46376	8.69203	7.49533	6.71759	NA	8.0444	6.50547	9.2886	8.47314
ITPRID2_2	11.9727	8.35409	6.45553	11.68	7.28761	7.11299	6.83534	6.95757	6.62136	9.74705	7.12792	6.03513	7.48985	6.23335	8.57657	9.04909	7.2657	6.40764	6.4601	6.85905
JMY_1	6.66498	6.31822	7.37649	7.67978	12.6387	7.20879	7.35918	6.74762	11.0033	12.3652	5.47184	9.39349	7.74323	6.36587	6.54433	6.514	6.61306	6.74097	7.91993	6.3321
JMY_2	5.44272	5.59454	6.58813	6.40341	9.91882	4.77535	6.1453	6.09554	12.4846	NA	5.49489	5.53104	5.50943	5.64108	5.48521	6.25005	5.7035	5.91464	6.22577	5.00461
JPT1_1	23.9559	24.6019	18.2828	21.9308	16.86	17.9274	19.1606	22.8517	23.1363	21.9921	18.2383	20.9691	19.2234	19.6476	21.7785	22.3676	20.2024	20.1736	18.8742	17.3881
JPT1_2	21.506	25.0428	16.5122	15.132	14.7972	17.2018	19.7375	NA	23.2876	23.237	20.8529	NA	21.0371	18.7416	20.8273	23.7099	20.345	21.5793	20.2088	15.9878
JPT2_1	21.3734	24.0738	17.824	17.8927	17.6456	18.3533	18.6312	20.9327	20.5611	22.0836	19.6923	24.883	20.6557	18.8682	22.8728	24.0897	21.3886	22.9454	19.9548	17.1871
JUNB_1	26.1787	18.1917	NA	15.1722	NA	NA	21.7414	26.8258	28.0547	17.5511	23.5138	NA	22.5293	NA	20.7679	16.6682	18.9795	NA	16.8493	26.8744
JUNB_2	11.3549	12.2049	8.84408	13.144	16.463	13.3206	10.6518	15.4463	16.6621	11.9806	13.9789	14.8158	16.8896	9.67852	11.4631	12.0074	11.5565	16.6844	14.6405	16.8814
JUND_0	17.0752	NA	14.2611	19.9616	21.0207	15.9139	16.9126	9.60254	NA	16.7658	NA	NA	NA	NA	18.9813	16.7854	19.0882	16.8595	NA	23.1346
JUP_1	16.7219	NA	11.9085	10.3233	11.4492	8.75456	9.69206	11.5666	10.6955	11.1038	16.0021	11.4306	11.6332	12.31	11.6691	13.9281	14.7797	15.0739	12.822	13.0441
JUP_2	16.7994	NA	NA	10.4361	8.71757	8.69898	8.85848	11.8152	10.1028	9.70226	18.7451	11.2009	12.1322	NA	10.9343	13.8109	13.8363	14.2057	11.283	11.84
KANK1_1	6.84817	11.3505	6.57647	12.1076	9.28669	NA	6.38237	NA	NA	10.6267	6.27249	7.77162	NA	11.1508	NA	6.68113	NA	NA	8.73601	NA
KANK1_2	6.68391	11.1342	6.89173	11.6488	10.8996	NA	6.16579	NA	7.79565	12.9508	6.43013	6.60312	NA	10.1136	7.56661	6.72204	6.8585	NA	6.69822	5.77787
KAZN_2	18.2648	NA	NA	14.4987	NA	12.5209	14.3937	13.4842	NA	11.229	NA	NA	14.9459	NA	11.7709	16.5884	15.4102	10.4454	NA	NA
KBTBD11_1	11.7658	10.3925	11.5097	10.5603	9.44091	12.81	10.7786	10.2492	10.2493	11.2584	10.8541	12.8848	9.88517	9.84636	10.5626	11.3826	10.3969	10.4315	11.0389	10.5282
KBTBD8_2	NA	NA	NA	NA	10.0364	NA	NA	10.7942	15.6559	13.9384	11.0244	NA	NA	NA	11.2073	11.6266	11.2963	11.2328	NA	16.6097
KCNJ2_0	NA	NA	NA	10.9242	12.5831	NA	NA	20.3682	18.3388	NA	14.6842	NA	NA	NA	17.1996	19.2154	11.6436	10.9454	NA	25.0921
KCTD1_2	9.28813	NA	7.42113	11.8387	NA	NA	NA	17.625	NA	15.4106	NA	13.487	NA	6.71784	15.4476	14.4951	12.4711	15.958	7.60876	NA
KCTD12_1	16.8515	14.5532	NA	16.9605	16.1005	13.7998	15.3506	15.1151	18.1245	12.6176	17.835	13.8088	17.6851	NA	12.836	18.9913	17.2502	18.6437	17.9545	16.8634
KDM5B_3	4.72035	NA	5.3725	4.64629	6.16555	6.07274	NA	4.79638	NA	NA	4.93389	4.44625	3.34771	7.1371	4.42494	NA	3.85387	9.71555	3.91192	NA
KDM6A_1	8.8206	8.42184	9.13588	8.19945	12.3185	8.41896	10.4735	9.26101	8.16771	7.93497	7.15759	11.8289	7.97105	8.08006	9.26348	8.74637	8.4842	8.45939	8.75484	8.63665
KDM6A_2	8.80927	8.0904	NA	7.67316	11.5487	8.43525	9.01312	8.85151	7.74688	7.7135	6.99894	9.89829	8.09807	7.89012	9.0115	8.17447	7.53931	9.15566	8.49305	7.61196
KIAA0232_0	6.24072	8.2053	8.41276	NA	9.81861	10.5495	7.21446	NA	NA	10.5336	10.3047	4.68296	10.1718	7.35864	9.65285	11.2328	7.09053	NA	4.68692	NA
KIAA0556_1	7.74241	7.66538	6.94474	8.99469	9.07644	NA	7.53194	4.95507	7.14967	4.458	7.84194	6.2319	NA	6.69685	7.3578	4.38898	7.62136	5.60088	7.19365	7.01227
KIAA0556_2	NA	7.34387	7.07394	NA	5.80431	10.0031	7.69963	6.08162	NA	7.72705	5.09143	14.2414	9.82424	5.6899	13.418	9.33273	12.9167	6.87675	13.2248	NA
KIAA1217_1	5.91757	NA	10.3798	10.9686	10.5217	12.0535	NA	13.8563	15.3978	11.1918	NA	12.409	7.29134	NA	NA	7.64695	NA	13.9281	7.42064	14.8029
KIAA1217_2	10.9496	9.44271	14.8409	10.2575	14.138	10.9005	11.756	NA	NA	15.1817	NA	14.0353	9.66227	NA	10.1741	12.45	9.49188	17.8681	10.8774	NA
KIAA1549_0	NA	NA	10.8873	NA	NA	NA	14.0741	NA	12.7602	12.0819	NA	NA	NA	8.10619	13.5245	16.245	11.4146	NA	17.8164	20.1506
KIAA1671_1	14.1217	17.0913	NA	13.3901	NA	18.9399	18.2469	NA	9.56975	NA	NA	15.7943	14.659	NA	NA	NA	NA	NA	16.8115	13.4652
KIF18B_2	12.3991	12.8949	9.8836	12.2105	8.02932	7.98289	12.4428	9.15692	8.4101	7.48476	7.75162	12.8527	8.8973	8.9852	12.8864	7.70535	12.8148	7.05613	11.2163	11.9013
KIF20A_3	5.56842	8.43809	6.11909	6.71343	5.47261	7.74789	6.99941	8.30357	5.36353	5.36441	6.53071	3.63255	7.97907	6.64483	7.23088	6.14827	6.34807	6.02566	NA	5.9827
KIF21A_1	NA	12.0773	8.04918	NA	10.5757	14.1873	7.81583	9.88844	8.10658	7.9262	8.49241	8.35989	7.90134	9.69917	8.22685	7.29662	14.0323	8.32998	8.50106	10.1478
KIF21A_2	8.18952	11.1782	7.86074	7.83053	14.2972	11.2364	7.51762	10.2371	8.11441	9.08295	11.1784	8.41736	7.81707	10.5424	7.84253	7.28312	11.14	8.14684	8.60807	8.86306
KIF7_1	8.18952	8.61048	6.72417	7.83053	9.25563	7.21567	7.65998	NA	5.76425	8.15473	7.09243	8.84529	7.3836	6.31111	6.9452	7.5591	10.7853	9.43833	7.18319	5.42676
KIFC3_0	9.90451	NA	NA	5.52508	NA	9.42488	NA	6.24307	11.3539	6.7241	NA	10.3242	9.65211	NA	NA	7.1088	NA	4.98133	12.68	12.5599
KIRREL1_0	21.6767	8.22915	13.484	20.7469	9.33877	14.0259	6.5131	NA	14.3295	9.12858	8.73799	NA	11.5433	NA	14.0234	18.1126	17.6084	NA	NA	18.7798
KLF3_0	16.7382	NA	NA	17.3485	21.9899	25.0155	22.8546	13.671	15.0828	NA	15.4125	21.3948	12.0688	NA	13.9721	NA	18.382	19.3744	15.9605	NA
KLHL14_1	8.2513	12.1287	8.09584	10.1702	7.81747	9.44266	8.05673	10.1885	8.7933	14.6819	8.59682	8.83827	7.963	12.609	10.9226	8.29843	7.5453	8.3612	7.84095	7.48053
KRI1_2	10.057	8.91298	10.318	13.1838	NA	13.3053	8.93333	5.04721	8.75609	10.5219	NA	NA	13.9453	9.99131	11.0335	14.9466	9.72627	4.50276	8.08792	9.86903
KRT17_1	14.8309	NA	8.08134	13.7882	4.8599	15.9411	NA	19.8617	14.546	NA	NA	NA	9.77677	NA	NA	NA	11.2659	9.35294	NA	13.6092
KRT19_1	NA	NA	7.04489	NA	5.11121	11.8487	NA	NA	8.87426	NA	9.81512	NA	6.23599	17.3923	19.2913	NA	10.0438	6.30423	NA	12.3691
KRT7_3	14.7387	NA	7.41351	NA	4.60383	9.64954	NA	NA	NA	15.1049	9.34434	NA	5.15753	NA	17.3433	13.2488	NA	NA	NA	10.0968
L1CAM_2	7.12673	NA	5.41698	9.58542	6.42611	6.47511	6.7836	5.81802	6.65496	5.89961	6.04949	6.65264	6.04923	6.66449	5.53361	6.35123	6.84468	5.13803	6.41246	6.97323
L3MBTL1_0	14.1798	10.6594	13.3922	20.3865	17.791	NA	17.5537	NA	15.6357	NA	21.5941	15.6372	NA	13.0668	16.7356	NA	17.4889	NA	11.0934	15.7468
L3MBTL4_0	7.86947	15.6344	NA	17.2971	NA	NA	11.0933	5.91757	4.65823	4.9927	NA	5.102	NA	NA	5.78179	5.35219	7.51042	5.49844	NA	6.01145
LACTB2_1	8.95419	18.2603	16.4101	17.7701	17.347	NA	11.9082	16.1046	17.1366	18.5766	NA	19.3003	NA	14.814	13.2722	14.9655	15.7674	17.2617	11.9452	13.3494
LAMC1_1	9.22768	10.3814	10.0951	10.8726	14.7147	10.6642	9.85946	12.1942	10.7735	13.2665	11.6976	12.665	9.44133	9.93483	9.69099	10.8403	10.1121	11.3067	10.56	11.0974
LAMP1_0	16.5504	17.3539	NA	19.8776	21.2269	18.1313	16.4044	18.8846	14.8069	17.4273	NA	18.5083	15.3056	NA	16.6353	16.878	15.9497	16.5455	17.8907	17.1338
LAMP2_0	16.9603	19.3511	NA	19.4669	NA	23.4934	20.0053	19.6944	17.8861	17.1768	NA	19.6143	22.3742	NA	19.0606	17.4396	20.7358	17.7372	18.318	22.2773
LAMTOR2_1	18.2826	19.6384	16.9947	22.5993	19.3258	23.6766	20.5951	NA	18.316	23.8634	16.8456	NA	19.028	NA	NA	22.5201	23.056	17.638	NA	20.4563
LASP1_1	20.0003	22.9169	17.202	19.6293	19.2692	18.1539	21.1383	21.7743	21.1798	21.2662	13.0132	21.0327	18.2114	NA	21.4311	20.7963	20.3046	22.6828	20.9067	20.9346
LAT2_2	17.8117	22.3442	12.6133	18.3921	24.9286	22.0649	19.5428	16.2235	20.0148	21.398	22.0929	13.3941	20.0324	19.7221	19.1155	17.0525	20.8979	20.9101	17.7309	24.1053
LATS1_3	4.92762	3.89969	7.89123	6.36825	6.36954	5.87318	4.58893	4.88632	5.44539	5.38462	5.89123	5.85446	5.37133	6.03354	5.9816	5.27774	6.03868	5.39138	5.51841	6.28239
LBH_0	20.7196	17.8534	17.8997	19.4091	17.4963	16.8862	18.348	19.2783	18.1035	19.1529	16.7158	20.1515	16.3425	16.0221	18.4819	18.0675	18.8794	18.698	18.2769	15.7935
LCK_1	8.58205	8.04531	7.06575	7.36629	7.18249	9.79662	8.17894	10.3687	7.20479	8.18151	10.1589	7.27499	11.0256	9.1783	9.3301	10.1509	9.0078	7.95433	9.44549	9.79314
LCK_2	9.32646	8.96266	10.194	7.77598	11.202	9.35638	8.49102	10.8548	8.52735	9.14092	13.5619	8.995	11.1627	11.9517	10.0359	10.3964	10.2559	9.49038	10.1794	9.92538
LCMT2_1	7.82099	9.14666	6.81711	8.1833	7.28147	6.2782	6.33654	7.84503	6.89398	7.34133	6.79863	6.45764	11.4955	8.2982	7.54823	7.26968	7.18411	8.24859	8.8635	6.16765
LDHA_3	13.0386	13.8548	8.89173	16.8332	11.2373	12.1282	13.5351	NA	11.8817	10.0904	6.85565	12.2599	11.8994	12.5909	11.4741	9.32333	15.0555	10.2733	12.8731	11.2993
LDHC_0	12.4544	19.9542	16.6803	10.0548	18.4737	19.2171	18.7683	23.1784	18.529	12.5114	12.4371	20.9013	22.0241	15.1245	19.705	12.7702	20.1454	21.6762	18.8032	18.6784
LEO1_1	11.4148	11.1107	11.7669	NA	11.6542	9.45099	13.0261	9.9235	13.3847	10.3803	10.2582	9.81923	9.60319	11.7292	8.54313	15.9929	11.8876	15.6333	12.7108	9.81127
LETM1_3	12.8915	11.8302	17.3442	11.254	18.0068	12.6581	11.2727	12.0297	11.2076	10.0659	NA	12.1703	12.1837	16.7592	NA	9.44554	11.7618	10.3177	13.3682	11.1708
LGALS3BP_1	12.7738	16.097	14.7138	15.0421	16.8395	16.6705	12.034	16.405	11.7738	16.9252	15.4908	14.3929	12.7025	17.3063	15.3143	15.7254	15.4412	14.609	18.4395	15.8401
LGALS3BP_2	13.8316	17.6813	NA	17.135	NA	17.7238	15.0164	15.5972	15.9328	17.7082	NA	16.3696	15.152	NA	14.3078	16.0298	14.3125	14.913	19.6617	17.5299
LILRB4_2	NA	9.42519	13.1504	NA	15.9757	22.8856	9.42071	14.3332	18.1443	16.685	14.25	NA	18.0037	NA	16.62	17.4103	7.44044	10.1096	15.7646	17.7567
LIME1_0	20.0714	NA	16.7025	12.0014	14.8791	18.3906	NA	18.7303	NA	20.3849	13.3992	16.0932	16.3761	17.1042	15.7188	NA	12.1936	16.3807	15.7783	15.309
LIN7C_2	12.5566	13.4667	NA	12.064	21.3061	12.2521	12.0106	12.838	11.5718	14.4819	15.1141	15.3317	12.5366	NA	13.2119	13.1237	13.0158	13.6176	13.8031	12.0917
LIX1L_2	8.09291	8.62934	5.81929	9.36407	6.41079	5.90955	9.50073	6.52047	NA	8.36415	7.36985	8.3938	6.52037	5.66179	8.18088	9.29473	8.19311	6.2626	8.50945	NA
LONP2_2	8.46086	8.74376	10.1063	8.65605	7.94789	NA	8.85041	10.2615	23.7264	10.4839	9.1956	11.1755	NA	8.71835	8.82321	11.3557	9.8957	10.0362	11.8539	19.4005
LRIG2_0	11.6617	19.0817	15.0378	20.5009	9.29919	NA	17.2851	18.0518	14.8678	14.4135	17.7138	13.1362	16.5833	20.8573	14.9216	13.1751	18.7931	15.5807	17.6887	21.324
LRP1_1	11.3933	NA	12.0224	18.7167	13.7266	17.8591	NA	12.0516	NA	13.2838	14.8237	NA	12.0481	NA	13.8663	13.7279	19.1348	14.427	NA	NA
LRP1_3	12.27	13.5542	12.5006	25.6574	14.494	15.0764	14.8995	14.8254	NA	NA	17.4272	NA	12.7227	19.0527	15.1095	NA	17.5093	13.5285	NA	NA
LRP6_3	17.5191	12.5979	14.9944	15.5313	12.8657	13.3955	13.866	14.4711	8.58729	15.5213	14.0408	16.1151	11.6608	14.6093	16.9773	15.1706	13.8621	14.834	14.3861	13.3353
LRP8_3	17.0195	15.2713	12.0821	15.3342	21.7217	17.9053	14.7292	11.9183	NA	12.5001	NA	14.6654	14.857	11.4407	13.3884	13.6176	15.0148	12.1884	17.8662	NA
LRPAP1_1	15.5693	NA	14.6981	15.4704	28.0547	16.1718	15.6225	16.9485	15.8165	14.6155	NA	NA	16.1268	16.0001	15.5019	14.834	15.7953	15.9084	15.53	13.8455
LRRC14B_2	7.2205	11.0157	7.92191	8.42268	6.39751	8.20678	6.97023	7.41869	13.9209	10.3336	12.9089	6.82371	7.71362	9.06479	7.98773	6.73242	7.77149	12.7702	7.31846	9.61217
LRRC41_1	5.73927	6.82565	6.96921	6.76385	6.27729	7.96619	7.30904	7.05861	6.71677	6.4432	7.36144	7.19118	7.57668	7.03195	7.12795	7.43658	6.70535	6.39596	6.36328	7.51177
LRRC58_1	6.35996	8.29096	6.38463	7.61515	6.55688	6.67548	6.424	6.64637	6.8083	6.82994	7.1659	6.28099	6.71121	6.8804	6.4993	7.42184	9.29713	6.2285	11.585	7.24458
LSR_2	19.8234	15.4085	NA	16.7981	NA	17.2996	17.9778	18.2593	NA	13.5037	NA	13.8439	17.9223	NA	18.2209	10.6384	18.7742	17.0924	14.7873	22.0405
LTBP3_1	13.3496	15.783	11.6797	12.8832	NA	18.5999	14.6212	NA	NA	11.2154	NA	NA	13.1791	10.103	14.3246	14.5869	14.5372	NA	NA	NA
LTBP4_0	15.3327	11.3778	NA	11.8738	NA	13.6329	13.9145	14.8046	NA	15.5462	NA	NA	16.8164	NA	NA	14.737	NA	12.258	NA	NA
LY9_0	12.3704	19.1601	14.0779	14.3366	14.7335	16.7291	13.7818	NA	17.4103	NA	16.2815	20.7758	7.67905	16.2954	15.5449	NA	9.5966	17.7651	26.1097	17.0936
LYN_1	9.38349	9.57781	15.8284	8.41669	12.3724	11.7121	9.22616	12.0055	8.99647	11.7195	15.7695	9.70463	12.8441	13.1374	12.0953	10.9918	9.76195	9.58908	11.1349	10.4001
LZTS1_2	14.2437	9.23395	NA	12.3702	9.06651	NA	15.5294	8.84312	NA	8.73809	14.9726	13.9905	NA	NA	8.0454	13.0036	13.8893	13.1356	10.824	NA
LZTS1_3	NA	8.76446	NA	NA	8.18263	NA	NA	9.05683	13.555	8.30009	10.4215	NA	NA	NA	3.0067	11.9975	10.6864	12.9545	NA	10.2921
MACF1_1	8.74477	7.83232	7.5477	7.15364	6.65106	7.69469	7.20093	7.30269	6.03731	8.34166	8.3844	7.39745	7.26419	6.13593	8.63876	8.40642	7.85524	5.81905	8.0798	8.64514
MACF1_2	9.17202	8.58098	9.00215	8.16422	7.60739	8.61935	8.29308	8.71413	6.7424	9.1901	9.89584	9.05948	8.02097	7.7106	9.07509	9.60988	9.30601	7.11512	10.1295	9.48515
MAGI1_1	12.5674	NA	NA	15.2039	NA	NA	NA	12.0864	11.9762	10.8716	NA	12.9518	NA	NA	11.3148	12.1993	14.079	13.6315	11.0015	13.3058
MAN2A2_2	11.7024	13.9013	14.9033	13.9945	NA	5.76748	13.0505	12.2192	12.4606	NA	NA	NA	5.83404	NA	NA	NA	NA	11.3958	NA	NA
MAN2B1_1	13.6152	15.7684	16.8491	18.9832	16.3045	16.9864	17.1925	17.2521	14.1926	17.1402	15.3739	17.891	12.8068	17.152	14.2075	16.5455	16.699	14.737	16.9474	15.3589
MAN2B1_2	14.8548	20.0059	19.0956	19.3274	18.8212	18.7713	19.5687	20.6564	19.6535	20.9377	17.8612	21.3285	16.6778	17.9572	20.6758	18.673	19.1121	18.1126	18.3819	19.8771
MAP1A_1	17.1331	16.1914	17.5162	18.3153	18.383	17.9866	19.187	17.011	15.2989	14.4989	14.334	NA	15.218	13.3483	16.8485	19.4329	15.6393	13.843	13.8191	16.5776
MAP1A_3	14.1963	13.0151	13.7516	15.1126	16.9831	14.8298	14.919	12.8492	13.2479	11.3801	13.2642	NA	12.6313	10.6761	13.6879	14.8923	12.287	11.0007	12.6551	13.8829
MAP1B_1	18.5044	NA	17.6662	12.3848	12.3488	11.4875	NA	17.2082	19.2681	13.1351	17.8882	NA	18.7664	13.7144	18.6169	18.1326	13.4316	13.2488	12.889	NA
MAP2_1	15.4028	12	13.4989	14.625	9.74245	NA	14.8208	15.0151	13.1751	14.6472	14.9525	15.848	NA	10.7888	15.0924	13.5452	11.7807	12.8503	9.98988	NA
MAP2_2	19.976	14.4459	17.0807	15.7529	12.0297	NA	18.9768	19.2274	13.2176	17.9698	18.285	18.7257	NA	13.9793	18.3798	16.6036	13.415	15.6026	14.0969	17.7829
MAP3K5_1	6.42775	6.72971	7.61071	8.44732	5.7425	5.73683	7.04645	6.34909	5.29353	5.75997	6.28392	5.8794	6.06986	6.324	5.63203	6.91872	5.65696	5.58523	5.81742	5.94697
MAP3K8_1	9.2463	9.10382	7.90605	7.33391	NA	8.09682	7.54543	9.1949	7.21849	7.13261	NA	8.22443	7.56707	7.21838	7.73575	7.3477	7.83581	7.77731	11.9803	6.62222
MAP7_1	NA	13.8404	NA	NA	19.1246	9.99304	12.6388	13.9054	16.2208	15.6052	11.4773	NA	NA	NA	NA	13.3272	NA	15.7805	NA	14.4542
MAPK6_0	NA	7.57457	12.3308	NA	9.71656	8.4941	11.3169	12.54	6.08423	8.26653	9.32278	3.25594	6.96218	8.49546	9.50243	11.6778	6.93899	12.0074	2.52301	6.96599
MARCKS_1	24.7068	NA	20.3029	10.8323	NA	NA	13.9733	13.7921	22.838	16.4666	NA	NA	NA	11.1106	NA	22.6828	NA	25.6089	21.8173	12.7706
MASTL_1	7.97714	8.13717	8.49108	9.10976	9.53341	8.83186	7.76962	9.22561	8.37829	12.7797	9.11414	12.1955	7.91372	7.94368	9.00091	13.8263	8.87977	9.02899	10.5769	9.88136
MAT1A_1	19.5988	19.6133	6.75531	NA	19.7522	19.7365	18.6872	NA	20.3556	NA	20.3693	NA	19.6132	19.974	NA	20.8564	20.692	NA	19.4004	20.3971
MB_1	NA	17.921	14.0443	NA	13.5931	14.2211	9.8315	NA	10.0917	18.6852	10.6411	NA	12.9954	11.5388	20.0292	10.8895	14.661	13.9787	NA	15.2072
MB_2	11.9375	17.0119	NA	18.1708	16.2216	17.1067	13.0643	NA	15.1407	15.7707	7.60595	NA	15.0546	NA	20.9336	NA	NA	NA	NA	18.5533
MBLAC1_0	13.6741	15.4773	13.4422	13.6747	15.1337	18.2473	17.6162	10.7094	12.297	16.3769	17.5149	16.4461	18.2558	15.3143	16.9573	16.2245	15.6238	12.5433	12.8462	11.3244
MBOAT7_0	12.7218	15.0068	NA	15.886	17.4067	NA	13.6352	14.9093	12.4206	15.7324	NA	12.2323	23.4148	NA	14.0429	13.5595	14.0127	13.4337	13.1791	14.2639
MBP_1	17.8366	17.5775	25.4667	20.4423	23.9984	18.4822	22.7436	22.5596	20.9366	NA	NA	NA	18.1212	NA	19.2198	23.5346	14.9694	24.0897	23.6696	18.256
MCAM_1	NA	23.8693	20.6404	NA	12.3342	NA	16.7037	20.7528	15.0057	19.3447	16.6927	NA	11.2318	NA	15.2317	NA	13.1338	19.0816	NA	17.2036
MCTP2_0	10.4096	7.07204	14.7669	13.5132	6.24063	15.87	9.46611	14.1668	11.428	13.6559	7.48134	15.9863	17.3454	16.2057	14.9843	12.0614	12.6482	11.8642	14.5071	14.4716
MEAK7_2	12.1419	14.3473	13.3778	11.9322	13.3003	14.4837	15.1531	13.1208	12.043	10.2047	NA	12.7219	13.3456	12.5117	12.0436	11.1519	11.8401	13.2821	12.7939	11.8627
MELTF_1	NA	13.6136	16.9359	19.8358	14.6991	18.5041	15.436	16.9114	16.694	18.934	17.9115	NA	14.98	19.0149	15.5808	18.8881	16.7556	12.2232	18.9798	16.6597
MELTF_2	NA	14.6161	17.4677	17.6984	18.5967	NA	17.5926	14.1241	18.2353	18.8601	20.325	NA	12.7931	18.3029	15.7416	18.3696	16.7959	11.079	11.7161	NA
MERTK_2	NA	9.61821	12.9675	NA	9.382	NA	NA	12.942	12.1988	NA	10.1243	NA	NA	14.9524	NA	NA	NA	13.1889	12.46	11.1592
METTL4_0	8.66334	8.12722	3.94484	7.18479	8.73429	8.40439	15.3165	10.3054	10.2379	9.04464	8.01212	8.09071	9.17754	11.0097	9.57747	9.02088	9.13304	9.60988	7.15759	12.0049
MEX3A_2	8.25954	9.72508	10.038	9.21869	15.56	9.53183	10.3512	8.88663	12.7121	9.67467	11.4914	13.3301	9.97474	9.55916	11.0218	9.69679	10.0116	8.36794	9.99965	11.6927
MFAP4_0	11.0028	13.1132	NA	11.8487	NA	11.4403	13.0161	NA	14.9255	NA	NA	10.2107	12.8546	NA	11.5864	NA	11.8619	NA	10.8012	15.1583
MICALL1_2	9.77895	16.5981	10.5895	9.9782	10.2917	10.036	17.5137	10.0813	9.59802	8.83347	9.80333	12.3201	10.5263	9.64145	9.47618	10.4454	9.32382	9.89324	9.42859	10.7132
MICU1_1	12.5207	12.3492	19.6063	12.8542	NA	10.3595	11.9452	12.3803	16.1075	12.7357	15.7006	14.5862	12.58	NA	11.3367	14.5285	15.7077	14.6406	21.1562	NA
MID1_1	11.4807	11.7933	8.97146	13.8609	NA	12.39	9.94294	NA	14.4411	10.5571	NA	10.1002	9.18785	12.3701	12.2384	9.99416	9.63356	NA	9.62501	9.70714
MILR1_2	15.5263	21.8559	NA	23.3157	20.1041	26.8443	NA	NA	24.3113	NA	NA	28.0547	20.1271	NA	17.2151	22.9454	25.1666	NA	24.2568	23.9095
MILR1_3	10.7146	14.4831	21.4931	NA	NA	22.3185	16.59	NA	12.7025	NA	NA	NA	13.9062	NA	14.8658	19.5761	23.4678	26.14	23.8379	17.9823
MIPEP_3	8.84843	10.637	13.195	9.7844	18.3998	9.4989	9.78576	10.9905	10.4754	9.7809	NA	11.3089	9.63202	NA	10.6195	10.1191	9.56948	11.1411	10.7041	9.71629
MMP14_1	11.8435	16.5822	NA	14.0506	10.6412	12.437	12.8867	12.9577	12.7225	13.0214	17.4628	14.4303	14.5482	NA	NA	16.3481	NA	16.9205	17.7599	15.461
MNS1_0	NA	12.2378	6.90222	21.7524	8.52481	NA	11.0413	NA	9.28581	NA	9.2894	14.6103	NA	7.51363	10.8211	NA	9.36926	NA	15.3969	8.1822
MOB3B_0	13.8162	10.5227	9.24952	8.5173	9.95073	7.99257	9.5684	11.322	8.61691	NA	8.17705	9.17291	16.7355	13.0099	14.4349	NA	7.90918	8.01275	9.39085	12.398
MOCS2_1	17.7317	23.694	11.1103	15.6232	13.3802	17.1478	19.9556	15.2128	15.9729	10.0789	16.8874	18.5842	14.9649	17.7017	19.3722	16.3019	15.814	18.2864	18.6128	16.2589
MOGS_1	11.3673	9.95855	15.7852	10.6466	NA	12.1434	13.3523	11.7562	7.53995	10.027	14.0923	11.8968	11.6246	NA	13.1442	10.5766	12.1183	11.0658	11.5605	9.73996
MOGS_2	10.9144	11.0298	17.2458	10.3692	NA	NA	10.7927	10.4272	10.7179	10.5458	NA	12.3625	10.0063	NA	11.0944	10.7222	11.1503	11.108	11.4088	10.9983
MORC3_2	6.88869	6.29631	6.78892	6.62722	6.48325	6.56782	7.17373	6.70007	6.75231	6.08815	6.78887	7.45072	6.93776	5.70493	7.11126	6.97373	6.45747	6.31577	5.95834	6.9341
MOSPD2_2	11.7846	10.8523	11.0067	11.1252	15.4499	NA	11.5929	11.5357	11.6417	NA	19.7295	11.237	NA	10.7195	18.0517	NA	17.793	10.8895	12.9035	11.5925
MPP1_1	7.1043	7.02236	5.59852	5.72149	7.47096	7.18302	6.3291	6.21925	9.45557	7.67134	6.63354	6.69985	7.04643	5.95421	7.13497	6.20375	6.08353	9.79311	7.0063	6.43102
MPP7_2	7.72667	15.8199	6.88186	8.25728	NA	NA	7.15268	11.0819	NA	9.93483	NA	7.29596	NA	16.0721	8.41869	9.21152	7.14765	6.91272	14.1928	NA
MPP7_3	8.69519	12.566	7.8463	10.0684	NA	NA	7.23056	NA	NA	12.0034	NA	7.75649	NA	12.457	10.0631	7.80109	10.0712	NA	14.3007	NA
MPPED2_1	23.6075	NA	NA	13.0232	NA	NA	NA	21.4822	18.8722	18.3913	NA	22.4342	NA	NA	24.1414	20.118	13.3018	NA	14.3713	10.1666
MPPED2_2	15.0628	NA	NA	12.7493	NA	NA	NA	15.2492	NA	11.0038	NA	14.9048	NA	NA	17.8793	14.171	14.4237	12.9072	8.81417	NA
MRFAP1L1_0	5.7267	11.4266	NA	5.50747	NA	NA	13.7494	NA	NA	6.37658	NA	9.59863	NA	NA	10.998	5.67842	9.18082	12.8628	10.1417	NA
MRPL1_2	6.14082	6.71263	15.3106	6.16264	13.9249	8.15492	5.90281	6.36944	7.99883	7.53883	NA	6.6433	8.57469	NA	8.41247	7.41505	6.99631	8.05604	6.42715	5.40407
MRPL10_2	9.36314	7.46002	17.0585	8.46997	12.3045	10.4043	7.80892	7.52659	11.0485	7.84014	NA	10.1551	10.922	NA	10.5405	9.5998	9.62529	10.3964	9.50544	8.45124
MRPL17_1	9.89364	7.33473	12.7036	8.6019	9.72819	14.6697	8.34067	8.13663	10.0544	8.4837	11.6653	8.76874	17.3274	14.4744	10.4146	9.89324	11.2362	8.90319	10.6202	9.39764
MRPL20_0	9.05422	7.75168	15.7024	7.58765	11.272	10.2932	8.37463	9.47297	9.93058	8.70742	NA	10.2242	10.2258	NA	10.2863	11.4412	9.33276	9.31377	13.0131	8.68071
MRPL21_0	8.62822	7.76318	14.7509	7.8146	12.2329	9.57922	9.75416	8.54322	10.1114	8.12099	NA	8.80978	8.84273	NA	11.498	9.50284	11.5773	9.264	11.5026	9.26021
MRPL24_1	10.3676	7.64736	18.2628	8.24042	13.1143	10.1107	11.1431	NA	10.4853	11.4055	NA	8.03276	10.5496	NA	10.8806	10.9684	10.7292	8.81418	11.158	10.6501
MRPL38_1	9.69526	9.56863	21.6843	8.20692	10.7444	9.68191	10.806	8.99501	10.7538	10.3576	12.4215	11.3623	9.83337	NA	11.4329	10.9559	11.5022	11.0468	10.2637	8.82577
MRPL4_2	9.41942	9.89451	15.7261	8.57533	16.2022	11.1778	11.7686	9.40623	10.1715	8.84728	NA	10.9368	10.7587	NA	11.8872	11.462	11.6252	9.39281	11.0826	9.892
MRPL40_2	11.4377	12.3355	18.0917	12.5112	20.9567	11.1898	13.4094	11.0678	12.2322	11.1354	NA	12.53	11.3803	NA	11.0087	12.5433	11.1083	11.6266	14.13	10.0607
MRPL44_1	8.55868	8.40823	NA	7.5452	16.4261	9.63912	9.10207	8.46506	10.6562	NA	NA	8.30813	9.91763	NA	10.1389	8.8389	10.1039	9.69679	10.2514	8.52992
MRPL51_0	9.40275	8.06068	16.4288	7.78929	13.862	10.1946	10.0718	8.8751	10.0394	7.81895	NA	9.34957	10.3645	NA	10.3026	9.58908	10.6489	9.22116	NA	7.95
MRPS12_0	7.26541	6.09816	13.9833	9.35581	8.75309	7.19347	9.35547	9.43442	7.01096	10.2784	10.6975	8.58957	5.52853	NA	10.6853	9.63853	10.2923	9.62899	10.2894	8.9998
MRPS15_2	7.96163	NA	NA	10.38	17.1091	19.1315	9.27963	9.69449	10.0074	9.52737	NA	7.84555	18.6544	NA	10.6283	9.87016	9.38989	10.2852	9.13287	8.85491
MRPS24_0	7.60979	7.75738	NA	7.27577	16.1221	8.65548	9.81243	7.13841	8.31862	11.3657	NA	7.32426	7.81023	NA	8.81284	11.079	8.78388	8.8389	8.4179	7.91022
MRPS31_2	9.2523	8.00971	NA	8.67308	16.0351	9.46272	9.40387	7.8887	8.92704	8.09724	NA	10.0201	9.59296	NA	8.35365	8.39957	8.86576	9.85052	8.39635	8.58119
MRPS5_1	8.7076	6.86679	NA	9.72815	15.0101	8.18951	8.36833	7.57956	9.14869	9.47751	NA	8.02157	8.10625	NA	9.1861	10.1424	9.61614	7.73363	9.25832	8.07245
MRPS9_2	7.96944	6.91238	NA	7.95556	15.1911	7.80884	8.39942	7.61664	9.13764	8.31588	NA	7.94011	7.75653	NA	9.29278	8.55273	9.27815	7.91368	8.97799	8.30539
MRVI1_0	6.91437	6.98348	NA	18.5506	20.5492	23.847	7.28646	6.79928	6.99098	9.88077	15.5648	9.9715	15.6999	NA	7.83489	21.093	7.55125	7.12473	5.74161	6.13467
MS4A1_2	14.7211	7.26572	20.3489	26.8883	20.7698	NA	14.3138	NA	NA	NA	13.0867	NA	15.9531	NA	NA	NA	NA	14.9655	19.2622	NA
MSANTD4_0	9.61158	14.0117	13.007	7.45502	5.82162	13.5442	10.5668	10.8432	5.00397	11.0946	6.03244	5.40174	13.463	16.2264	7.51394	11.7061	7.20796	11.7701	6.90297	5.65719
MSH2_2	7.39604	8.24851	8.40437	7.88213	7.57564	7.50978	7.6237	7.45962	7.84719	7.21638	9.36572	7.89089	7.34035	7.62793	6.89942	8.38219	6.38471	7.02958	7.56906	8.29013
MSH6_1	6.7334	6.27562	7.00114	6.77853	6.52352	6.41889	5.93422	6.51004	7.01899	6.32197	7.11659	6.98627	5.96481	6.51285	6.21949	11.5652	5.80084	5.78858	6.53036	6.76878
MSH6_2	7.05347	6.85025	7.94822	7.30097	7.02585	7.51812	6.60542	7.21803	7.58919	6.79334	7.68716	7.42333	7.16886	7.37838	7.30794	12.8936	6.64731	6.35123	7.17331	7.39203
MTAP_1	19.5166	20.3507	19.2427	NA	19.4155	20.1051	18.7304	13.7782	20.4587	12.8886	13.711	21.6557	12.4829	NA	NA	19.348	NA	21.7843	13.3515	18.481
MTAP_2	16.8699	16.7367	17.7939	17.5636	17.9422	18.3326	15.8663	13.4573	17.3185	11.7967	13.9386	18.9157	11.2194	11.4131	NA	19.1859	NA	21.0305	12.027	14.4375
MTCH1_0	8.46989	NA	13.4561	9.91163	8.6217	13.4431	NA	14.6093	7.96466	12.4896	13.8245	9.10587	13.5169	NA	10.1658	12.8397	7.69623	14.3104	9.89648	9.12984
MTCH2_1	10.1216	9.12211	NA	10.8814	NA	NA	9.91347	10.2103	8.41702	NA	NA	NA	17.7776	NA	10.1953	NA	9.04419	9.73912	NA	12.5703
MTCL1_1	6.30308	11.0829	6.26995	7.85407	8.8334	8.00128	6.07216	6.5524	5.79157	9.18047	6.8291	6.2435	6.61412	8.70883	6.507	6.2285	6.93071	8.49375	7.62445	8.62856
MTCL1_2	8.98901	13.3799	9.08478	13.1982	15.0931	16.5275	8.38241	14.2549	15.1006	13.314	14.9879	13.5684	14.0663	12.1089	13.4962	8.22944	16.3611	14.4772	13.3832	16.8079
MTCL1_3	7.07395	12.8401	6.54083	9.25215	11.117	9.37613	6.23507	7.09018	6.40224	12.0382	7.00972	7.06469	6.63136	9.40664	7.45937	6.59897	9.73881	9.77371	8.72898	9.95406
MTSS1_0	14.8872	18.3821	NA	14.7502	12.7834	NA	19.5154	NA	16.5212	16.6029	17.2089	NA	NA	NA	NA	16.3807	NA	NA	NA	13.0018
MTUS1_0	10.399	8.31454	12.0691	14.5137	10.026	NA	NA	NA	10.4058	NA	10.9584	10.8096	NA	NA	NA	NA	NA	NA	9.70383	10.3335
MTUS2_1	15.0439	12.1436	NA	11.0537	13.1565	13.4829	15.7296	NA	15.3633	NA	14.3522	15.1686	13.8296	NA	11.3613	NA	9.44159	NA	15.0694	13.1712
MTX1_0	9.14514	8.22044	NA	9.45541	13.8151	18.7324	10.2127	11.1708	8.70188	9.63337	NA	10.5684	14.28	NA	8.61351	8.67739	8.39426	9.42925	10.1178	9.44843
MX1_2	11.5671	11.7288	18.8141	9.81096	NA	9.69046	10.1453	8.74849	NA	11.2035	NA	10.6631	13.1531	9.3019	NA	8.3612	8.32718	11.8034	10.0331	NA
MYD88_1	5.67608	6.19332	5.75616	5.47315	5.67235	5.55096	5.58117	5.63904	5.53719	5.47086	5.77102	5.76569	5.81534	5.67703	5.60132	5.65031	11.5657	5.3742	5.7863	5.91757
MYEF2_1	10.1332	12.3712	7.39466	5.70577	NA	NA	6.45588	5.94835	7.66929	7.15864	NA	8.11537	NA	12.2772	NA	7.04395	NA	6.09835	6.43977	6.27234
MYEF2_2	14.4245	12.6359	7.77331	5.91377	NA	NA	5.3918	8.19888	8.0919	9.46872	NA	11.2274	NA	9.01999	NA	10.7333	NA	7.84477	8.28286	7.30835
MYH3_0	NA	NA	4.28852	NA	NA	NA	NA	12.1823	12.8192	NA	NA	11.6309	NA	9.72163	19.1648	NA	18.302	11.4981	10.1705	12.455
MYO10_1	5.99575	NA	NA	10.3354	NA	NA	NA	5.47757	5.426	NA	NA	5.60696	NA	NA	6.28473	NA	8.55477	6.1236	7.22378	5.59209
MYO18B_1	6.95085	7.404	10.4027	7.03425	5.75932	8.13785	7.89104	5.57051	5.96864	NA	11.7389	8.67986	8.08534	5.47766	10.4264	NA	5.92308	12.3544	8.02221	5.36424
MYO18B_3	10.4467	NA	20.3947	11.1468	9.40336	NA	NA	8.44986	9.8168	NA	15.9623	NA	NA	13.9571	14.8821	NA	8.3571	15.0912	NA	9.98203
MYO19_1	7.85305	7.15446	10.5439	9.63325	NA	NA	8.84278	7.46721	7.16213	8.43208	NA	NA	NA	8.44499	NA	9.46658	NA	6.96626	NA	6.95892
MYO1B_1	8.59092	9.19398	8.27771	9.1708	8.50818	8.63666	12.8105	12.2297	11.5422	11.7623	9.44058	13.1952	9.76632	13.8529	9.24861	8.15513	10.2003	9.00029	9.41919	10.6095
MYO1B_2	9.09614	9.83146	8.63232	12.686	9.59236	8.74421	14.6716	13.5297	15.7511	14.866	11.5045	15.4872	10.4783	13.4008	10.98	8.85377	10.9432	10.2237	10.4854	11.6043
MYO1C_3	8.73017	9.32776	7.83854	7.84184	8.97463	8.839	8.53795	8.56278	8.23692	8.669	12.7885	8.83052	9.35698	12.3879	11.043	8.42013	10.9885	8.45371	7.7337	12.8619
MYO1E_1	12.5759	NA	15.2171	11.5695	11.3071	NA	NA	15.7964	12.9109	NA	7.74336	NA	NA	10.7322	NA	NA	13.7445	9.80104	NA	8.45802
MYO1F_1	12.9739	8.21237	9.55457	7.96401	6.90949	7.72335	9.59609	9.93338	8.18018	8.00251	7.89585	8.70511	9.80369	7.5315	7.75121	11.8642	10.8311	8.22084	10.1506	9.80097
MYO1F_2	10.5462	6.88457	7.2148	6.6449	6.86066	6.84247	7.67388	7.40122	7.36482	6.65354	7.19686	7.44072	8.18062	6.6128	7.07493	10.7587	8.76686	7.06289	8.63625	8.38064
MYO5C_1	10.6428	9.81167	8.53424	8.49441	8.58958	8.1619	8.4135	16.8493	13.6576	13.7605	12.3858	10.7795	9.28792	8.55583	11.4104	7.26205	8.01847	17.1517	8.20445	10.0338
MYO5C_3	10.0219	9.84111	7.64783	7.97184	7.61481	7.27874	8.17237	NA	11.1193	12.3783	11.1543	9.98615	8.2972	7.92411	12.7527	6.58778	7.87291	NA	7.83262	8.96267
MYO6_1	NA	18.1682	11.1721	NA	10.9446	14.0601	13.5505	12.6555	12.5164	12.0697	11.3431	11.9877	15.9037	11.7458	12.6295	11.0373	12.4912	12.828	12.3853	11.9114
MYO6_2	NA	NA	11.5971	NA	12.5983	13.6045	12.603	12.8253	12.5937	12.5788	11.6813	15.2032	11.9206	10.6098	13.6389	13.0232	12.9481	13.1626	12.8349	13.243
MYOM2_1	6.36651	9.07876	NA	5.69287	NA	NA	12.3709	6.10939	NA	6.27906	NA	NA	NA	NA	8.9242	11.5221	8.92257	11.5356	NA	NA
MYOM2_2	6.65643	7.95932	NA	9.46604	NA	NA	12.0863	6.27909	NA	6.35938	NA	8.66183	NA	NA	8.80385	11.4304	8.82959	11.1849	10.7159	NA
NANP_1	8.32103	10.4632	7.56098	8.35032	7.93103	7.77564	7.88411	8.43957	8.73057	9.03428	9.12896	8.78889	8.19666	10.6927	9.08375	8.2734	8.31229	8.48039	8.65506	7.60494
NAPA_2	10.7033	11.4484	12.1929	11.2762	15.3577	9.57004	11.11	10.8193	10.6028	9.62463	19.6577	12.2445	11.8735	10.5557	12.3313	10.2488	12.3626	10.089	11.3694	11.2792
NAPEPLD_0	NA	10.6048	NA	NA	13.0226	NA	9.72953	NA	16.7949	12.8089	12.8196	18.1578	NA	NA	14.1749	13.4595	13.0923	NA	18.5862	17.9254
NAPRT_2	14.1053	16.8746	12.8441	19.0651	18.6255	17.9659	NA	15.6725	17.4706	12.8573	18.0037	18.3691	17.751	17.883	18.5026	20.0673	17.7157	16.5113	16.2156	14.2372
NAV2_1	NA	13.5824	8.83722	NA	NA	12.3231	9.14208	8.82078	14.2561	7.90403	NA	11.0832	9.57444	8.31668	7.90907	12.3544	16.2433	13.707	9.30987	8.48408
NAV2_2	NA	12.6115	7.5251	NA	NA	8.99502	7.05217	6.67469	NA	6.88954	NA	6.77595	7.05853	6.42947	6.20718	11.5555	12.5446	10.4774	7.35283	NA
NAV2_3	NA	10.403	7.4277	NA	NA	11.6579	7.77721	8.02163	NA	6.94754	NA	11.3779	7.95422	7.34853	6.78216	11.9528	13.3868	14.2224	NA	NA
NAXD_1	18.904	18.564	12.8555	17.4018	17.961	17.8836	13.7298	NA	15.026	18.375	17.2975	17.5683	18.7829	19.1199	16.8842	13.843	18.7169	17.9343	9.64429	19.6025
NAXD_2	18.036	16.9503	12.1225	14.4642	14.2659	14.3958	14.3463	17.861	11.7119	17.6344	14.3144	NA	14.3121	18.48	13.5951	14.8573	17.1618	14.8731	NA	16.5538
NBAS_1	9.44426	8.45623	NA	6.14017	15.2487	7.54704	8.24414	9.70389	10.3175	9.44692	NA	7.85204	7.37433	NA	10.9548	8.69443	7.53212	7.43658	8.6451	8.43445
NBAS_3	8.68779	7.84725	11.7516	6.68029	8.11079	10.3482	9.3353	14.6425	11.175	NA	NA	6.942	10.2867	12.2041	11.8744	NA	9.92794	12.6382	7.77848	10.4111
NCF1_2	9.29957	9.73826	6.0906	6.86061	7.55864	6.78834	6.91731	9.77414	7.29138	7.49977	8.03326	7.80696	11.2605	7.46398	7.25965	7.27745	7.20122	7.47866	7.47878	8.72616
NCF1_3	16.0938	14.2558	7.8991	8.62999	8.89852	8.27648	7.6507	10.4648	7.47862	8.03788	9.01557	9.19368	13.6851	10.1407	7.82277	8.23982	8.09324	8.18145	8.93344	10.2666
NCF2_2	13.8593	11.6453	6.92623	6.39365	6.21569	6.12464	6.28918	6.46957	14.2962	NA	11.0574	NA	11.5325	9.48192	8.99191	NA	7.39516	8.73773	NA	7.56612
NCKAP5_2	NA	NA	6.77953	NA	NA	9.82663	NA	5.29351	12.0324	4.96398	NA	5.44848	6.56209	12.7334	4.28776	9.77371	6.90236	13.1086	6.3721	6.08507
NCKAP5_3	NA	NA	4.97443	NA	NA	8.91534	NA	13.9835	15.6047	14.9408	NA	5.79643	8.82147	5.37805	11.2711	14.2783	11.5252	15.4781	9.53687	14.9209
NCS1_1	10.4998	NA	NA	13.8179	10.7681	11.081	NA	10.3917	9.99739	10.5891	11.3172	NA	10.7223	12.056	11.2599	10.9226	10.4178	8.93824	NA	11.6645
NDRG4_1	11.3201	NA	NA	14.9039	NA	12.0435	NA	NA	12.1385	NA	NA	16.7032	12.1949	NA	13.3602	NA	14.6775	NA	11.4434	17.5919
NDUFA10_2	4.85998	5.661	5.93842	6.8117	12.5511	11.9983	5.12296	6.05856	5.59147	6.23335	10.1699	6.59246	9.89602	4.68881	7.42103	8.44439	9.4693	9.16253	6.94307	4.30649
NDUFB6_0	14.5984	18.8864	23.4288	NA	NA	NA	15.6381	20.8153	16.7143	19.2091	NA	NA	NA	NA	14.254	17.5349	18.4138	18.5883	NA	24.6506
NDUFS5_0	12.9504	15.9626	NA	NA	21.0866	21.9159	13.4531	15.7805	16.2397	14.4447	NA	NA	5.54477	NA	11.0601	NA	17.4069	10.8281	16.376	23.4248
NECTIN1_1	20.234	14.5961	19.6944	14.6581	15.6563	18.2884	NA	NA	19.43	23.5057	NA	NA	NA	22.8913	25.6734	19.2458	15.6866	22.5201	26.84	20.3541
NECTIN2_1	12.8159	13.0648	13.1237	12.868	10.82	11.4617	13.1752	14.2393	14.6557	14.2543	16.7601	14.2235	12.3208	12.6553	13.4339	15.6178	13.5783	15.4602	18.7199	NA
NECTIN3_0	NA	13.3932	20.1836	NA	NA	NA	28.0547	14.7757	NA	11.1115	NA	18.3881	NA	12.1468	NA	16.0905	NA	20.3324	12.747	NA
NEDD4L_1	8.94565	9.59756	10.0035	9.67259	11.0034	10.0899	8.59826	9.08497	13.1245	9.31363	9.4726	11.8677	8.99612	9.2541	9.28321	9.13252	9.11055	9.7512	8.95026	8.69709
NEDD4L_3	8.48099	9.8011	9.07513	8.94275	13.4848	NA	8.3539	9.72419	10.7402	9.41303	11.5325	14.3585	9.20576	10.7618	8.78469	9.52442	8.63155	11.3424	NA	8.03481
NEIL1_1	13.6962	NA	NA	3.86833	11.7649	7.44327	NA	NA	3.34329	NA	3.96941	NA	5.13609	NA	7.94016	NA	4.09093	NA	NA	8.74926
NEK2_0	7.01143	NA	6.13131	8.69018	NA	11.0125	NA	8.03232	4.79476	NA	NA	NA	10.3866	7.81631	8.89593	NA	8.79323	7.38141	NA	5.03642
NEK6_1	6.05961	6.34381	7.50823	5.35048	5.99387	5.70697	4.93768	12.1551	5.06022	11.959	5.51047	7.33217	5.95402	6.98848	7.9475	5.39138	6.24183	4.88989	5.13495	7.13085
NEO1_2	16.2232	12.6978	16.3067	19.2741	20.0123	19.5606	24.3355	18.5229	14.1161	16.6209	16.8045	NA	19.5288	NA	16.5884	25.6089	22.8952	23.5346	20.575	17.0168
NEO1_3	16.3906	13.2888	15.4236	14.8665	13.8322	16.3429	13.4911	8.32842	11.3054	12.5468	10.5423	15.3927	13.2232	12.6378	13.8789	12.8783	16.2086	11.6634	13.9899	12.5227
NEPRO_2	8.70213	9.98692	6.33464	9.87976	6.82699	9.0554	9.86952	7.81574	17.2637	8.69412	8.45552	7.40717	8.92597	NA	9.31166	8.42743	9.01856	8.99108	8.66544	13.9178
NET1_0	4.09754	NA	5.72513	4.69	3.61584	3.02969	NA	3.37246	NA	2.52301	3.06571	3.95222	2.52301	3.85505	2.52301	3.02057	3.00333	3.34934	3.59283	NA
NF1_3	13.601	16.3576	6.49075	8.97716	14.4373	10.6783	9.71835	9.98392	13.5239	10.7584	17.671	10.1211	12.2067	13.644	10.2512	9.49038	9.22595	11.1974	10.9554	11.2033
NFATC4_1	7.75565	13.7788	7.26486	7.8481	11.0514	NA	6.56436	7.3486	6.93289	6.61864	7.10935	11.0687	NA	12.5781	6.9939	6.75088	6.77821	11.3688	13.2093	9.42394
NFATC4_3	5.95743	9.00079	6.0538	7.43782	9.3501	8.18198	6.61521	6.32314	7.37348	6.07542	6.54208	6.99875	9.2252	9.43838	6.66629	6.93406	6.48831	5.899	8.05751	NA
NFIX_1	16.1822	18.8675	13.312	14.5892	23.4459	14.2953	17.9431	NA	18.7811	NA	21.9909	NA	15.0124	15.3984	NA	NA	NA	NA	16.1688	NA
NHLRC3_2	14.5564	18.513	NA	16.6026	14.0534	16.1965	15.9075	NA	15.5685	16.8627	16.3902	19.4582	13.3317	18.2311	15.2162	16.0735	14.7928	15.4274	20.0075	16.672
NIBAN1_1	11.0557	9.02975	9.85916	7.88954	7.51477	9.08332	7.80018	11.7143	11.7971	NA	10.1383	8.61149	8.71083	7.90635	11.2205	NA	7.67761	9.64868	9.19334	7.75497
NIBAN1_2	15.4352	11.1224	11.7767	9.04168	NA	12.0199	8.45838	16.8882	11.8064	14.0942	11.0475	9.99632	10.1332	8.34631	12.5799	10.4666	8.66679	12.4775	10.3075	8.12936
NIPSNAP3A_2	14.6466	14.7906	16.2844	16.9809	16.7349	16.77	13.8787	18.3846	16.3922	20.0333	14.914	NA	14.3296	16.1171	16.3718	15.5912	17.1259	16.012	21.0948	17.6489
NIPSNAP3B_1	11.1269	16.4436	19.1499	16.026	14.5497	16.868	17.6882	17.7517	13.5402	NA	17.1308	NA	13.3772	13.6096	16.1782	NA	17.0123	15.7496	20.3165	15.4788
NIPSNAP3B_2	16.9445	NA	19.5717	20.8606	19.0668	19.441	21.2082	23.0112	15.3258	22.6436	19.4713	NA	17.2348	17.2851	19.9503	17.282	18.861	20.6929	NA	19.571
NKAP_1	18.3625	15.8909	16.4898	19.1437	19.7251	19.047	16.3135	13.9184	19.1332	18.4294	19.2227	21.1005	20.0007	19.4116	NA	18.3293	18.5735	16.2824	22.7675	19.1313
NLRC5_2	6.74176	6.72006	7.01127	6.8463	7.24306	6.29881	6.80072	NA	5.68175	12.0484	5.55167	8.40145	6.17551	6.95903	7.17497	8.1888	6.33245	NA	5.96995	7.28571
NOC3L_2	6.49846	4.93083	7.09993	7.72642	NA	10.8238	7.16601	8.29567	NA	NA	NA	6.83296	7.82442	14.1381	7.43464	7.55316	7.14106	5.94503	5.89937	NA
NOL3_0	19.7611	19.2702	15.3458	12.3218	17.6882	18.5771	20.9651	18.6836	17.732	15.9452	16.62	16.9389	16.2387	18.4477	18.4114	19.9957	19.1604	18.8422	16.64	14.0821
NOM1_2	4.42445	4.71307	NA	7.5391	NA	5.8117	4.29728	4.65081	6.30108	3.02617	6.45362	NA	5.01116	4.73753	4.09815	4.70551	4.71349	3.57444	NA	8.21324
NOM1_3	NA	7.17769	12.3585	NA	NA	NA	6.15693	7.37432	NA	4.24491	NA	8.01219	NA	11.6448	5.58643	4.01598	6.37584	8.39178	10.5112	NA
NOS1_1	NA	NA	8.10466	NA	NA	NA	11.7054	8.35274	9.93927	9.37218	NA	8.54177	8.87304	12.7654	9.21337	9.11943	10.6101	12.3647	12.2616	9.28104
NOS1_2	NA	11.8522	7.96637	NA	NA	NA	14.7902	8.26108	NA	8.64902	NA	8.82216	NA	10.4297	NA	7.54686	13.6808	14.3786	12.5561	NA
NOTCH1_1	24.1426	19.665	23.2773	23.1691	15.0335	NA	NA	24.0261	25.0938	19.1018	28.0547	NA	20.9804	28.0547	25.1472	19.1086	26.9036	22.821	21.3081	19.4595
NOTCH2_1	11.2647	16.0349	NA	8.43834	21.4412	11.6061	13.5053	NA	9.82687	NA	NA	NA	13.5488	NA	NA	NA	NA	13.3731	15.0495	13.0889
NOTCH2_2	20.6772	20.6731	20.2477	22.86	18.1816	12.6432	22.1696	NA	19.9634	16.8267	21.706	NA	23.1174	18.812	NA	20.739	23.206	17.4103	NA	19.8349
NPC1_1	16.4589	16.8366	NA	14.3843	NA	14.3809	16.3364	16.9902	11.9553	17.3832	NA	14.7321	12.1021	NA	17.4767	14.4592	14.2444	13.4723	16.2751	16.6905
NPC2_0	18.3004	19.788	NA	17.6431	20.1623	19.0139	20.4918	19.3949	19.5469	22.4777	20.6745	19.1257	19.1397	23.0908	20.5686	18.4035	20.8484	16.7854	15.7943	20.0133
NPEPL1_1	15.5833	NA	NA	18.6443	20.8918	12.4643	NA	14.0217	16.5035	17.89	18.2147	NA	22.9534	NA	19.7897	17.133	18.9585	14.171	NA	19.2667
NPEPL1_2	12.5976	NA	NA	19.7706	15.5901	12.5451	NA	NA	15.4317	15.4281	16.4708	NA	18.483	NA	16.2938	13.7477	15.341	NA	NA	16.0436
NPLOC4_2	13.3359	11.3374	17.3841	11.7913	17.4713	11.6695	12.2315	12.7018	12.3741	11.9077	15.2989	12.7002	11.5533	17.0819	13.5548	11.6919	13.664	12.5573	12.0491	11.6276
NQO1_1	10.0819	9.04001	13.9168	8.4022	13.4434	8.94052	10.4276	13.8674	10.1213	9.49305	6.94065	11.5051	10.6196	NA	10.9902	10.0778	11.4471	11.6163	10.6401	10.7011
NQO2_1	17.5582	18.3978	12.9376	17.4592	14.3697	14.0049	14.2115	12.1429	14.6383	17.3271	15.3931	17.9378	15.2009	18.7838	16.2381	17.5977	15.8627	19.9442	18.468	13.3206
NR2F6_0	8.75458	5.97917	9.90772	6.32542	NA	5.24601	5.67414	9.30387	NA	6.68202	NA	11.5552	5.41189	13.5385	10.7092	7.73363	11.4571	8.04044	5.91555	NA
NR3C1_2	5.21749	4.67626	6.87265	5.32921	11.1892	5.15281	6.38981	6.83649	6.1775	6.11508	5.03652	5.57089	5.64705	6.00234	5.72728	5.1602	11.8749	6.21585	5.48474	5.08439
NRIP1_2	8.06469	13.9411	NA	14.8502	NA	11.2272	5.28169	14.0909	12.0961	17.8657	NA	5.93419	8.66729	12.7194	10.0494	5.43637	14.3907	NA	11.624	16.5944
NRIP1_3	7.21379	5.50543	5.92178	7.3596	3.04547	NA	3.87142	NA	3.88082	16.5088	3.81177	5.04869	NA	3.44345	8.44061	3.57444	4.35511	NA	4.72709	3.34368
NSF_2	9.31716	10.5733	15.5713	10.489	19.82	11.2463	10.4627	NA	10.7858	NA	NA	11.8013	10.2126	NA	10.8114	10.5255	9.87421	9.70622	12.2134	10.2546
NUDT16_1	10.8973	12.0992	15.3257	15.3718	16.6731	15.313	18.0543	18.5514	17.9847	18.4556	19.5045	17.3318	16.9474	17.0574	18.7938	15.0132	18.4342	17.5977	16.1931	15.7649
NUP210_2	10.3888	14.1124	7.25706	17.2431	NA	13.5271	11.3279	12.7119	11.1977	14.2222	12.128	11.9632	12.0039	14.6273	9.5323	15.1089	9.99229	13.2337	12.2348	12.5466
NUP210_3	11.5147	12.7534	5.48611	16.6196	6.84475	NA	10.1638	12.7815	14.2414	10.6468	NA	15.1832	15.3352	NA	NA	11.7701	NA	11.9975	18.5669	15.9525
NXN_2	9.34486	9.92851	9.26831	11.3309	NA	11.0004	11.5675	NA	9.48981	16.4489	NA	9.65237	8.53127	14.2286	12.2783	9.38263	9.54487	10.3524	15.0064	11.2461
NYNRIN_1	5.88592	10.1355	5.8021	8.07531	NA	NA	5.82537	4.4187	6.79136	7.09259	NA	6.1297	NA	9.32409	5.7551	5.81905	7.63157	NA	15.4862	12.8772
OAF_0	11.2763	12.7698	NA	14.2732	NA	15.7504	12.8463	17.515	NA	8.63181	NA	14.2574	12.8992	NA	NA	8.30596	NA	16.4907	13.6355	NA
OAS3_1	11.4476	7.06431	NA	7.5813	7.87285	7.76741	9.44557	12.5545	8.05639	10.369	NA	9.114	10.6287	NA	12.7083	7.71303	7.72311	8.70747	8.46657	8.83325
OAS3_2	10.9601	8.02767	9.46588	7.98843	8.00217	7.71005	9.82213	10.7311	8.37115	9.39393	9.73238	8.93716	10.488	7.91417	11.1656	7.67829	8.36506	8.74637	8.52547	9.47849
OAT_1	16.6229	13.6269	NA	11.3427	NA	12.7633	12.4314	17.9307	15.7675	20.5038	NA	15.8924	14.0522	NA	17.517	12.9897	12.9828	14.328	15.5975	11.8892
OAT_2	16.655	14.0824	12.2186	11.5506	10.2784	11.4056	12.5877	17.9917	15.9079	20.5528	14.1497	15.7624	13.8588	10.4013	NA	13.1086	13.2406	14.1118	15.4491	12.0389
OBSCN_0	4.63874	6.94298	10.216	5.38911	NA	10.6093	8.73715	NA	NA	16.4138	NA	NA	13.9302	9.21299	NA	15.4428	NA	NA	NA	NA
OBSL1_1	6.1062	NA	NA	11.1694	NA	NA	NA	NA	6.12271	9.51905	NA	10.5414	NA	NA	10.7191	6.36218	6.12091	NA	5.88084	8.7038
OCRL_2	9.72229	8.9548	26.7961	9.94102	9.13645	10.254	10.86	NA	11.3292	NA	9.82651	10.718	9.46019	NA	9.78314	NA	10.245	11.164	9.76216	8.67244
OFD1_2	11.0381	12.495	10.2838	15.9898	13.41	9.71782	10.0324	9.52404	9.12509	10.2908	9.83648	13.7371	11.4706	18.9235	8.24544	13.4337	11.0062	9.98466	19.2047	12.8393
OGDH_2	12.4895	9.08733	18.4313	8.74844	12.9865	9.04471	11.8982	11.5091	11.2931	12.2102	NA	12.3058	9.16721	NA	11.4877	10.4071	11.6335	12.1767	13.0232	9.55004
OGFRL1_1	14.1373	7.01389	6.4335	6.44189	6.93249	7.13099	5.99811	8.12622	6.07249	9.0056	6.9065	6.96746	6.34736	6.26024	7.11795	6.45528	7.33053	7.09375	6.88352	6.77627
OPA1_2	10.9937	NA	19.6314	10.9462	NA	10.6517	12.0967	13.0175	13.0937	13.189	NA	12.0106	10.5608	25.9467	10.5943	11.164	10.4303	13.5132	13.0787	10.8276
OPHN1_0	18.9826	10.6725	12.0098	20.2572	11.4987	20.2251	15.2334	18.6547	20.7154	19.007	16.9964	18.133	17.8794	9.81137	16.1308	18.5693	16.0027	19.4644	18.1877	18.1224
ORAI1_0	NA	14.0642	NA	NA	NA	17.0664	13.441	16.2839	12.62	NA	NA	13.9754	12.6718	NA	11.1754	NA	10.8627	17.5734	14.624	12.9764
OSBP2_2	NA	6.05132	14.667	NA	12.2599	17.6275	14.9832	5.49828	NA	13.6106	17.3979	NA	16.412	16.3883	4.98425	16.4907	8.6738	8.68646	NA	NA
OSBPL10_2	NA	11.2023	NA	NA	NA	9.95391	8.12106	NA	12.1765	14.0294	NA	12.9007	6.46183	24.7212	9.04775	10.0647	7.33823	NA	8.35589	7.66425
OSBPL1A_1	7.59518	12.6508	8.25068	12.1242	7.36608	7.92411	6.85095	7.70692	10.4168	NA	7.83299	7.57466	7.25007	7.20182	7.06785	8.05604	11.8996	8.63301	8.12517	7.82748
OSBPL1A_2	6.77422	14.71	8.15739	NA	7.49796	8.55455	7.27504	7.82366	NA	NA	8.48445	8.14159	8.09155	7.14467	7.14091	8.33935	13.9934	10.1909	9.38045	7.67756
OSBPL1A_3	7.18269	9.45093	7.82407	10.19	6.12932	6.92681	6.39788	7.28777	8.43904	NA	6.86545	6.86897	6.45149	6.3879	7.18445	7.97121	12.0002	8.07012	7.38696	6.4517
OSTM1_0	12.6337	16.6147	16.87	17.8476	17.2506	16.2957	14.331	NA	14.8272	NA	18.6667	NA	13.3905	16.8294	NA	NA	NA	NA	NA	18.4547
OTUD7B_2	7.48229	NA	NA	11.6201	11.8396	10.8587	NA	7.7658	7.07514	NA	7.33224	NA	10.0535	NA	7.80002	NA	7.51817	10.0506	NA	8.94638
P2RX4_1	15.7022	14.3654	21.1925	14.6889	13.1411	12.3095	NA	17.6595	14.6742	16.2369	13.8433	NA	11.3663	NA	17.1666	14.2057	NA	NA	NA	13.9054
P4HA2_1	7.36333	11.927	6.71624	7.21534	9.88388	7.41961	8.26074	NA	8.91926	13.5794	6.68443	10.5537	9.12624	11.2044	10.7855	7.78362	7.78466	NA	10.9334	10.2796
P4HA2_2	7.84732	14.5722	8.26833	7.99777	13.0966	6.87643	9.17988	NA	8.04103	11.8449	9.05823	11.2842	8.4125	NA	13.1838	8.03146	8.14525	NA	13.688	10.6893
PACSIN1_2	NA	NA	11.3017	8.96677	7.69834	NA	NA	NA	7.5022	11.2373	13.1214	14.7506	NA	7.66048	7.99707	7.99782	9.40843	NA	8.24838	12.9651
PACSIN3_2	8.61011	10.1737	9.99286	10.0084	15.3187	10.0506	8.72299	11.7789	13.9989	9.4214	12.2127	9.60962	9.27975	8.50485	10.1841	7.36368	8.59512	10.4182	10.8136	7.67079
PAF1_1	5.68655	6.3639	6.28096	11.5828	5.62075	6.3767	5.78023	6.23196	7.04817	6.64531	6.08638	6.35592	6.31178	6.09164	6.70981	6.98289	6.26459	6.33384	6.17513	6.54964
PAF1_2	6.0345	6.61412	7.78822	16.3113	6.85255	6.71887	6.65008	6.18088	6.70828	6.66138	6.50918	6.74977	6.53966	7.33721	6.62453	7.11512	6.83665	6.6607	6.95066	5.80668
PAG1_1	15.2354	21.0081	17.1832	22.181	18.658	21.2443	23.0043	20.327	23.9109	22.2016	NA	17.5503	20.3388	23.2757	26.896	20.0262	23.9702	19.7781	25.0043	21.055
PALM_1	21.4328	19.4995	18.4598	17.5241	18.0233	16.9086	16.8363	21.9554	11.7222	14.1887	12.725	15.3739	20.8626	20.3007	14.3873	23.8897	22.4954	15.6527	22.1626	NA
PALM_2	15.1135	16.2904	11.9344	13.7608	12.799	13.8613	14.2978	15.5055	12.0744	12.903	12.1863	12.2216	17.5849	13.2383	12.0852	17.4714	19.2848	11.4304	18.1183	15.2782
PAN3_1	6.59664	5.52254	6.86239	6.23078	6.26613	6.77945	6.62381	10.1476	6.31239	6.16238	6.14285	5.97383	7.39987	5.88097	6.18436	5.94503	6.20793	5.7167	6.11791	7.50376
PARD3_1	6.64966	6.95046	7.71182	6.49275	12.9479	6.99709	6.5746	6.39674	11.6107	6.54294	6.36978	7.08968	6.25816	7.18011	6.4404	6.37012	6.13161	6.60855	6.95971	6.23809
PARD6G_0	6.34793	4.96209	NA	12.0969	NA	8.8772	3.33738	NA	NA	11.1238	NA	NA	5.94175	NA	7.60427	7.98822	13.8511	NA	NA	NA
PARP9_2	7.19266	6.85744	11.9991	4.29445	7.12826	5.43631	4.69216	5.12278	5.62219	4.93318	8.16288	5.14962	5.77112	NA	5.67658	3.89047	5.37681	6.89472	5.69627	6.47209
PARPBP_0	3.86043	NA	10.5046	6.04826	NA	NA	NA	NA	NA	4.02626	NA	11.788	NA	13.0335	4.68489	4.31475	5.73205	NA	10.5243	NA
PARVB_0	9.20958	7.55265	NA	12.5688	NA	12.5591	13.0797	NA	NA	11.7325	NA	13.3455	8.04005	NA	NA	7.07054	NA	8.70175	9.25082	NA
PAWR_0	18.6995	11.5883	15.6117	12.4303	NA	12.1819	18.8296	16.6196	16.9799	15.6588	16.8269	NA	19.3544	16.9877	18.7168	16.8041	10.5428	17.6537	17.3208	14.9718
PCBD1_0	19.2712	19.3241	18.5653	13.8337	12.0163	12.3516	18.4682	21.407	19.7703	18.0899	16.4947	17.5042	17.1251	20.4043	19.5677	15.7957	13.2712	18.4969	21.373	16.3728
PCDH12_0	17.2761	NA	9.64127	20.6067	19.2447	20.3669	NA	NA	NA	16.6549	18.6016	17.1501	NA	7.5403	NA	NA	20.5964	18.0675	11.7422	NA
PDCD11_2	5.53305	5.61006	14.2112	5.49314	8.3492	8.45902	5.94733	6.61878	8.01366	5.58048	8.77017	9.76649	7.66558	21.9072	6.8899	NA	6.15538	6.77472	11.7705	NA
PDCD11_3	8.35135	6.03597	9.1584	7.74968	NA	7.31739	6.10972	10.2228	9.40328	NA	14.8908	5.62436	7.98799	18.6201	6.98346	NA	6.44801	10.4071	8.42461	10.4362
PDCD2L_1	8.93011	9.47222	9.45388	9.84895	7.86166	8.51824	7.74343	8.09471	8.34983	7.89684	8.35077	9.02644	8.90986	7.74564	7.84864	9.15566	8.42787	8.12839	8.45142	9.16052
PDE3B_1	11.9035	5.02328	9.75247	8.81419	9.32921	9.14206	8.80212	NA	7.58311	8.34843	12.5165	11.2725	8.85876	9.61928	9.0995	8.19779	9.2451	11.09	10.4141	9.2717
PDE7A_2	15.4674	10.3352	10.5178	19.8026	13.7982	10.8678	11.1755	15.3179	10.3274	7.50776	13.5459	NA	9.69975	10.5926	11.7317	5.98096	9.75038	13.5865	13.0481	NA
PDLIM5_2	16.887	14.7447	20.8012	NA	14.3147	NA	12.7399	14.043	11.8549	14.0085	NA	17.2517	NA	NA	15.1696	14.565	13.7649	14.5474	14.1133	11.2885
PDP2_1	7.64387	7.85331	7.27362	10.7639	8.126	8.01702	8.60814	8.05754	9.16604	8.99539	10.5706	2.52301	7.24277	NA	8.01947	9.2484	8.56268	8.80446	3.03163	8.78696
PECAM1_2	13.3216	NA	18.2376	22.4408	16.4067	22.7799	25.1192	12.5669	12.5737	21.0614	14.7539	17.1063	11.7766	19.7532	NA	14.9954	NA	15.5912	24.569	22.5523
PER1_1	10.6148	NA	11.3161	10.8118	24.5061	17.0276	16.3869	16.708	20.316	10.228	18.4158	16.4875	17.506	NA	11.9092	10.3177	10.8111	14.9466	17.6672	19.345
PER3_1	9.93447	NA	8.73714	14.4468	14.5691	17.4769	NA	NA	14.8854	16.0212	13.0021	11.1509	9.32769	9.7105	17.5564	12.1632	14.2295	12.3418	10.3918	15.6768
PEX11B_0	12.2562	11.3143	21.9008	14.8261	10.7191	13.7115	13.2471	14.9449	12.107	NA	11.3732	NA	11.3045	NA	NA	NA	14.9828	16.878	NA	12.2063
PFAS_1	9.52059	8.62077	8.18625	8.31968	8.72715	8.03677	7.93457	8.62036	9.2568	9.84857	8.50115	8.69794	8.16123	8.93288	9.6988	7.2894	8.54503	11.4412	8.84629	8.05069
PFN2_1	10.1037	11.5434	NA	11.1784	13.6117	9.03425	12.222	7.10691	15.7814	11.8562	7.49126	13.473	9.318	NA	11.0717	9.28413	11.9779	9.51597	10.6777	12.8277
PGAM2_1	19.4603	17.6987	14.7327	17.6598	12.5365	15.2432	16.655	18.9438	15.2824	18.2051	16.0438	13.8882	15.0901	14.2625	18.2631	12.4775	15.3595	12.3134	14.0317	14.8804
PGP_3	23.3335	17.1322	18.4091	16.7363	NA	NA	19.4275	17.2911	14.5273	NA	9.64381	16.1952	19.95	NA	16.3159	14.4101	19.9337	18.7987	18.7801	12.2184
PGPEP1_0	8.98042	7.88225	9.49216	11.2645	8.17508	7.5256	10.6122	7.58711	7.93267	7.65605	11.4403	NA	6.97759	8.22619	8.00418	9.40267	7.70298	8.47508	NA	7.48975
PGRMC1_1	12.6613	NA	NA	13.0905	NA	NA	14.2577	NA	11.4593	NA	NA	NA	26.8676	NA	14.1919	NA	14.8809	17.2223	15.3084	13.6862
PHACTR3_1	18.5284	10.8909	16.4671	10.6367	NA	NA	16.8909	NA	NA	14.7599	NA	18.0627	NA	11.8927	NA	18.6437	NA	NA	12.37	NA
PHLDB1_1	12.7458	9.67851	NA	12.6641	11.3594	NA	11.6047	13.0882	11.9156	9.89169	8.8669	23.4157	NA	NA	11.7599	11.09	11.9458	12.4649	14.525	11.5379
PI4K2B_2	8.04358	NA	9.79668	8.55147	15.337	8.67349	NA	6.33188	7.18892	NA	NA	6.97636	8.21971	7.31921	6.88135	NA	6.78615	6.07282	7.29187	7.85473
PIAS2_2	5.01492	7.46747	6.70643	5.89865	6.76318	7.59817	7.75068	6.98258	7.91593	16.394	6.93083	7.25803	7.78406	5.10325	6.36737	NA	6.50522	7.13307	6.57477	7.89063
PICK1_0	NA	NA	7.14002	NA	NA	NA	NA	NA	6.53808	8.7959	NA	10.8581	NA	7.3669	7.26668	10.3754	7.67108	NA	7.92851	7.1507
PIK3C2A_3	6.41411	6.52859	NA	6.74744	14.6154	6.79712	5.96946	7.14517	6.50931	6.20828	10.3474	5.68776	6.76297	NA	6.1728	5.3742	6.5733	6.45528	6.87487	6.33971
PIK3IP1_0	14.4384	20.6252	NA	18.5903	18.2058	20.6941	13.4662	NA	21.2545	NA	21.1164	3.25594	18.0761	NA	NA	18.0307	18.0961	NA	NA	NA
PIK3R6_2	14.0605	NA	11.4853	9.82058	NA	8.57121	11.7775	NA	9.19447	NA	NA	13.0056	10.0383	8.7926	14.0714	NA	14.1072	NA	8.47957	8.71706
PIP4K2C_1	NA	NA	15.5494	NA	NA	11.3018	NA	7.59367	7.54614	7.60378	11.2187	9.84031	9.09839	15.559	7.92411	9.97099	14.5035	13.0335	7.07423	12.6042
PIP4K2C_2	NA	NA	14.8805	NA	13.7831	8.47492	NA	7.60939	7.34948	7.53112	8.17002	NA	7.845	15.2133	8.12952	9.27553	12.7216	13.7814	NA	11.6473
PIP4K2C_3	NA	NA	NA	NA	15.055	9.017	NA	7.74589	7.41577	6.8026	8.29837	9.07931	7.80165	15.6064	7.91615	7.90125	10.464	12.1381	7.01514	12.7429
PIP4P1_0	11.4049	9.97424	17.1448	11.2122	14.5104	10.6925	19.3452	11.0263	11.0916	12.8464	17.0201	16.6489	11.8377	15.8992	12.1959	12.6777	13.049	11.0373	16.0338	12.1719
PIR_1	NA	14.8831	12.8179	NA	18.4981	NA	11.4133	15.1766	11.8946	NA	8.06736	NA	NA	10.6229	NA	NA	NA	14.4101	NA	11.434
PKIA_0	20.4126	12.7865	18.7505	16.8691	NA	7.46737	21.3476	21.0606	NA	20.1895	NA	20.549	18.1409	10.226	22.2089	19.1591	13.6339	17.5349	10.0225	NA
PKIG_0	16.2634	18.9445	16.4483	18.1468	14.8397	16.2176	18.1164	19.3645	14.4272	19.7813	17.357	21.96	19.1937	21.3858	20.3646	19.0497	20.0941	17.8202	19.2358	18.1008
PKM_3	10.8488	9.522	7.19077	12.8976	14.9014	7.90241	8.82946	10.1249	9.53266	NA	5.78723	8.49742	8.43483	NA	8.56124	8.51731	7.29844	8.72329	11.8044	9.19782
PKN2_2	7.20042	7.84045	9.38528	6.07955	8.66006	7.62179	8.31579	7.75885	8.31095	8.20616	9.18654	8.07457	8.18795	11.2332	8.13942	8.31387	7.75271	9.54602	7.8477	7.91805
PLAA_1	7.83312	8.40082	7.53307	8.03916	7.75947	8.02664	7.78334	8.739	8.25489	12.5604	8.27004	9.40419	7.83766	10.7068	11.9461	7.50253	7.59299	8.41406	8.30743	7.89764
PLAA_2	7.82679	8.52853	6.79832	7.59375	7.7755	7.61382	7.71432	8.34628	7.9726	10.0367	8.73019	8.74688	7.27211	16.8059	10.9051	6.43525	7.11162	7.97121	7.44503	7.8073
PLBD2_1	11.6168	19.8583	12.271	15.0613	15.8361	17.3751	18.4188	16.0022	15.1914	15.8008	15.0941	NA	15.4755	16.3693	14.9026	16.3977	16.7738	16.7247	13.5608	15.9274
PLCB2_1	14.2286	6.62326	6.69671	6.18337	6.28835	5.97829	6.80869	7.98678	7.03456	6.81083	7.08301	7.13306	9.42373	6.24584	6.96043	7.38141	6.53207	7.42184	6.84891	7.0615
PLCB2_2	13.0278	6.93401	8.47766	6.72987	7.39406	6.85032	8.73038	8.13186	7.57326	7.33256	8.82452	8.37457	12.172	7.22873	7.96362	8.24859	7.99626	7.71929	7.72612	7.99213
PLCB2_3	9.11112	7.14113	7.38596	6.33325	6.68044	7.29121	7.75645	6.66297	6.62932	7.40192	7.8007	6.56844	11.2063	6.83074	7.95522	7.85074	7.17476	6.79956	7.63633	8.00794
PLCB4_0	11.1066	11.6346	NA	13.06	9.77847	17.5418	10.931	9.10957	14.3451	NA	8.37501	NA	16.278	NA	NA	NA	NA	6.75922	NA	21.1142
PLCD1_2	10.1786	9.79308	12.4204	8.06797	8.27198	9.86588	11.4465	9.4511	10.1439	13.8761	11.1156	8.45935	8.52315	17.5605	11.2818	11.3067	11.058	12.6011	9.85219	13.4905
PLCG1_1	8.05842	7.30053	6.3928	6.50101	7.33066	8.89028	7.32607	6.71101	8.56286	8.09083	9.6326	8.44234	6.75569	7.67725	8.10971	6.29463	7.31567	10.8616	8.01329	7.26581
PLCG1_2	8.57409	8.19702	7.16988	6.90536	7.78238	10.9671	8.56468	7.39216	8.95971	9.38356	10.3334	10.4639	7.0801	8.7468	9.58599	7.61207	7.81647	12.8783	8.855	7.81456
PLEC_1	11.8194	10.6993	4.87204	7.94772	5.42814	11.8753	9.66365	10.3319	8.84392	9.86818	14.7359	12.5059	8.39001	15.6447	9.35818	10.7932	9.08828	10.1704	11.3299	12.1163
PLEK_2	9.62964	11.0694	11.9629	10.0304	9.68831	14.1252	11.1323	14.5633	13.4563	15.9829	13.5104	10.9604	11.0548	10.3763	14.4674	11.2742	11.2555	11.4178	9.94972	11.9505
PLEKHA1_1	6.48949	5.67431	NA	8.48711	NA	9.92383	11.618	8.01264	7.56456	12.1493	NA	NA	6.21182	NA	NA	6.55568	NA	7.94646	NA	6.79241
PLEKHA5_1	10.6787	10.4846	11.7899	11.9463	15.906	11.5109	10.3015	14.0747	11.0157	13.6237	11.8064	12.6208	9.39718	16.2739	NA	11.2621	NA	12.6777	8.51732	10.5162
PLEKHA5_2	8.3592	16.1429	22.6422	12.9424	10.3493	11.027	10.6906	NA	8.83769	10.4623	8.72137	12.5438	7.5479	NA	NA	8.78464	NA	NA	8.37047	6.64863
PLEKHA5_3	7.27978	16.6644	NA	9.37403	NA	14.0772	8.13706	NA	NA	10.8626	NA	12.4833	6.28074	NA	NA	7.04993	NA	NA	6.9182	NA
PLEKHA7_1	NA	10.4744	NA	NA	12.5244	NA	8.99292	9.18652	NA	8.21335	11.2788	NA	NA	NA	9.09122	9.92726	7.91623	10.5927	NA	NA
PLEKHA8_0	6.54329	6.91852	8.69811	9.95082	9.90766	NA	13.3088	10.0538	NA	7.10128	6.94947	6.76757	NA	9.05386	6.84151	7.39781	11.0496	9.41999	6.10465	NA
PLEKHF2_2	8.4103	10.3477	7.03676	8.12529	8.07126	7.09929	7.03266	7.66416	7.68292	8.64031	8.28943	7.68696	7.92209	8.3909	7.97913	11.9248	8.33616	8.20578	8.48559	8.12328
PLEKHG1_2	NA	NA	7.68154	NA	3.7774	12.1696	NA	NA	5.2665	NA	5.53174	NA	5.47562	5.79192	5.01556	NA	5.8521	NA	NA	6.51017
PLEKHG3_1	10.8163	10.2545	8.86203	9.79318	10.6083	10.3714	10.4835	NA	7.92411	9.30443	9.67881	9.27566	9.99632	12.2307	13.7831	8.91357	14.2128	9.18291	8.99651	8.16285
PLEKHG3_2	NA	9.7628	10.2704	NA	9.82938	15.6162	10.5198	11.5565	9.61817	11.0839	9.17458	12.4273	14.0981	11.6837	9.20276	9.41179	10.5816	9.91494	10.6083	12.3835
PLEKHG4B_2	NA	13.9912	7.34966	5.07283	4.75694	4.82569	5.05287	3.92253	NA	6.57649	12.3125	7.5288	4.97885	5.96739	4.95876	5.74545	4.92178	NA	8.38696	NA
PLK4_0	12.3367	12.9086	9.14804	9.98926	7.506	17.0059	10.7139	NA	8.44859	7.95945	10.4628	10.7434	17.8324	8.46307	11.4532	7.12473	10.3212	11.1007	9.63398	9.1081
PLOD1_2	9.30828	9.35742	13.9024	9.92263	NA	NA	10.2386	10.5388	9.42952	10.2411	NA	NA	NA	NA	9.36669	8.84526	8.91537	10.3754	NA	8.65465
PLS1_1	10.4575	10.9244	13.8648	10.2463	10.6206	11.121	11.0589	11.4016	12.4459	10.994	10.8648	12.8678	10.0912	10.151	11.6582	10.7002	10.6983	12.1228	11.4326	9.84988
PLS3_1	15.1724	11.5193	21.5788	11.5055	NA	10.7263	13.6658	11.3089	14.1318	11.6276	NA	14.7838	10.8891	10.9435	9.70791	13.9787	9.52454	11.3195	12.5766	12.7545
PLXDC2_0	NA	13.4927	13.7856	NA	NA	NA	14.9985	13.6224	13.1361	3.74743	NA	16.8513	NA	13.5564	NA	NA	NA	NA	17.0484	15.0014
PMS2_1	7.25845	5.55921	6.00946	6.63574	7.07731	6.95174	11.9578	5.97227	6.8847	7.01046	7.56233	7.46686	6.82179	7.79649	NA	6.38829	NA	11.5904	7.0464	6.8447
PMS2_2	10.7593	8.67399	10.4285	9.19024	8.32306	8.76513	15.4033	8.43176	7.84057	8.49065	8.77989	12.5184	8.781	12.8023	21.0507	8.75681	19.5861	15.376	11.123	8.39836
PNP_2	19.0936	14.7759	18.5108	21.9893	12.4792	16.0368	18.9218	20.5984	14.3932	16.7257	12.8762	20.2186	NA	18.5367	16.0901	16.6844	16.993	18.4222	16.5268	14.1113
PNPLA2_1	10.2813	7.96772	7.72608	10.1609	7.97432	8.16866	11.4252	9.34335	8.67012	8.0841	8.08511	7.9756	6.74578	7.57224	7.86204	10.8177	7.36286	8.13315	7.95302	9.78418
PNPLA8_1	5.50174	6.18017	10.7295	5.22656	12.513	5.13177	5.41478	5.51254	8.45666	6.05408	NA	5.96104	4.74905	NA	5.6163	6.2626	6.27497	6.19225	6.49336	8.74014
POC5_1	7.25171	7.03744	7.66681	8.82412	9.49919	11.8889	5.9585	6.14802	5.60655	6.15244	8.09992	9.00599	15.6153	7.12885	5.24376	6.74097	5.17332	6.53381	6.06622	6.36743
POLQ_0	NA	NA	8.75772	NA	NA	15.8192	NA	6.92319	7.40763	13.9247	NA	7.76264	16.7985	6.77824	10.0868	11.7792	8.65758	6.42218	6.18812	9.22696
POLR1C_1	6.99223	7.03047	NA	6.75667	11.177	7.17323	7.68758	6.73759	7.04165	6.69032	9.97059	7.48776	7.43861	9.897	7.54223	7.5406	7.03649	6.36218	7.89102	7.52681
POLR3B_3	7.76087	7.36119	15.367	8.30457	19.2935	10.6301	8.27665	7.94346	7.89571	7.3931	NA	7.99542	10.5776	14.0822	7.76218	7.71929	8.70408	7.74259	8.03282	8.0246
POMK_0	NA	9.05023	NA	10.1024	NA	NA	10.1355	8.47894	18.2771	12.0582	NA	11.3225	NA	NA	11.5982	9.68007	10.8893	NA	10.9922	14.7604
PPARD_0	14.0291	21.3427	NA	10.7187	16.6057	12.8749	17.8338	17.5758	21.4501	16.2773	NA	16.4267	12.2803	NA	NA	21.4238	17.8883	16.5276	16.7498	15.0618
PPFIBP1_2	7.08051	9.16486	7.46331	9.10305	8.25479	8.64546	7.14616	8.16817	8.19592	7.11452	7.90393	8.34432	8.14591	7.83203	7.40617	7.52591	7.68434	7.83735	7.27923	8.05814
PPFIBP2_2	8.86441	9.77343	8.5723	10.143	10.7302	9.41602	8.16014	9.28266	9.94908	7.54524	9.84803	8.86361	8.70569	9.66576	7.59654	7.79145	7.57074	8.83193	7.24153	7.97461
PPID_1	6.92744	6.60396	6.65758	6.51814	7.15016	9.074	6.84362	6.97295	6.78284	6.46369	7.39927	7.24233	6.00713	8.33694	6.8732	6.65307	7.41192	6.95033	7.05246	7.07615
PPM1D_0	7.53406	NA	8.76813	7.60841	6.57936	NA	8.57227	9.07569	8.5119	NA	7.20494	NA	NA	8.3798	17.417	NA	16.8119	7.20891	NA	9.16958
PPM1E_2	NA	13.4078	11.2218	NA	7.53069	NA	12.9303	14.0003	NA	11.5356	14.1758	12.3361	NA	8.13625	14.1171	12.7866	15.2277	13.265	8.95848	NA
PPM1G_2	5.48456	6.50911	9.10271	4.72862	8.98517	5.96529	4.90674	5.69517	6.22612	6.04046	14.1954	6.19254	6.0215	NA	6.33284	5.88095	6.06213	5.95679	6.61756	6.09854
PPP1R11_0	15.5927	13.0253	11.3986	16.5457	14.2802	15.4209	11.3783	14.9649	15.1626	14.9249	15.8832	16.7447	13.6353	13.0211	15.9778	16.0501	15.2127	16.2658	15.0279	12.8923
PPP1R13B_1	12.0995	NA	NA	8.05465	7.29526	7.05936	NA	NA	6.0259	7.77116	7.24841	NA	6.09452	NA	7.48423	7.96313	6.41346	NA	NA	6.15887
PPP1R13L_2	10.3569	10.6472	10.8768	10.2101	10.708	12.7126	11.4364	11.6507	14.9589	9.83821	10.6194	20.4274	11.9937	9.33505	10.2142	10.2018	10.3655	10.6284	9.96239	11.9832
PPP1R14C_0	17.9439	17.2625	NA	15.6601	NA	16.45	17.4103	10.9526	18.7472	NA	NA	16.8926	15.4253	NA	NA	NA	NA	15.6793	14.7559	14.4905
PPP1R16B_0	10.3787	NA	6.17954	10.4006	12.6123	10.8477	NA	8.94798	11.4945	11.3277	10.2314	10.6172	10.6388	9.60676	5.36339	12.1228	NA	9.76321	10.9014	11.8501
PPP1R2_1	21.1104	21.996	NA	19.1964	17.5175	19.4117	20.3773	NA	20.8793	26.1246	18.4976	22.2993	19.6963	21.7999	20.8783	NA	19.1861	20.739	20.6388	18.9484
PPP1R3G_0	11.6885	11.0031	11.9869	7.07422	7.58498	8.57932	6.96374	NA	10.9593	NA	7.72518	NA	7.93874	7.45606	12.4859	NA	7.92411	NA	NA	7.36608
PPP1R9A_0	NA	NA	NA	NA	10.681	11.5935	NA	NA	13.3705	12.3934	12.6513	11.113	11.8479	12.1601	NA	11.7581	NA	NA	10.4025	14.9376
PRC1_3	6.71684	14.4998	6.56514	6.1532	6.71676	6.98544	11.6276	6.26846	7.98965	5.71461	5.82169	8.12305	6.77811	6.01839	14.3568	6.69707	14.0624	4.75207	10.4266	9.23742
PREB_1	12.2231	12.554	NA	11.6662	22.9652	NA	12.6531	NA	11.531	NA	NA	NA	17.4563	NA	14.1012	NA	14.4069	NA	NA	12.6994
PREX1_2	13.5853	6.07241	9.34158	5.9781	7.38554	6.49685	9.76552	10.915	7.66252	7.36638	7.46159	8.28195	8.98747	6.28638	7.55432	7.42791	6.18533	6.64481	6.0006	5.79233
PRKACB_2	9.56483	10.0392	11.6545	10.6182	11.4719	10.2422	10.9179	10.72	9.39361	9.33287	10.9965	11.9084	8.85053	9.62976	8.67344	9.14413	10.4842	6.69707	9.03618	10.9797
PRKD2_1	8.07915	7.45273	8.5638	7.42889	7.72885	7.89461	8.70755	8.38382	7.33164	7.6646	8.41853	10.5867	8.75308	7.42569	8.45029	9.07742	7.34743	6.85824	7.87261	8.55724
PROM1_0	19.7358	NA	NA	16.6526	NA	NA	NA	13.6383	16.6743	NA	NA	13.7157	NA	NA	10.7543	NA	8.57778	16.4517	16.1437	13.6673
PRPF40B_2	7.57361	8.72874	NA	6.30431	10.1682	6.24287	7.49502	6.75732	NA	8.06819	15.5137	7.59135	7.58513	11.9188	7.20156	8.12839	7.25878	6.92595	6.56395	NA
PRPF6_2	5.7951	5.07468	7.11427	5.25213	9.84986	5.18308	5.59708	5.41037	5.82213	4.76639	8.00365	5.51024	5.91074	5.62129	4.92816	4.23507	4.97728	5.65031	5.30607	6.30198
PRR5L_1	7.84097	7.72043	6.64982	7.12761	6.77159	6.51389	6.92407	NA	8.27933	13.0747	9.50345	6.63307	8.2383	8.94229	7.21489	6.54397	7.04358	NA	8.87831	7.03558
PRRT3_0	13.99	14.5156	NA	21.0913	17.3868	11.0918	15.1096	NA	12.2113	18.0312	21.5028	NA	12.5034	NA	14.6263	17.7651	13.5071	12.7294	NA	20.8248
PRTFDC1_1	NA	15.3347	18.1899	NA	23.1399	17.5604	13.5644	NA	19.8367	NA	19.7584	18.537	18.5556	17.7934	NA	NA	NA	NA	17.2464	21.1779
PRTFDC1_2	19.1931	10.9472	19.354	12.2416	15.2287	NA	15.7683	NA	10.1624	8.8642	14.6463	NA	NA	NA	NA	14.913	NA	NA	NA	15.8119
PRUNE2_0	11.9836	NA	NA	10.8918	8.0393	NA	NA	10.5009	9.30641	NA	8.40231	NA	NA	NA	12.9139	NA	11.2039	11.9248	NA	8.20624
PRX_2	11.2955	NA	9.4756	12.5448	9.19784	NA	NA	10.9416	15.047	9.90308	10.7349	13.5358	NA	9.26539	10.2626	11.9743	11.3552	12.5306	11.2596	13.8685
PRX_3	12.8028	NA	12.8319	17.3321	NA	NA	NA	11.1934	13.4132	9.35344	11.2534	13.4589	NA	9.82328	11.1977	11.2075	13.4686	13.6808	10.0607	14.6194
PSD4_1	7.02767	7.08712	7.43704	7.38431	7.42689	6.70024	8.97506	7.1752	6.24754	6.39337	7.69381	7.86003	7.44787	6.68724	6.65732	9.84051	6.86764	6.6892	6.21265	7.29269
PSMA7_1	20.8798	23.0857	18.9487	19.0955	18.3627	17.2428	17.3905	17.0725	18.5752	22.9087	11.9611	16.0272	18.5042	16.6516	17.4979	20.4225	17.2668	16.6036	16.3409	16.3385
PSMB6_1	18.2006	23.5122	18.0121	11.6939	16.1503	11.1021	16.5486	NA	18.3784	20.3007	18.9138	18.7026	12.96	14.021	18.2986	21.5793	18.3445	18.9727	16.0968	16.2358
PSMB6_2	19.648	16.2728	11.2893	14.9389	9.99182	9.55809	13.163	NA	15.7963	12.4672	12.8934	12.783	10.5139	9.58288	12.2905	12.1381	15.4267	16.4697	12.6141	15.0205
PSMB9_2	15.3698	19.9796	7.31281	13.3181	15.618	13.4112	17.1214	NA	17.2056	15.6869	15.8607	15.7402	13.5894	17.6809	14.5163	13.6039	16.3901	15.8158	11.3186	17.435
PSTK_0	7.20719	7.23618	8.13943	6.5901	7.52297	8.22255	6.87595	8.80866	7.75889	8.05425	8.04259	8.48192	7.59778	7.98274	8.63078	8.86899	10.1613	8.50152	8.53409	6.90468
PTBP3_1	6.51454	6.00909	9.93088	4.21676	9.66677	4.33248	4.73184	4.74023	5.24059	5.88146	12.5697	5.33395	5.34964	12.0316	5.76845	5.58523	5.59405	4.38898	5.41895	5.34333
PTCD3_3	8.2751	7.3869	NA	7.75568	17.3681	7.94895	8.04157	7.28169	8.42321	10.1939	NA	8.29124	8.06964	NA	9.13848	10.004	9.1707	9.19174	NA	7.70403
PTGER4_0	NA	NA	18.3029	NA	19.6887	18.7551	22.4292	23.6426	13.4692	NA	22.8572	22.147	13.4757	15.037	21.2413	20.5363	13.6201	17.9125	18.7441	24.3097
PTMS_0	18.8185	21.5515	11.8684	18.3378	14.649	14.1435	11.2833	18.9917	15.7056	19.4926	18.0221	15.6607	18.8747	19.8806	12.6688	14.033	19.3656	14.1894	19.7549	15.591
PTOV1_2	5.06657	5.12391	5.14316	6.1052	5.71133	11.9014	5.25568	7.02273	5.55623	8.81631	5.37834	10.6931	9.11349	6.10761	5.29549	7.61938	5.68135	9.57113	11.3422	5.73481
PTPA_2	12.3226	16.057	9.58763	12.6127	11.0611	12.338	13.6837	12.062	12.6721	11.773	13.1038	12.6081	12.0381	8.59643	12.9931	12.0849	13.1715	11.5221	11.3558	12.0696
PTPN12_2	10.7785	10.841	11.5835	13.0042	13.7032	13.2732	11.9312	11.4855	11.6846	10.4526	13.4651	NA	12.014	12.6837	11.4431	11.8134	11.0686	12.0184	11.2381	12.3586
PTPN18_1	17.6529	22.8048	17.4029	18.9345	16.2655	18.5567	NA	22.0224	14.5097	18.9024	15.2362	17.7512	16.7768	18.097	19.2699	14.0501	18.1369	19.6084	19.4926	17.5123
PTPN22_2	NA	8.82287	7.36625	NA	8.28128	NA	13.5194	7.60127	NA	5.02602	6.77921	NA	NA	5.42761	10.2054	13.0926	11.4373	8.77508	NA	NA
PTPN6_2	6.27413	8.23958	5.39154	5.79073	6.11707	5.89406	5.61208	6.58623	5.34271	5.29229	6.24559	6.10301	6.595	7.70088	6.09429	5.78858	5.74593	4.95522	5.44031	6.69216
PTPN7_0	6.32429	6.0243	6.91838	6.17188	6.62277	7.25592	10.6224	6.43788	7.14254	5.78785	6.95911	7.82925	9.21634	6.06348	6.11941	9.85052	10.508	7.04395	5.67386	6.20283
PTPRF_3	12.0378	15.9134	NA	12.6962	NA	13.7318	11.2611	11.4965	NA	10.0516	16.3717	13.1061	12.3354	NA	12.8566	10.3854	13.9084	13.8566	11.9066	NA
PTPRK_1	12.7025	NA	NA	6.29496	5.33767	NA	NA	7.51906	NA	6.55462	12.0363	NA	NA	NA	9.10663	8.13315	7.27991	7.93878	NA	NA
PTPRK_2	12.2122	NA	16.1497	14.32	14.5937	NA	NA	15.3558	NA	13.9557	13.1653	NA	NA	17.6363	13.2412	13.1626	16.4078	15.3372	NA	NA
PTTG1IP_0	17.3969	18.5397	21.4134	16.1495	17.2901	18.0269	15.7078	17.0513	17.0572	18.753	15.3136	18.0844	13.7981	NA	17.1104	16.6375	15.7808	15.543	15.6278	16.124
PURA_0	13.0177	12.2653	14.5069	24.6857	11.7199	15.4927	NA	13.7401	12.9576	13.8373	13.4183	14.5226	13.0828	14.4958	12.5635	13.2821	12.6617	13.1237	12.1892	12.5334
PURB_1	12.4995	12.2278	11.7353	20.9744	12.1852	13.7716	12.7066	11.8822	12.1881	9.73404	12.236	13.9551	12.833	11.877	10.3831	10.7685	11.59	13.0766	12.9884	12.3066
PXN_2	17.9608	18.2789	12.1804	17.2599	14.6847	15.158	14.0895	15.628	14.733	11.6806	9.66671	16.977	16.5394	17.4886	14.1323	14.427	16.8467	15.2556	16.2936	15.8623
R3HCC1_0	8.79091	13.5389	8.21207	8.59258	7.81006	8.26771	12.0221	9.65404	6.91189	8.73099	8.57647	10.1663	9.08222	7.59106	8.86681	7.37191	8.4529	7.45447	8.6733	8.88911
RAB11FIP1_1	11.9133	13.6592	12.436	14.2179	14.669	13.9708	12.6264	12.4294	15.1766	10.8072	12.3693	NA	14.6768	14.0989	12.4957	13.3731	12.4327	14.6585	13.003	13.9798
RAB11FIP1_2	10.2945	10.7464	20.9931	11.4696	13.3317	10.9915	10.5312	11.4128	11.1017	10.9849	12.4026	14.5434	12.1572	NA	10.5514	12.5683	11.4266	13.4851	11.0286	10.9207
RAB11FIP3_2	7.98545	NA	9.68587	8.47597	NA	NA	NA	NA	13.4817	7.41088	NA	13.5182	NA	9.34722	8.47187	8.83193	8.6977	NA	12.64	11.5669
RAB11FIP4_1	10.0427	NA	8.96131	10.2347	9.0938	NA	NA	9.03517	8.69467	12.59	9.51795	8.00392	NA	9.39526	8.17421	10.6192	8.99781	8.98252	9.78364	10.9659
RAB11FIP5_3	8.43853	14.431	9.01428	9.06112	9.67823	10.753	7.76188	9.0055	NA	12.1976	7.8105	8.0588	8.3984	6.87002	9.94791	9.70622	8.30474	9.87016	10.7386	NA
RASA2_1	8.24317	7.11693	9.33142	7.17518	7.33933	7.71664	10.7344	10.7451	7.27239	8.5673	10.2859	10.424	8.56714	7.00169	10.6081	8.35293	7.98705	8.61548	7.71897	8.0429
RASA2_2	7.54699	6.49229	9.66337	6.9656	7.11725	6.77213	9.32652	9.68632	6.82717	7.51608	8.5862	8.43421	7.11088	6.75018	9.91935	7.0365	7.71689	7.89361	6.74404	7.10734
RASAL1_1	9.13421	8.59996	8.11338	6.89627	NA	8.58855	7.2811	7.72868	7.78028	8.78594	NA	8.56218	8.5498	7.8415	7.74414	6.83511	7.41912	14.3616	11.8317	12.6896
RASAL1_2	7.81401	7.60502	7.45608	6.72042	NA	7.34184	6.69304	6.89951	7.10637	8.11368	NA	8.19891	7.28453	7.38836	7.61801	6.3416	6.96221	11.2212	11.8819	10.1972
RASGRP1_1	5.90217	NA	6.10517	5.96578	8.16162	NA	NA	5.20934	6.32316	5.81872	5.24025	6.1566	NA	5.74002	5.90299	6.21585	7.11852	5.83856	10.5934	7.47125
RASGRP1_2	6.33961	NA	8.71083	7.23953	8.05607	8.35775	NA	6.40943	6.52836	6.31053	5.39888	5.70029	7.25704	11.0389	6.58628	11.4516	10.1332	8.52521	12.5678	9.60197
RASSF5_2	11.9248	8.34031	9.70404	9.41286	7.6444	7.45987	7.83559	9.29298	9.22369	9.71196	9.37791	10.7572	11.2923	9.77802	15.3289	11.8034	8.80299	10.5012	11.3971	9.83994
RAVER2_2	5.11385	6.06167	5.52204	6.25178	5.63843	5.85054	4.9946	5.80155	10.3015	5.17246	5.90878	6.52261	5.58229	4.93813	5.94701	5.54798	5.83341	5.68914	5.35401	5.69278
RBKS_1	18.5937	17.9794	14.1747	15.4373	16.9606	18.2019	17.7274	15.6456	14.5844	19.6908	18.7844	17.6795	18.0395	21.4664	21.1694	16.8403	18.9285	18.6143	17.131	18.7224
RBM12B_2	6.06971	7.32704	7.67413	9.03165	8.11874	8.59833	7.92612	7.36498	7.73049	NA	8.31576	7.95758	8.95915	7.11692	6.52546	13.7678	5.00792	5.06758	6.02886	7.19911
RBM34_2	6.46842	9.26872	10.3007	NA	NA	14.7132	8.95716	8.10278	11.068	10.9077	13.9107	14.8816	11.2723	9.88402	7.85466	13.357	8.85787	6.9042	10.226	12.0488
RBM39_2	7.38024	7.25129	10.3555	6.26425	NA	6.90453	7.46166	7.33849	8.2188	7.7347	NA	8.25475	7.56005	8.99539	7.23879	8.16854	6.58293	7.1088	7.0665	8.07951
RBM47_3	NA	NA	NA	13.2895	6.20293	12.4231	22.3091	NA	NA	NA	10.7222	NA	19.7848	22.7589	NA	24.6265	NA	NA	23.3631	10.8784
RCAN3_0	11.1378	8.63767	7.70306	7.46954	8.56289	NA	10.3834	8.62929	7.02767	7.31716	8.46198	6.92371	NA	13.6834	9.71677	12.2119	9.10385	7.86625	11.6613	7.7817
RCBTB2_1	7.27321	8.75387	8.37033	7.39188	11.2283	6.74661	8.34748	8.86795	6.46093	8.50673	7.03638	7.53704	6.32277	6.73849	8.55331	8.06266	7.56298	7.60498	8.31557	9.67049
RCBTB2_2	6.40106	7.55871	NA	6.68805	12.2102	7.15759	7.48825	8.36833	6.51887	7.82574	7.54848	10.768	6.92179	6.96742	7.31765	6.84361	6.62197	7.27745	7.93716	12.6789
RCN2_1	8.05128	9.17504	10.6187	11.8108	12.7235	9.21139	9.08576	8.23212	10.1921	8.01836	NA	10.1103	8.38057	NA	7.69445	9.68902	8.81152	8.82433	8.33259	8.70917
RDH13_2	12.8768	15.7279	NA	11.0752	NA	14.9311	12.3499	NA	22.2796	14.5146	23.2107	17.1704	16.4288	NA	NA	13.5736	12.8896	13.4171	15.169	11.3605
RECQL5_1	6.09336	7.77169	7.7983	6.38638	6.06397	6.80602	7.38396	7.56909	6.37625	5.77294	6.74249	6.20494	7.87777	6.76942	7.34024	6.85824	6.69693	5.41491	7.12125	7.00328
REEP4_0	12.6729	11.1902	12.9801	12.4695	14.7513	17.4994	10.9417	10.8648	10.2027	12.8729	14.8022	14.9428	16.2964	11.8607	12.2508	13.0613	12.9323	10.1004	12.1374	12.1835
RELCH_2	7.76802	7.5463	7.14737	7.55127	7.11025	7.03246	7.52481	6.94046	7.11997	6.60846	7.26438	7.87088	6.57258	6.79861	7.05439	9.23041	7.37943	7.52591	7.49591	7.17135
RESF1_1	6.43951	3.7455	4.94453	10.1205	4.2787	5.67064	3.72516	3.60329	5.08383	9.24763	4.09876	4.72465	4.95283	6.34319	3.71768	11.6163	5.47613	3.73887	3.75576	5.15109
RETREG1_0	16.5324	15.3178	13.5144	21.3548	NA	15.9799	18.3852	22.7275	17.5951	14.3639	NA	NA	21.888	17.2399	17.3948	20.3715	14.9521	17.8451	NA	18.3135
REV3L_0	NA	NA	7.75164	NA	5.36022	7.70163	9.64374	10.455	6.062	7.01876	4.96723	7.37929	8.72021	5.60252	12.8242	8.01275	12.2999	9.65894	4.40885	6.83636
REXO2_1	19.0031	17.3381	11.7103	15.7685	16.6942	18.0467	14.746	17.8862	18.2585	17.6152	18.4408	17.6195	18.3773	18.0489	17.9003	15.6527	16.3419	17.5153	17.1696	16.6438
REXO4_0	5.64797	7.58401	NA	7.52463	NA	4.87072	8.11405	9.17537	NA	6.74308	6.06096	5.30682	5.22206	15.625	7.01267	4.95522	7.06143	7.64695	5.39487	NA
RFLNB_0	9.02526	11.6256	NA	9.1984	NA	10.6209	12.3605	13.9307	8.88455	NA	NA	14.1872	11.4053	NA	11.4	8.49375	9.25796	8.85377	11.3836	9.77399
RGCC_0	7.7497	NA	NA	18.0637	13.6256	17.1286	NA	NA	9.36268	NA	16.6573	15.1472	15.5899	NA	NA	NA	NA	NA	15.8868	15.3944
RGMA_0	15.2546	17.4139	15.5863	19.7436	19.9836	19.5889	17.6678	NA	17.5332	11.0305	NA	17.4474	14.2667	12.9807	12.3792	18.3048	19.4499	NA	14.0826	20.7139
RGS3_2	7.95301	8.86829	NA	7.14075	8.37994	11.339	10.2739	9.48853	10.985	12.3547	8.30688	NA	9.72968	NA	7.10541	13.9425	8.70923	9.2546	NA	11.77
RILPL1_1	9.81487	6.81523	8.45578	7.04773	8.20026	7.66744	8.25245	7.9969	7.94809	8.37717	7.86566	NA	6.50224	7.76037	12.1499	9.3047	6.28467	8.16854	5.7277	6.68391
RILPL1_2	13.9286	9.68805	NA	6.94277	NA	10.4764	12.9712	NA	NA	12.2569	NA	NA	6.67684	NA	12.6564	7.58421	6.72096	NA	NA	NA
RINL_1	7.13401	6.6576	5.6813	6.70403	8.96391	10.1442	8.89535	7.55496	6.20204	5.52566	6.44281	6.37553	8.58306	6.85864	6.76011	9.7512	6.42702	6.14827	6.23744	7.95842
RINT1_1	7.67396	6.95936	4.07206	5.67159	8.19048	8.23133	7.09565	10.6122	6.64755	6.91585	9.48959	7.30399	7.69851	9.28845	6.60661	7.33806	7.32369	8.73075	7.8837	6.63923
RLIM_2	4.76877	5.46763	5.66877	7.11089	11.7869	4.93972	5.3536	5.53218	5.38355	5.50728	5.96953	5.38075	4.92073	5.15554	5.69736	5.83856	5.90732	5.19315	4.97218	5.52117
ROR1_1	6.98219	16.9708	9.76521	NA	8.55403	10.8135	7.55153	NA	NA	8.3556	9.85847	6.80368	7.53465	NA	8.16853	8.68646	12.522	NA	NA	NA
ROR1_2	8.89044	14.5348	8.79874	11.2438	NA	11.6839	9.84076	NA	NA	NA	NA	7.52097	10.7005	13.0864	10.4615	NA	11.9198	NA	12.9185	NA
RPF2_2	8.17244	5.53917	4.77059	11.969	6.0754	NA	10.4045	11.7693	4.441	8.59305	14.788	NA	NA	NA	8.26908	8.50967	7.82881	12.2992	NA	NA
RPIA_1	18.1148	18.8198	18.0685	14.5674	16.3308	16.4895	17.0435	19.3376	17.9652	19.9029	19.5358	19.184	17.1439	18.379	20.0695	18.8692	16.4967	18.4462	17.3574	17.2219
RPL21_0	NA	NA	15.2957	12.3491	NA	9.80559	11.2212	11.6406	NA	NA	NA	8.3249	8.80985	NA	10.4523	10.3633	NA	8.19779	12.0709	NA
RPL6_2	NA	NA	13.0171	15.8471	12.0988	11.0673	11.6551	11.5799	NA	NA	NA	9.23709	9.14993	NA	NA	11.1411	8.46677	8.30596	NA	NA
RPS6KA2_2	11.0995	9.15718	19.4484	10.0914	10.0802	10.3823	NA	NA	8.93575	9.57465	NA	11.9203	9.92925	11.6216	9.90918	NA	NA	9.56002	10.3212	10.6207
RRAS2_2	23.1893	20.1403	15.4786	NA	NA	NA	14.1038	NA	NA	19.5504	23.3775	11.0948	18.3139	NA	17.7066	NA	20.5419	NA	22.4365	NA
RRAS2_3	20.6325	20.4533	NA	18.6972	NA	NA	13.5901	12.8112	12.6601	17.2324	26.0164	12.9782	20.4317	NA	18.1765	18.2864	20.6503	20.5363	20.1466	18.212
RRP12_3	6.23038	5.48927	5.12046	6.20643	NA	5.08339	6.22374	7.96069	9.02496	6.87188	7.24007	5.98986	5.72868	16.9432	6.02454	5.7167	6.19793	8.09196	6.60723	8.36705
RSF1_1	8.41703	NA	13.2108	14.3989	9.18902	13.952	12.8566	11.5217	9.76957	9.99413	9.70873	17.2065	12.6192	9.97825	NA	15.3566	13.2116	10.7126	9.83203	11.7581
RSF1_3	8.37222	NA	13.1071	18.259	7.84717	16.2362	13.6085	12.3958	11.449	13.6933	8.20394	19.9484	15.8397	10.0895	NA	18.9727	NA	14.9954	11.9695	12.1946
RTF2_1	8.16692	11.0581	9.42546	8.03017	8.39877	8.60876	9.68436	10.0932	8.09847	7.27889	9.356	8.89542	9.05487	7.84907	9.62509	9.56002	8.8426	7.15863	7.09001	9.56371
RTKN2_2	NA	14.3313	5.97751	NA	9.57267	11.6291	6.27903	5.658	7.2645	5.99915	7.78168	5.73301	7.83007	6.07634	5.8661	7.00419	5.96075	6.54397	12.8572	6.65577
RTN4_2	13.2776	15.7056	16.5751	15.5862	9.0048	9.17108	18.2262	15.9646	14.2804	11.8837	8.80243	14.6825	12.6932	11.4948	18.2404	14.0124	15.2639	16.1334	9.17384	8.81661
RTN4R_1	15.7922	15.0689	12.8032	14.9728	16.8013	NA	14.2285	NA	NA	10.672	12.542	14.8634	NA	20.7217	9.67237	12.8146	12.0838	NA	15.3405	NA
RUBCNL_1	12.51	NA	14.2468	7.42298	8.86588	7.13775	NA	NA	8.20419	NA	14.542	NA	13.3617	6.78827	12.9453	NA	10.0579	NA	NA	10.3093
RYR2_0	NA	16.4809	11.1022	NA	14.5298	17.2198	14.4274	NA	NA	NA	18.189	NA	15.0347	10.163	12.7841	11.0267	14.6275	NA	NA	NA
RYR3_0	9.33513	18.839	NA	9.50039	12.0874	11.7517	19.3999	NA	20.0516	NA	12.1087	18.2991	12.8691	NA	18.1984	NA	19.7771	NA	17.3952	13.535
S100A10_0	NA	12.46	NA	NA	NA	NA	12.6879	14.6933	NA	13.3599	NA	17.3118	NA	23.4397	NA	NA	14.8058	14.096	12.4332	12.1325
S100A11_1	NA	16.3129	NA	14.2618	12.5644	15.8911	16.0455	14.4003	18.5043	NA	8.35997	16.6649	9.6915	12.8793	17.36	15.8661	13.7786	18.1549	16.9663	12.3192
S100A6_0	13.1371	10.2429	NA	13.9077	16.4448	9.39758	12.7828	13.6554	13.5968	15.4439	12.4506	13.7775	12.3856	9.22402	15.0177	13.6633	9.60598	16.3481	14.7717	14.5411
SAMD4A_0	7.14635	NA	NA	10.0804	19.383	18.3738	NA	13.1043	22.5546	20.7624	18.6956	NA	21.6849	NA	21.8727	20.9727	21.3309	12.5683	NA	21.4483
SAMSN1_2	14.3293	10.8287	NA	11.0248	9.62497	10.0651	12.4564	NA	10.1522	NA	11.5557	17.8651	11.7143	10.4987	12.3563	NA	10.0933	NA	NA	11.5249
SAV1_0	9.57404	7.7067	NA	8.91092	10.8445	8.4259	7.41647	8.69349	8.91129	15.6373	12.5037	8.33524	9.9074	8.48652	15.1824	18.7613	17.8195	8.04788	8.36458	8.08746
SCARF1_1	12.0047	16.1678	13.7296	15.0955	14.9398	20.016	16.7229	NA	12.7921	15.1489	14.5206	16.4649	14.625	18.1236	16.7568	15.376	20.2561	17.1127	20.0425	14.6021
SCMH1_0	10.5711	12.941	12.5513	9.0697	10.2516	NA	11.1026	NA	21.6087	NA	13.0681	6.90867	NA	12.8338	6.90806	NA	8.15351	NA	9.88525	20.0972
SCML2_1	4.28721	4.02395	6.3433	4.53607	4.48931	4.68421	4.109	4.1695	13.1483	4.86279	4.3969	5.27664	4.66497	4.35621	4.47834	5.41491	4.67962	4.31475	4.78032	4.38065
SDC2_0	11.0285	10.4144	NA	16.4722	18.7742	NA	12.4815	NA	11.4388	11.9185	15.179	NA	NA	NA	NA	14.2224	NA	NA	NA	16.7112
SDSL_1	14.0911	19.1874	13.8186	17.0767	17.6075	17.2814	12.0637	17.3285	19.1865	17.9332	8.74803	14.6267	17.0852	18.6883	NA	13.3416	NA	19.6891	19.1481	17.5694
SDSL_2	13.7382	13.3188	11.0449	14.3525	14.4216	15.2248	10.8498	12.8781	18.4833	16.0829	12.1446	13.15	13.6207	NA	16.2026	13.0473	15.1064	17.187	17.9121	16.8281
SEC24A_2	7.99465	9.3773	10.7794	8.13078	8.91996	9.60971	9.28749	9.61343	8.8521	8.7016	9.68914	10.4395	9.10608	12.426	9.93006	8.59504	9.02536	8.96267	8.8395	8.28175
SEC63_2	14.6643	NA	NA	NA	NA	24.5779	15.3322	19.4891	16.3424	NA	NA	NA	18.1886	NA	15.2868	NA	15.1477	16.182	15.1498	18.9735
SELENOW_0	18.4335	NA	NA	12.9262	10.177	11.9238	NA	NA	11.4052	NA	14.7159	13.6497	13.4377	NA	NA	NA	NA	NA	13.7151	11.49
SELL_0	17.6217	19.731	19.9908	22.7535	16.716	16.5107	16.6225	16.5852	19.6043	15.6211	10.1027	NA	17.7023	19.5825	14.2238	17.1127	21.1909	19.5761	10.2029	14.146
SEMA4A_2	14.0468	NA	4.43941	12.4805	12.8982	NA	NA	NA	17.1898	NA	13.7569	NA	NA	11.0499	14.6422	17.5734	16.0202	17.0348	NA	14.578
SEMA4B_3	15.2904	19.4695	NA	19.2537	NA	21.0412	14.7124	19.6613	21.5249	19.6323	NA	NA	18.4568	NA	13.4456	19.0179	NA	21.1517	23.0475	23.2862
SENP7_1	9.65858	10.4538	9.23054	8.61224	7.65318	8.19887	10.1134	9.57246	10.8559	10.9585	11.6333	9.79791	7.42318	7.93437	8.90852	10.8795	7.46309	9.85969	9.45598	12.9876
SEPHS1_2	19.8582	17.2226	10.8325	19.119	12.5747	14.8082	15.8861	17.4346	15.9569	15.8954	17.5594	18.9995	13.8841	19.3753	16.6527	15.4781	17.6972	15.9929	18.643	15.4116
SERPINC1_1	15.7644	15.3048	NA	18.7749	18.8425	19.9624	15.686	17.4049	16.2619	17.4594	13.3681	NA	23.5409	NA	18.7593	22.2447	18.7591	16.2081	20.9709	17.1706
SERPINF2_0	11.8668	22.2113	17.6457	18.2952	20.2287	17.6434	25.6507	NA	16.0478	17.6901	16.1389	NA	12.239	13.3676	11.154	21.7843	12.3882	NA	18.7633	14.4231
SERPINH1_1	12.2431	NA	13.8785	11.6389	17.1313	14.5167	11.8855	12.2976	12.8974	11.1465	NA	13.0271	11.7255	NA	12.2075	11.9129	11.5471	11.3304	12.4177	10.7929
SESTD1_1	8.42304	8.97241	10.128	9.01532	7.56553	8.56307	9.93379	8.5091	13.4949	7.38507	9.22865	9.87357	8.41891	8.73665	9.25458	8.32131	9.39959	8.37432	8.04162	17.729
SETD1A_3	5.55012	6.77297	6.14495	6.56911	5.68423	15.0145	7.07925	6.79008	5.94627	6.82056	5.69094	5.94872	14.9947	5.23065	6.429	6.87675	6.01261	6.47633	5.57484	5.67111
SETD6_1	7.69314	5.34029	NA	12.7943	NA	NA	8.14473	7.06626	6.16688	7.23362	NA	NA	NA	NA	7.29969	9.57113	12.3528	6.98289	NA	12.1025
SETD6_2	7.04126	5.91163	NA	13.0332	4.18685	NA	9.61613	5.93446	6.15811	NA	NA	NA	NA	5.29442	6.07042	NA	15.3937	6.20375	NA	13.5506
SFI1_0	16.2794	9.31793	9.37341	NA	7.74639	NA	11.2327	10.9994	16.8841	NA	8.47171	NA	NA	6.92022	NA	NA	NA	10.7587	NA	16.5
SFMBT2_2	5.1549	5.78473	5.23841	5.64056	5.54785	3.5896	4.487	NA	10.9725	7.3511	4.85434	5.3573	4.55264	4.90001	5.09087	6.15933	5.33528	NA	5.06201	4.6992
SFN_2	13.0089	NA	NA	13.4362	17.5402	6.6554	12.7971	NA	13.6726	13.0319	7.97462	NA	11.1834	8.96183	NA	NA	15.5961	NA	NA	12.9371
SH2D2A_1	18.6193	NA	6.32606	11.0974	9.11081	4.15058	NA	4.34778	14.0543	5.91558	5.6094	6.11715	8.80095	11.5915	5.32117	7.46142	10.7195	6.86774	6.07759	4.79557
SH2D4A_2	NA	17.17	NA	NA	6.92403	NA	9.45545	7.67109	9.74688	7.17454	11.192	9.71493	NA	NA	NA	7.06289	NA	12.4877	7.5422	7.6289
SH3BP5_2	NA	16.1173	NA	NA	NA	12.2938	17.1753	NA	16.5813	NA	NA	14.6452	11.0117	NA	8.3909	NA	9.83533	NA	13.939	15.2953
SH3PXD2A_4	7.61644	9.34734	6.8537	8.01224	7.04824	12.0763	8.00696	NA	7.95615	8.44959	9.60007	7.82315	10.9677	10.8053	6.75257	6.6892	6.85169	NA	12.0141	8.54792
SH3RF3_2	6.81437	6.38288	8.1212	7.55722	8.37201	8.29371	5.68491	NA	NA	17.5088	9.20692	8.24532	8.67465	6.56292	NA	7.89361	6.91065	NA	5.59256	NA
SHANK3_1	13.0523	8.09665	11.4469	8.7259	7.67011	9.43477	12.9008	NA	13.4308	13.175	11.7563	12.9911	9.81421	7.64043	NA	8.12189	8.72562	NA	8.15214	9.25238
SHANK3_2	15.6043	9.20359	13.1366	9.1322	9.01699	10.6406	13.9552	NA	16.1549	18.2502	13.3844	20.3281	9.67234	7.60855	10.9447	10.2605	9.44835	NA	12.808	11.4772
SHANK3_3	13.4241	8.17369	12.8885	8.62194	8.41404	10.9438	11.5145	NA	9.54429	11.6951	12.8339	13.0159	10.0289	7.7783	12.3664	9.17228	8.75752	NA	7.80396	8.79671
SHROOM1_0	NA	NA	NA	NA	10.4486	11.4729	NA	NA	6.94158	7.757	7.51681	NA	7.62054	NA	6.93657	13.312	12.2264	NA	NA	11.0095
SHROOM3_2	5.42339	5.85366	6.77176	5.14093	NA	NA	6.06182	NA	NA	8.4234	NA	10.9973	NA	13.7634	8.40502	5.22495	5.10794	NA	7.64469	NA
SHTN1_2	16.3613	17.0508	14.4504	15.7085	13.9396	9.32614	19.0543	16.1787	15.3822	16.8812	8.61975	14.1219	11.485	13.6251	15.8045	10.1704	15.1669	9.52442	14.8431	12.6678
SIAE_1	20.1743	10.3228	NA	19.0363	18.0633	19.6436	18.8083	20.4204	13.9329	20.4433	19.3097	20.7185	18.7263	17.2612	20.2319	17.0728	17.6593	16.5678	20.3578	19.3709
SIAE_2	14.2575	11.5071	NA	14.702	20.8364	15.8497	17.8568	19.3073	12.1632	15.4615	18.3955	14.053	13.4494	NA	19.7598	12.8503	15.458	15.1275	16.3615	19.1845
SIK2_2	8.82804	7.50126	8.82115	9.2271	7.42042	10.5376	8.4735	11.8038	7.70233	19.041	8.93334	8.53227	9.40654	7.75405	12.2192	15.2556	9.85438	13.4459	8.92394	10.139
SIL1_2	8.00943	8.55647	NA	8.54147	13.6595	7.12154	7.96616	8.64691	9.00658	9.61467	NA	8.67097	7.12799	NA	7.75677	9.93558	7.80985	8.78464	8.26559	6.80933
SIPA1L3_2	9.37274	8.51265	8.46189	11.6075	9.39286	7.58515	9.98088	7.91767	8.47694	7.57294	9.95448	10.3381	8.62233	8.23771	10.3618	7.30394	13.0353	7.35658	9.0575	8.57312
SIPA1L3_3	NA	7.7141	14.1106	NA	NA	13.2092	10.0437	9.62396	10.0188	8.90686	14.5616	10.2789	14.4959	17.2134	8.38164	8.20578	9.03445	7.93058	9.87314	9.11682
SIT1_0	NA	20.8326	21.3481	17.2798	13.2321	22.6185	26.1645	16.4424	26.1524	22.3374	NA	16.6108	23.2711	15.9771	26.1779	NA	13.2552	25.0677	19.3428	12.801
SKAP2_0	15.8983	7.42015	9.22056	7.69263	NA	NA	9.26987	15.6119	6.44131	NA	NA	9.06906	NA	7.19241	15.774	NA	7.64097	6.82697	8.55377	7.82183
SLC16A3_0	14.575	19.4379	NA	21.2909	NA	24.2634	18.0009	15.3355	NA	17.9921	NA	NA	21.3065	NA	19.4282	18.3871	13.521	19.7487	NA	NA
SLC20A2_1	16.6679	18.3422	18.9966	15.0783	NA	25.5665	NA	18.015	NA	NA	NA	17.6988	21.7932	NA	15.3468	NA	11.8289	18.2017	NA	25.6287
SLC27A2_1	8.14538	15.3542	12.2409	13.5721	15.1592	NA	8.76537	9.32335	8.49625	9.07366	11.4141	8.98564	NA	NA	8.23599	12.0308	14.1394	9.83109	12.2896	9.32873
SLC27A2_3	8.28336	11.6147	12.6821	11.2254	18.9789	NA	8.94915	8.75954	8.12147	8.47239	13.958	10.7061	NA	NA	8.98383	11.241	12.8749	9.48317	13.3965	8.87693
SLC2A5_0	9.83334	16.7792	14.291	12.9795	13.3941	16.7492	18.2862	8.15389	10.9382	14.3119	15.5934	NA	13.4226	15.333	11.8612	16.3267	15.729	9.81147	NA	NA
SLC39A14_0	9.85237	18.123	NA	10.7085	20.4312	19.5032	16.8011	17.0931	17.6188	16.5258	14.8698	NA	18.2752	NA	13.8428	26.8648	16.9543	21.4998	25.5575	16.0248
SLC43A1_0	12.43	14.1484	14.0937	16.7195	NA	23.2195	15.5944	16.8694	10.498	NA	13.8583	17.2718	24.0942	15.2323	14.4205	16.8242	14.4704	14.4592	17.3406	12.4908
SLC44A1_2	NA	17.1869	15.6284	15.4051	9.02491	NA	16.2582	16.6014	NA	NA	9.87002	19.0997	NA	9.38305	18.8356	16.012	16.2241	16.9533	18.4166	15.4285
SLC44A2_2	10.633	14.1289	23.759	18.013	NA	18.8355	14.4411	14.8513	13.7382	NA	NA	12.0952	15.5396	NA	15.5656	12.6986	15.3236	11.5771	NA	NA
SLC4A1AP_3	9.0075	9.48703	10.694	9.29981	2.52301	9.36523	9.24554	9.73774	8.89956	8.94982	NA	9.80817	9.84336	9.57236	9.46779	9.35294	8.84997	9.45569	8.5623	8.59028
SLC5A3_0	25.6747	20.5114	14.9415	13.3621	17.4374	16.1473	18.0365	22.2664	20.5143	17.5904	24.8368	NA	15.7644	19.4463	19.5151	18.1549	23.6234	23.4107	22.308	14.8216
SLC9A7_0	9.84294	9.51195	16.9138	13.3328	15.4678	10.1209	10.8868	NA	17.8394	19.9752	14.0753	15.0166	9.37631	NA	14.5921	NA	17.2091	16.8242	15.1239	21.8148
SLF1_0	NA	NA	7.0815	15.9718	7.01652	NA	NA	NA	6.41613	NA	7.52515	7.11383	NA	6.91288	14.6767	NA	17.3375	NA	6.12964	4.91527
SLF2_1	8.38816	5.42564	10.0697	8.36575	NA	6.85761	6.34453	13.0708	9.18664	10.2528	7.61378	7.59855	7.29855	8.24864	6.92849	10.8515	6.33979	11.7169	7.33388	9.53717
SLMAP_3	12.2325	9.64694	NA	12.3598	NA	14.9962	9.62546	8.08838	10.8	NA	NA	NA	11.1958	NA	8.68175	NA	11.3933	9.36165	NA	11.0747
SMIM24_0	17.4795	NA	18.0491	19.2982	18.3412	20.3265	17.4698	22.3889	19.3197	21.1888	19.8791	14.713	18.3373	21.0678	22.0947	19.7781	19.2431	20.118	19.3142	20.5124
SMPD4_1	9.78866	NA	5.78634	7.9403	NA	NA	NA	10.6831	8.28771	NA	10.0774	9.77798	9.073	21.2234	NA	NA	NA	8.16191	10.8682	11.3874
SNAPC4_4	7.51233	NA	11.8423	9.39465	7.83987	7.82943	NA	4.5863	7.13642	6.28964	7.67905	6.69197	16.068	11.2562	6.67657	6.23937	6.3665	5.09244	6.67255	6.51998
SNCA_0	NA	15.2322	NA	NA	NA	NA	18.5623	11.7928	14.1519	11.1793	NA	25.4464	NA	NA	NA	15.7035	NA	23.7099	14.705	17.2987
SNCB_0	20.5241	13.334	18.5856	11.4939	11.3207	13.6183	20.133	18.4014	19.6268	15.376	18.8342	21.5528	13.0271	9.65364	20.4709	14.7962	15.0365	13.9601	12.965	11.9722
SND1_3	6.80611	5.10039	11.4582	5.65821	12.4048	6.02396	4.87223	7.15867	6.50129	6.56588	13.6265	5.71772	6.14406	NA	6.38554	6.48759	5.39296	6.49737	6.69042	6.66435
SNRK_2	10.2345	9.06929	8.61293	9.30862	9.16729	12.7489	10.3271	10.0378	10.8333	12.0924	10.9207	12.1832	11.9096	8.91304	9.38729	11.1746	10.1898	11.1178	9.46716	10.9329
SNTB1_1	7.34794	9.66758	5.95217	10.0197	7.66287	6.73699	6.36394	7.12222	6.36656	5.62914	6.55491	7.01837	6.72758	6.94892	6.45934	7.88671	12.7454	7.85074	6.65321	8.40465
SNTB1_2	8.13762	15.1039	8.34755	14.6407	8.43761	7.10681	7.63506	8.6677	6.8674	6.43196	7.82587	9.1622	8.35961	8.57502	6.39277	9.37126	13.5899	8.48637	8.58784	9.68997
SNTB2_2	9.08085	8.16098	12.4023	8.38718	14.1205	9.29737	8.63494	7.82937	6.94924	5.66358	15.6718	8.26382	7.40869	NA	8.60311	7.62937	7.04939	8.12189	7.91131	7.76732
SNX22_0	8.01721	10.4972	7.78073	9.83021	10.4078	8.8543	7.53931	8.57113	8.18744	8.17443	7.71758	7.67905	7.14137	8.87114	7.77736	7.20891	8.53649	8.53355	13.4712	14.3247
SNX24_0	NA	8.54666	NA	NA	7.20177	12.4491	7.06531	7.68574	NA	6.98967	7.43342	10.0074	7.2792	NA	8.70921	7.53331	9.26815	9.66905	12.0938	NA
SNX27_1	7.45808	7.88989	NA	7.06694	13.5489	7.83715	8.09829	7.80824	7.31649	7.79367	NA	7.70068	8.44208	NA	8.14794	7.05613	8.49823	8.91357	7.81216	7.94244
SNX27_2	6.82412	6.67785	12.6703	6.21885	7.00749	6.94437	6.88417	7.24415	6.84361	7.27153	7.58962	6.93235	7.14834	NA	6.97468	7.13307	6.67293	7.15256	6.73479	6.81853
SNX32_1	7.01922	6.89407	5.99417	8.1035	12.4502	7.20151	6.43654	5.9009	NA	7.61843	7.22059	6.14311	10.1212	6.89105	8.30106	5.13803	8.41511	14.0823	14.2698	NA
SNX4_1	7.70679	8.7056	7.29453	6.82111	6.47153	7.24871	8.58005	8.49242	7.27935	7.0009	7.28088	7.74992	7.49671	9.14401	9.24157	8.97229	6.82875	7.51869	7.24913	7.35924
SNX7_0	NA	26.8551	19.9277	26.1685	20.4972	19.2483	26.885	17.0327	18.9748	10.8914	22.2303	14.4465	22.691	NA	8.18796	19.3744	13.4932	18.0496	7.7852	9.05843
SNX9_2	NA	7.69247	12.1668	NA	10.8088	NA	12.1878	10.4866	8.86766	8.51461	NA	NA	NA	NA	8.72576	8.88766	9.84529	9.2484	16.5098	8.13391
SOX4_0	18.8648	13.7229	9.17858	17.7178	10.3846	16.9646	13.6512	17.7231	18.4111	NA	9.07844	17.8115	17.0269	11.2194	12.3047	17.3901	13.9804	NA	18.3979	19.6804
SPART_1	NA	10.5465	10.7069	NA	8.59979	7.50159	9.0597	12.2696	12.7767	NA	9.40086	9.64118	10.828	7.88065	NA	NA	NA	8.29054	9.49178	7.83432
SPART_2	NA	12.2507	11.147	NA	9.26635	7.56658	9.55639	12.4936	11.928	NA	NA	9.35983	NA	8.04457	NA	NA	NA	8.03146	9.2696	8.49864
SPATA20_2	9.63895	14.2809	NA	8.13501	8.36571	9.87823	9.48265	9.95442	9.52367	12.7625	9.92065	9.36981	9.75483	NA	13.6685	13.5865	11.5136	12.1064	11.4543	8.17523
SPATS2L_1	8.39683	12.8148	NA	13.8709	NA	9.18197	8.69491	17.8093	12.9264	14.2053	NA	17.0216	14.7679	NA	NA	9.20042	NA	11.5652	9.2142	NA
SPATS2L_2	8.87797	11.5747	NA	12.2312	NA	8.66573	8.86637	NA	NA	14.1696	NA	14.1404	11.8091	NA	NA	8.70747	NA	NA	8.04952	NA
SPCS2_0	10.7923	13.9776	17.3051	11.3818	NA	NA	12.2692	12.3553	10.7638	13.7763	NA	12.8285	NA	NA	10.7993	11.7927	10.5654	13.312	11.7799	11.803
SPG7_0	11.592	12.1695	21.2748	11.2859	11.9159	9.23081	9.80199	12.0166	11.7349	11.4505	12.6792	12.1419	10.1927	NA	9.39726	12.0184	10.639	11.8511	11.6437	12.0276
SPIDR_0	7.58907	6.25167	NA	8.8526	7.23469	3.90864	7.58803	9.78493	NA	6.13854	7.17499	NA	4.31237	NA	19.6466	6.09835	19.8856	10.9042	NA	NA
SPINT1_1	13.1885	12.98	18.9753	19.2255	15.2694	18.2256	17.3024	18.2983	18.2144	16.2959	18.1627	NA	18.4308	NA	17.8086	15.8158	16.6204	12.6885	11.7045	13.0724
SPINT1_2	10.9395	10.2932	22.3215	23.7479	NA	16.3198	15.7525	19.139	NA	18.2903	NA	NA	15.1698	NA	17.8339	17.9538	15.2981	13.1751	13.1117	13.104
SPIRE1_1	NA	NA	NA	NA	9.24069	12.2388	NA	9.35448	NA	8.76752	7.50762	NA	6.64991	NA	8.36801	13.8671	10.9532	9.44554	NA	NA
SPN_0	16.4774	20.7173	17.0172	18.8645	19.447	21.3819	19.1344	17.4935	17.3373	16.5874	16.0897	NA	18.5292	18.5655	15.9627	17.187	18.3967	19.5225	21.5158	23.7253
SPNS1_0	11.2544	16.9916	15.0593	13.6973	10.0924	NA	NA	2.52301	NA	15.1684	11.9985	12.4555	NA	NA	13.0243	17.8681	16.9409	NA	14.1503	NA
SPOUT1_1	8.84145	6.87602	6.35479	8.50195	NA	13.5734	8.09184	NA	NA	NA	10.6057	8.79985	NA	12.0691	NA	9.45569	NA	6.38829	8.17948	NA
SPR_1	15.023	NA	NA	14.4173	NA	10.215	NA	NA	NA	13.7383	10.4752	14.3216	12.6078	15.7745	14.8255	12.6011	14.8651	NA	14.2848	NA
SPR_2	15.133	NA	NA	13.2418	16.5679	13.8488	NA	NA	NA	10.265	13.3499	NA	12.971	15.1734	14.9539	12.1514	13.1592	NA	NA	NA
SPRY1_0	17.1848	18.4663	16.2024	15.3891	NA	19.1075	19.3707	15.4118	21.3854	NA	NA	NA	22.2541	17.419	18.5262	13.7952	19.8088	13.2181	21.4376	18.4293
SPRY2_0	16.6383	13.036	14.5654	17.6818	NA	21.8284	NA	19.9837	18.0094	23.0786	24.1403	18.0217	20.1843	NA	23.606	NA	21.0712	16.7052	18.2335	22.9732
SPRY4_0	16.3204	NA	11.1596	14.8064	9.52357	18.4081	NA	NA	19.5723	16.8059	16.4303	NA	15.3184	NA	NA	17.7924	NA	NA	NA	14.6512
SPTBN2_1	8.02619	9.0604	7.33038	11.8992	10.8316	12.2669	7.82845	8.0803	7.83259	8.97706	7.99479	7.4162	8.13278	13.6625	7.89651	6.19225	10.5534	9.78403	9.27994	9.64032
SPTBN2_3	8.13285	9.18581	9.81744	10.9915	NA	11.2688	8.50646	8.48495	8.51953	9.94454	NA	9.53839	9.48535	14.2081	7.97139	7.77731	10.6207	9.53388	11.2486	11.2678
SPTLC1_3	9.88324	9.48081	NA	8.80471	13.5149	11.7758	11.3521	9.56129	9.38352	NA	19.6275	7.35212	10.2034	NA	11.7099	NA	9.69068	10.3406	9.18481	10.3569
SPTLC2_2	13.1492	11.7055	NA	13.0747	9.93058	4.96926	13.2031	12.9953	12.1234	NA	12.2961	NA	13.8139	NA	13.856	NA	12.7573	4.12963	NA	12.6154
SRC_2	11.5793	11.0492	14.1284	11.1129	15.2119	12.0986	11.6916	13.303	10.6448	11.6036	20.2102	13.4304	14.2075	NA	11.1215	11.8292	11.4913	10.2372	12.1213	10.7227
SREBF2_0	10.3111	7.61218	10.2568	10.2697	NA	10.9546	8.33182	7.3226	NA	10.7116	NA	NA	10.5381	9.92378	7.71522	12.425	8.12206	9.41179	NA	NA
SRGAP3_1	9.96715	NA	9.65234	8.2488	8.04732	NA	NA	7.69219	8.07034	9.29417	9.38952	NA	NA	13.8819	8.94874	8.862	8.25838	10.004	NA	8.41232
SRM_1	9.68781	7.62985	7.97504	9.42987	7.73742	8.6914	8.23408	10.7792	9.55818	10.8289	11.3297	9.48275	9.15889	10.9127	11.6309	8.70175	10.0015	10.1424	12.1633	8.60996
SRPRA_2	11.1483	10.8805	24.9028	9.08704	NA	9.91203	10.8269	11.9318	9.97643	13.2345	NA	10.9042	10.84	NA	11.6113	11.473	10.2096	10.3633	13.4984	10.8608
SRPRB_1	14.9073	NA	22.4652	NA	NA	NA	14.6531	14.3149	13.8617	11.6479	NA	NA	17.8559	NA	13.6116	19.2903	16.476	NA	16.7295	16.7488
SSH1_3	9.91453	8.83058	NA	7.66662	7.8995	7.36693	NA	5.6723	6.90341	7.18454	9.30196	9.21593	8.05569	8.4087	8.88212	7.59038	8.2086	5.70082	8.1665	7.69089
SSH3_1	NA	8.88648	NA	NA	7.89167	NA	14.2438	15.818	6.97187	15.7861	12.492	NA	NA	NA	12.8465	9.19174	7.61398	5.85785	NA	NA
SSH3_2	8.78138	8.05381	NA	7.3425	7.04113	NA	11.6778	12.2843	6.4711	12.5333	10.205	NA	NA	NA	13.4832	6.94292	6.6297	5.54798	NA	13.0314
STAP1_1	14.2682	7.31986	6.59996	5.6825	6.78848	5.32752	5.80864	8.55409	5.88375	NA	5.92721	6.72962	11.8598	6.15191	6.1543	NA	14.8483	5.51176	5.93224	5.90177
STARD13_1	18.5739	NA	15.7691	17.1873	9.61455	15.1124	NA	17.7795	13.5092	18.8331	11.2046	15.0814	14.8919	20.1023	18.3412	16.1334	16.6527	14.8923	13.5883	10.6754
STARD4_0	7.65124	9.69587	7.62902	11.235	5.84292	11.8091	6.90264	9.5007	9.57863	6.84695	5.72354	7.26597	8.49959	5.58367	6.37683	7.63976	7.0142	7.71303	8.21169	10.6296
STK32C_0	8.90472	7.12745	NA	7.30987	12.9301	8.86275	12.5016	6.76518	8.6779	7.10819	7.21281	NA	7.07337	NA	6.91514	10.6739	11.6992	12.45	NA	13.1839
STK33_0	NA	13.0055	NA	NA	11.6787	14.5361	8.44259	8.24329	13.85	NA	8.56783	NA	7.41676	NA	8.03803	NA	9.28601	10.8515	NA	7.63931
STMN3_0	18.7759	17.9431	15.7517	13.5583	17.2062	19.3254	17.5702	19.2566	13.7598	14.8037	14.8514	19.0336	15.7775	17.1736	16.5142	18.7182	18.1821	12.7423	17.3027	15.378
STXBP1_2	15.273	7.22729	9.59918	15.1562	8.7643	7.87864	8.1276	13.5767	12.389	10.1819	10.7505	10.3992	7.64775	10.956	10.8634	8.53355	7.73012	9.88244	8.44128	11.465
STXBP5_2	13.4749	11.9145	11.5584	12.6006	NA	NA	18.2682	12.3273	10.9939	14.3457	NA	NA	NA	NA	NA	12.0516	13.3155	10.8177	NA	11.1257
STXBP5L_0	5.29471	NA	NA	5.57761	NA	NA	NA	11.2315	14.7932	7.74366	NA	12.0367	NA	NA	NA	9.51597	NA	10.6486	11.2924	13.2915
SUB1_1	12.9981	11.9043	11.4698	13.5444	10.7793	11.0564	12.0009	12.0413	10.8652	10.4018	12.945	12.0837	11.6527	10.9304	12.0742	10.8281	11.6012	12.7866	12.6686	10.7338
SUPT16H_2	6.31416	8.4708	NA	12.1389	NA	11.8001	9.52294	8.18166	NA	7.78525	11.5445	NA	10.239	9.3127	9.27479	12.258	9.55827	6.68113	7.23333	NA
SYNE1_1	8.43107	6.80646	7.87174	6.0072	5.77312	8.92306	5.88649	8.52537	8.36545	5.9462	8.858	7.16123	9.09011	6.6773	9.8471	6.06219	7.65689	8.40642	10.5485	8.44149
SYNE1_2	9.07179	6.73833	7.02016	6.57912	6.03779	7.28429	6.12183	6.36143	NA	7.20959	8.51888	6.88815	6.87192	5.93931	6.80709	5.99668	6.74773	7.26205	12.778	NA
SYNE1_3	10.6536	7.94285	10.1812	6.93416	5.72794	13.7529	7.57177	NA	7.00177	8.958	10.1126	8.31678	11.754	10.3491	9.06618	8.61548	8.45874	NA	10.9682	7.54741
SYNJ2_1	7.89471	7.48676	7.91278	7.64976	6.65891	7.54063	8.36201	9.31334	7.17868	8.37002	7.53342	9.33795	9.3365	14.8424	8.7941	8.02132	7.43156	7.33806	8.9163	7.41723
SYNM_2	NA	14.9403	12.7263	NA	NA	14.0455	14.8631	15.2695	18.8912	19.6594	13.2462	13.5528	13.5027	12.0167	5.68703	14.1282	8.47883	13.9039	14.336	15.1737
TAF4B_0	NA	16.4077	9.83813	NA	8.06313	6.6642	15.4526	10.7579	NA	6.59875	8.32392	NA	7.36533	8.47946	5.71218	7.45447	10.0327	8.22944	NA	NA
TAGLN3_0	12.6222	12.4336	3.62528	10.5146	10.5469	12.2055	11.1981	NA	11.0812	NA	12.3441	11.9997	11.6437	11.385	11.1856	10.5129	11.1813	11.7581	9.73693	10.5513
TANC1_1	6.96626	7.61962	7.69551	10.4491	6.74468	9.85591	NA	7.50215	12.8058	7.44169	10.9733	8.71083	7.32472	9.16604	7.47493	7.48849	7.71093	10.4569	7.94513	6.61302
TANC1_2	7.23751	NA	NA	12.4419	7.99334	9.94297	NA	6.33994	13.0628	7.4587	10.0325	9.83013	6.65699	NA	7.04239	7.75012	7.29155	9.23041	13.2405	7.08351
TANC2_1	NA	6.92582	NA	NA	NA	NA	6.47641	7.18563	7.51815	NA	NA	5.89924	NA	NA	7.28598	5.09244	5.97176	6.25005	9.9304	6.07322
TBC1D16_2	5.6639	7.64023	8.95301	5.12048	13.2837	9.11627	7.58191	NA	NA	5.61273	11.2417	NA	8.5153	6.52512	NA	7.18401	NA	19.7233	NA	NA
TBC1D2_1	9.53869	NA	NA	6.48182	6.56835	6.69299	NA	NA	7.90305	NA	9.57811	6.71114	6.9539	14.2963	NA	NA	NA	NA	9.09288	7.38432
TBC1D2B_2	5.13482	4.62225	6.44505	5.62438	4.99736	7.55955	6.82737	12.5274	5.72112	5.83848	5.73827	6.30286	7.48058	5.26194	5.9688	5.70082	5.26053	12.2724	NA	6.26059
TBC1D7_0	6.50617	7.90408	8.52518	9.68361	8.33297	7.6744	7.46951	6.31167	7.82	7.22427	9.33331	9.18456	6.88925	8.19816	7.38192	7.3894	8.0522	7.62937	6.55216	7.49656
TBC1D8_1	7.52691	7.80428	11.1227	11.1362	11.893	10.1726	10.8168	8.22315	6.14677	7.69809	9.15533	11.5325	11.6741	8.1457	10.854	9.98466	7.52513	7.37191	8.06427	7.05506
TBC1D8B_2	9.76888	NA	NA	9.05157	14.4745	16.8306	NA	NA	16.428	14.7759	15.7864	NA	18.705	10.4716	9.55705	14.6585	14.3777	10.7685	16.7945	13.7711
TBRG4_2	6.52457	6.96654	NA	7.53173	11.13	6.06186	7.25291	5.88255	7.2574	6.70785	10.3598	6.7845	5.67632	NA	6.81551	6.52448	6.81963	7.04993	6.44961	6.58183
TCEAL4_1	13.9594	11.3632	17.3641	16.3852	17.8472	15.4721	17.9603	16.831	12.3522	16.3428	16.9742	14.9635	13.3167	17.8264	16.0315	15.7496	17.5648	17.3901	NA	16.8445
TCEAL4_2	14.4718	11.6623	14.0597	15.8663	15.6346	16.3946	17.7804	16.2665	13.5825	16.4876	16.5569	16.7923	14.7834	16.1756	15.6161	17.0144	17.6808	18.1326	17.9715	16.4785
TCF7_0	NA	NA	7.7186	NA	8.3153	NA	14.0055	10.581	5.50444	NA	8.02173	NA	NA	17.7278	6.51561	NA	11.6852	6.37012	15.4152	9.30988
TCHH_0	15.809	15.87	NA	NA	11.2936	NA	11.8476	15.766	NA	10.214	10.5548	NA	20.9171	NA	11.544	8.57695	NA	19.8464	NA	NA
TDRD7_2	9.04425	9.01196	9.24182	6.98147	7.71437	8.11342	7.89802	8.53414	6.81716	6.49584	7.23094	7.36077	6.73655	13.1695	7.15367	7.2405	6.68942	7.69167	7.36085	7.74081
TDRD9_0	15.2038	13.2239	12.0466	12.7374	11.7751	12.218	14.9517	9.82426	13.3546	7.77861	12.3282	9.62098	12.929	11.8339	9.52362	7.82419	10.4437	8.69443	10.1607	12.6276
TDRKH_2	7.49079	10.441	NA	7.63409	9.87102	9.75524	7.72742	9.3855	8.59666	9.40383	12.4674	9.4232	7.30665	NA	8.34738	10.5373	13.9312	8.42743	9.07596	8.93037
TENM3_2	19.6221	15.2897	NA	16.0853	NA	14.7309	20.1896	18.0322	12.5807	19.9492	NA	26.0443	19.4716	NA	18.2808	17.5153	19.9873	14.7834	18.8497	17.4912
TENM4_1	15.9655	9.62743	15.0977	14.5319	NA	12.0876	16.0679	15.078	11.8442	13.9745	10.0461	15.5099	18.3927	15.1539	13.5404	15.3069	16.0957	12.6529	16.8314	15.1878
TENM4_2	15.2195	10.0926	13.2437	13.2271	NA	13.8159	13.9386	14.4198	10.9268	12.243	10.5017	14.9263	18.0574	12.7852	13.0343	12.3134	12.849	11.2514	14.3182	12.9059
TENM4_4	22.0964	12.0883	16.7434	17.0569	15.7727	12.6168	19.2883	19.196	11.9662	17.6493	14.9346	18.8671	19.3811	15.0813	16.1558	15.0739	16.3742	14.2945	17.2039	18.8897
TENT5C_0	18.5542	13.5973	14.6125	12.8207	18.0442	10.4652	11.07	16.9333	NA	15.7093	16.4506	13.0397	10.4577	16.7337	15.591	12.9072	15.5752	15.2925	11.2717	NA
TEP1_2	11.995	6.78011	5.20937	9.31761	8.63944	NA	6.0261	6.62723	8.35741	NA	7.28719	10.0755	NA	7.09108	6.23123	NA	6.97682	7.2018	11.6898	11.023
TES_1	NA	13.8657	NA	NA	15.3783	NA	11.7162	11.995	12.6319	NA	8.09216	NA	NA	NA	13.3313	NA	11.7117	12.586	NA	11.4547
TES_2	NA	15.1805	13.2968	NA	11.4018	NA	15.2176	15.5734	13.3104	NA	7.38065	NA	NA	NA	13.3754	NA	NA	12.9897	NA	14.3075
TESK2_1	7.55877	6.58222	6.96182	5.74907	5.78879	6.30988	6.03742	6.12235	6.63818	5.14693	6.07287	6.40521	6.2463	5.77443	6.06028	10.2852	6.73058	8.60473	6.51046	5.68224
TFAP4_2	18.7187	15.682	17.1244	16.8863	19.153	20.8013	14.4762	19.9579	15.8862	10.1109	21.1903	NA	22.8256	18.9609	17.5964	16.4697	18.2455	21.3636	NA	18.5737
TFB2M_2	9.67875	11.955	21.973	9.57684	9.60335	9.70845	10.0005	10.2872	10.5102	9.59364	10.2159	11.2596	9.87347	NA	9.81893	8.22084	10.0824	10.6072	11.9305	8.47854
TFG_2	17.1691	19.9124	12.7878	14.1104	11.0169	14.6178	19.4581	17.9081	16.6297	19.8511	14.4265	15.5345	14.8337	15.7045	16.3876	19.8464	16.5699	16.7424	15.6451	15.0789
TGFB1_2	14.9585	11.1031	6.7347	16.8505	9.14837	13.5115	12.0442	11.1464	13.4434	13.4493	13.0361	NA	13.2703	8.28865	14.152	13.8809	12.8276	15.4985	NA	12.2509
TGFBI_0	14.7833	NA	16.1213	20.5481	13.4296	19.3526	20.6505	NA	13.1628	16.7441	9.42049	NA	25.6146	15.2555	NA	NA	17.3192	NA	NA	7.90445
TGIF1_0	9.62146	NA	7.93113	8.2813	8.14509	7.60668	NA	7.90352	NA	13.0117	7.78997	8.64061	8.42564	7.23879	7.20838	12.4078	7.35604	7.5591	7.7506	NA
THAP3_0	8.30625	7.37829	8.43678	9.64294	8.49121	NA	8.96503	8.70122	NA	15.0867	9.431	7.79644	NA	8.77034	9.68336	12.4379	8.40093	9.01128	8.71083	NA
THBS1_2	19.0629	18.0401	17.9857	18.409	13.7477	13.2559	16.2744	13.2522	12.9804	14.8835	NA	12.8412	18.3574	14.687	NA	17.8202	NA	15.9337	9.55024	19.05
THBS1_3	15.9204	9.87133	NA	13.8875	6.46052	8.97646	10.0943	NA	13.9834	NA	6.29554	NA	8.8667	NA	NA	NA	NA	NA	NA	14.8457
THBS1_4	12.4687	12.6874	NA	16.9289	11.2595	11.4986	13.3681	NA	18.5552	NA	NA	13.2112	12.6452	NA	NA	NA	NA	NA	11.465	18.0066
THEMIS2_1	11.5483	9.38785	8.03126	7.11736	7.82504	8.82407	9.13044	11.0473	8.98787	10.6865	7.62259	12.7645	7.71986	8.54383	10.764	8.14684	6.92337	9.24084	7.32616	7.32577
TIMM44_2	11.5577	10.9711	NA	11.7177	21.5222	11.2021	11.083	10.5632	12.5518	11.0499	NA	13.2445	11.2832	NA	11.9906	11.9028	11.3425	9.68007	12.5182	10.368
TJP1_2	NA	10.3107	12.5242	NA	NA	13.8909	12.9604	NA	8.0324	NA	NA	NA	11.5739	18.0704	8.47741	NA	8.18552	NA	NA	6.46199
TK2_2	13.1632	14.8231	NA	14.7797	17.0667	12.4985	14.2687	NA	18.8036	16.6371	19.3706	12.6894	12.3489	22.2317	13.256	14.6245	16.5482	NA	15.1827	14.7284
TMCC1_1	17.1136	18.2977	14.6835	20.1445	19.354	21.3192	17.3382	16.0406	19.2893	9.92605	16.5349	NA	17.2734	20.6081	16.547	13.5132	17.9645	16.2245	18.6732	21.969
TMCO3_0	12.4799	9.2873	9.48374	12.1983	18.2748	9.52275	10.4413	10.5133	12.7471	14.7906	12.8463	NA	9.36564	8.18768	NA	16.2658	NA	10.5129	NA	11.2148
TMED8_3	10.0005	8.77301	NA	9.24609	9.03513	8.1052	10.1048	NA	10.6347	8.43958	9.24891	11.5443	8.73529	19.5172	10.4924	9.64868	8.90617	NA	13.9758	12.9527
TMEM33_0	13.9773	NA	NA	12.2686	20.6684	13.0238	12.995	13.0079	11.6228	NA	NA	11.7652	15.8821	NA	13.4586	NA	11.7721	12.425	12.952	11.7172
TMEM9_0	11.0656	21.4038	NA	11.7786	NA	14.855	NA	15.8699	13.9486	NA	NA	NA	20.6009	NA	NA	NA	NA	11.9861	18.1636	17.8597
TMSB4X_1	25.1489	24.2797	20.0668	NA	NA	23.0586	21.9845	24.9683	24.6523	24.2754	NA	26.7863	23.7143	21.6706	28.0547	23.265	NA	26.8648	21.6016	NA
TMX2_0	11.9627	14.2243	NA	13.1057	19.0348	16.7101	NA	14.8875	13.6948	NA	NA	NA	17.5238	NA	12.6899	NA	13.1978	14.565	NA	12.8144
TNFAIP2_1	7.54098	6.50091	22.8056	5.73429	19.9153	NA	13.9001	6.03161	NA	8.75769	NA	NA	NA	NA	8.7169	4.85012	5.6915	5.47882	NA	NA
TNFAIP2_2	7.03438	7.89694	16.5944	7.13476	14.7837	NA	11.1859	NA	NA	8.91639	NA	NA	NA	13.9967	10.3178	7.02133	6.14346	NA	NA	NA
TNFRSF10B_0	11.8798	17.3921	NA	16.9445	13.0634	16.4312	17.8082	13.8819	16.4824	15.2171	12.2251	16.0489	16.008	16.0446	12.8715	15.0357	16.7182	16.8977	13.8967	14.0335
TNFRSF1B_0	NA	26.1281	13.0413	NA	19.2123	NA	16.4563	14.4355	17.1172	NA	12.8588	12.7989	18.099	NA	NA	NA	NA	22.1167	19.6945	17.8109
TNFRSF8_0	16.779	12.6764	11.0344	10.6704	NA	11.6196	23.7426	NA	NA	9.21975	NA	NA	11.7024	19.4829	19.5969	15.1275	NA	NA	NA	NA
TNKS2_0	7.16588	14.3963	NA	6.4512	NA	13.1942	11.4797	11.9825	8.22734	15.4799	NA	NA	13.963	NA	9.88771	14.8731	9.57808	12.0614	NA	9.85899
TNS1_3	13.5453	7.87107	10.6054	8.87436	9.27789	7.91561	10.9519	10.5508	9.87614	8.39538	11.8484	9.5773	10.9815	6.92909	8.49635	9.47545	7.05523	6.52448	7.27187	6.91304
TOMM40_1	9.453	10.9843	NA	12.5582	NA	NA	10.677	11.205	8.06291	9.25394	NA	9.50455	26.1433	NA	10.5056	10.7468	9.65282	11.5101	10.7735	11.4001
TOMM70_2	9.03443	10.1648	15.8783	8.46088	11.6245	8.41235	8.7922	9.10238	8.48228	9.11516	NA	10.2645	8.27207	NA	9.82876	8.96267	8.12827	8.64145	9.48382	9.18961
TOP1_1	7.38813	6.46989	NA	6.8532	NA	7.73957	7.61568	8.16116	9.89813	8.04567	13.8893	8.55312	9.9591	11.4657	8.19634	8.60473	7.58048	7.61207	7.7429	9.99215
TOR3A_2	16.5728	12.5399	11.6452	13.0464	12.1455	NA	11.9683	9.36341	9.11288	11.0589	17.5375	6.89887	NA	NA	10.6716	11.3304	9.0956	10.0266	9.10926	8.56554
TOR4A_2	NA	NA	9.78764	NA	9.79785	6.3469	NA	NA	8.77433	7.06916	NA	NA	6.91534	6.46707	7.53558	10.9454	11.4048	NA	NA	6.44222
TP53_1	6.4786	3.02491	18.7029	5.37168	11.0988	NA	12.3368	11.0375	3.01603	4.7157	NA	NA	NA	26.706	4.5296	5.01383	3.98182	3.02057	NA	5.76487
TP53_2	3.71725	2.52301	8.38781	3.99562	NA	4.40581	8.64328	7.90961	2.52301	5.12598	NA	4.37889	3.737	16.5414	3.55138	5.60088	3.54577	2.52301	4.25449	3.56738
TP53BP1_1	11.1793	11.1453	12.2554	14.4824	12.0627	13.1791	13.1366	11.8538	11.5975	11.0705	12.3574	NA	10.9914	11.4812	11.8994	12.754	10.799	12.7077	11.5403	12.0584
TP53BP1_3	9.08863	8.90224	10.4787	11.9912	9.96463	10.5126	10.7021	9.42434	9.48291	8.93328	9.90859	NA	9.52783	9.18991	9.86551	10.9042	8.69064	10.3278	9.04662	9.38742
TP53I3_1	22.6277	16.8192	15.387	17.628	16.5073	19.2706	19.8272	21.2723	20.1529	19.3167	11.037	19.8061	19.2737	16.6306	19.7346	17.7372	20.956	18.742	19.5218	16.2754
TPGS1_0	10.735	9.30856	NA	11.758	5.44902	15.5612	9.19743	9.25256	6.01067	8.74706	5.30067	NA	14.3796	NA	7.02053	7.44599	8.6395	9.38263	NA	5.9583
TPK1_0	19.7913	17.6033	18.886	17.0952	18.2297	17.7519	18.7853	17.6019	18.6228	19.2851	19.4045	19.7081	18.9226	20.5387	18.5524	18.2017	18.3637	19.5511	17.4194	17.0744
TPM1_1	18.001	19.5277	16.3556	15.2359	17.2277	12.4878	17.9218	16.5222	17.1729	15.3061	13.4941	13.2279	18.8943	14.6476	15.432	17.6936	17.7669	17.5559	15.256	13.4074
TPM2_1	17.9782	18.9718	12.1053	18.1268	24.2095	11.547	17.0042	13.1461	18.9509	11.4611	7.47076	10.5018	19.9755	NA	17.7558	18.4462	15.3779	17.3521	14.8801	11.7427
TPRG1L_1	9.43724	9.7506	8.6714	10.0401	8.20827	11.6497	8.47876	8.68483	10.3401	NA	9.78405	10.9752	11.3403	8.75933	9.49048	NA	10.3089	8.54223	9.68654	10.8173
TPRG1L_2	13.9054	11.2272	9.20985	9.89019	8.08753	11.9524	10.2256	NA	10.5342	5.98292	10.515	10.9484	11.3934	7.10923	9.98639	6.28414	8.89267	9.50284	9.93947	9.5822
TRAF3_4	6.38485	7.28066	NA	6.92627	7.92195	7.85793	7.24593	7.63759	5.1084	5.05339	7.88812	7.34165	8.04745	7.41842	5.79584	6.79956	7.66477	5.73109	7.9622	6.69928
TRAF3IP3_2	17.2395	12.3076	9.6101	13.1208	13.4996	13.9221	12.6143	11.7016	12.2708	12.6931	10.7878	12.4714	11.1	10.8312	11.7194	14.9321	9.31469	13.8809	17.6117	17.6345
TRAF5_1	6.21852	12.1932	5.0677	7.089	8.84056	8.86966	6.64091	7.13165	6.33144	5.5971	6.5001	6.05166	6.60411	5.35184	6.26442	7.93878	8.77485	10.9346	9.52658	10.4805
TRAF5_2	6.3921	8.71083	5.53988	6.7715	7.16401	6.76406	5.64433	5.75728	6.39272	5.95789	6.20617	5.78043	5.59835	5.45125	6.00988	8.36794	7.5571	7.14582	8.892	10.3897
TRDMT1_2	4.81733	5.81495	8.32989	4.10566	15.9587	5.0336	4.96645	5.58918	4.49485	6.52331	10.3969	6.62391	5.38927	6.58826	5.42413	5.49844	4.85263	5.43637	5.62473	4.97389
TRIM14_1	NA	7.3951	7.85272	NA	6.51239	7.48691	6.69987	NA	10.0298	6.48539	6.96704	7.67156	9.26976	7.08113	NA	6.81678	NA	NA	12.0036	11.8123
TRIM2_0	9.51033	11.459	9.82851	8.77603	NA	10.2292	11.2078	NA	9.01799	14.0622	NA	9.63033	7.93056	14.8862	12.6424	8.46865	8.96212	NA	10.0457	8.35179
TRIM25_2	7.86012	6.32785	8.99186	7.32661	8.91143	6.9678	6.86707	6.90886	7.09048	6.50419	NA	7.49549	7.52721	10.7735	6.96717	6.82697	6.77128	7.2405	7.03183	7.46278
TRIM36_0	NA	NA	NA	NA	8.26365	13.1267	NA	14.2668	NA	12.0265	10.0077	11.6767	9.01775	NA	9.44692	8.87612	7.28489	8.38219	7.03893	NA
TRIM47_1	NA	NA	11.2338	NA	6.02514	10.7634	NA	NA	NA	8.02812	7.54147	9.74078	6.03352	7.16007	5.56913	8.41406	12.8019	NA	10.8591	NA
TRIM47_2	NA	NA	15.5009	NA	4.43051	7.90832	NA	NA	NA	6.34705	4.46151	NA	3.88787	12.0444	3.98865	6.63538	11.6522	NA	NA	NA
TRIM9_1	11.5389	7.28611	7.32264	7.29403	NA	6.82535	7.00881	12.4563	7.90877	9.98442	12.1732	9.24669	11.0461	7.54776	9.37722	7.24793	7.24525	7.82419	7.97882	7.31833
TRIM9_2	NA	8.27362	9.50681	6.41748	8.01889	NA	8.06316	11.971	8.81245	NA	15.054	NA	NA	8.88212	11.534	NA	7.89681	8.62479	NA	8.19853
TRIO_1	7.56495	11.1687	7.2808	7.76097	11.9814	7.78987	6.89326	7.26669	6.85807	6.90864	6.84773	7.36865	7.39131	7.16961	7.39762	7.19405	7.19372	7.92208	7.08143	8.37314
TRIO_2	8.55013	13.7643	8.35487	8.358	12.2891	8.62826	8.01456	8.60963	7.72323	7.88978	8.51025	8.96392	8.45179	8.07131	8.5039	8.07012	8.13758	9.04909	8.78372	10.0463
TRPC4AP_1	9.58244	8.50462	10.9468	8.37847	6.19027	6.3936	10.5076	7.73702	16.2967	7.43219	7.5714	7.13983	6.80381	8.64074	7.81554	7.17422	7.59958	6.99359	7.25637	16.9244
TSC22D1_1	17.4204	18.3626	15.1795	15.9073	15.1753	15.3473	17.5316	18.1179	16.088	16.6684	15.9077	16.5937	16.3928	13.4218	11.8123	19.405	16.4578	17.2037	16.6705	14.9013
TSC22D3_0	13.2934	9.46253	8.19529	10.592	7.49064	8.52636	8.39176	10.028	9.47516	8.40202	6.33844	10.5281	8.07687	7.28179	10.6476	10.0506	6.39191	6.97373	9.67609	9.57356
TSR1_1	7.00259	6.26466	7.49969	8.11866	6.77928	6.83369	7.18317	6.68391	7.88108	7.12392	6.89605	6.85072	7.31671	8.00362	7.09808	6.47633	5.54166	6.3416	6.84075	7.2129
TSR1_3	7.31587	6.69481	10.6287	8.93509	8.47791	6.72785	7.72042	8.04141	9.58741	10.7789	9.61151	7.92189	7.03234	11.701	7.52837	9.62899	6.29468	7.33004	7.4044	10.3792
TTBK2_1	13.628	NA	7.60258	13.4036	5.19208	NA	NA	12.4715	9.78964	NA	NA	NA	6.15626	NA	15.761	NA	10.7735	12.3923	NA	11.779
TTC14_2	14.7684	NA	3.78705	12.6508	10.6529	12.0083	14.5446	NA	13.8723	12.4264	14.2639	NA	14.1737	11.5235	13.9866	12.9224	12.6731	NA	10.9208	14.2922
TTC26_2	NA	6.78901	7.54093	NA	6.96685	6.60066	6.79197	10.4762	5.84196	8.22158	6.47717	9.58701	8.63057	10.0161	17.1304	7.3229	18.0569	8.87612	7.69683	6.02659
TTC28_1	11.2859	5.26162	NA	6.06857	10.933	12.6294	12.1632	12.9245	5.1506	13.1072	5.2102	13.3632	4.60832	NA	13.0055	5.66625	5.31213	5.77391	5.25046	11.0623
TTC28_2	11.1595	4.99014	7.15425	4.93484	11.3456	12.9777	11.019	13.7631	4.38006	10.9719	4.74461	10.2002	4.80249	12.6707	NA	4.80523	5.12938	6.0372	4.87457	7.42979
TTC28_3	13.3797	5.62626	6.95266	5.99297	11.0312	12.1935	13.3237	15.3761	6.80015	13.3759	4.52164	12.3921	5.09012	12.0832	16.0145	6.60855	6.10895	5.67842	5.15691	10.9019
TTC38_2	10.8262	18.7957	11.1352	11.5951	11.3742	14.9655	11.5265	12.5853	12.3249	12.4092	11.9858	14.4123	11.7883	11.3687	11.9785	12.52	14.297	12.801	13.1521	12.3337
TTLL4_0	NA	4.13961	12.4893	NA	NA	8.81345	4.5388	NA	3.73193	5.67644	NA	NA	6.98666	8.08911	NA	5.93087	NA	NA	NA	3.88146
TTN_1	NA	16.8555	11.6953	NA	15.807	20.161	15.972	12.6402	17.8623	12.2715	20.1427	16.1422	19.8535	11.7755	13.925	11.729	12.0097	13.0926	14.2436	13.5907
TTPA_0	7.58315	7.53996	NA	9.77439	NA	8.39796	7.02551	9.87674	NA	12.2319	NA	7.25036	6.77081	NA	10.9665	6.91272	NA	7.75616	11.7284	NA
TXNDC16_2	8.1604	9.91632	8.87745	NA	8.42871	8.90532	10.0831	13.1338	NA	9.02463	8.91467	NA	8.60187	7.96331	9.42286	9.24084	9.66252	12.4078	NA	NA
TXNRD3_1	11.8536	NA	NA	10.5031	10.4598	6.38592	NA	NA	13.613	NA	11.7122	NA	9.19583	NA	13.0612	NA	9.88532	NA	NA	11.2567
TXNRD3_2	13.2165	17.1511	NA	12.0112	NA	14.2536	14.6984	11.96	15.5831	15.3191	13.3007	13.8256	13.1281	12.5684	14.4028	14.239	11.3675	13.9167	10.4751	14.1693
UACA_1	NA	4.89845	9.31086	NA	9.15849	5.94154	12.3858	13.3183	7.23563	11.3934	NA	NA	4.44672	NA	11.9687	4.88989	4.20448	4.55481	NA	4.49538
UACA_2	NA	4.5103	7.58003	NA	7.06165	6.33036	11.801	NA	11.659	NA	NA	NA	4.84736	NA	11.6827	NA	4.41913	3.89047	NA	4.60076
UACA_3	NA	4.81498	10.6643	NA	10.2644	6.97617	13.2323	14.3844	12.6933	NA	NA	NA	5.30224	8.03504	13.4014	4.50276	4.28119	4.44883	NA	5.32076
UBALD1_0	22.4706	NA	18.3288	18.74	NA	10.9813	18.581	19.6087	23.558	12.6439	21.351	19.0666	10.8513	16.3495	20.4106	13.8566	17.7405	18.3048	NA	21.7064
UBE2Q2_2	9.98116	NA	9.36253	11.629	8.88277	9.51299	11.5581	12.7637	9.65633	9.15248	9.41117	10.0318	10.2505	9.07582	12.1363	10.8067	16.5307	11.0126	9.6653	10.4596
UBE4A_3	8.67896	8.03749	12.6936	8.26509	9.36977	8.31758	8.88152	10.1763	8.60646	8.25853	11.8623	7.74162	7.7621	15.1027	8.66625	8.16191	8.11533	8.67739	8.34855	8.92176
UBLCP1_1	10.8676	8.41579	8.20443	7.70624	7.88413	7.24113	7.64343	7.83727	8.08583	7.26355	8.18522	7.94847	10.747	8.35396	8.53479	10.549	7.58706	8.06266	8.23919	7.43896
UBLCP1_2	10.6241	8.56495	9.28864	8.84439	7.6234	8.84561	7.60892	8.5171	9.69436	7.58932	8.52778	8.60004	12.1468	8.80451	8.97414	7.86625	7.73795	8.1888	8.18705	10.3218
UBR5_3	7.28482	8.66645	16.649	8.11145	9.12258	NA	7.47857	7.0048	12.8535	7.05479	NA	11.1267	13.6081	NA	6.16347	7.59683	6.05237	6.95914	8.37781	8.86967
UBXN8_0	10.3226	12.1553	8.94353	9.15472	10.0668	NA	10.9878	16.1543	7.76535	15.0076	14.3724	NA	NA	7.85679	8.21853	12.9545	8.94643	15.7254	NA	9.4334
UCHL5_2	6.97336	7.81932	8.55478	8.15771	11.6337	7.47684	7.22132	7.9776	7.39044	6.9704	9.08795	7.62403	7.60607	8.45584	8.28571	7.2018	8.27371	7.79145	7.59331	7.71199
UFSP2_2	9.92624	9.71478	13.1658	7.92411	14.2376	7.86712	8.70199	8.63792	8.17341	7.94291	15.2585	10.3632	8.59231	NA	7.88275	7.13924	6.87626	7.19405	10.7864	8.66471
ULK1_2	7.22935	6.14875	5.34891	6.47123	6.98491	NA	6.30911	6.63647	7.55828	8.87899	7.15087	8.04205	10.6884	6.6336	7.0287	8.11478	6.55234	7.21562	10.3332	8.09348
UNC13B_1	NA	7.73548	6.03887	NA	NA	11.4162	6.63193	8.90278	9.66632	7.06138	NA	12.0584	5.8956	7.47493	7.78341	7.255	11.0408	8.09866	6.83191	6.71754
UNC13B_2	15.317	8.68289	7.51709	8.31227	NA	12.8591	6.94027	7.69877	11.9417	13.1472	NA	10.8332	6.58268	8.13086	NA	13.6315	NA	6.55568	7.56126	7.53417
UPF3A_2	13.4626	14.0963	10.8455	13.628	15.289	16.1204	14.3798	13.4709	17.7599	10.8526	14.233	15.4476	12.8846	9.23607	11.3749	12.4981	14.0489	15.1089	12.9355	15.6021
UQCRC1_2	10.859	11.1567	NA	13.5849	21.3735	13.6838	10.6412	9.90004	11.6311	9.43971	NA	12.634	16.32	NA	9.95906	10.7126	12.4816	11.6919	10.651	10.5629
UQCRC2_1	14.4903	14.8479	NA	16.3345	22.5057	13.6652	12.242	10.3804	11.7836	NA	NA	13.8584	15.1079	NA	11.1328	NA	NA	12.0954	13.5132	12.9206
USP10_3	10.9286	9.3367	17.0388	9.53128	11.5115	9.66004	9.57728	9.80262	9.67677	9.82914	13.1791	11.6214	9.38686	NA	9.60556	9.76321	8.87152	9.92726	10.4987	9.52721
USP40_1	5.34249	5.7408	9.41607	5.95526	5.15767	5.68219	6.76867	13.1893	5.4669	NA	5.57274	7.73201	7.33193	8.11562	NA	NA	NA	5.11674	6.2009	7.1004
USP40_3	6.11853	6.41254	11.883	5.54047	6.63157	5.62042	8.16675	12.4829	6.76011	14.2955	6.52019	3.79447	6.71888	11.1379	7.00406	13.298	13.3583	6.7061	NA	6.92608
USP8_3	7.78186	7.29328	NA	7.35178	7.54553	9.48758	7.43764	7.62587	7.2433	7.69184	6.88533	7.66429	8.77213	7.3983	7.61124	7.60498	7.30604	7.66481	7.82608	7.73215
UTP11_2	6.94396	8.06771	4.1999	8.53305	4.81238	6.63808	7.10979	7.15233	7.08223	9.20953	NA	NA	6.49387	10.3622	NA	10.089	NA	6.11143	NA	7.65578
UTP18_2	NA	NA	4.37116	11.7429	6.10329	11.7874	10.8386	10.8838	NA	9.79068	14.4629	NA	10.9034	15.7311	9.66265	8.92134	9.20777	8.32131	NA	NA
VAMP5_0	13.8471	15.85	20.023	17.2035	21.6127	21.4485	23.9317	9.3741	13.8182	17.9531	17.1917	NA	24.2987	NA	17.0722	NA	25.6891	9.10265	NA	23.5564
VAMP8_0	9.82456	9.29939	NA	NA	23.3025	NA	NA	20.0503	20.2667	NA	NA	NA	11.2396	NA	18.8627	17.1517	11.4672	15.1842	18.362	21.9024
VAT1L_1	20.9968	14.6958	19.5129	14.0952	17.762	NA	20.6931	17.1739	21.9038	NA	19.3413	NA	NA	14.9335	14.6896	17.2447	19.0279	21.4238	NA	16.1738
VAT1L_2	19.2217	12.8637	17.6889	11.8022	16.5441	NA	18.3279	14.5861	19.6822	18.3342	19.6006	14.1655	NA	13.5018	15.3018	15.8864	18.2843	18.7775	9.40119	13.3654
VAV2_1	8.11511	7.1609	8.72101	8.83832	12.052	7.78221	9.2177	9.86445	8.00606	9.23944	8.6892	8.09773	8.11417	8.02295	9.43197	7.56563	6.79417	7.88671	8.96702	6.39341
VAV2_2	7.37102	7.05723	9.72525	7.7423	10.1898	6.48662	10.0581	9.33316	7.22688	7.3069	7.10192	7.93121	7.00784	7.95281	9.85615	6.02566	6.47755	7.00419	8.17249	6.11146
VAV2_3	6.92035	6.83383	7.17939	6.66032	8.84811	6.32156	9.11761	7.71448	7.44639	7.15248	6.72144	7.20789	6.64049	6.72794	7.52151	6.05194	6.22011	6.76691	7.60065	6.17845
VPS35L_3	11.3079	11.7703	12.9038	9.20873	8.29034	8.79336	8.94103	10.0044	8.83068	8.55874	10.8164	11.3484	11.5994	NA	9.48344	9.06809	8.40791	10.1308	9.61502	10.0238
WBP1L_0	13.0815	17.8021	16.0994	21.4134	18.5521	NA	16.7397	20.101	18.3936	20.6673	17.0418	12.7105	15.4079	17.5845	17.2364	15.7805	19.6139	15.2192	11.7942	19.7417
WDFY3_1	16.4424	7.43421	NA	6.69599	NA	6.18206	7.44678	12.6267	13.0489	NA	NA	13.3135	14.0361	10.3039	14.0037	5.899	6.43889	7.3477	6.76205	6.86864
WDFY3_2	10.4773	7.44374	NA	6.34076	8.63056	6.50519	7.86316	NA	10.7073	14.3297	10.8416	12.6776	11.0648	NA	12.9292	9.90454	7.15371	NA	7.66261	7.79798
WDFY3_3	13.0961	NA	NA	6.67078	10.2393	10.1635	NA	NA	NA	NA	11.5952	13.6003	11.9816	NA	13.938	NA	6.96871	NA	10.4541	5.62288
WDFY3_4	13.126	7.78569	NA	6.02119	NA	5.95417	8.08584	13.7198	10.2609	13.0912	NA	14.6973	10.6079	6.33372	12.1852	6.67166	6.89319	7.18401	7.36811	5.99845
WDFY4_1	11.4577	11.9409	8.0204	7.3755	7.67744	7.94112	7.73479	8.8364	7.81299	7.99431	8.1254	8.1517	8.9184	8.01264	8.48879	7.92208	7.60735	7.67829	8.21983	7.87289
WDFY4_2	14.7956	14.9757	8.68027	7.93253	8.64861	9.10753	8.46618	11.2181	8.68689	8.13275	9.48201	8.52328	10.1524	8.62073	9.15831	8.77508	8.37043	8.00513	11.6327	9.46009
WDHD1_1	6.04981	7.14817	7.47291	6.73808	7.30282	6.68438	6.5964	7.031	6.925	6.76902	6.34804	7.38836	6.89909	7.15278	7.22169	7.14582	6.76377	6.61857	6.52082	7.16347
WDHD1_3	6.69192	7.56521	11.2071	7.50177	8.69572	7.79958	7.29338	7.23609	6.98101	7.46559	7.29522	7.69348	7.46271	12.3433	8.36164	7.57503	7.90365	7.0365	7.46921	7.55365
WDR19_1	7.32389	6.79775	6.19361	6.83	7.85361	6.46464	7.40854	6.29999	5.52041	5.23797	6.6939	5.66171	6.27061	6.90261	12.3935	5.80312	13.6496	5.93087	6.24821	6.03841
WDR35_0	NA	5.1697	NA	NA	NA	NA	6.94817	9.48182	12.0856	6.85408	NA	6.49309	NA	NA	NA	10.0362	NA	10.5255	12.0591	6.761
WDR74_2	NA	10.2064	12.9545	NA	12.1117	14.871	11.5389	9.59167	NA	NA	14.4426	NA	14.7531	12.8186	16.4393	NA	16.1379	11.964	NA	NA
WDR76_1	11.8065	9.63675	8.64143	12.7146	8.57138	8.50205	8.90827	8.67548	7.98057	7.88203	7.91048	8.97495	8.17374	7.50392	8.73931	7.69167	8.52828	7.39781	7.55514	9.04804
WDR87_0	8.09963	8.92091	6.84595	9.71738	9.05724	10.5005	10.1933	NA	7.75376	13.3438	8.26144	10.6383	12.0913	12.2436	9.03805	12.7077	8.42071	NA	5.55595	7.5905
WHAMM_2	3.98808	4.45595	4.7161	5.41107	5.60394	4.0327	4.37135	4.98272	5.86155	4.14251	4.69622	4.29608	4.12682	4.43376	6.31512	6.86774	5.56076	5.01383	4.46685	8.18947
WRNIP1_2	6.53353	5.89616	6.25609	7.90896	7.72105	8.07525	6.52345	7.47689	8.54452	6.58728	8.97093	7.17968	8.25613	6.54893	7.5844	7.47866	7.74594	7.59038	6.635	7.71817
WSB1_0	6.83217	7.00507	7.16119	5.59401	5.40363	9.15378	6.09688	NA	NA	8.66002	7.92892	6.53268	13.3022	5.53887	7.44371	6.07282	5.20995	NA	8.15953	NA
WWC2_0	7.92216	NA	NA	10.5494	13.2482	8.24234	NA	8.27824	8.33554	11.4159	9.94244	9.43366	10.4675	NA	4.36174	5.45664	5.71877	11.473	9.84202	8.93852
WWC3_2	7.29151	6.48079	7.48327	8.9511	10.4343	7.40298	9.54259	6.56433	7.64517	7.45091	8.05967	8.21524	8.53992	7.97292	6.92131	7.75616	7.49594	8.56921	8.11813	8.83995
XRCC6_3	6.70868	8.69169	11.9204	9.40407	10.2015	8.32519	6.71016	6.69267	6.56024	6.77666	NA	8.57961	7.7777	11.4278	7.16718	7.49542	6.65454	7.28312	7.20169	6.88591
XYLB_2	7.71987	6.97424	6.30255	7.01889	7.08563	8.09045	6.666	8.40109	7.71054	8.45727	7.9469	7.61512	7.85774	12.406	8.37416	7.51869	7.48936	7.5406	8.7654	7.23707
YBEY_0	6.28391	5.69629	11.3283	6.12878	6.90002	6.13625	5.72532	6.20598	7.29853	6.22125	6.76223	5.47267	6.55039	NA	6.40203	8.21281	6.73853	7.13924	6.77777	6.70952
YJU2_0	11.3305	14.4149	11.2791	11.9197	10.5929	11.1443	11.8094	12.9818	11.7641	11.1701	11.5179	13.3798	11.5629	11.3098	12.4376	12.3647	11.8499	10.9821	11.2299	11.8283
YOD1_0	13.2028	NA	7.10758	7.89622	7.685	8.13273	8.07749	NA	8.504	NA	8.66998	7.28168	10.5022	7.68572	13.3448	NA	8.0729	NA	8.29158	8.2573
ZAP70_2	4.98365	6.68625	5.32489	5.27781	5.25419	4.90716	5.37518	5.23744	5.65638	4.6254	5.00037	5.64265	5.99246	5.72425	5.1144	5.51176	10.8797	5.63282	5.5027	4.84053
ZBTB26_0	14.3445	12.5753	16.5498	14.55	18.1559	15.3864	9.39439	NA	16.9988	12.8353	15.7516	NA	15.1263	14.7032	13.6545	14.3104	14.1812	NA	16.5451	21.6068
ZBTB41_0	15.5061	10.7216	14.9617	17.9341	18.7958	9.98281	NA	13.9468	NA	NA	16.167	NA	8.68346	14.7216	11.8394	NA	11.804	14.3926	16.0787	NA
ZBTB8A_0	12.1661	NA	16.0333	14.7643	18.1107	6.64781	NA	13.3659	NA	12.9344	13.0521	NA	5.74233	12.9331	13.8267	12.5573	13.5513	14.2654	12.3332	NA
ZC2HC1A_1	NA	10.1542	7.64025	NA	10.5588	12.671	15.7969	10.874	17.5548	16.9582	16.9512	NA	16.4638	14.3363	17.7288	16.3658	11.4797	17.3174	NA	10.9436
ZC3H18_2	8.64433	9.4077	10.8672	17.9129	9.44863	11.6988	11.2921	9.84446	9.91984	10.1527	10.5287	11.2948	10.9449	8.5852	11.5096	12.6382	10.9645	9.3047	9.00709	9.96781
ZCCHC9_2	17.151	17.7736	NA	28.0547	NA	24.0563	17.4388	NA	NA	NA	19.159	NA	13.9185	19.7897	17.6507	NA	17.0875	14.8573	19.0011	21.3839
ZFPM1_2	5.80904	5.87678	5.86215	7.23162	5.52974	5.45711	6.01104	6.78094	5.13053	4.90093	6.01786	4.20845	5.80002	5.04507	4.86065	5.47882	5.28622	12.9224	6.09079	10.7473
ZFX_1	10.4669	13.5686	13.9454	14.793	13.1289	16.0187	11.3643	14.507	11.8337	12.7484	13.8073	NA	13.563	13.1231	13.159	14.0823	13.8723	11.2941	12.4007	14.0957
ZFYVE16_3	14.3913	14.2072	12.3459	11.3082	NA	10.7045	15.1833	9.79424	15.2636	11.9698	NA	8.46924	11.8867	11.7152	15.1273	12.3273	14.6436	12.6663	NA	13.1197
ZFYVE19_1	7.44192	15.6031	12.2054	7.49496	12.6684	9.19126	13.6209	15.3045	16.2784	13.671	13.1352	15.2617	10.1113	12.8973	14.2396	13.4851	13.5649	13.4988	14.4212	13.7981
ZNF114_1	10.6015	10.5344	8.60142	10.5764	10.2252	NA	7.19317	8.26905	7.59549	7.37605	7.63523	9.789	NA	12.5244	7.29278	7.46938	8.06526	11.9028	9.69457	8.33825
ZNF136_0	6.08074	7.81224	8.72967	6.52762	6.81618	NA	7.99109	6.54079	8.62589	10.9369	7.31458	NA	12.2519	8.84372	7.55995	12.828	6.80289	6.65307	NA	8.95499
ZNF264_2	8.71386	8.16781	7.19979	7.2816	7.70659	7.37688	8.4263	8.17434	7.63738	7.68553	8.60813	7.21532	8.28921	7.04835	8.58485	10.1909	7.96325	7.17422	7.69066	7.14355
ZNF277_2	8.08704	8.92946	NA	9.28835	NA	9.4725	11.1537	NA	NA	6.38575	NA	8.75836	16.0259	NA	8.06011	8.7667	7.75784	NA	9.90824	NA
ZNF302_1	6.95942	8.28237	8.77716	10.3904	8.21611	6.28884	8.58895	13.334	6.13385	8.19816	9.62303	8.40974	6.36658	7.02262	8.83738	7.15863	9.51672	10.2018	6.97502	6.14781
ZNF335_0	8.52423	8.78223	10.8093	9.32703	12.0415	8.72047	9.90311	10.5973	9.60778	12.7232	12.0963	11.4167	9.47015	10.0295	9.61581	15.0556	9.70735	8.15513	8.80419	10.0854
ZNF384_1	14.68	28.0547	19.8277	16.4543	NA	NA	24.1227	NA	21.97	NA	17.086	NA	NA	NA	18.3198	NA	17.6282	NA	16.6233	NA
ZNF480_0	6.3322	8.36253	NA	5.56003	12.4229	6.2678	6.40993	6.57533	NA	NA	11.9051	NA	7.13522	NA	NA	NA	NA	5.99668	NA	NA
ZNF516_1	9.99128	12.7068	12.3861	12.2217	11.6119	NA	11.8725	10.0685	10.3744	10.6041	13.4498	NA	NA	11.8032	8.69041	9.2546	8.74755	10.6881	NA	11.228
ZNF516_2	8.80061	8.3756	NA	3.33544	NA	NA	8.2169	9.21633	9.21465	8.4641	11.1419	14.2858	NA	NA	10.8903	7.82978	10.7417	9.21152	10.9446	9.82106
ZNF595_2	6.61519	NA	6.50039	14.2885	6.00904	6.05137	NA	6.48083	NA	NA	12.7391	6.71947	11.1165	10.9863	7.06047	NA	12.9612	9.14413	14.939	NA
ZNF614_0	5.71141	NA	8.90699	6.9914	NA	7.97439	NA	5.85866	NA	NA	NA	NA	13.0167	8.30725	7.50603	NA	5.23555	6.84361	NA	NA
ZNF667_2	NA	NA	9.32102	NA	NA	12.8907	NA	NA	7.15553	6.93026	NA	8.35092	7.79197	8.05442	12.0216	6.49737	8.28195	NA	11.1461	7.21972
ZNF670_0	5.61563	7.9179	6.63955	NA	9.5613	6.20647	6.67646	7.11326	7.45471	7.13897	9.7469	7.23366	7.20398	6.16347	6.55564	6.77472	6.5132	6.46599	5.94653	6.95021
ZNF720_0	7.88018	11.4841	11.1959	8.33665	8.80438	9.30684	13.4786	12.2546	7.61048	9.34265	9.5881	8.65002	10.0799	12.2923	12.1059	9.00029	8.83647	10.6739	8.87022	7.11336
ZNF765_0	NA	NA	4.55494	NA	NA	5.10889	NA	NA	NA	3.58376	NA	5.12715	4.50064	4.26325	9.19378	5.04373	9.34185	NA	5.53634	NA
ZNF770_0	14.2968	13.0964	11.3553	12.7048	NA	9.83556	13.0365	15.0387	13.6416	8.16167	NA	NA	10.3765	12.3262	8.77543	10.9346	9.79097	14.6245	17.8424	10.8063
ZNF772_0	NA	NA	13.0901	NA	6.72478	6.16082	NA	7.04593	NA	NA	8.39486	NA	6.05938	9.11416	7.67542	NA	6.07225	12.1993	NA	NA
ZNF827_0	5.86481	NA	7.75771	7.80749	9.36001	8.51038	NA	11.1028	NA	8.89266	5.5922	12.2755	6.92929	15.459	9.93844	9.65894	9.21767	12.8397	9.31947	NA
ZNF836_2	NA	NA	9.91909	NA	8.38994	9.24147	NA	8.78854	7.71677	NA	7.91955	10.0444	11.0777	11.6322	10.4038	NA	11.2151	7.76954	10.3461	9.94346
ZNF91_0	NA	NA	8.91704	NA	NA	9.22126	NA	6.29001	14.1752	NA	NA	6.44678	9.43325	17.4562	5.934	NA	6.66205	5.33047	6.8562	13.5646
ZSCAN18_2	11.7371	19.0172	9.19827	12.911	11.6634	10.0784	11.8591	NA	12.3625	8.2837	11.1294	11.1873	11.1399	9.75149	10.5288	9.85969	9.18988	NA	12.318	10.1566
ZSWIM1_0	12.5309	12.2173	8.85311	11.0357	10.0518	NA	12.2948	NA	NA	NA	11.4637	8.17341	NA	8.86336	3.86103	NA	4.89027	NA	8.41092	NA
ZSWIM6_0	11.714	NA	10.1161	9.47479	9.48735	NA	NA	NA	17.3011	NA	11.3881	11.8529	NA	9.46016	10.1475	NA	9.79866	NA	10.2773	18.1894
ZYX_2	14.9261	14.6477	10.5559	15.2552	13.9779	16.4148	18.8751	15.1616	17.8141	16.5658	17.1723	14.8419	16.6979	18.3552	16.7189	14.2539	17.178	18.1791	17.0297	13.7325
[truncated: 351 more columns]

## Sheet: Figure 6c
proteofom	sample_name	aumc	drug	sDSS
CRKL_1	697	8.21634	Imatinib	1.06
CRKL_1	ALL_PO	9.49786	Imatinib	1.86
CRKL_1	COG_319	8.12831	NA	NA
CRKL_1	COG_355	8.27285	Imatinib	-0.44
CRKL_1	COG_394	10.7576	Imatinib	3.06
CRKL_1	HAL_01	7.84478	Imatinib	-0.44
CRKL_1	KASUMI_2	7.84318	Imatinib	-0.44
CRKL_1	KASUMI_9	7.8586	Imatinib	-0.44
CRKL_1	KOPN_8	8.66172	Imatinib	-0.04
CRKL_1	LC4_1	8.10555	Imatinib	0.36
CRKL_1	MHH_CALL_2	8.55844	Imatinib	0.16
CRKL_1	MHH_CALL_3	8.45284	Imatinib	-0.44
CRKL_1	MHH_CALL_4	8.55872	Imatinib	-0.44
CRKL_1	NALL_1	7.80777	Imatinib	-0.44
CRKL_1	P30_OHKUBO	7.87217	Imatinib	0.06
CRKL_1	RCH_ACV	8.28206	Imatinib	2.16
CRKL_1	REH	7.37023	Imatinib	0.56
CRKL_1	SEM	9.90454	Imatinib	0.06
CRKL_1	SUP_B15	13.9567	Imatinib	17.36
CRKL_1	TMD5	12.4298	Imatinib	8.96

## Sheet: Figure 6d
proteofom	sample_name	aumc	drug	sDSS
EPS8L2_2	697	NA	Eltanexor	13.16
EPS8L2_2	ALL_PO	NA	Eltanexor	11.36
EPS8L2_2	COG_319	16.222	NA	NA
EPS8L2_2	COG_355	NA	Eltanexor	14.46
EPS8L2_2	COG_394	14.2195	Eltanexor	4.66
EPS8L2_2	HAL_01	11.3525	Eltanexor	5.46
EPS8L2_2	KASUMI_2	19.7635	Eltanexor	16.76
EPS8L2_2	KASUMI_9	17.6829	Eltanexor	11.06
EPS8L2_2	KOPN_8	18.8262	Eltanexor	14.16
EPS8L2_2	LC4_1	18.4825	Eltanexor	8.16
EPS8L2_2	MHH_CALL_2	17.6485	Eltanexor	11.36
EPS8L2_2	MHH_CALL_3	20.6167	Eltanexor	22.26
EPS8L2_2	MHH_CALL_4	15.6006	Eltanexor	6.76
EPS8L2_2	NALL_1	13.2567	Eltanexor	2.76
EPS8L2_2	P30_OHKUBO	17.0913	Eltanexor	11.76
EPS8L2_2	RCH_ACV	NA	Eltanexor	12.66
EPS8L2_2	REH	15.1791	Eltanexor	7.06
EPS8L2_2	SEM	11.8909	Eltanexor	3.96
EPS8L2_2	SUP_B15	NA	Eltanexor	13.66
EPS8L2_2	TMD5	10.8507	Eltanexor	-1.84
